# Supplementary material for: Mutated processes predict immune checkpoint inhibitor therapy benefit in metastatic melanoma
Source: Nat Commun. 2022 Sep 19;13:5151. doi: 10.1038/s41467-022-32838-4 (PMC9485158; doi:10.1038/s41467-022-32838-4)
Supplement: Supplementary file 3 — Supplementary Dataset 1 [file 41467_2022_32838_MOESM3_ESM.xlsx]

## Sheet: Supplementary_Data_1_Legend
Supplementary Data 1. ROC AUC values of total mutations load in each biological process (Gene Ontology processes) for the training (Liu) and validation (Riaz) datasets.

## Sheet: Supplementary_Data_1
GO_processes	auc_liu_GO_NS_response	auc_riaz_GO_NS_response
GO_POSITIVE_REGULATION_OF_VIRAL_TRANSCRIPTION	0.541777	0.572956
GO_CARDIAC_CHAMBER_DEVELOPMENT	0.6	0.581761
GO_DNA_DEPENDENT_DNA_REPLICATION_MAINTENANCE_OF_FIDELITY	0.534423	0.566038
GO_CIRCADIAN_RHYTHM	0.619918	0.578616
GO_PHOSPHATIDYLSERINE_ACYL_CHAIN_REMODELING	0.570582	0.513836
GO_SPINAL_CORD_DEVELOPMENT	0.574362	0.584906
GO_PLATELET_DERIVED_GROWTH_FACTOR_RECEPTOR_SIGNALING_PATHWAY	0.563023	0.58805
GO_CELLULAR_RESPONSE_TO_LIPOPROTEIN_PARTICLE_STIMULUS	0.522574	0.55283
GO_REGULATION_OF_NLRP3_INFLAMMASOME_COMPLEX_ASSEMBLY	0.551073	0.626415
GO_POSITIVE_REGULATION_OF_EPITHELIAL_CELL_DIFFERENTIATION	0.544637	0.525786
GO_POSITIVE_REGULATION_OF_KINASE_ACTIVITY	0.590194	0.596855
GO_NEGATIVE_REGULATION_OF_TRANSCRIPTION_FACTOR_IMPORT_INTO_NUCLEUS	0.589581	0.596226
GO_POTASSIUM_ION_TRANSPORT	0.606844	0.581761
GO_REGULATION_OF_T_CELL_RECEPTOR_SIGNALING_PATHWAY	0.576711	0.507547
GO_CARDIAC_MUSCLE_ADAPTATION	0.494382	0.537107
GO_NEGATIVE_REGULATION_OF_EPITHELIAL_CELL_PROLIFERATION	0.608784	0.578616
GO_MOVEMENT_IN_ENVIRONMENT_OF_OTHER_ORGANISM_INVOLVED_IN_SYMBIOTIC_INTERACTION	0.547804	0.532075
GO_REGULATION_OF_PROTEIN_TARGETING_TO_MITOCHONDRION	0.604188	0.645912
GO_APICAL_PROTEIN_LOCALIZATION	0.57334	0.490566
GO_REGULATION_OF_ESTABLISHMENT_OF_PLANAR_POLARITY	0.573136	0.601258
GO_FOREBRAIN_NEURON_DEVELOPMENT	0.600817	0.546541
GO_POSITIVE_REGULATION_OF_PROTEIN_MATURATION	0.554648	0.594969
GO_NEUROMUSCULAR_JUNCTION_DEVELOPMENT	0.630235	0.550943
GO_MITOTIC_CYTOKINESIS	0.573442	0.604403
GO_NEGATIVE_REGULATION_OF_RESPONSE_TO_ENDOPLASMIC_RETICULUM_STRESS	0.540449	0.548428
GO_SMAD_PROTEIN_SIGNAL_TRANSDUCTION	0.61859	0.559119
GO_CYTOPLASMIC_TRANSLATION	0.510419	0.581132
GO_MEIOTIC_CHROMOSOME_SEGREGATION	0.568437	0.593082
GO_POSITIVE_REGULATION_OF_CALCIUM_ION_TRANSPORT	0.582533	0.544654
GO_REGULATION_OF_DOUBLE_STRAND_BREAK_REPAIR	0.568233	0.591824
GO_RNA_DEPENDENT_DNA_BIOSYNTHETIC_PROCESS	0.598774	0.485535
GO_REGULATION_OF_B_CELL_RECEPTOR_SIGNALING_PATHWAY	0.592952	0.632704
GO_REGULATION_OF_G_PROTEIN_COUPLED_RECEPTOR_PROTEIN_SIGNALING_PATHWAY	0.612053	0.601258
GO_DENDRITE_DEVELOPMENT	0.58621	0.620126
GO_REGULATION_OF_RESPIRATORY_BURST	0.544637	0.533962
GO_G_PROTEIN_COUPLED_RECEPTOR_INTERNALIZATION	0.572012	0.542767
GO_MEMORY	0.588253	0.610692
GO_NEURON_DEVELOPMENT	0.590807	0.569811
GO_REGULATION_OF_GOLGI_ORGANIZATION	0.540552	0.480503
GO_ENDOTHELIAL_CELL_DEVELOPMENT	0.575485	0.572327
GO_POSITIVE_REGULATION_OF_MYOTUBE_DIFFERENTIATION	0.58141	0.568553
GO_REGULATION_OF_CELL_ACTIVATION	0.618897	0.61195
GO_MULTICELLULAR_ORGANISM_AGING	0.566496	0.677358
GO_ATP_DEPENDENT_CHROMATIN_REMODELING	0.551175	0.632075
GO_ANATOMICAL_STRUCTURE_FORMATION_INVOLVED_IN_MORPHOGENESIS	0.589275	0.597484
GO_ION_TRANSPORT	0.605924	0.594969
GO_LIPID_MODIFICATION	0.609499	0.602516
GO_NEGATIVE_REGULATION_OF_KIDNEY_DEVELOPMENT	0.57048	0.611321
GO_REGULATION_OF_HEPATOCYTE_PROLIFERATION	0.583146	0.578616
GO_ACYLGLYCEROL_HOMEOSTASIS	0.535853	0.577358
GO_NEGATIVE_REGULATION_OF_PHOSPHOPROTEIN_PHOSPHATASE_ACTIVITY	0.621042	0.535849
GO_NEGATIVE_REGULATION_OF_PROTEIN_COMPLEX_ASSEMBLY	0.594688	0.590566
GO_HEMOGLOBIN_METABOLIC_PROCESS	0.516139	0.493082
GO_SINGLE_FERTILIZATION	0.608274	0.618239
GO_LEUKOCYTE_ACTIVATION	0.589479	0.637736
GO_CHROMOSOME_ORGANIZATION	0.586108	0.59434
GO_REGULATION_OF_MITOCHONDRIAL_DEPOLARIZATION	0.576098	0.590566
GO_NEGATIVE_REGULATION_OF_MAP_KINASE_ACTIVITY	0.604086	0.589308
GO_SYNAPTIC_VESICLE_LOCALIZATION	0.595097	0.661635
GO_PHENOL_CONTAINING_COMPOUND_METABOLIC_PROCESS	0.608784	0.557862
GO_REGULATION_OF_ANTIGEN_RECEPTOR_MEDIATED_SIGNALING_PATHWAY	0.591624	0.575472
GO_ESTABLISHMENT_OF_SPINDLE_ORIENTATION	0.579469	0.461006
GO_METANEPHRIC_NEPHRON_MORPHOGENESIS	0.54096	0.569811
GO_GLYCERALDEHYDE_3_PHOSPHATE_METABOLIC_PROCESS	0.516547	0.557862
GO_RESPONSE_TO_UV_C	0.576404	0.516981
GO_CARBOHYDRATE_CATABOLIC_PROCESS	0.65046	0.619497
GO_DENTATE_GYRUS_DEVELOPMENT	0.570889	0.628931
GO_ESTABLISHMENT_OR_MAINTENANCE_OF_TRANSMEMBRANE_ELECTROCHEMICAL_GRADIENT	0.568539	0.528931
GO_LABYRINTHINE_LAYER_DEVELOPMENT	0.576302	0.574214
GO_N_TERMINAL_PROTEIN_AMINO_ACID_ACETYLATION	0.57855	0.519497
GO_NEUROLOGICAL_SYSTEM_PROCESS	0.618284	0.626415
GO_NEURONAL_STEM_CELL_DIVISION	0.524208	0.484906
GO_CERAMIDE_CATABOLIC_PROCESS	0.546578	0.554088
GO_EXCRETION	0.561593	0.550314
GO_DIGESTION	0.603677	0.566038
GO_POSITIVE_REGULATION_OF_SYNAPTIC_TRANSMISSION_GLUTAMATERGIC	0.558325	0.547799
GO_POSITIVE_REGULATION_OF_MITOTIC_NUCLEAR_DIVISION	0.592952	0.59434
GO_HINDBRAIN_DEVELOPMENT	0.586721	0.615723
GO_OLIGOSACCHARIDE_METABOLIC_PROCESS	0.611951	0.571698
GO_NEGATIVE_REGULATION_OF_DENDRITIC_SPINE_DEVELOPMENT	0.535444	0.581132
GO_MODULATION_OF_GROWTH_OF_SYMBIONT_INVOLVED_IN_INTERACTION_WITH_HOST	0.55097	0.526415
GO_CHROMOSOME_SEGREGATION	0.585393	0.620755
GO_NEGATIVE_REGULATION_OF_CYCLIN_DEPENDENT_PROTEIN_KINASE_ACTIVITY	0.553115	0.57044
GO_ETHER_METABOLIC_PROCESS	0.522063	0.515723
GO_HEMATOPOIETIC_PROGENITOR_CELL_DIFFERENTIATION	0.556486	0.556604
GO_CYTOKINE_METABOLIC_PROCESS	0.617365	0.540881
GO_ANTEROGRADE_AXONAL_TRANSPORT	0.557099	0.624528
GO_NEGATIVE_REGULATION_OF_ERK1_AND_ERK2_CASCADE	0.53953	0.620755
GO_STEROID_BIOSYNTHETIC_PROCESS	0.559959	0.56478
GO_ALDITOL_PHOSPHATE_METABOLIC_PROCESS	0.587845	0.554717
GO_SODIUM_INDEPENDENT_ORGANIC_ANION_TRANSPORT	0.561798	0.533333
GO_REGULATION_OF_PROTEIN_TYROSINE_KINASE_ACTIVITY	0.570684	0.564151
GO_REGULATION_OF_INTERFERON_BETA_PRODUCTION	0.534321	0.6
GO_DNA_TEMPLATED_TRANSCRIPTION_ELONGATION	0.573647	0.586792
GO_N_GLYCAN_PROCESSING	0.560674	0.599371
GO_INORGANIC_ION_IMPORT_INTO_CELL	0.574157	0.574214
GO_ENDOPLASMIC_RETICULUM_TO_CYTOSOL_TRANSPORT	0.557916	0.574214
GO_NEGATIVE_REGULATION_OF_REPRODUCTIVE_PROCESS	0.549745	0.65283
GO_G_PROTEIN_COUPLED_PURINERGIC_RECEPTOR_SIGNALING_PATHWAY	0.560266	0.462893
GO_MEMBRANE_DEPOLARIZATION	0.617467	0.603145
GO_OLFACTORY_BULB_INTERNEURON_DIFFERENTIATION	0.575894	0.541509
GO_POSITIVE_REGULATION_OF_G_PROTEIN_COUPLED_RECEPTOR_PROTEIN_SIGNALING_PATHWAY	0.59285	0.673585
GO_ATTACHMENT_OF_SPINDLE_MICROTUBULES_TO_KINETOCHORE	0.561389	0.611321
GO_REGULATION_OF_LYASE_ACTIVITY	0.618693	0.608176
GO_RESPONSE_TO_NITROGEN_COMPOUND	0.603166	0.586792
GO_NEGATIVE_REGULATION_OF_TRANSMEMBRANE_TRANSPORT	0.603166	0.597484
GO_REGULATION_OF_DNA_RECOMBINATION	0.536364	0.580503
GO_REGULATION_OF_LEUKOCYTE_PROLIFERATION	0.57763	0.630189
GO_RESPONSE_TO_ETHANOL	0.627477	0.585535
GO_SULFUR_COMPOUND_METABOLIC_PROCESS	0.622268	0.556604
GO_POSITIVE_REGULATION_OF_TYROSINE_PHOSPHORYLATION_OF_STAT1_PROTEIN	0.513279	0.609434
GO_REGULATION_OF_CELL_CYCLE_CHECKPOINT	0.635546	0.558491
GO_NEGATIVE_REGULATION_OF_TRANSCRIPTION_REGULATORY_REGION_DNA_BINDING	0.570582	0.509434
GO_POSITIVE_REGULATION_OF_DNA_REPLICATION	0.620633	0.527044
GO_NEGATIVE_REGULATION_OF_NEURON_APOPTOTIC_PROCESS	0.615935	0.622642
GO_POSITIVE_REGULATION_OF_REPRODUCTIVE_PROCESS	0.576813	0.722642
GO_POSITIVE_REGULATION_OF_METANEPHROS_DEVELOPMENT	0.532891	0.622642
GO_POSITIVE_REGULATION_OF_LYMPHOCYTE_APOPTOTIC_PROCESS	0.568437	0.595597
GO_NUCLEOTIDE_PHOSPHORYLATION	0.599387	0.630818
GO_POSITIVE_REGULATION_OF_GENE_EXPRESSION_EPIGENETIC	0.627171	0.608176
GO_GLUTAMATE_SECRETION	0.61665	0.615723
GO_REGULATION_OF_MRNA_METABOLIC_PROCESS	0.531767	0.561635
GO_POSITIVE_REGULATION_OF_PROTEIN_BINDING	0.591011	0.544025
GO_REGULATION_OF_NFAT_PROTEIN_IMPORT_INTO_NUCLEUS	0.614607	0.573585
GO_REGULATION_OF_VASCULOGENESIS	0.541062	0.459119
GO_LENS_FIBER_CELL_DIFFERENTIATION	0.618284	0.578616
GO_SENSORY_PERCEPTION	0.614198	0.63522
GO_HEPATICOBILIARY_SYSTEM_DEVELOPMENT	0.585904	0.621384
GO_FATTY_ACID_CATABOLIC_PROCESS	0.518999	0.6
GO_REGULATION_OF_VESICLE_FUSION	0.596629	0.525157
GO_MITOCHONDRIAL_RESPIRATORY_CHAIN_COMPLEX_I_BIOGENESIS	0.530031	0.526415
GO_REGULATION_OF_LIPID_STORAGE	0.611542	0.671698
GO_CARBOHYDRATE_TRANSPORT	0.58856	0.545283
GO_REGULATION_OF_CELLULAR_RESPONSE_TO_GROWTH_FACTOR_STIMULUS	0.619101	0.616352
GO_EMBRYONIC_HEMOPOIESIS	0.517978	0.590566
GO_EMBRYO_DEVELOPMENT_ENDING_IN_BIRTH_OR_EGG_HATCHING	0.610317	0.61195
GO_ANTIGEN_PROCESSING_AND_PRESENTATION_OF_PEPTIDE_OR_POLYSACCHARIDE_ANTIGEN_VIA_MHC_CLASS_II	0.586619	0.566038
GO_RESPONSE_TO_IONIZING_RADIATION	0.554545	0.540252
GO_PROTEIN_EXPORT_FROM_NUCLEUS	0.560266	0.462893
GO_EPITHELIUM_DEVELOPMENT	0.592748	0.627044
GO_POSITIVE_REGULATION_OF_SEQUESTERING_OF_CALCIUM_ION	0.563841	0.571069
GO_SECONDARY_METABOLITE_BIOSYNTHETIC_PROCESS	0.572217	0.545912
GO_CELL_MIGRATION_INVOLVED_IN_HEART_DEVELOPMENT	0.583759	0.527044
GO_PROTEIN_LOCALIZATION_TO_CYTOSKELETON	0.477324	0.618239
GO_NUCLEAR_ENVELOPE_REASSEMBLY	0.543003	0.531447
GO_INTRINSIC_APOPTOTIC_SIGNALING_PATHWAY_IN_RESPONSE_TO_DNA_DAMAGE_BY_P53_CLASS_MEDIATOR	0.570072	0.561006
GO_REGULATION_OF_AUTOPHAGY	0.603473	0.603145
GO_PHOSPHOLIPID_METABOLIC_PROCESS	0.598264	0.638994
GO_AMMONIUM_ION_METABOLIC_PROCESS	0.603371	0.581132
GO_REGULATION_OF_INTERLEUKIN_4_PRODUCTION	0.529928	0.49434
GO_NCRNA_CATABOLIC_PROCESS	0.541573	0.589937
GO_REGULATION_OF_FAT_CELL_DIFFERENTIATION	0.535036	0.57673
GO_GLUTAMINE_FAMILY_AMINO_ACID_BIOSYNTHETIC_PROCESS	0.526966	0.573585
GO_REGULATION_OF_PROTEIN_ACTIVATION_CASCADE	0.553933	0.599371
GO_REGULATION_OF_TELOMERASE_RNA_LOCALIZATION_TO_CAJAL_BODY	0.548417	0.518239
GO_REGULATION_OF_RNA_STABILITY	0.55383	0.543396
GO_BUNDLE_OF_HIS_CELL_TO_PURKINJE_MYOCYTE_COMMUNICATION	0.593054	0.6
GO_REGULATION_OF_CELL_MATURATION	0.596731	0.55283
GO_NEGATIVE_REGULATION_OF_CELL_DEVELOPMENT	0.585291	0.625786
GO_MAMMARY_GLAND_MORPHOGENESIS	0.597446	0.640881
GO_CELLULAR_PROTEIN_COMPLEX_DISASSEMBLY	0.549847	0.662893
GO_REGULATION_OF_CYTOKINE_PRODUCTION_INVOLVED_IN_INFLAMMATORY_RESPONSE	0.571093	0.540252
GO_URETER_DEVELOPMENT	0.544331	0.581132
GO_BODY_MORPHOGENESIS	0.582022	0.651572
GO_SOMATIC_STEM_CELL_POPULATION_MAINTENANCE	0.544842	0.623899
GO_CYTOPLASMIC_MICROTUBULE_ORGANIZATION	0.551277	0.611321
GO_POSITIVE_REGULATION_OF_DNA_DAMAGE_RESPONSE_SIGNAL_TRANSDUCTION_BY_P53_CLASS_MEDIATOR	0.563023	0.604403
GO_PROTEIN_ACTIVATION_CASCADE	0.548417	0.594969
GO_POSITIVE_REGULATION_OF_PHOSPHOLIPASE_ACTIVITY	0.614709	0.635849
GO_NEGATIVE_REGULATION_OF_PEPTIDYL_TYROSINE_PHOSPHORYLATION	0.540654	0.476101
GO_REGULATION_OF_COLLATERAL_SPROUTING	0.586517	0.533333
GO_ESTABLISHMENT_OR_MAINTENANCE_OF_MONOPOLAR_CELL_POLARITY	0.566803	0.548428
GO_NEURON_RECOGNITION	0.542594	0.65283
GO_NUCLEOSIDE_DIPHOSPHATE_METABOLIC_PROCESS	0.61573	0.607547
GO_MICROTUBULE_POLYMERIZATION_OR_DEPOLYMERIZATION	0.590603	0.655975
GO_RESPONSE_TO_AMMONIUM_ION	0.604086	0.56478
GO_REGULATION_OF_INTERLEUKIN_5_PRODUCTION	0.593769	0.554088
GO_REGULATION_OF_GLUCOSE_IMPORT	0.535546	0.603774
GO_NEGATIVE_REGULATION_OF_PROTEOLYSIS	0.625026	0.650314
GO_PINOCYTOSIS	0.563943	0.520755
GO_REGULATION_OF_EPITHELIAL_CELL_APOPTOTIC_PROCESS	0.577835	0.575472
GO_PHOSPHATIDYLETHANOLAMINE_METABOLIC_PROCESS	0.507354	0.578616
GO_PHOSPHATIDYLCHOLINE_METABOLIC_PROCESS	0.586823	0.645912
GO_LUNG_EPITHELIUM_DEVELOPMENT	0.576711	0.561635
GO_METENCEPHALON_DEVELOPMENT	0.585087	0.594969
GO_G_PROTEIN_COUPLED_PURINERGIC_NUCLEOTIDE_RECEPTOR_SIGNALING_PATHWAY	0.57998	0.471698
GO_ACTIN_FILAMENT_BUNDLE_ORGANIZATION	0.537896	0.573585
GO_CELLULAR_RESPONSE_TO_VIRUS	0.611338	0.506918
GO_CYTOPLASMIC_MRNA_PROCESSING_BODY_ASSEMBLY	0.516854	0.539623
GO_RESPIRATORY_GASEOUS_EXCHANGE	0.538917	0.564151
GO_NEGATIVE_REGULATION_OF_PROTEIN_MODIFICATION_BY_SMALL_PROTEIN_CONJUGATION_OR_REMOVAL	0.598672	0.565409
GO_AMINO_ACID_ACTIVATION	0.500306	0.573585
GO_DENDRITIC_CELL_DIFFERENTIATION	0.563228	0.615723
GO_NATURAL_KILLER_CELL_DIFFERENTIATION	0.565271	0.453459
GO_BONE_TRABECULA_MORPHOGENESIS	0.575179	0.58239
GO_REGULATION_OF_INFLAMMATORY_RESPONSE_TO_ANTIGENIC_STIMULUS	0.535751	0.680503
GO_REGULATION_OF_PROTEASOMAL_UBIQUITIN_DEPENDENT_PROTEIN_CATABOLIC_PROCESS	0.592135	0.633962
GO_NEGATIVE_REGULATION_OF_NEURON_DIFFERENTIATION	0.57763	0.632075
GO_REGULATION_OF_SKELETAL_MUSCLE_TISSUE_DEVELOPMENT	0.597651	0.567925
GO_MUSCLE_TISSUE_DEVELOPMENT	0.623289	0.609434
GO_NEGATIVE_REGULATION_OF_PROTEIN_AUTOPHOSPHORYLATION	0.572319	0.592453
GO_ACID_SECRETION	0.621859	0.625786
GO_POSITIVE_REGULATION_OF_ADAPTIVE_IMMUNE_RESPONSE	0.512768	0.633333
GO_REGULATION_OF_OSTEOCLAST_DIFFERENTIATION	0.583146	0.633962
GO_REGULATION_OF_PROTEIN_BINDING	0.591726	0.572956
GO_CARDIAC_SEPTUM_DEVELOPMENT	0.581001	0.598742
GO_REGULATION_OF_ICOSANOID_SECRETION	0.563739	0.624528
GO_L_ALPHA_AMINO_ACID_TRANSMEMBRANE_TRANSPORT	0.571706	0.572956
GO_REGULATION_OF_HISTONE_METHYLATION	0.602145	0.632075
GO_POSITIVE_REGULATION_OF_MITOCHONDRIAL_FISSION	0.584678	0.575472
GO_ANTIMICROBIAL_HUMORAL_RESPONSE	0.523085	0.583019
GO_EPIDERMIS_MORPHOGENESIS	0.543412	0.644025
GO_INTERMEDIATE_FILAMENT_BASED_PROCESS	0.565577	0.525157
GO_COGNITION	0.607967	0.641509
GO_RESPONSE_TO_ZINC_ION	0.570174	0.681132
GO_PURINE_DEOXYRIBONUCLEOTIDE_METABOLIC_PROCESS	0.570684	0.550943
GO_DISRUPTION_OF_CELLS_OF_OTHER_ORGANISM	0.572114	0.672956
GO_AXIS_SPECIFICATION	0.593054	0.628931
GO_PHOSPHATIDYLINOSITOL_METABOLIC_PROCESS	0.589479	0.662893
GO_CELL_PART_MORPHOGENESIS	0.578447	0.577987
GO_PIGMENT_GRANULE_LOCALIZATION	0.529213	0.566038
GO_VASCULAR_ENDOTHELIAL_GROWTH_FACTOR_SIGNALING_PATHWAY	0.657916	0.639623
GO_RESPONSE_TO_ORGANOPHOSPHORUS	0.587845	0.566667
GO_AXO_DENDRITIC_TRANSPORT	0.582125	0.597484
GO_SINGLE_ORGANISM_MEMBRANE_FUSION	0.583044	0.565409
GO_REGULATION_OF_PROTEIN_UBIQUITINATION_INVOLVED_IN_UBIQUITIN_DEPENDENT_PROTEIN_CATABOLIC_PROCESS	0.58856	0.489937
GO_SKELETAL_MUSCLE_TISSUE_REGENERATION	0.582022	0.657233
GO_POLYSACCHARIDE_BIOSYNTHETIC_PROCESS	0.536772	0.632704
GO_REGULATION_OF_TYROSINE_PHOSPHORYLATION_OF_STAT_PROTEIN	0.557508	0.603145
GO_ORGAN_REGENERATION	0.543412	0.613836
GO_GLAND_MORPHOGENESIS	0.598774	0.638994
GO_NEGATIVE_REGULATION_OF_ADAPTIVE_IMMUNE_RESPONSE	0.566905	0.473585
GO_REGULATION_OF_SYSTEMIC_ARTERIAL_BLOOD_PRESSURE_BY_CIRCULATORY_RENIN_ANGIOTENSIN	0.582227	0.475472
GO_RIBOSOME_BIOGENESIS	0.606537	0.547799
GO_B_CELL_HOMEOSTASIS	0.542288	0.497484
GO_IRE1_MEDIATED_UNFOLDED_PROTEIN_RESPONSE	0.539019	0.48805
GO_SINGLE_ORGANISM_BEHAVIOR	0.61951	0.620126
GO_POSITIVE_REGULATION_OF_CALCIUM_ION_DEPENDENT_EXOCYTOSIS	0.560981	0.644654
GO_POSITIVE_REGULATION_OF_ENDOCYTOSIS	0.580184	0.620755
GO_MRNA_SPLICE_SITE_SELECTION	0.536874	0.508805
GO_REGULATION_OF_TRANSLATION_IN_RESPONSE_TO_STRESS	0.487845	0.554717
GO_NEGATIVE_REGULATION_OF_GENE_EXPRESSION	0.605312	0.586792
GO_PHENOL_CONTAINING_COMPOUND_BIOSYNTHETIC_PROCESS	0.590194	0.498742
GO_POSITIVE_REGULATION_OF_ERYTHROCYTE_DIFFERENTIATION	0.57048	0.491195
GO_DENDRITIC_CELL_MIGRATION	0.563228	0.605031
GO_SENSORY_PERCEPTION_OF_TEMPERATURE_STIMULUS	0.574362	0.631447
GO_LYSOSOMAL_TRANSPORT	0.598059	0.603774
GO_CELLULAR_CATABOLIC_PROCESS	0.61951	0.57044
GO_POSITIVE_REGULATION_OF_DNA_BIOSYNTHETIC_PROCESS	0.625128	0.528931
GO_POSITIVE_REGULATION_OF_MACROPHAGE_ACTIVATION	0.627886	0.569811
GO_REGULATION_OF_CALCIUM_MEDIATED_SIGNALING	0.630337	0.589308
GO_REGULATION_OF_ALPHA_BETA_T_CELL_ACTIVATION	0.566088	0.632704
GO_MUSCLE_ORGAN_DEVELOPMENT	0.625741	0.598113
GO_POSITIVE_REGULATION_OF_HEMOPOIESIS	0.580592	0.706918
GO_OUTFLOW_TRACT_SEPTUM_MORPHOGENESIS	0.51665	0.581761
GO_REGULATION_OF_MAMMARY_GLAND_EPITHELIAL_CELL_PROLIFERATION	0.601226	0.533333
GO_REGULATION_OF_PHOSPHATIDYLINOSITOL_3_KINASE_ACTIVITY	0.612768	0.573585
GO_CELLULAR_RESPONSE_TO_EPIDERMAL_GROWTH_FACTOR_STIMULUS	0.566394	0.621384
GO_LEUKOCYTE_DEGRANULATION	0.50572	0.659748
GO_MYELOID_CELL_HOMEOSTASIS	0.604597	0.614465
GO_REGULATION_OF_BLOOD_PRESSURE	0.612462	0.624528
GO_REGULATION_OF_MORPHOGENESIS_OF_A_BRANCHING_STRUCTURE	0.563228	0.589937
GO_RESPONSE_TO_ELECTRICAL_STIMULUS	0.527579	0.600629
GO_NEGATIVE_REGULATION_OF_TELOMERE_MAINTENANCE_VIA_TELOMERASE	0.502247	0.469811
GO_REGULATION_OF_T_CELL_CHEMOTAXIS	0.549745	0.581132
GO_REGULATION_OF_ESTABLISHMENT_OF_PLANAR_POLARITY_INVOLVED_IN_NEURAL_TUBE_CLOSURE	0.551481	0.515723
GO_REGULATION_OF_CYTOKINE_PRODUCTION	0.607457	0.571069
GO_REGULATION_OF_ERBB_SIGNALING_PATHWAY	0.556793	0.612579
GO_REGULATION_OF_CHOLESTEROL_HOMEOSTASIS	0.492033	0.516981
GO_VENTRICULAR_SEPTUM_MORPHOGENESIS	0.537385	0.577358
GO_POSITIVE_REGULATION_OF_ENDOTHELIAL_CELL_CHEMOTAXIS	0.571093	0.491195
GO_POSITIVE_REGULATION_OF_ENDOTHELIAL_CELL_DIFFERENTIATION	0.54096	0.475472
GO_NEGATIVE_REGULATION_OF_SMOOTH_MUSCLE_CELL_PROLIFERATION	0.617058	0.543396
GO_TOLERANCE_INDUCTION	0.480388	0.569182
GO_CHEMICAL_HOMEOSTASIS	0.603473	0.606289
GO_SYNAPSE_ORGANIZATION	0.598264	0.618239
GO_METANEPHROS_DEVELOPMENT	0.622574	0.623899
GO_REGULATION_OF_MICROTUBULE_BASED_PROCESS	0.590807	0.610692
GO_NEGATIVE_REGULATION_OF_TRANSPORTER_ACTIVITY	0.600102	0.594969
GO_ENDOSOME_ORGANIZATION	0.582533	0.589937
GO_REGULATION_OF_WOUND_HEALING	0.633095	0.631447
GO_REGULATION_OF_MAPK_CASCADE	0.592237	0.637107
GO_DEVELOPMENTAL_PROGRAMMED_CELL_DEATH	0.544229	0.537107
GO_POSITIVE_REGULATION_OF_SKELETAL_MUSCLE_TISSUE_DEVELOPMENT	0.60286	0.602516
GO_MYELOID_LEUKOCYTE_MIGRATION	0.576711	0.63522
GO_COLLAGEN_FIBRIL_ORGANIZATION	0.623596	0.569811
GO_POSITIVE_REGULATION_OF_NEURON_DEATH	0.608887	0.645912
GO_RESPONSE_TO_ESTRADIOL	0.583555	0.616981
GO_CORONARY_VASCULATURE_DEVELOPMENT	0.588866	0.542138
GO_CARTILAGE_DEVELOPMENT	0.671399	0.632704
GO_REGULATION_OF_TUMOR_NECROSIS_FACTOR_SUPERFAMILY_CYTOKINE_PRODUCTION	0.608989	0.63522
GO_NEURON_PROJECTION_EXTENSION	0.577222	0.577358
GO_REGULATION_OF_CARDIAC_MUSCLE_TISSUE_DEVELOPMENT	0.583146	0.536478
GO_NEGATIVE_REGULATION_OF_CYCLIC_NUCLEOTIDE_METABOLIC_PROCESS	0.606537	0.687421
GO_PYRIMIDINE_NUCLEOTIDE_BIOSYNTHETIC_PROCESS	0.540347	0.533333
GO_RESPONSE_TO_MUSCLE_STRETCH	0.61951	0.581761
GO_NEGATIVE_REGULATION_OF_OLIGODENDROCYTE_DIFFERENTIATION	0.567518	0.57044
GO_REGULATION_OF_PHOSPHATIDYLINOSITOL_3_KINASE_SIGNALING	0.575281	0.600629
GO_RESPONSE_TO_COLD	0.5524	0.644025
GO_NEGATIVE_REGULATION_OF_SODIUM_ION_TRANSPORT	0.565577	0.552201
GO_CELLULAR_RESPONSE_TO_INTERLEUKIN_1	0.617263	0.626415
GO_CIRCULATORY_SYSTEM_PROCESS	0.593565	0.630818
GO_REGULATION_OF_VASODILATION	0.620735	0.540252
GO_REGULATION_OF_TRIGLYCERIDE_METABOLIC_PROCESS	0.584883	0.673585
GO_NEGATIVE_REGULATION_OF_GLYCOPROTEIN_BIOSYNTHETIC_PROCESS	0.531461	0.476101
GO_RESPONSE_TO_COCAINE	0.605005	0.571069
GO_CELL_CHEMOTAXIS	0.604903	0.638365
GO_NEGATIVE_REGULATION_OF_INTRINSIC_APOPTOTIC_SIGNALING_PATHWAY_BY_P53_CLASS_MEDIATOR	0.537692	0.574214
GO_RIBONUCLEOTIDE_CATABOLIC_PROCESS	0.532993	0.608805
GO_POSITIVE_REGULATION_OF_MITOTIC_SISTER_CHROMATID_SEPARATION	0.521042	0.542767
GO_DNA_TEMPLATED_TRANSCRIPTION_TERMINATION	0.595608	0.430189
GO_NEGATIVE_REGULATION_OF_INTERLEUKIN_1_PRODUCTION	0.563126	0.55283
GO_POSITIVE_REGULATION_OF_CATION_CHANNEL_ACTIVITY	0.572727	0.584277
GO_REGULATION_OF_PROSTAGLANDIN_SECRETION	0.556078	0.572327
GO_REGULATION_OF_PODOSOME_ASSEMBLY	0.546374	0.490566
GO_REGULATION_OF_CELLULAR_SENESCENCE	0.508784	0.553459
GO_CARDIAC_LEFT_VENTRICLE_MORPHOGENESIS	0.575383	0.533333
GO_NEGATIVE_REGULATION_OF_STRIATED_MUSCLE_CELL_DIFFERENTIATION	0.543309	0.584277
GO_RESPONSE_TO_AMINE	0.587436	0.565409
GO_REGULATION_OF_ORGANIC_ACID_TRANSPORT	0.622983	0.59434
GO_REGULATION_OF_DNA_DEPENDENT_DNA_REPLICATION	0.591011	0.591824
GO_NEGATIVE_REGULATION_OF_POTASSIUM_ION_TRANSMEMBRANE_TRANSPORTER_ACTIVITY	0.553218	0.637107
GO_PROTEIN_HOMOTETRAMERIZATION	0.593565	0.579245
GO_IMMUNE_SYSTEM_PROCESS	0.596731	0.591824
GO_HEART_TRABECULA_MORPHOGENESIS	0.507559	0.51195
GO_RESPIRATORY_CHAIN_COMPLEX_IV_ASSEMBLY	0.526966	0.490566
GO_VESICLE_LOCALIZATION	0.579469	0.640881
GO_NITRIC_OXIDE_METABOLIC_PROCESS	0.575077	0.547799
GO_POSITIVE_REGULATION_OF_LEUKOCYTE_APOPTOTIC_PROCESS	0.537385	0.643396
GO_POSITIVE_REGULATION_OF_CELL_FATE_COMMITMENT	0.511338	0.518239
GO_FOREBRAIN_MORPHOGENESIS	0.58907	0.530818
GO_TELOMERE_CAPPING	0.548417	0.445283
GO_PROSTATE_GLAND_MORPHOGENESIS	0.540552	0.559119
GO_NEGATIVE_REGULATION_OF_AXON_EXTENSION	0.597446	0.638365
GO_POSITIVE_REGULATION_OF_TYPE_I_INTERFERON_PRODUCTION	0.61573	0.606918
GO_REGULATION_OF_STRESS_ACTIVATED_PROTEIN_KINASE_SIGNALING_CASCADE	0.567109	0.618239
GO_MYELOID_CELL_DEVELOPMENT	0.581103	0.562893
GO_NEGATIVE_REGULATION_OF_KINASE_ACTIVITY	0.584678	0.59434
GO_REGULATION_OF_MITOCHONDRIAL_MEMBRANE_PERMEABILITY_INVOLVED_IN_APOPTOTIC_PROCESS	0.531461	0.506289
GO_INTRACELLULAR_PROTEIN_TRANSPORT	0.590398	0.640252
GO_REGULATION_OF_HISTONE_DEACETYLATION	0.591113	0.566038
GO_REGULATION_OF_PHOSPHATASE_ACTIVITY	0.641471	0.601887
GO_NEUROTRANSMITTER_UPTAKE	0.623085	0.532704
GO_MICROTUBULE_ANCHORING	0.537079	0.469811
GO_CELL_DIVISION	0.572319	0.630818
GO_REGULATION_OF_MRNA_CATABOLIC_PROCESS	0.556793	0.500629
GO_INTERMEDIATE_FILAMENT_ORGANIZATION	0.579673	0.508176
GO_REGULATION_OF_INTERLEUKIN_10_PRODUCTION	0.559755	0.49434
GO_SODIUM_ION_EXPORT	0.58192	0.544654
GO_NEGATIVE_REGULATION_OF_CELL_DIVISION	0.588662	0.646541
GO_CELLULAR_RESPONSE_TO_UV	0.568335	0.647799
GO_REGULATION_OF_NUCLEAR_DIVISION	0.596323	0.607547
GO_RESPONSE_TO_ACID_CHEMICAL	0.600511	0.583648
GO_RESPONSE_TO_PROSTAGLANDIN_E	0.635342	0.589937
GO_NEGATIVE_REGULATION_OF_RESPONSE_TO_REACTIVE_OXYGEN_SPECIES	0.594995	0.555346
GO_POSITIVE_REGULATION_OF_EPITHELIAL_TO_MESENCHYMAL_TRANSITION	0.562921	0.639623
GO_RESPONSE_TO_STEROID_HORMONE	0.600409	0.591824
GO_POSITIVE_REGULATION_OF_RNA_SPLICING	0.554852	0.548428
GO_RESPONSE_TO_IMMOBILIZATION_STRESS	0.574055	0.606289
GO_RESPONSE_TO_INTERLEUKIN_4	0.564045	0.557233
GO_POSITIVE_REGULATION_OF_KERATINOCYTE_DIFFERENTIATION	0.505618	0.528931
GO_CARDIAC_CHAMBER_MORPHOGENESIS	0.58856	0.591824
GO_REGULATION_OF_CARTILAGE_DEVELOPMENT	0.621348	0.644654
GO_POSITIVE_REGULATION_OF_INTERLEUKIN_8_PRODUCTION	0.56047	0.614465
GO_SEROTONIN_METABOLIC_PROCESS	0.606435	0.528302
GO_REGULATION_OF_DEFENSE_RESPONSE_TO_VIRUS	0.597446	0.531447
GO_RESPONSE_TO_PEPTIDE	0.596527	0.58805
GO_REGULATION_OF_ENDOTHELIAL_CELL_APOPTOTIC_PROCESS	0.556793	0.523899
GO_DNA_DEPENDENT_DNA_REPLICATION	0.568539	0.636478
GO_REGULATION_OF_SKELETAL_MUSCLE_CELL_DIFFERENTIATION	0.585189	0.545283
GO_POSITIVE_REGULATION_OF_CELLULAR_PROTEIN_CATABOLIC_PROCESS	0.592339	0.522013
GO_STEROL_HOMEOSTASIS	0.593054	0.613836
GO_EMBRYONIC_AXIS_SPECIFICATION	0.596323	0.686792
GO_REGULATION_OF_LEUKOCYTE_APOPTOTIC_PROCESS	0.603575	0.571069
GO_POSITIVE_REGULATION_OF_INTERLEUKIN_1_BETA_PRODUCTION	0.577017	0.55283
GO_CELLULAR_RESPONSE_TO_LIPID	0.609091	0.608805
GO_SECRETION_BY_CELL	0.601736	0.626415
GO_LIPOPROTEIN_METABOLIC_PROCESS	0.58907	0.656604
GO_DISRUPTION_OF_CELLS_OF_OTHER_ORGANISM_INVOLVED_IN_SYMBIOTIC_INTERACTION	0.562206	0.578616
GO_IRON_COORDINATION_ENTITY_TRANSPORT	0.534934	0.545912
GO_PHOSPHATIDYLCHOLINE_BIOSYNTHETIC_PROCESS	0.573953	0.609434
GO_KERATAN_SULFATE_METABOLIC_PROCESS	0.603779	0.516981
GO_REGULATION_OF_COAGULATION	0.610521	0.595597
GO_MEMBRANE_BIOGENESIS	0.571297	0.584277
GO_REGULATION_OF_EPIDERMIS_DEVELOPMENT	0.574362	0.559119
GO_FORMATION_OF_PRIMARY_GERM_LAYER	0.567314	0.55283
GO_NEGATIVE_REGULATION_OF_MUSCLE_CELL_DIFFERENTIATION	0.566701	0.615094
GO_ENERGY_RESERVE_METABOLIC_PROCESS	0.638407	0.578616
GO_GLYCOLIPID_BIOSYNTHETIC_PROCESS	0.600204	0.606918
GO_REGULATION_OF_ACTIN_NUCLEATION	0.572421	0.519497
GO_REGULATION_OF_DENDRITIC_CELL_DIFFERENTIATION	0.540654	0.467925
GO_EPITHELIAL_CELL_DEVELOPMENT	0.595403	0.620126
GO_AMIDE_TRANSPORT	0.567314	0.618868
GO_REGULATION_OF_INTERFERON_GAMMA_PRODUCTION	0.578141	0.598113
GO_NEGATIVE_REGULATION_OF_LIPID_METABOLIC_PROCESS	0.612564	0.634591
GO_PROTEIN_LOCALIZATION_TO_KINETOCHORE	0.577732	0.550943
GO_NEGATIVE_REGULATION_OF_FAT_CELL_DIFFERENTIATION	0.554545	0.537107
GO_PHOTOPERIODISM	0.592237	0.539623
GO_ALPHA_AMINO_ACID_BIOSYNTHETIC_PROCESS	0.606946	0.576101
GO_MESENCHYMAL_TO_EPITHELIAL_TRANSITION	0.545148	0.52956
GO_ESTABLISHMENT_OF_ENDOTHELIAL_INTESTINAL_BARRIER	0.514505	0.614465
GO_SALIVARY_GLAND_DEVELOPMENT	0.556793	0.609434
GO_CELL_CYCLE_DNA_REPLICATION	0.558427	0.557862
GO_NEGATIVE_REGULATION_OF_TRANSCRIPTION_ELONGATION_FROM_RNA_POLYMERASE_II_PROMOTER	0.505618	0.52956
GO_CHROMOSOME_CONDENSATION	0.606946	0.6
GO_POSITIVE_REGULATION_OF_RESPONSE_TO_STIMULUS	0.587947	0.6
GO_REGULATION_OF_MONOOXYGENASE_ACTIVITY	0.598774	0.642138
GO_SENSORY_PERCEPTION_OF_MECHANICAL_STIMULUS	0.617365	0.623899
GO_ESTABLISHMENT_OF_EPITHELIAL_CELL_POLARITY	0.570889	0.613836
GO_TOLL_LIKE_RECEPTOR_9_SIGNALING_PATHWAY	0.520327	0.64717
GO_EMBRYONIC_DIGIT_MORPHOGENESIS	0.586517	0.674843
GO_REGULATION_OF_CANONICAL_WNT_SIGNALING_PATHWAY	0.566599	0.59434
GO_NITROGEN_CYCLE_METABOLIC_PROCESS	0.542594	0.454088
GO_T_CELL_ACTIVATION_INVOLVED_IN_IMMUNE_RESPONSE	0.557508	0.540881
GO_NEGATIVE_REGULATION_OF_LEUKOCYTE_PROLIFERATION	0.580082	0.562264
GO_NECROPTOTIC_PROCESS	0.541982	0.618868
GO_NEGATIVE_REGULATION_OF_GLIOGENESIS	0.599898	0.521384
GO_DENDRITIC_CELL_CHEMOTAXIS	0.558631	0.636478
GO_REGULATION_OF_ANTIGEN_PROCESSING_AND_PRESENTATION_OF_PEPTIDE_ANTIGEN	0.564249	0.510692
GO_REGULATION_OF_NEURONAL_SYNAPTIC_PLASTICITY	0.597651	0.608805
GO_REGULATION_OF_PHOSPHOLIPASE_C_ACTIVITY	0.584065	0.620126
GO_REGULATION_OF_DEVELOPMENTAL_GROWTH	0.585495	0.618868
GO_MEMBRANE_DISASSEMBLY	0.569969	0.567925
GO_REGULATION_OF_SYNAPTIC_TRANSMISSION_GLUTAMATERGIC	0.579367	0.65283
GO_ACTIVATION_OF_PHOSPHOLIPASE_C_ACTIVITY	0.570378	0.548428
GO_NEGATIVE_REGULATION_OF_BIOMINERAL_TISSUE_DEVELOPMENT	0.529724	0.445283
GO_NEGATIVE_REGULATION_OF_BONE_RESORPTION	0.528703	0.583648
GO_CELLULAR_RESPONSE_TO_EXTERNAL_STIMULUS	0.58192	0.585535
GO_NADP_METABOLIC_PROCESS	0.568948	0.51195
GO_POSITIVE_REGULATION_OF_MRNA_PROCESSING	0.508069	0.498742
GO_EPITHELIAL_TUBE_BRANCHING_INVOLVED_IN_LUNG_MORPHOGENESIS	0.582329	0.610692
GO_DETECTION_OF_MECHANICAL_STIMULUS_INVOLVED_IN_SENSORY_PERCEPTION	0.571502	0.649057
GO_REGULATION_OF_CELL_CELL_ADHESION_MEDIATED_BY_CADHERIN	0.605618	0.505031
GO_METANEPHRIC_EPITHELIUM_DEVELOPMENT	0.580695	0.586792
GO_REGULATION_OF_SMOOTH_MUSCLE_CELL_DIFFERENTIATION	0.524208	0.564151
GO_FATTY_ACID_BETA_OXIDATION	0.468437	0.545912
GO_ACTIN_FILAMENT_BASED_PROCESS	0.593973	0.618868
GO_RESPONSE_TO_FLUID_SHEAR_STRESS	0.569969	0.546541
GO_NEGATIVE_REGULATION_OF_MUSCLE_CONTRACTION	0.567416	0.657233
GO_TRANSITION_METAL_ION_TRANSPORT	0.534729	0.569182
GO_POSITIVE_REGULATION_OF_MUSCLE_CELL_DIFFERENTIATION	0.615628	0.665409
GO_REGULATION_OF_ADAPTIVE_IMMUNE_RESPONSE	0.539939	0.548428
GO_PHOSPHATIDYLINOSITOL_BIOSYNTHETIC_PROCESS	0.575077	0.659748
GO_POSITIVE_REGULATION_OF_CELL_COMMUNICATION	0.579775	0.61195
GO_POSITIVE_REGULATION_OF_LIPID_KINASE_ACTIVITY	0.604903	0.620126
GO_RESPONSE_TO_CORTICOSTEROID	0.570072	0.584277
GO_POSITIVE_REGULATION_OF_LEUKOCYTE_DEGRANULATION	0.541982	0.480503
GO_SODIUM_ION_TRANSMEMBRANE_TRANSPORT	0.629111	0.592453
GO_PROTEIN_UBIQUITINATION_INVOLVED_IN_UBIQUITIN_DEPENDENT_PROTEIN_CATABOLIC_PROCESS	0.608172	0.506918
GO_NEGATIVE_REGULATION_OF_BLOOD_VESSEL_ENDOTHELIAL_CELL_MIGRATION	0.594076	0.511321
GO_CELL_PROJECTION_ASSEMBLY	0.567722	0.562893
GO_REGULATION_OF_PROTEIN_IMPORT_INTO_NUCLEUS_TRANSLOCATION	0.588662	0.613836
GO_GLUCOCORTICOID_METABOLIC_PROCESS	0.52809	0.542767
GO_PROTEIN_MATURATION	0.594382	0.593711
GO_SKELETAL_MUSCLE_ADAPTATION	0.563432	0.606918
GO_PROTEIN_N_LINKED_GLYCOSYLATION	0.642084	0.591824
GO_ANAPHASE_PROMOTING_COMPLEX_DEPENDENT_CATABOLIC_PROCESS	0.551685	0.489937
GO_HINDLIMB_MORPHOGENESIS	0.619816	0.637736
GO_ESTABLISHMENT_OR_MAINTENANCE_OF_EPITHELIAL_CELL_APICAL_BASAL_POLARITY	0.615424	0.654717
GO_LOOP_OF_HENLE_DEVELOPMENT	0.543412	0.471698
GO_VESICLE_ORGANIZATION	0.57998	0.628931
GO_KERATINOCYTE_PROLIFERATION	0.597957	0.549057
GO_MACROPHAGE_ACTIVATION_INVOLVED_IN_IMMUNE_RESPONSE	0.543003	0.543396
GO_INDOLALKYLAMINE_METABOLIC_PROCESS	0.611236	0.557862
GO_POSITIVE_REGULATION_OF_BINDING	0.590398	0.561635
GO_SMOOTH_MUSCLE_CELL_DIFFERENTIATION	0.58999	0.528302
GO_MALE_GENITALIA_DEVELOPMENT	0.616037	0.606918
GO_REGULATION_OF_HYDROLASE_ACTIVITY	0.618999	0.603145
GO_ENDOCARDIAL_CUSHION_DEVELOPMENT	0.552707	0.53522
GO_NEGATIVE_REGULATION_OF_ERBB_SIGNALING_PATHWAY	0.534423	0.640252
GO_RESPONSE_TO_DIETARY_EXCESS	0.571808	0.603145
GO_REGULATION_OF_MEIOTIC_NUCLEAR_DIVISION	0.534321	0.666038
GO_BRANCH_ELONGATION_OF_AN_EPITHELIUM	0.534219	0.603774
GO_POSITIVE_REGULATION_OF_CELLULAR_AMIDE_METABOLIC_PROCESS	0.588253	0.534591
GO_POSITIVE_REGULATION_OF_VACUOLE_ORGANIZATION	0.505312	0.576101
GO_NEGATIVE_REGULATION_OF_PLATELET_ACTIVATION	0.58856	0.627044
GO_GLUTAMINE_FAMILY_AMINO_ACID_CATABOLIC_PROCESS	0.555465	0.564151
GO_EMBRYONIC_SKELETAL_SYSTEM_DEVELOPMENT	0.612053	0.630189
GO_NEURON_MATURATION	0.548621	0.47673
GO_THYMIC_T_CELL_SELECTION	0.605107	0.568553
GO_CELLULAR_RESPONSE_TO_BIOTIC_STIMULUS	0.615117	0.57673
GO_COENZYME_A_METABOLIC_PROCESS	0.577017	0.594969
GO_PROTEIN_LOCALIZATION_TO_CILIUM	0.508989	0.577987
GO_RNA_STABILIZATION	0.55046	0.573585
GO_ACTIN_MYOSIN_FILAMENT_SLIDING	0.583657	0.610692
GO_REGULATION_OF_CELL_MORPHOGENESIS_INVOLVED_IN_DIFFERENTIATION	0.570174	0.657233
GO_REGULATION_OF_PROTEIN_HOMODIMERIZATION_ACTIVITY	0.541369	0.587421
GO_REGULATION_OF_HETEROTYPIC_CELL_CELL_ADHESION	0.543514	0.581761
GO_POSITIVE_REGULATION_OF_REACTIVE_OXYGEN_SPECIES_BIOSYNTHETIC_PROCESS	0.626251	0.592453
GO_ALPHA_AMINO_ACID_METABOLIC_PROCESS	0.637692	0.540881
GO_MITOCHONDRIAL_DNA_METABOLIC_PROCESS	0.531767	0.520755
GO_CGMP_METABOLIC_PROCESS	0.541982	0.584906
GO_ADULT_BEHAVIOR	0.608376	0.595597
GO_RETINAL_GANGLION_CELL_AXON_GUIDANCE	0.570684	0.616981
GO_POSITIVE_REGULATION_OF_MEMBRANE_INVAGINATION	0.589683	0.541509
GO_SPINDLE_LOCALIZATION	0.558325	0.452201
GO_HYDROGEN_PEROXIDE_CATABOLIC_PROCESS	0.587436	0.603145
GO_CELLULAR_RESPONSE_TO_ORGANIC_CYCLIC_COMPOUND	0.607252	0.601258
GO_POSITIVE_REGULATION_OF_CYTOKINE_PRODUCTION_INVOLVED_IN_IMMUNE_RESPONSE	0.540654	0.559119
GO_REGULATION_OF_PROTEIN_SUMOYLATION	0.518795	0.595597
GO_RESPONSE_TO_ENDOPLASMIC_RETICULUM_STRESS	0.563432	0.530818
GO_CELLULAR_RESPONSE_TO_LIGHT_STIMULUS	0.594382	0.633333
GO_POSITIVE_REGULATION_BY_HOST_OF_VIRAL_TRANSCRIPTION	0.508989	0.590566
GO_NEGATIVE_REGULATION_OF_STEM_CELL_DIFFERENTIATION	0.571195	0.583648
GO_NEGATIVE_REGULATION_OF_PRODUCTION_OF_MOLECULAR_MEDIATOR_OF_IMMUNE_RESPONSE	0.529826	0.538365
GO_SPHINGOLIPID_MEDIATED_SIGNALING_PATHWAY	0.575179	0.486792
GO_SYNAPTIC_VESICLE_CYTOSKELETAL_TRANSPORT	0.565884	0.630189
GO_LUNG_CELL_DIFFERENTIATION	0.62523	0.56478
GO_PLATELET_ACTIVATION	0.585087	0.633333
GO_CYTOSKELETON_ORGANIZATION	0.598774	0.620126
GO_NUCLEOTIDE_BINDING_DOMAIN_LEUCINE_RICH_REPEAT_CONTAINING_RECEPTOR_SIGNALING_PATHWAY	0.571093	0.585535
GO_TRANSCRIPTION_COUPLED_NUCLEOTIDE_EXCISION_REPAIR	0.570072	0.522013
GO_MEMBRANE_DEPOLARIZATION_DURING_ACTION_POTENTIAL	0.61808	0.601887
GO_MATURATION_OF_SSU_RRNA	0.576711	0.538994
GO_BETA_AMYLOID_METABOLIC_PROCESS	0.559857	0.560377
GO_RESPONSE_TO_WOUNDING	0.605924	0.614465
GO_NON_CANONICAL_WNT_SIGNALING_PATHWAY	0.593463	0.600629
GO_RENAL_SYSTEM_PROCESS_INVOLVED_IN_REGULATION_OF_BLOOD_VOLUME	0.54903	0.659748
GO_NEGATIVE_REGULATION_OF_LEUKOCYTE_MEDIATED_IMMUNITY	0.540245	0.433962
GO_POSITIVE_REGULATION_OF_CREB_TRANSCRIPTION_FACTOR_ACTIVITY	0.579367	0.511321
GO_NEGATIVE_REGULATION_OF_CELL_GROWTH	0.563943	0.638994
GO_MODIFIED_AMINO_ACID_TRANSPORT	0.566088	0.593082
GO_CGMP_BIOSYNTHETIC_PROCESS	0.584576	0.571069
GO_PROTEIN_SECRETION	0.607865	0.590566
GO_ALTERNATIVE_MRNA_SPLICING_VIA_SPLICEOSOME	0.554648	0.527673
GO_ASSOCIATIVE_LEARNING	0.598979	0.581132
GO_SNORNA_METABOLIC_PROCESS	0.543514	0.557233
GO_NEGATIVE_REGULATION_OF_CELLULAR_CATABOLIC_PROCESS	0.639019	0.592453
GO_REGULATION_OF_RESPONSE_TO_EXTRACELLULAR_STIMULUS	0.610725	0.581761
GO_COFACTOR_TRANSPORT	0.508887	0.584906
GO_POSITIVE_REGULATION_OF_FAT_CELL_DIFFERENTIATION	0.517671	0.622642
GO_NEGATIVE_REGULATION_OF_PROTEIN_POLYMERIZATION	0.597549	0.623899
GO_EXOGENOUS_DRUG_CATABOLIC_PROCESS	0.657201	0.58805
GO_NEGATIVE_REGULATION_OF_REACTIVE_OXYGEN_SPECIES_METABOLIC_PROCESS	0.54239	0.638994
GO_REGULATION_OF_PROTEIN_DEACETYLATION	0.6	0.559748
GO_OTIC_VESICLE_DEVELOPMENT	0.605924	0.486792
GO_POSITIVE_REGULATION_OF_DNA_TEMPLATED_TRANSCRIPTION_INITIATION	0.572217	0.574843
GO_NEURON_PROJECTION_EXTENSION_INVOLVED_IN_NEURON_PROJECTION_GUIDANCE	0.537896	0.574843
GO_PHOSPHOLIPID_DEPHOSPHORYLATION	0.585189	0.59434
GO_NEGATIVE_REGULATION_OF_DNA_REPAIR	0.517875	0.548428
GO_METAL_ION_TRANSPORT	0.60429	0.601887
GO_INSULIN_SECRETION	0.586619	0.66478
GO_POSITIVE_REGULATION_OF_FIBROBLAST_PROLIFERATION	0.557916	0.541509
GO_PREASSEMBLY_OF_GPI_ANCHOR_IN_ER_MEMBRANE	0.513279	0.533962
GO_NECROTIC_CELL_DEATH	0.561083	0.614465
GO_REGULATION_OF_MAST_CELL_ACTIVATION_INVOLVED_IN_IMMUNE_RESPONSE	0.56619	0.510063
GO_POSITIVE_REGULATION_OF_CELLULAR_AMINE_METABOLIC_PROCESS	0.582022	0.563522
GO_POSITIVE_REGULATION_OF_INTRACELLULAR_PROTEIN_TRANSPORT	0.597957	0.650314
GO_REGULATION_BY_VIRUS_OF_VIRAL_PROTEIN_LEVELS_IN_HOST_CELL	0.528396	0.50566
GO_CHROMOSOME_LOCALIZATION	0.570276	0.587421
GO_REGULATION_OF_RESPIRATORY_SYSTEM_PROCESS	0.58764	0.574843
GO_POSITIVE_REGULATION_OF_ADENYLATE_CYCLASE_ACTIVITY	0.599387	0.594969
GO_POSITIVE_REGULATION_OF_NEURON_DIFFERENTIATION	0.591318	0.604403
GO_EMBRYONIC_SKELETAL_SYSTEM_MORPHOGENESIS	0.59571	0.637736
GO_ACTIVATION_OF_GTPASE_ACTIVITY	0.62809	0.488679
GO_INOSITOL_PHOSPHATE_METABOLIC_PROCESS	0.543616	0.589308
GO_T_CELL_HOMEOSTASIS	0.603575	0.572327
GO_REGULATION_OF_RECEPTOR_ACTIVITY	0.601226	0.603145
GO_HISTONE_METHYLATION	0.567109	0.535849
GO_CELLULAR_RESPONSE_TO_FLUID_SHEAR_STRESS	0.551379	0.540881
GO_POSITIVE_REGULATION_OF_TRANSPORTER_ACTIVITY	0.579673	0.59434
GO_POSITIVE_REGULATION_OF_TRANSCRIPTION_FACTOR_IMPORT_INTO_NUCLEUS	0.59285	0.634591
GO_ALPHA_BETA_T_CELL_DIFFERENTIATION	0.604801	0.621384
GO_ESTABLISHMENT_OF_PROTEIN_LOCALIZATION_TO_CHROMOSOME	0.536466	0.562264
GO_PEPTIDE_CROSS_LINKING	0.642084	0.550314
GO_PEPTIDYL_SERINE_MODIFICATION	0.586823	0.565409
GO_CELLULAR_RESPONSE_TO_EXTRACELLULAR_STIMULUS	0.570276	0.544025
GO_ROUNDABOUT_SIGNALING_PATHWAY	0.569765	0.684906
GO_ESTABLISHMENT_OF_PROTEIN_LOCALIZATION	0.592339	0.616981
GO_NEGATIVE_REGULATION_OF_RESPONSE_TO_DNA_DAMAGE_STIMULUS	0.593769	0.607547
GO_GLUTAMATE_METABOLIC_PROCESS	0.563023	0.583648
GO_SPHINGOMYELIN_METABOLIC_PROCESS	0.560368	0.484906
GO_TRNA_METABOLIC_PROCESS	0.551788	0.600629
GO_NEGATIVE_REGULATION_OF_ATPASE_ACTIVITY	0.556282	0.605031
GO_POSITIVE_REGULATION_OF_LOCOMOTION	0.582533	0.613208
GO_REGULATION_OF_DENDRITE_MORPHOGENESIS	0.547293	0.566667
GO_CELLULAR_RESPONSE_TO_LITHIUM_ION	0.591931	0.596226
GO_MAMMARY_GLAND_EPITHELIUM_DEVELOPMENT	0.596323	0.576101
GO_CELLULAR_RESPONSE_TO_PROSTAGLANDIN_STIMULUS	0.635036	0.569811
GO_REGULATION_OF_MYELOID_CELL_APOPTOTIC_PROCESS	0.542901	0.587421
GO_NEGATIVE_REGULATION_OF_VIRAL_PROCESS	0.537385	0.545912
GO_ERYTHROCYTE_HOMEOSTASIS	0.604086	0.61195
GO_RESPONSE_TO_HEAT	0.604188	0.68239
GO_NOTCH_RECEPTOR_PROCESSING	0.572727	0.539623
GO_CELLULAR_RESPONSE_TO_CADMIUM_ION	0.554239	0.518239
GO_SUCKLING_BEHAVIOR	0.531563	0.5
GO_POSITIVE_REGULATION_OF_KIDNEY_DEVELOPMENT	0.562819	0.639623
GO_REGULATION_OF_MITOTIC_SPINDLE_CHECKPOINT	0.58427	0.569811
GO_I_KAPPAB_KINASE_NF_KAPPAB_SIGNALING	0.564556	0.630189
GO_REGULATION_OF_NON_CANONICAL_WNT_SIGNALING_PATHWAY	0.553218	0.535849
GO_REGULATION_OF_KINASE_ACTIVITY	0.59142	0.598742
GO_CHROMOSOME_LOCALIZATION_TO_NUCLEAR_ENVELOPE_INVOLVED_IN_HOMOLOGOUS_CHROMOSOME_SEGREGATION	0.527273	0.622642
GO_NEGATIVE_REGULATION_OF_DNA_RECOMBINATION	0.48478	0.596855
GO_POSITIVE_REGULATION_OF_LYMPHOCYTE_MIGRATION	0.57763	0.571698
GO_NEGATIVE_REGULATION_OF_CELLULAR_RESPONSE_TO_INSULIN_STIMULUS	0.602145	0.647799
GO_POSITIVE_REGULATION_OF_CELLULAR_EXTRAVASATION	0.510112	0.589308
GO_MYELOID_LEUKOCYTE_DIFFERENTIATION	0.560878	0.614465
GO_PEROXISOME_ORGANIZATION	0.48856	0.574843
GO_DNA_STRAND_ELONGATION_INVOLVED_IN_DNA_REPLICATION	0.530848	0.493082
GO_CELLULAR_MODIFIED_AMINO_ACID_CATABOLIC_PROCESS	0.549234	0.532704
GO_SINGLE_ORGANISM_CELL_ADHESION	0.593156	0.616352
GO_POLYOL_METABOLIC_PROCESS	0.574362	0.583648
GO_POSITIVE_REGULATION_OF_TRANSCRIPTION_INITIATION_FROM_RNA_POLYMERASE_II_PROMOTER	0.529111	0.549686
GO_APICAL_JUNCTION_ASSEMBLY	0.582942	0.607547
GO_PYRIMIDINE_RIBONUCLEOSIDE_TRIPHOSPHATE_METABOLIC_PROCESS	0.520633	0.531447
GO_LYMPHOCYTE_HOMEOSTASIS	0.613892	0.609434
GO_SERTOLI_CELL_DEVELOPMENT	0.586313	0.620126
GO_NEGATIVE_REGULATION_OF_RNA_SPLICING	0.548212	0.528302
GO_CELL_CYCLE_PHASE_TRANSITION	0.545863	0.567296
GO_TISSUE_MORPHOGENESIS	0.584168	0.621384
GO_ENDOSOME_TO_LYSOSOME_TRANSPORT	0.623596	0.587421
GO_MRNA_PROCESSING	0.572523	0.564151
GO_RESPONSE_TO_ANGIOTENSIN	0.600409	0.528302
GO_DENDRITIC_SPINE_DEVELOPMENT	0.543003	0.504403
GO_REGULATION_OF_PROTEIN_OLIGOMERIZATION	0.589785	0.473585
GO_HEME_METABOLIC_PROCESS	0.575383	0.509434
GO_SERINE_FAMILY_AMINO_ACID_BIOSYNTHETIC_PROCESS	0.595301	0.554088
GO_CEREBELLAR_PURKINJE_CELL_LAYER_FORMATION	0.588151	0.557862
GO_CELLULAR_RESPONSE_TO_CARBOHYDRATE_STIMULUS	0.57334	0.638365
GO_INOSITOL_PHOSPHATE_CATABOLIC_PROCESS	0.53953	0.571698
GO_C21_STEROID_HORMONE_METABOLIC_PROCESS	0.555363	0.540252
GO_NEGATIVE_REGULATION_OF_GLIAL_CELL_DIFFERENTIATION	0.582635	0.526415
GO_POSITIVE_REGULATION_OF_SYNAPSE_ASSEMBLY	0.627681	0.572956
GO_TRANSMISSION_OF_NERVE_IMPULSE	0.627783	0.584906
GO_POSITIVE_REGULATION_OF_VASCULATURE_DEVELOPMENT	0.570787	0.632704
GO_POSITIVE_REGULATION_OF_EPIDERMAL_CELL_DIFFERENTIATION	0.480082	0.527044
GO_MEMBRANE_FUSION	0.590603	0.608176
GO_POSITIVE_REGULATION_OF_TOR_SIGNALING	0.524719	0.545283
GO_POSITIVE_REGULATION_OF_GLIAL_CELL_DIFFERENTIATION	0.506435	0.545912
GO_MALE_SEX_DETERMINATION	0.617467	0.539623
GO_TYPE_B_PANCREATIC_CELL_DEVELOPMENT	0.57191	0.496226
GO_REGULATION_OF_SUPEROXIDE_ANION_GENERATION	0.508274	0.433962
GO_ANTIGEN_RECEPTOR_MEDIATED_SIGNALING_PATHWAY	0.560061	0.586164
GO_POSITIVE_REGULATION_OF_MITOTIC_CELL_CYCLE	0.586823	0.568553
GO_LYMPHOCYTE_COSTIMULATION	0.560878	0.562264
GO_REGULATION_OF_SERINE_TYPE_PEPTIDASE_ACTIVITY	0.488662	0.580503
GO_NEGATIVE_REGULATION_OF_STEROID_METABOLIC_PROCESS	0.573749	0.549686
GO_COFACTOR_METABOLIC_PROCESS	0.622268	0.627673
GO_BARBED_END_ACTIN_FILAMENT_CAPPING	0.548519	0.628931
GO_CELL_MIGRATION_INVOLVED_IN_SPROUTING_ANGIOGENESIS	0.579162	0.611321
GO_NEGATIVE_REGULATION_OF_INTRACELLULAR_ESTROGEN_RECEPTOR_SIGNALING_PATHWAY	0.555158	0.505031
GO_REGULATION_OF_TYPE_2_IMMUNE_RESPONSE	0.588151	0.610692
GO_3_UTR_MEDIATED_MRNA_STABILIZATION	0.515322	0.531447
GO_DRUG_CATABOLIC_PROCESS	0.651175	0.57673
GO_POSITIVE_REGULATION_OF_RHO_PROTEIN_SIGNAL_TRANSDUCTION	0.57477	0.568553
GO_PRIMITIVE_STREAK_FORMATION	0.555669	0.506918
GO_RESPONSE_TO_PHENYLPROPANOID	0.55046	0.592453
GO_REGULATION_OF_EPITHELIAL_CELL_MIGRATION	0.592135	0.610063
GO_POSITIVE_REGULATION_OF_NOTCH_SIGNALING_PATHWAY	0.55526	0.540881
GO_CELL_DEATH	0.589479	0.592453
GO_CELLULAR_IRON_ION_HOMEOSTASIS	0.563023	0.608176
GO_CONTRACTILE_ACTIN_FILAMENT_BUNDLE_ASSEMBLY	0.545659	0.601258
GO_MACROMOLECULE_DEACYLATION	0.540041	0.548428
GO_TRANSLATIONAL_INITIATION	0.563636	0.584277
GO_ACTIVATION_OF_NF_KAPPAB_INDUCING_KINASE_ACTIVITY	0.558631	0.567925
GO_SYNAPTIC_TRANSMISSION_CHOLINERGIC	0.566088	0.574843
GO_NEGATIVE_REGULATION_OF_CYTOKINE_PRODUCTION_INVOLVED_IN_IMMUNE_RESPONSE	0.518999	0.508805
GO_REGULATION_OF_TOLL_LIKE_RECEPTOR_4_SIGNALING_PATHWAY	0.549949	0.54717
GO_POSITIVE_REGULATION_OF_CELLULAR_PROTEIN_LOCALIZATION	0.583759	0.640252
GO_PLASMA_MEMBRANE_ORGANIZATION	0.598468	0.58239
GO_REGULATION_OF_NEUROTRANSMITTER_SECRETION	0.568846	0.603774
GO_POSITIVE_REGULATION_OF_PROTEIN_CATABOLIC_PROCESS	0.59571	0.552201
GO_ACTIVATION_OF_ADENYLATE_CYCLASE_ACTIVITY	0.576813	0.56478
GO_WHITE_FAT_CELL_DIFFERENTIATION	0.535853	0.569182
GO_OOGENESIS	0.582635	0.646541
GO_REGULATION_OF_SHORT_TERM_NEURONAL_SYNAPTIC_PLASTICITY	0.540858	0.572956
GO_ALDEHYDE_CATABOLIC_PROCESS	0.573136	0.538365
GO_RESPONSE_TO_TYPE_I_INTERFERON	0.580695	0.567925
GO_MITOCHONDRIAL_RESPIRATORY_CHAIN_COMPLEX_ASSEMBLY	0.535649	0.559748
GO_HYALURONAN_CATABOLIC_PROCESS	0.625332	0.669182
GO_NEUROTRANSMITTER_BIOSYNTHETIC_PROCESS	0.604494	0.563522
GO_PENTOSE_PHOSPHATE_SHUNT	0.532074	0.566667
GO_CYTOKINE_MEDIATED_SIGNALING_PATHWAY	0.590501	0.638365
GO_ATP_GENERATION_FROM_ADP	0.583453	0.623899
GO_NEGATIVE_REGULATION_OF_LOCOMOTION	0.591113	0.620126
GO_IMP_METABOLIC_PROCESS	0.546374	0.580503
GO_NCRNA_3_END_PROCESSING	0.501328	0.523899
GO_LYMPH_NODE_DEVELOPMENT	0.52952	0.566038
GO_REGULATION_OF_CELLULAR_COMPONENT_SIZE	0.57998	0.612579
GO_MITOCHONDRIAL_TRANSPORT	0.576711	0.658491
GO_SULFUR_COMPOUND_BIOSYNTHETIC_PROCESS	0.607048	0.583648
GO_T_CELL_PROLIFERATION	0.561389	0.489937
GO_REGULATION_OF_RESPIRATORY_GASEOUS_EXCHANGE_BY_NEUROLOGICAL_SYSTEM_PROCESS	0.599898	0.58239
GO_PROTEIN_TARGETING	0.591318	0.634591
GO_POSITIVE_REGULATION_OF_CHOLESTEROL_EFFLUX	0.5238	0.573585
GO_SINGLE_ORGANISM_BIOSYNTHETIC_PROCESS	0.619918	0.601258
GO_POSITIVE_REGULATION_OF_VIRAL_GENOME_REPLICATION	0.507559	0.487421
GO_NEGATIVE_REGULATION_OF_INNATE_IMMUNE_RESPONSE	0.580184	0.48239
GO_REGULATION_OF_ALPHA_AMINO_3_HYDROXY_5_METHYL_4_ISOXAZOLE_PROPIONATE_SELECTIVE_GLUTAMATE_RECEPTOR_ACTIVITY	0.556997	0.554088
GO_REGULATION_OF_ENDOTHELIAL_CELL_DIFFERENTIATION	0.58713	0.552201
GO_REGULATION_OF_NOREPINEPHRINE_SECRETION	0.527068	0.593711
GO_GLIAL_CELL_DEVELOPMENT	0.606231	0.616981
GO_MITOCHONDRIAL_TRANSLATION	0.513994	0.598742
GO_REGULATION_OF_RETINOIC_ACID_RECEPTOR_SIGNALING_PATHWAY	0.550664	0.558491
GO_STRIATED_MUSCLE_CELL_DIFFERENTIATION	0.638713	0.596226
GO_REGULATION_OF_SYSTEMIC_ARTERIAL_BLOOD_PRESSURE	0.595403	0.609434
GO_REGULATION_OF_SMOOTH_MUSCLE_CONTRACTION	0.61379	0.645912
GO_POLYOL_CATABOLIC_PROCESS	0.561389	0.603145
GO_SECOND_MESSENGER_MEDIATED_SIGNALING	0.629724	0.585535
GO_CELL_CELL_SIGNALING	0.598979	0.612579
GO_NEGATIVE_REGULATION_OF_B_CELL_ACTIVATION	0.554239	0.537736
GO_POSITIVE_REGULATION_OF_COAGULATION	0.573749	0.562264
GO_NEGATIVE_REGULATION_OF_PROTEIN_TYROSINE_KINASE_ACTIVITY	0.527988	0.584277
GO_LUNG_MORPHOGENESIS	0.583044	0.640252
GO_VENTRICULAR_CARDIAC_MUSCLE_CELL_DIFFERENTIATION	0.61573	0.571069
GO_OXIDATIVE_DEMETHYLATION	0.605822	0.512579
GO_REGULATION_OF_MACROPHAGE_ACTIVATION	0.588968	0.581761
GO_VASCULAR_ENDOTHELIAL_GROWTH_FACTOR_RECEPTOR_SIGNALING_PATHWAY	0.609908	0.621384
GO_POSITIVE_REGULATION_OF_MAPK_CASCADE	0.591113	0.640252
GO_MULTICELLULAR_ORGANISMAL_MACROMOLECULE_METABOLIC_PROCESS	0.604188	0.539623
GO_CARBOHYDRATE_DERIVATIVE_CATABOLIC_PROCESS	0.62288	0.596855
GO_L_AMINO_ACID_TRANSPORT	0.574157	0.618868
GO_POSITIVE_REGULATION_OF_ACTION_POTENTIAL	0.527375	0.588679
GO_REGULATION_OF_MUSCLE_CONTRACTION	0.603371	0.647799
GO_REGULATION_OF_CHOLESTEROL_EFFLUX	0.523391	0.591824
GO_REGULATION_OF_EXOCYTOSIS	0.570991	0.601258
GO_NEGATIVE_REGULATION_OF_TOLL_LIKE_RECEPTOR_SIGNALING_PATHWAY	0.582022	0.594969
GO_ANION_TRANSMEMBRANE_TRANSPORT	0.621757	0.61195
GO_POSITIVE_REGULATION_OF_PROTEIN_LOCALIZATION_TO_CELL_SURFACE	0.551788	0.571069
GO_PROTEIN_MODIFICATION_BY_SMALL_PROTEIN_CONJUGATION_OR_REMOVAL	0.608682	0.537736
GO_RENAL_VESICLE_DEVELOPMENT	0.546578	0.585535
GO_REGULATION_OF_BODY_FLUID_LEVELS	0.601226	0.641509
GO_REGULATION_OF_HORMONE_LEVELS	0.630031	0.604403
GO_BONE_CELL_DEVELOPMENT	0.553728	0.58239
GO_REGULATION_OF_DEFENSE_RESPONSE	0.606639	0.571698
GO_NEGATIVE_REGULATION_OF_NEUROLOGICAL_SYSTEM_PROCESS	0.541369	0.562264
GO_PYRIMIDINE_NUCLEOSIDE_MONOPHOSPHATE_METABOLIC_PROCESS	0.517365	0.530818
GO_POSITIVE_REGULATION_OF_HEART_GROWTH	0.609193	0.602516
GO_NEGATIVE_REGULATION_OF_LIPID_BIOSYNTHETIC_PROCESS	0.598059	0.571698
GO_NEGATIVE_REGULATION_OF_PEPTIDE_SECRETION	0.58907	0.57044
GO_VESICLE_TARGETING	0.531461	0.543396
GO_REGULATION_OF_PROTEIN_EXPORT_FROM_NUCLEUS	0.537487	0.602516
GO_LAYER_FORMATION_IN_CEREBRAL_CORTEX	0.58192	0.564151
GO_POSITIVE_REGULATION_OF_ACTIN_CYTOSKELETON_REORGANIZATION	0.527477	0.569182
GO_SEX_DETERMINATION	0.617671	0.572327
GO_OLIGOSACCHARIDE_CATABOLIC_PROCESS	0.585904	0.513836
GO_B_CELL_PROLIFERATION	0.550562	0.510063
GO_POSITIVE_REGULATION_OF_DNA_METABOLIC_PROCESS	0.626456	0.572327
GO_PROTEASOME_ASSEMBLY	0.524311	0.524528
GO_ESTABLISHMENT_OF_PROTEIN_LOCALIZATION_TO_ENDOPLASMIC_RETICULUM	0.579571	0.491824
GO_PYRIMIDINE_NUCLEOSIDE_TRIPHOSPHATE_BIOSYNTHETIC_PROCESS	0.544331	0.56478
GO_NEGATIVE_REGULATION_OF_ENDOCYTOSIS	0.560368	0.523899
GO_RESPONSE_TO_POTASSIUM_ION	0.597549	0.642767
GO_REGULATION_OF_LYMPHOCYTE_APOPTOTIC_PROCESS	0.609602	0.577358
GO_SMALL_MOLECULE_METABOLIC_PROCESS	0.614096	0.61195
GO_THYMUS_DEVELOPMENT	0.569765	0.594969
GO_NEGATIVE_REGULATION_OF_ADHERENS_JUNCTION_ORGANIZATION	0.57048	0.578616
GO_HOMEOSTATIC_PROCESS	0.606844	0.6
GO_CEREBELLAR_CORTEX_MORPHOGENESIS	0.58907	0.542767
GO_POSITIVE_REGULATION_OF_CYTOPLASMIC_TRANSPORT	0.598366	0.650943
GO_MORPHOGENESIS_OF_AN_EPITHELIUM	0.576098	0.642138
GO_OSTEOBLAST_DIFFERENTIATION	0.611849	0.608176
GO_REGULATION_OF_STRIATED_MUSCLE_CELL_DIFFERENTIATION	0.60858	0.57044
GO_DEFENSE_RESPONSE_TO_VIRUS	0.559857	0.627673
GO_SENSORY_PERCEPTION_OF_CHEMICAL_STIMULUS	0.617569	0.642767
GO_REGULATION_OF_RUFFLE_ASSEMBLY	0.575689	0.503145
GO_CELLULAR_PIGMENTATION	0.571706	0.634591
GO_NEGATIVE_REGULATION_OF_CALCIUM_ION_DEPENDENT_EXOCYTOSIS	0.472625	0.508805
GO_VACUOLAR_TRANSPORT	0.636057	0.613208
GO_NEGATIVE_REGULATION_OF_CELL_CELL_ADHESION	0.613994	0.571698
GO_POSITIVE_REGULATION_OF_VIRAL_RELEASE_FROM_HOST_CELL	0.546272	0.462264
GO_LEUKOCYTE_MEDIATED_CYTOTOXICITY	0.581818	0.589937
GO_POSITIVE_REGULATION_OF_VACUOLAR_TRANSPORT	0.554852	0.566667
GO_POSITIVE_REGULATION_OF_LYASE_ACTIVITY	0.624208	0.584906
GO_ENTRAINMENT_OF_CIRCADIAN_CLOCK_BY_PHOTOPERIOD	0.599285	0.551572
GO_SUPEROXIDE_METABOLIC_PROCESS	0.600715	0.549057
GO_ORGANIC_HYDROXY_COMPOUND_METABOLIC_PROCESS	0.596834	0.621384
GO_TELOMERE_MAINTENANCE_VIA_TELOMERE_LENGTHENING	0.570889	0.507547
GO_PHOTOTRANSDUCTION	0.563126	0.599371
GO_REGULATION_OF_LIGASE_ACTIVITY	0.586925	0.56478
GO_REGULATION_OF_OXIDOREDUCTASE_ACTIVITY	0.621144	0.619497
GO_SULFATE_TRANSPORT	0.645046	0.566667
GO_RESPONSE_TO_FOOD	0.561389	0.531447
GO_REGULATION_OF_PROTEIN_INSERTION_INTO_MITOCHONDRIAL_MEMBRANE_INVOLVED_IN_APOPTOTIC_SIGNALING_PATHWAY	0.564862	0.622642
GO_TELOMERE_ORGANIZATION	0.576404	0.543396
GO_IMMUNE_SYSTEM_DEVELOPMENT	0.586619	0.597484
GO_CAMP_BIOSYNTHETIC_PROCESS	0.565679	0.601258
GO_ALPHA_AMINO_ACID_CATABOLIC_PROCESS	0.619203	0.559748
GO_CELLULAR_COMPONENT_MAINTENANCE	0.537896	0.455346
GO_REGULATION_OF_CARDIAC_MUSCLE_CELL_CONTRACTION	0.57048	0.574214
GO_FC_GAMMA_RECEPTOR_SIGNALING_PATHWAY	0.600817	0.58239
GO_RRNA_METABOLIC_PROCESS	0.608682	0.552201
GO_RESPIRATORY_SYSTEM_PROCESS	0.544025	0.507547
GO_NEUROTRANSMITTER_TRANSPORT	0.614402	0.598742
GO_REGULATION_OF_T_HELPER_CELL_DIFFERENTIATION	0.517978	0.610692
GO_REGULATION_OF_VOLTAGE_GATED_CALCIUM_CHANNEL_ACTIVITY	0.641982	0.542767
GO_PH_REDUCTION	0.555873	0.607547
GO_POSITIVE_REGULATION_OF_TRIGLYCERIDE_LIPASE_ACTIVITY	0.554239	0.550943
GO_MONOSACCHARIDE_CATABOLIC_PROCESS	0.618897	0.630189
GO_POSITIVE_REGULATION_OF_MRNA_METABOLIC_PROCESS	0.497855	0.490566
GO_RESPONSE_TO_FUNGICIDE	0.57477	0.468553
GO_NEGATIVE_REGULATION_BY_HOST_OF_VIRAL_TRANSCRIPTION	0.546782	0.555975
GO_REGULATION_OF_EPIDERMAL_GROWTH_FACTOR_ACTIVATED_RECEPTOR_ACTIVITY	0.567416	0.640252
GO_PROTEIN_NEDDYLATION	0.537998	0.505031
GO_POTASSIUM_ION_HOMEOSTASIS	0.594995	0.587421
GO_HORMONE_TRANSPORT	0.622574	0.636478
GO_PROTEIN_CATABOLIC_PROCESS	0.61144	0.593082
GO_POSITIVE_REGULATION_OF_INTRACELLULAR_STEROID_HORMONE_RECEPTOR_SIGNALING_PATHWAY	0.506537	0.518239
GO_NEGATIVE_REGULATION_OF_MYOTUBE_DIFFERENTIATION	0.583453	0.568553
GO_INORGANIC_ANION_TRANSPORT	0.636057	0.633333
GO_CARBOHYDRATE_PHOSPHORYLATION	0.572625	0.535849
GO_PROTEIN_IMPORT	0.579162	0.618868
GO_NUCLEOSIDE_BISPHOSPHATE_METABOLIC_PROCESS	0.555669	0.63522
GO_REGULATION_OF_INTRACELLULAR_STEROID_HORMONE_RECEPTOR_SIGNALING_PATHWAY	0.557099	0.532704
GO_MAMMARY_GLAND_EPITHELIAL_CELL_DIFFERENTIATION	0.566088	0.542767
GO_CELLULAR_RESPONSE_TO_GAMMA_RADIATION	0.5381	0.615723
GO_REGULATION_OF_HEAT_GENERATION	0.51716	0.744025
GO_REGULATION_OF_FIBROBLAST_MIGRATION	0.577426	0.57044
GO_INDUCTION_OF_POSITIVE_CHEMOTAXIS	0.540449	0.562893
GO_REGENERATION	0.570174	0.630189
GO_EXTRINSIC_APOPTOTIC_SIGNALING_PATHWAY	0.580695	0.555975
GO_REGULATION_OF_TRANSLATIONAL_ELONGATION	0.510521	0.494969
GO_CELL_MATRIX_ADHESION	0.60143	0.609434
GO_PITUITARY_GLAND_DEVELOPMENT	0.574157	0.524528
GO_MATING	0.597855	0.495597
GO_DEVELOPMENTAL_INDUCTION	0.57334	0.512579
GO_REGULATION_OF_TRANSFERASE_ACTIVITY	0.596527	0.590566
GO_NEGATIVE_REGULATION_OF_ALCOHOL_BIOSYNTHETIC_PROCESS	0.576609	0.554717
GO_CHROMOSOME_SEPARATION	0.524106	0.513208
GO_GANGLIOSIDE_METABOLIC_PROCESS	0.579673	0.521384
GO_TISSUE_HOMEOSTASIS	0.606639	0.579874
GO_ANTIGEN_PROCESSING_AND_PRESENTATION_VIA_MHC_CLASS_IB	0.551788	0.618868
GO_GAMMA_AMINOBUTYRIC_ACID_SIGNALING_PATHWAY	0.572523	0.67673
GO_POSITIVE_REGULATION_OF_STEROL_TRANSPORT	0.529316	0.565409
GO_ADAPTIVE_IMMUNE_RESPONSE_BASED_ON_SOMATIC_RECOMBINATION_OF_IMMUNE_RECEPTORS_BUILT_FROM_IMMUNOGLOBULIN_SUPERFAMILY_DOMAINS	0.571808	0.618239
GO_CELL_CYCLE_ARREST	0.581614	0.580503
GO_THYROID_HORMONE_METABOLIC_PROCESS	0.552094	0.598742
GO_APOPTOTIC_CELL_CLEARANCE	0.555363	0.638365
GO_MODIFICATION_OF_MORPHOLOGY_OR_PHYSIOLOGY_OF_OTHER_ORGANISM	0.564862	0.636478
GO_RIBOSOME_ASSEMBLY	0.52523	0.560377
GO_NEGATIVE_REGULATION_OF_ACTIN_FILAMENT_DEPOLYMERIZATION	0.600715	0.613836
GO_DNA_LIGATION_INVOLVED_IN_DNA_REPAIR	0.54617	0.489308
GO_REGULATION_OF_CELL_JUNCTION_ASSEMBLY	0.581001	0.565409
GO_HYPEROSMOTIC_RESPONSE	0.558325	0.632075
GO_REGULATION_OF_SMAD_PROTEIN_IMPORT_INTO_NUCLEUS	0.540552	0.567296
GO_NEGATIVE_REGULATION_OF_NATURAL_KILLER_CELL_MEDIATED_IMMUNITY	0.546067	0.465409
GO_ARTERY_DEVELOPMENT	0.617365	0.57044
GO_PROTEIN_DEALKYLATION	0.553422	0.510692
GO_NEGATIVE_REGULATION_OF_DENDRITE_MORPHOGENESIS	0.515628	0.55283
GO_NEGATIVE_REGULATION_OF_TYPE_I_INTERFERON_PRODUCTION	0.57855	0.43522
GO_EXTRACELLULAR_MATRIX_ASSEMBLY	0.566292	0.538994
GO_POSTREPLICATION_REPAIR	0.588458	0.603774
GO_SKELETAL_SYSTEM_DEVELOPMENT	0.64096	0.598742
GO_ORGANOPHOSPHATE_METABOLIC_PROCESS	0.590807	0.596855
GO_CARDIAC_MYOFIBRIL_ASSEMBLY	0.620429	0.574843
GO_REGULATION_OF_HEART_CONTRACTION	0.598059	0.616981
GO_CELLULAR_AMINO_ACID_BIOSYNTHETIC_PROCESS	0.61144	0.579874
GO_CRANIAL_NERVE_MORPHOGENESIS	0.592441	0.540881
GO_ACTIVATION_OF_JUN_KINASE_ACTIVITY	0.537896	0.528931
GO_REGULATION_OF_BROWN_FAT_CELL_DIFFERENTIATION	0.554341	0.437736
GO_FIBRIL_ORGANIZATION	0.591318	0.501887
GO_LONG_CHAIN_FATTY_ACID_METABOLIC_PROCESS	0.656588	0.622642
GO_MONOVALENT_INORGANIC_CATION_TRANSPORT	0.621757	0.581761
GO_RELAXATION_OF_CARDIAC_MUSCLE	0.572421	0.596855
GO_POSITIVE_REGULATION_OF_BEHAVIOR	0.595914	0.530818
GO_CALCIUM_MEDIATED_SIGNALING_USING_INTRACELLULAR_CALCIUM_SOURCE	0.562308	0.637736
GO_NEURAL_TUBE_DEVELOPMENT	0.597549	0.593711
GO_POLYSACCHARIDE_METABOLIC_PROCESS	0.610521	0.604403
GO_REGULATION_OF_INTRACELLULAR_SIGNAL_TRANSDUCTION	0.603677	0.627044
GO_CYCLIC_NUCLEOTIDE_METABOLIC_PROCESS	0.565577	0.584277
GO_POSITIVE_REGULATION_OF_T_CELL_PROLIFERATION	0.550358	0.608176
GO_MULTICELLULAR_ORGANISMAL_MOVEMENT	0.603779	0.533962
GO_CLATHRIN_COAT_ASSEMBLY	0.547702	0.600629
GO_NEGATIVE_REGULATION_OF_MEIOTIC_NUCLEAR_DIVISION	0.496221	0.604403
GO_VASCULAR_SMOOTH_MUSCLE_CELL_DIFFERENTIATION	0.560981	0.520755
GO_POSITIVE_REGULATION_OF_BIOSYNTHETIC_PROCESS	0.609704	0.581761
GO_NEGATIVE_REGULATION_OF_NITROGEN_COMPOUND_METABOLIC_PROCESS	0.607661	0.598113
GO_DNA_INTEGRATION	0.539326	0.511321
GO_CELL_ACTIVATION	0.591318	0.625786
GO_REGULATION_OF_MYELINATION	0.573442	0.635849
GO_NEGATIVE_REGULATION_OF_JUN_KINASE_ACTIVITY	0.530848	0.613836
GO_REGULATION_OF_AXON_GUIDANCE	0.563636	0.656604
GO_REGULATION_OF_DOPAMINE_SECRETION	0.597651	0.608805
GO_RESPONSE_TO_COPPER_ION	0.528703	0.486164
GO_REGULATION_OF_CIRCADIAN_SLEEP_WAKE_CYCLE	0.61093	0.663522
GO_NEGATIVE_REGULATION_OF_CELLULAR_PROTEIN_CATABOLIC_PROCESS	0.618284	0.562264
GO_REGULATION_OF_DOUBLE_STRAND_BREAK_REPAIR_VIA_HOMOLOGOUS_RECOMBINATION	0.546782	0.611321
GO_RESPONSE_TO_AXON_INJURY	0.62094	0.614465
GO_REGULATION_OF_VACUOLE_ORGANIZATION	0.589581	0.622013
GO_CIRCADIAN_REGULATION_OF_GENE_EXPRESSION	0.633912	0.515723
GO_RETINOL_METABOLIC_PROCESS	0.57855	0.575472
GO_OXALOACETATE_METABOLIC_PROCESS	0.602758	0.604403
GO_NEGATIVE_REGULATION_OF_TUMOR_NECROSIS_FACTOR_MEDIATED_SIGNALING_PATHWAY	0.558018	0.462264
GO_NEGATIVE_REGULATION_OF_EXOCYTOSIS	0.490705	0.6
GO_INTRACELLULAR_STEROID_HORMONE_RECEPTOR_SIGNALING_PATHWAY	0.602758	0.61195
GO_REGULATION_OF_WNT_SIGNALING_PATHWAY	0.55475	0.584277
GO_NEGATIVE_REGULATION_OF_CELL_JUNCTION_ASSEMBLY	0.591113	0.584277
GO_ANTIGEN_PROCESSING_AND_PRESENTATION_OF_PEPTIDE_ANTIGEN	0.56333	0.57044
GO_HIPPO_SIGNALING	0.548825	0.563522
GO_NEGATIVE_REGULATION_OF_EPITHELIAL_TO_MESENCHYMAL_TRANSITION	0.605924	0.550314
GO_REGULATION_OF_MEMBRANE_DEPOLARIZATION	0.587845	0.591195
GO_AMINO_SUGAR_BIOSYNTHETIC_PROCESS	0.525332	0.513836
GO_REGULATION_OF_NERVOUS_SYSTEM_DEVELOPMENT	0.588151	0.611321
GO_REGULATION_OF_ESTABLISHMENT_OF_PROTEIN_LOCALIZATION_TO_CHROMOSOME	0.523391	0.513836
GO_REGULATION_OF_CARDIAC_MUSCLE_CELL_DIFFERENTIATION	0.591216	0.533333
GO_POSITIVE_REGULATION_OF_DIGESTIVE_SYSTEM_PROCESS	0.552707	0.485535
GO_INTRINSIC_APOPTOTIC_SIGNALING_PATHWAY_IN_RESPONSE_TO_DNA_DAMAGE	0.559857	0.591195
GO_TETRAPYRROLE_BIOSYNTHETIC_PROCESS	0.599591	0.554088
GO_NUCLEOSIDE_PHOSPHATE_BIOSYNTHETIC_PROCESS	0.595812	0.536478
GO_PROTEIN_LIPID_COMPLEX_ASSEMBLY	0.586721	0.518868
GO_POSITIVE_REGULATION_OF_SODIUM_ION_TRANSPORT	0.58907	0.533962
GO_DETECTION_OF_OTHER_ORGANISM	0.59142	0.492453
GO_ESTABLISHMENT_OF_LOCALIZATION_IN_CELL	0.601226	0.61761
GO_G_PROTEIN_COUPLED_GLUTAMATE_RECEPTOR_SIGNALING_PATHWAY	0.540756	0.691824
GO_NEURAL_RETINA_DEVELOPMENT	0.537181	0.64717
GO_CLEAVAGE_INVOLVED_IN_RRNA_PROCESSING	0.542186	0.506918
GO_REGULATION_OF_EXIT_FROM_MITOSIS	0.529418	0.527673
GO_FORELIMB_MORPHOGENESIS	0.585495	0.696855
GO_ASPARTATE_FAMILY_AMINO_ACID_BIOSYNTHETIC_PROCESS	0.55475	0.531447
GO_MANGANESE_ION_TRANSPORT	0.518897	0.577987
GO_POSITIVE_REGULATION_OF_HISTONE_H3_K4_METHYLATION	0.591318	0.553459
GO_NEURON_PROJECTION_DEVELOPMENT	0.59571	0.56478
GO_MALE_GAMETE_GENERATION	0.598979	0.596855
GO_POSITIVE_REGULATION_OF_FIBROBLAST_MIGRATION	0.602451	0.552201
GO_NEGATIVE_REGULATION_OF_RESPONSE_TO_OXIDATIVE_STRESS	0.596629	0.566038
GO_CHAPERONE_MEDIATED_PROTEIN_COMPLEX_ASSEMBLY	0.509704	0.530818
GO_ORGANELLE_TRANSPORT_ALONG_MICROTUBULE	0.604903	0.689308
GO_CHONDROCYTE_DEVELOPMENT	0.568539	0.625157
GO_MEMBRANE_RAFT_ORGANIZATION	0.548008	0.596226
GO_MITOTIC_SISTER_CHROMATID_SEGREGATION	0.578856	0.638365
GO_MICROTUBULE_NUCLEATION	0.536568	0.62327
GO_ESTABLISHMENT_OF_PROTEIN_LOCALIZATION_TO_ORGANELLE	0.587947	0.599371
GO_NEGATIVE_REGULATION_OF_ACUTE_INFLAMMATORY_RESPONSE	0.530235	0.540252
GO_REGULATION_OF_SEQUESTERING_OF_CALCIUM_ION	0.603779	0.578616
GO_REGULATION_OF_MEMBRANE_LIPID_METABOLIC_PROCESS	0.518284	0.528931
GO_XENOPHAGY	0.586517	0.578616
GO_DRUG_TRANSMEMBRANE_TRANSPORT	0.588253	0.577358
GO_POSITIVE_REGULATION_OF_MEMBRANE_DEPOLARIZATION	0.545761	0.587421
GO_MYD88_DEPENDENT_TOLL_LIKE_RECEPTOR_SIGNALING_PATHWAY	0.586721	0.581132
GO_REGULATION_OF_PROTEIN_POLYMERIZATION	0.59714	0.616981
GO_REGULATION_OF_PROTEIN_TARGETING_TO_MEMBRANE	0.530133	0.574214
GO_KIDNEY_EPITHELIUM_DEVELOPMENT	0.575792	0.58805
GO_HISTONE_H2A_UBIQUITINATION	0.494178	0.467925
GO_TOOTH_MINERALIZATION	0.519203	0.559748
GO_REGULATION_OF_HAIR_CYCLE	0.570991	0.591195
GO_NEGATIVE_REGULATION_OF_BONE_REMODELING	0.517263	0.577987
GO_POSITIVE_REGULATION_OF_RECEPTOR_MEDIATED_ENDOCYTOSIS	0.578141	0.589308
GO_ESTABLISHMENT_OF_MITOTIC_SPINDLE_ORIENTATION	0.601532	0.471698
GO_POSITIVE_REGULATION_OF_PROTEIN_OLIGOMERIZATION	0.562411	0.526415
GO_SPINDLE_CHECKPOINT	0.593054	0.591824
GO_POSITIVE_REGULATION_OF_STAT_CASCADE	0.540143	0.604403
GO_LEUKOTRIENE_BIOSYNTHETIC_PROCESS	0.583759	0.596226
GO_POSITIVE_REGULATION_OF_SUBSTRATE_ADHESION_DEPENDENT_CELL_SPREADING	0.550664	0.681761
GO_POSITIVE_REGULATION_OF_THYMOCYTE_AGGREGATION	0.540449	0.550314
GO_CATECHOLAMINE_METABOLIC_PROCESS	0.620123	0.525786
GO_POSITIVE_REGULATION_OF_PROTEIN_COMPLEX_DISASSEMBLY	0.554545	0.555346
GO_BLASTOCYST_FORMATION	0.564045	0.552201
GO_REGULATION_OF_WATER_LOSS_VIA_SKIN	0.572932	0.648428
GO_NEGATIVE_REGULATION_OF_REGULATED_SECRETORY_PATHWAY	0.485189	0.542138
GO_CELL_DIFFERENTIATION_INVOLVED_IN_METANEPHROS_DEVELOPMENT	0.565271	0.545912
GO_POSITIVE_REGULATION_OF_ALCOHOL_BIOSYNTHETIC_PROCESS	0.576609	0.525786
GO_REGULATION_OF_EPITHELIAL_CELL_DIFFERENTIATION_INVOLVED_IN_KIDNEY_DEVELOPMENT	0.573442	0.577987
GO_MAGNESIUM_ION_TRANSPORT	0.582635	0.595597
GO_PYRIMIDINE_RIBONUCLEOSIDE_METABOLIC_PROCESS	0.535955	0.543396
GO_PROTEIN_LOCALIZATION_TO_CENTROSOME	0.489377	0.659748
GO_POSITIVE_REGULATION_OF_B_CELL_PROLIFERATION	0.561389	0.521384
GO_POSITIVE_REGULATION_OF_ORGANELLE_ORGANIZATION	0.610521	0.654717
GO_MUSCLE_CELL_PROLIFERATION	0.571706	0.525786
GO_VENTRAL_SPINAL_CORD_INTERNEURON_SPECIFICATION	0.614198	0.567925
GO_AMINO_ACID_TRANSMEMBRANE_TRANSPORT	0.583555	0.603774
GO_CELLULAR_RESPONSE_TO_ACID_CHEMICAL	0.603473	0.599371
GO_PHAGOCYTOSIS_ENGULFMENT	0.56762	0.530818
GO_REGULATION_OF_TOLERANCE_INDUCTION	0.531869	0.572327
GO_REGULATION_OF_CORTICOSTEROID_HORMONE_SECRETION	0.557814	0.522642
GO_CELLULAR_SENESCENCE	0.529928	0.669811
GO_SULFATION	0.54525	0.672327
GO_REGULATION_OF_MEIOTIC_CELL_CYCLE	0.578447	0.665409
GO_DNA_DEALKYLATION	0.594791	0.599371
GO_ACTIN_FILAMENT_BASED_MOVEMENT	0.593361	0.62327
GO_POSITIVE_REGULATION_OF_EPITHELIAL_CELL_PROLIFERATION	0.586721	0.615094
GO_SARCOMERE_ORGANIZATION	0.596425	0.572956
GO_POSITIVE_REGULATION_OF_B_CELL_MEDIATED_IMMUNITY	0.501941	0.613836
GO_OVULATION_CYCLE	0.601124	0.635849
GO_NEGATIVE_REGULATION_OF_NITRIC_OXIDE_METABOLIC_PROCESS	0.534116	0.56478
GO_VENTRICULAR_SYSTEM_DEVELOPMENT	0.553933	0.558491
GO_ADULT_LOCOMOTORY_BEHAVIOR	0.641675	0.593082
GO_REGULATION_OF_ACTIVATED_T_CELL_PROLIFERATION	0.53381	0.537107
GO_POSITIVE_REGULATION_OF_HOMEOSTATIC_PROCESS	0.600306	0.615723
GO_RESPONSE_TO_GRAVITY	0.586619	0.560377
GO_REGULATION_OF_IMMUNOGLOBULIN_SECRETION	0.52237	0.508805
GO_ACETYL_COA_METABOLIC_PROCESS	0.577732	0.556604
GO_CREATINE_METABOLIC_PROCESS	0.54382	0.448428
GO_REGULATION_OF_CELLULAR_COMPONENT_BIOGENESIS	0.594484	0.606918
GO_POSITIVE_REGULATION_OF_MACROPHAGE_DERIVED_FOAM_CELL_DIFFERENTIATION	0.653013	0.565409
GO_IRON_ION_TRANSPORT	0.544229	0.586164
GO_REGULATION_OF_RECEPTOR_BINDING	0.551277	0.58805
GO_POSITIVE_REGULATION_OF_POTASSIUM_ION_TRANSPORT	0.615117	0.686792
GO_POSITIVE_REGULATION_OF_NERVOUS_SYSTEM_DEVELOPMENT	0.593871	0.618239
GO_REGULATION_OF_CARDIAC_MUSCLE_CELL_PROLIFERATION	0.554852	0.533333
GO_CELLULAR_RESPONSE_TO_OXYGEN_CONTAINING_COMPOUND	0.589479	0.577987
GO_REGULATION_OF_INTERLEUKIN_10_SECRETION	0.515322	0.509434
GO_REGULATION_OF_LAMELLIPODIUM_ASSEMBLY	0.544229	0.624528
GO_CELLULAR_KETONE_METABOLIC_PROCESS	0.641675	0.590566
GO_CRANIAL_NERVE_DEVELOPMENT	0.617875	0.595597
GO_WNT_SIGNALING_PATHWAY_CALCIUM_MODULATING_PATHWAY	0.57334	0.602516
GO_EPIDERMAL_GROWTH_FACTOR_RECEPTOR_SIGNALING_PATHWAY	0.560674	0.494969
GO_CELL_PROLIFERATION_IN_FOREBRAIN	0.583146	0.567925
GO_RESPONSE_TO_MURAMYL_DIPEPTIDE	0.573953	0.50566
GO_REGULATION_OF_POSITIVE_CHEMOTAXIS	0.560674	0.508176
GO_REGULATION_OF_IMMUNE_RESPONSE	0.586313	0.581132
GO_NEGATIVE_REGULATION_OF_NOTCH_SIGNALING_PATHWAY	0.563126	0.516981
GO_MEMBRANE_LIPID_CATABOLIC_PROCESS	0.531052	0.544654
GO_POSITIVE_REGULATION_OF_NEUROBLAST_PROLIFERATION	0.596629	0.567925
GO_CARTILAGE_MORPHOGENESIS	0.510725	0.498113
GO_PEPTIDE_SECRETION	0.59142	0.641509
GO_THIOESTER_METABOLIC_PROCESS	0.578958	0.574843
GO_NEGATIVE_REGULATION_OF_INTRINSIC_APOPTOTIC_SIGNALING_PATHWAY_IN_RESPONSE_TO_DNA_DAMAGE	0.572012	0.587421
GO_REGULATION_OF_T_HELPER_2_CELL_DIFFERENTIATION	0.520123	0.601258
GO_NEGATIVE_REGULATION_OF_CELLULAR_AMIDE_METABOLIC_PROCESS	0.59428	0.567296
GO_PURINE_RIBONUCLEOSIDE_BISPHOSPHATE_METABOLIC_PROCESS	0.519305	0.622642
GO_PEPTIDYL_CYSTEINE_MODIFICATION	0.57334	0.55283
GO_LEUKOCYTE_DIFFERENTIATION	0.61522	0.6
GO_RESPONSE_TO_EXOGENOUS_DSRNA	0.559346	0.583019
GO_MORPHOGENESIS_OF_EMBRYONIC_EPITHELIUM	0.583555	0.593082
GO_SKELETAL_MUSCLE_CONTRACTION	0.585189	0.577358
GO_POSITIVE_REGULATION_OF_HORMONE_METABOLIC_PROCESS	0.582942	0.538365
GO_TONGUE_DEVELOPMENT	0.603371	0.560377
GO_BONE_GROWTH	0.552707	0.667925
GO_ACTIN_POLYMERIZATION_OR_DEPOLYMERIZATION	0.57906	0.536478
GO_UV_PROTECTION	0.512564	0.519497
GO_PROTEIN_MODIFICATION_BY_SMALL_PROTEIN_REMOVAL	0.579367	0.567925
GO_REGULATION_OF_NITRIC_OXIDE_BIOSYNTHETIC_PROCESS	0.614811	0.627044
GO_PHOSPHATIDYLGLYCEROL_METABOLIC_PROCESS	0.573442	0.54717
GO_PYRIMIDINE_NUCLEOSIDE_BIOSYNTHETIC_PROCESS	0.508478	0.555975
GO_TRANSLATIONAL_TERMINATION	0.503269	0.57044
GO_CYTOKINETIC_PROCESS	0.535751	0.57673
GO_ENDOCARDIAL_CUSHION_MORPHOGENESIS	0.554545	0.520755
GO_REGULATION_OF_INNATE_IMMUNE_RESPONSE	0.595914	0.509434
GO_VESICLE_MEDIATED_TRANSPORT	0.58856	0.620126
GO_INTERLEUKIN_1_PRODUCTION	0.542799	0.579874
GO_MODULATION_BY_HOST_OF_VIRAL_PROCESS	0.533095	0.568553
GO_REGULATION_OF_DNA_REPAIR	0.594484	0.595597
GO_REGULATION_OF_MEMBRANE_LIPID_DISTRIBUTION	0.583759	0.587421
GO_REFLEX	0.564147	0.615723
GO_LEUKOCYTE_MEDIATED_IMMUNITY	0.576813	0.632075
GO_ORGANOPHOSPHATE_BIOSYNTHETIC_PROCESS	0.60858	0.616981
GO_NEGATIVE_REGULATION_OF_SERINE_TYPE_PEPTIDASE_ACTIVITY	0.50429	0.584277
GO_PROTEIN_LOCALIZATION_TO_CELL_PERIPHERY	0.579162	0.583019
GO_REGULATION_OF_PROTEIN_GLYCOSYLATION	0.515424	0.55283
GO_NEGATIVE_REGULATION_OF_FIBROBLAST_PROLIFERATION	0.583555	0.566667
GO_REGULATION_OF_MUSCLE_TISSUE_DEVELOPMENT	0.594893	0.562264
GO_ORGANIC_ACID_BIOSYNTHETIC_PROCESS	0.632686	0.549057
GO_NEGATIVE_REGULATION_OF_DNA_DEPENDENT_DNA_REPLICATION	0.576507	0.613208
GO_REGULATION_OF_LEUKOCYTE_MIGRATION	0.586415	0.633962
GO_ORGAN_MATURATION	0.591216	0.601887
GO_REGULATION_OF_CELLULAR_RESPONSE_TO_HEAT	0.615628	0.51761
GO_POSITIVE_REGULATION_OF_ACUTE_INFLAMMATORY_RESPONSE	0.555975	0.695597
GO_GASTRULATION_WITH_MOUTH_FORMING_SECOND	0.605209	0.522013
GO_ENDOCARDIUM_DEVELOPMENT	0.524515	0.555975
GO_ENDOTHELIAL_CELL_DIFFERENTIATION	0.582022	0.537736
GO_NEGATIVE_REGULATION_OF_CELLULAR_PROTEIN_LOCALIZATION	0.602349	0.615723
GO_INSEMINATION	0.544331	0.51761
GO_REGULATION_OF_NUCLEOBASE_CONTAINING_COMPOUND_TRANSPORT	0.5476	0.462893
GO_PHOSPHATIDYLINOSITOL_3_PHOSPHATE_BIOSYNTHETIC_PROCESS	0.601839	0.669182
GO_CYCLIC_NUCLEOTIDE_CATABOLIC_PROCESS	0.506129	0.613208
GO_RESPONSE_TO_EPIDERMAL_GROWTH_FACTOR	0.584678	0.602516
GO_POSITIVE_REGULATION_OF_TRANSMEMBRANE_TRANSPORT	0.602656	0.583019
GO_REGULATION_OF_NUCLEOTIDE_CATABOLIC_PROCESS	0.626966	0.591195
GO_POSITIVE_REGULATION_OF_CARBOHYDRATE_METABOLIC_PROCESS	0.605822	0.532704
GO_WNT_SIGNALING_PATHWAY	0.581307	0.620755
GO_REGULATION_OF_NEUROTRANSMITTER_LEVELS	0.618897	0.604403
GO_POSITIVE_REGULATION_OF_STRESS_ACTIVATED_PROTEIN_KINASE_SIGNALING_CASCADE	0.57998	0.621384
GO_PEPTIDYL_ARGININE_MODIFICATION	0.593565	0.532704
GO_SPECIFICATION_OF_ORGAN_IDENTITY	0.557099	0.540881
GO_REGULATION_OF_CELLULAR_AMINE_METABOLIC_PROCESS	0.563534	0.592453
GO_RRNA_TRANSCRIPTION	0.567109	0.56478
GO_POSITIVE_REGULATION_OF_LIPID_TRANSPORT	0.554239	0.657233
GO_ANATOMICAL_STRUCTURE_ARRANGEMENT	0.608069	0.527673
GO_EPITHELIAL_TO_MESENCHYMAL_TRANSITION	0.556793	0.52327
GO_PATHWAY_RESTRICTED_SMAD_PROTEIN_PHOSPHORYLATION	0.541777	0.607547
GO_SINGLE_ORGANISM_MEMBRANE_BUDDING	0.542492	0.573585
GO_NEGATIVE_REGULATION_OF_MAPK_CASCADE	0.607661	0.608176
GO_SPONGIOTROPHOBLAST_LAYER_DEVELOPMENT	0.55383	0.556604
GO_NEGATIVE_REGULATION_OF_NERVOUS_SYSTEM_DEVELOPMENT	0.593361	0.627673
GO_HISTONE_H2A_MONOUBIQUITINATION	0.514402	0.466667
GO_REGULATION_OF_EXTRACELLULAR_MATRIX_ORGANIZATION	0.51236	0.549057
GO_CELL_DIFFERENTIATION_IN_SPINAL_CORD	0.591113	0.609434
GO_MITOTIC_G2_M_TRANSITION_CHECKPOINT	0.585904	0.540881
GO_POSITIVE_REGULATION_OF_INTERLEUKIN_8_SECRETION	0.552094	0.569811
GO_PYRIMIDINE_NUCLEOBASE_METABOLIC_PROCESS	0.569867	0.506289
GO_RNA_METHYLATION	0.529928	0.509434
GO_PURINE_CONTAINING_COMPOUND_SALVAGE	0.567518	0.487421
GO_INNER_EAR_RECEPTOR_STEREOCILIUM_ORGANIZATION	0.562002	0.598742
GO_NEGATIVE_REGULATION_OF_CATION_TRANSMEMBRANE_TRANSPORT	0.589173	0.615094
GO_REGULATION_OF_PHOSPHOLIPID_METABOLIC_PROCESS	0.623902	0.576101
GO_NEGATIVE_REGULATION_OF_CYTOPLASMIC_TRANSPORT	0.596323	0.579874
GO_POSITIVE_REGULATION_OF_CELLULAR_RESPONSE_TO_TRANSFORMING_GROWTH_FACTOR_BETA_STIMULUS	0.604188	0.506289
GO_AXON_REGENERATION	0.592339	0.631447
GO_MICROTUBULE_BASED_PROCESS	0.596834	0.627044
GO_CALCIUM_MEDIATED_SIGNALING	0.632278	0.583648
GO_LOW_DENSITY_LIPOPROTEIN_PARTICLE_CLEARANCE	0.595301	0.57044
GO_SPERM_MOTILITY	0.620225	0.585535
GO_NEGATIVE_REGULATION_OF_SEQUENCE_SPECIFIC_DNA_BINDING_TRANSCRIPTION_FACTOR_ACTIVITY	0.602758	0.62956
GO_NEGATIVE_REGULATION_OF_PROTEIN_CATABOLIC_PROCESS	0.607967	0.633962
GO_CELLULAR_AMINO_ACID_METABOLIC_PROCESS	0.630031	0.569182
GO_POSITIVE_REGULATION_OF_DNA_BINDING	0.604597	0.580503
GO_NUCLEOTIDE_TRANSPORT	0.496016	0.509434
GO_REGULATION_OF_HAIR_FOLLICLE_DEVELOPMENT	0.571502	0.57673
GO_CRISTAE_FORMATION	0.54617	0.54717
GO_SYNAPTIC_VESICLE_RECYCLING	0.556997	0.597484
GO_POSITIVE_REGULATION_OF_NUCLEOSIDE_METABOLIC_PROCESS	0.58335	0.604403
GO_DORSAL_VENTRAL_PATTERN_FORMATION	0.572829	0.637107
GO_REGULATION_OF_VITAMIN_METABOLIC_PROCESS	0.580388	0.598113
GO_AEROBIC_RESPIRATION	0.506129	0.469182
GO_CELLULAR_RESPONSE_TO_INSULIN_STIMULUS	0.530848	0.554717
GO_SEQUESTERING_OF_METAL_ION	0.539837	0.528931
GO_COPPER_ION_TRANSPORT	0.556486	0.566038
GO_MEMBRANE_ASSEMBLY	0.571297	0.584277
GO_REGULATION_OF_DNA_DAMAGE_RESPONSE_SIGNAL_TRANSDUCTION_BY_P53_CLASS_MEDIATOR	0.597242	0.632075
GO_LIPID_DIGESTION	0.581818	0.592453
GO_POSITIVE_REGULATION_OF_CELLULAR_COMPONENT_ORGANIZATION	0.60429	0.633333
GO_POSITIVE_REGULATION_OF_G1_S_TRANSITION_OF_MITOTIC_CELL_CYCLE	0.584372	0.620755
GO_POSITIVE_REGULATION_OF_GENE_EXPRESSION	0.601532	0.581761
GO_NEUROMUSCULAR_PROCESS_CONTROLLING_BALANCE	0.5857	0.622013
GO_ORGAN_OR_TISSUE_SPECIFIC_IMMUNE_RESPONSE	0.565781	0.516352
GO_REGULATION_OF_CARDIAC_MUSCLE_CONTRACTION_BY_REGULATION_OF_THE_RELEASE_OF_SEQUESTERED_CALCIUM_ION	0.601839	0.530818
GO_NEGATIVE_REGULATION_OF_ORGANELLE_ASSEMBLY	0.58192	0.584906
GO_RESPONSE_TO_INTERFERON_BETA	0.525843	0.545912
GO_REGULATION_OF_ORGAN_FORMATION	0.588968	0.560377
GO_FOREBRAIN_DEVELOPMENT	0.587845	0.568553
GO_RHODOPSIN_MEDIATED_SIGNALING_PATHWAY	0.587028	0.585535
GO_ACTIVATION_OF_CYSTEINE_TYPE_ENDOPEPTIDASE_ACTIVITY	0.605924	0.554088
GO_REGULATION_OF_MESONEPHROS_DEVELOPMENT	0.56333	0.538994
GO_CARBOHYDRATE_DERIVATIVE_METABOLIC_PROCESS	0.619816	0.58239
GO_REGULATION_OF_CHROMATIN_BINDING	0.574157	0.685535
GO_STEM_CELL_PROLIFERATION	0.56333	0.58239
GO_NAD_METABOLIC_PROCESS	0.558529	0.537736
GO_REGULATION_OF_EXTRACELLULAR_MATRIX_ASSEMBLY	0.536364	0.498742
GO_PROTEIN_LOCALIZATION_TO_LYSOSOME	0.548723	0.61195
GO_MRNA_MODIFICATION	0.575383	0.642138
GO_SOMATIC_DIVERSIFICATION_OF_IMMUNOGLOBULINS	0.513994	0.552201
GO_ERBB2_SIGNALING_PATHWAY	0.595506	0.574843
GO_AMEBOIDAL_TYPE_CELL_MIGRATION	0.577937	0.634591
GO_HEMATOPOIETIC_STEM_CELL_DIFFERENTIATION	0.554239	0.466038
GO_SPINAL_CORD_MOTOR_NEURON_DIFFERENTIATION	0.603779	0.62327
GO_MONOCARBOXYLIC_ACID_METABOLIC_PROCESS	0.623698	0.578616
GO_CELLULAR_RESPONSE_TO_TOPOLOGICALLY_INCORRECT_PROTEIN	0.564658	0.528302
GO_AMINOGLYCAN_BIOSYNTHETIC_PROCESS	0.616854	0.526415
GO_DICARBOXYLIC_ACID_METABOLIC_PROCESS	0.611747	0.546541
GO_NEGATIVE_REGULATION_OF_ASTROCYTE_DIFFERENTIATION	0.570378	0.525157
GO_POSITIVE_REGULATION_OF_PROTEASOMAL_PROTEIN_CATABOLIC_PROCESS	0.58427	0.574843
GO_REGULATION_OF_ENERGY_HOMEOSTASIS	0.604188	0.606289
GO_REGULATION_OF_MEMBRANE_POTENTIAL	0.605312	0.599371
GO_POSITIVE_REGULATION_OF_RELEASE_OF_CYTOCHROME_C_FROM_MITOCHONDRIA	0.564964	0.548428
GO_PEPTIDYL_PROLINE_HYDROXYLATION	0.520531	0.528931
GO_MULTICELLULAR_ORGANISMAL_RESPONSE_TO_STRESS	0.639428	0.55283
GO_NEGATIVE_REGULATION_OF_SMALL_GTPASE_MEDIATED_SIGNAL_TRANSDUCTION	0.583555	0.702516
GO_ESTABLISHMENT_OF_LOCALIZATION_BY_MOVEMENT_ALONG_MICROTUBULE	0.571297	0.616352
GO_AMINO_ACID_BETAINE_TRANSPORT	0.58192	0.583648
GO_AMMONIUM_TRANSMEMBRANE_TRANSPORT	0.602554	0.553459
GO_REGULATION_OF_GROWTH	0.583555	0.601258
GO_CATION_TRANSPORT	0.608784	0.588679
GO_GABAERGIC_NEURON_DIFFERENTIATION	0.598979	0.584277
GO_MACROAUTOPHAGY	0.622983	0.588679
GO_FATTY_ACID_BETA_OXIDATION_USING_ACYL_COA_DEHYDROGENASE	0.52002	0.531447
GO_MEMBRANE_DOCKING	0.571297	0.562893
GO_EXCITATORY_POSTSYNAPTIC_POTENTIAL	0.576711	0.632704
GO_GLUTAMINE_FAMILY_AMINO_ACID_METABOLIC_PROCESS	0.566292	0.591195
GO_REGULATION_OF_NUCLEASE_ACTIVITY	0.516343	0.564151
GO_RESPONSE_TO_INORGANIC_SUBSTANCE	0.609091	0.597484
GO_NEGATIVE_REGULATION_OF_HISTONE_ACETYLATION	0.488355	0.528931
GO_PHAGOLYSOSOME_ASSEMBLY	0.528498	0.586164
GO_MODULATION_BY_SYMBIONT_OF_HOST_CELLULAR_PROCESS	0.527171	0.61195
GO_REGULATION_OF_VESICLE_MEDIATED_TRANSPORT	0.585904	0.613208
GO_ORGANONITROGEN_COMPOUND_CATABOLIC_PROCESS	0.619612	0.563522
GO_REGULATION_OF_ASTROCYTE_DIFFERENTIATION	0.534014	0.565409
GO_REGULATION_OF_HYDROGEN_PEROXIDE_INDUCED_CELL_DEATH	0.588866	0.588679
GO_ADP_METABOLIC_PROCESS	0.586619	0.61761
GO_POSITIVE_REGULATION_OF_CELL_PROLIFERATION	0.604392	0.598113
GO_REGULATION_OF_SODIUM_ION_TRANSPORT	0.610725	0.564151
GO_POSITIVE_REGULATION_OF_TUMOR_NECROSIS_FACTOR_SUPERFAMILY_CYTOKINE_PRODUCTION	0.595608	0.638994
GO_NEGATIVE_REGULATION_OF_G_PROTEIN_COUPLED_RECEPTOR_PROTEIN_SIGNALING_PATHWAY	0.598876	0.623899
GO_HISTONE_DEUBIQUITINATION	0.473544	0.500629
GO_GLUCOSAMINE_CONTAINING_COMPOUND_METABOLIC_PROCESS	0.593463	0.620126
GO_ORGANIC_ACID_TRANSPORT	0.620429	0.627044
GO_FOREBRAIN_REGIONALIZATION	0.53953	0.599371
GO_FOREBRAIN_GENERATION_OF_NEURONS	0.609499	0.52956
GO_CALCIUM_DEPENDENT_CELL_CELL_ADHESION_VIA_PLASMA_MEMBRANE_CELL_ADHESION_MOLECULES	0.598774	0.583019
GO_PANCREAS_DEVELOPMENT	0.621859	0.609434
GO_LEUKOCYTE_CHEMOTAXIS	0.577732	0.642138
GO_GLUCOSE_6_PHOSPHATE_METABOLIC_PROCESS	0.593973	0.595597
GO_MITOCHONDRIAL_TRANSMEMBRANE_TRANSPORT	0.556384	0.610063
GO_NUCLEAR_PORE_ORGANIZATION	0.548621	0.535849
GO_CELLULAR_RESPONSE_TO_NITRIC_OXIDE	0.565986	0.566667
GO_INTRA_S_DNA_DAMAGE_CHECKPOINT	0.533504	0.503774
GO_REGULATION_OF_SYNAPSE_STRUCTURE_OR_ACTIVITY	0.594688	0.610063
GO_HISTONE_H3_K9_MODIFICATION	0.534934	0.512579
GO_RESPONSE_TO_INTERFERON_ALPHA	0.589173	0.471698
GO_NEGATIVE_REGULATION_OF_TRANSLATIONAL_INITIATION	0.540552	0.571069
GO_REGULATION_OF_TOLL_LIKE_RECEPTOR_SIGNALING_PATHWAY	0.59428	0.613208
GO_CARDIAC_CONDUCTION_SYSTEM_DEVELOPMENT	0.536568	0.600629
GO_REGULATION_OF_GLOMERULAR_FILTRATION	0.524208	0.585535
GO_REGULATION_OF_FATTY_ACID_METABOLIC_PROCESS	0.641471	0.593082
GO_CYTOCHROME_COMPLEX_ASSEMBLY	0.520838	0.52327
GO_RESPONSE_TO_METAL_ION	0.602554	0.611321
GO_CELL_SUBSTRATE_ADHESION	0.59571	0.611321
GO_NEGATIVE_REGULATION_OF_DEVELOPMENTAL_GROWTH	0.592646	0.620126
GO_NEGATIVE_REGULATION_OF_INTRACELLULAR_SIGNAL_TRANSDUCTION	0.603779	0.625157
GO_ENDOCARDIAL_CUSHION_FORMATION	0.558223	0.509434
GO_REGULATION_OF_NUCLEAR_CELL_CYCLE_DNA_REPLICATION	0.553626	0.538365
GO_ORGANIC_HYDROXY_COMPOUND_TRANSPORT	0.616037	0.534591
GO_MITOCHONDRIAL_CALCIUM_ION_HOMEOSTASIS	0.508478	0.555975
GO_REPLACEMENT_OSSIFICATION	0.598672	0.559119
GO_REGULATION_OF_ACTIN_FILAMENT_BASED_PROCESS	0.592441	0.627673
GO_WOUND_HEALING	0.604801	0.618239
GO_MITOTIC_CELL_CYCLE_ARREST	0.508887	0.561006
GO_HEXOSE_CATABOLIC_PROCESS	0.616241	0.637107
GO_GLUTAMINE_METABOLIC_PROCESS	0.527783	0.54717
GO_RESPONSE_TO_NERVE_GROWTH_FACTOR	0.590603	0.610692
GO_NEGATIVE_REGULATION_OF_TELOMERASE_ACTIVITY	0.525434	0.516981
GO_RNA_PROCESSING	0.581103	0.571698
GO_REGULATION_OF_IRE1_MEDIATED_UNFOLDED_PROTEIN_RESPONSE	0.530439	0.489308
GO_POSITIVE_REGULATION_OF_FATTY_ACID_BIOSYNTHETIC_PROCESS	0.558427	0.61195
GO_SYNAPTIC_VESICLE_CYCLE	0.593361	0.621384
GO_NUCLEOBASE_CONTAINING_SMALL_MOLECULE_METABOLIC_PROCESS	0.593054	0.572327
GO_POSITIVE_REGULATION_OF_INTERLEUKIN_1_SECRETION	0.552911	0.583019
GO_REGULATION_OF_CYTOKINE_PRODUCTION_INVOLVED_IN_IMMUNE_RESPONSE	0.522778	0.540881
GO_POSITIVE_REGULATION_OF_LEUKOCYTE_PROLIFERATION	0.564556	0.601258
GO_PSEUDOURIDINE_SYNTHESIS	0.496834	0.531447
GO_CELLULAR_PROTEIN_COMPLEX_ASSEMBLY	0.580184	0.586792
GO_DEFENSE_RESPONSE	0.603473	0.613836
GO_POLY_A_MRNA_EXPORT_FROM_NUCLEUS	0.555771	0.486164
GO_PHOSPHOLIPID_BIOSYNTHETIC_PROCESS	0.600409	0.646541
GO_NEGATIVE_REGULATION_OF_LEUKOCYTE_APOPTOTIC_PROCESS	0.617263	0.445283
GO_POSITIVE_REGULATION_OF_HYDROLASE_ACTIVITY	0.606844	0.58805
GO_CELLULAR_RESPONSE_TO_INTERLEUKIN_4	0.574157	0.561006
GO_PORPHYRIN_CONTAINING_COMPOUND_METABOLIC_PROCESS	0.621042	0.571069
GO_SPERM_CAPACITATION	0.587538	0.521384
GO_POSITIVE_REGULATION_OF_TELOMERASE_ACTIVITY	0.609397	0.464151
GO_NEGATIVE_REGULATION_OF_INTERLEUKIN_6_PRODUCTION	0.596834	0.586164
GO_CELLULAR_MONOVALENT_INORGANIC_CATION_HOMEOSTASIS	0.648212	0.59434
GO_RESPONSE_TO_METHYLMERCURY	0.518284	0.571698
GO_REGULATION_OF_CENTRIOLE_REPLICATION	0.570582	0.552201
GO_POSITIVE_REGULATION_OF_MULTICELLULAR_ORGANISMAL_METABOLIC_PROCESS	0.557508	0.542767
GO_REGULATION_OF_ACUTE_INFLAMMATORY_RESPONSE	0.560674	0.639623
GO_CYTOKINE_PRODUCTION	0.588151	0.556604
GO_TOLL_LIKE_RECEPTOR_SIGNALING_PATHWAY	0.570582	0.593711
GO_POSITIVE_REGULATION_OF_INTRACELLULAR_TRANSPORT	0.586006	0.650314
GO_FOREBRAIN_CELL_MIGRATION	0.577937	0.597484
GO_DEMETHYLATION	0.621859	0.558491
GO_CELL_MOTILITY	0.604392	0.622642
GO_POSITIVE_REGULATION_OF_ENDOTHELIAL_CELL_MIGRATION	0.567314	0.583648
GO_DECIDUALIZATION	0.569459	0.561006
GO_REGULATION_OF_MONONUCLEAR_CELL_MIGRATION	0.585802	0.609434
GO_CERAMIDE_BIOSYNTHETIC_PROCESS	0.588151	0.505031
GO_NEGATIVE_REGULATION_OF_ORGAN_GROWTH	0.528498	0.64717
GO_NEGATIVE_REGULATION_OF_RESPONSE_TO_BIOTIC_STIMULUS	0.551788	0.606289
GO_ORGANOPHOSPHATE_ESTER_TRANSPORT	0.540552	0.604403
GO_MICROTUBULE_CYTOSKELETON_ORGANIZATION	0.578754	0.647799
GO_HISTONE_MONOUBIQUITINATION	0.578243	0.445912
GO_REGULATION_OF_CELL_CYCLE_G2_M_PHASE_TRANSITION	0.619714	0.563522
GO_EMBRYONIC_VISCEROCRANIUM_MORPHOGENESIS	0.500613	0.561006
GO_SOMATIC_CELL_DNA_RECOMBINATION	0.580797	0.565409
GO_PIGMENTATION	0.622268	0.707547
GO_POSITIVE_REGULATION_OF_PROTEIN_LOCALIZATION_TO_CELL_PERIPHERY	0.570991	0.575472
GO_POSITIVE_REGULATION_OF_TRANSLATIONAL_INITIATION	0.497038	0.48805
GO_NEGATIVE_REGULATION_OF_CELL_AGING	0.508069	0.52956
GO_B_CELL_MEDIATED_IMMUNITY	0.575383	0.598113
GO_AORTA_DEVELOPMENT	0.595403	0.563522
GO_CELL_DIFFERENTIATION_INVOLVED_IN_EMBRYONIC_PLACENTA_DEVELOPMENT	0.550664	0.659748
GO_ASYMMETRIC_CELL_DIVISION	0.491726	0.553459
GO_SPECIFICATION_OF_SYMMETRY	0.554341	0.561635
GO_PROTEIN_LOCALIZATION_TO_ENDOPLASMIC_RETICULUM	0.554852	0.533962
GO_BILE_ACID_BIOSYNTHETIC_PROCESS	0.517365	0.590566
GO_NEGATIVE_REGULATION_OF_COAGULATION	0.602145	0.600629
GO_HISTONE_EXCHANGE	0.504597	0.547799
GO_LIPID_HOMEOSTASIS	0.582942	0.610692
GO_CELLULAR_RESPIRATION	0.574464	0.526415
GO_NUCLEOTIDE_EXCISION_REPAIR_DNA_DAMAGE_RECOGNITION	0.51665	0.528931
GO_REGULATION_OF_ENDOTHELIAL_CELL_DEVELOPMENT	0.540143	0.571698
GO_B_CELL_DIFFERENTIATION	0.629316	0.526415
GO_NEURAL_PRECURSOR_CELL_PROLIFERATION	0.558018	0.596855
GO_NUCLEAR_TRANSPORT	0.613075	0.534591
GO_PEPTIDE_METABOLIC_PROCESS	0.606333	0.646541
GO_NEGATIVE_REGULATION_OF_CELL_SUBSTRATE_ADHESION	0.572829	0.562893
GO_REGULATION_OF_EPITHELIAL_CELL_DIFFERENTIATION	0.566599	0.548428
GO_ENDOTHELIAL_CELL_MIGRATION	0.591113	0.603774
GO_ORGANIC_HYDROXY_COMPOUND_CATABOLIC_PROCESS	0.620531	0.621384
GO_GLYCEROLIPID_METABOLIC_PROCESS	0.602043	0.631447
GO_PEPTIDYL_AMINO_ACID_MODIFICATION	0.599694	0.572956
GO_SECRETION	0.60286	0.619497
GO_REGULATION_OF_SEQUESTERING_OF_TRIGLYCERIDE	0.592441	0.533962
GO_NEGATIVE_REGULATION_OF_FIBROBLAST_GROWTH_FACTOR_RECEPTOR_SIGNALING_PATHWAY	0.562717	0.522642
GO_NEGATIVE_REGULATION_OF_PROTEIN_OLIGOMERIZATION	0.589173	0.449686
GO_CELL_ACTIVATION_INVOLVED_IN_IMMUNE_RESPONSE	0.577937	0.589308
GO_POSITIVE_REGULATION_OF_VASODILATION	0.622983	0.491824
GO_HOMOCYSTEINE_METABOLIC_PROCESS	0.569459	0.494969
GO_NEGATIVE_REGULATION_OF_HISTONE_MODIFICATION	0.562411	0.532075
GO_COFACTOR_CATABOLIC_PROCESS	0.560163	0.605031
GO_PYRIMIDINE_CONTAINING_COMPOUND_CATABOLIC_PROCESS	0.58284	0.526415
GO_NEGATIVE_REGULATION_OF_DNA_BINDING	0.563943	0.545283
GO_VENTRAL_SPINAL_CORD_DEVELOPMENT	0.579571	0.589937
GO_REGULATION_OF_CIRCADIAN_RHYTHM	0.620429	0.599371
GO_ANION_TRANSPORT	0.613381	0.613836
GO_CELL_CELL_ADHESION	0.592543	0.620755
GO_MORPHOGENESIS_OF_AN_ENDOTHELIUM	0.583453	0.603145
GO_GUANOSINE_CONTAINING_COMPOUND_METABOLIC_PROCESS	0.60429	0.59434
GO_POSITIVE_REGULATION_OF_RELEASE_OF_SEQUESTERED_CALCIUM_ION_INTO_CYTOSOL	0.58192	0.576101
GO_REGULATION_OF_CYCLIC_NUCLEOTIDE_METABOLIC_PROCESS	0.629316	0.656604
GO_CHONDROITIN_SULFATE_PROTEOGLYCAN_BIOSYNTHETIC_PROCESS	0.595199	0.521384
GO_GLANDULAR_EPITHELIAL_CELL_DEVELOPMENT	0.573749	0.484277
GO_RESPONSE_TO_MAGNESIUM_ION	0.596118	0.587421
GO_CELLULAR_RESPONSE_TO_ATP	0.54096	0.501887
GO_CHOLESTEROL_EFFLUX	0.58141	0.558491
GO_PROTEIN_OLIGOMERIZATION	0.623391	0.561006
GO_BETA_CATENIN_DESTRUCTION_COMPLEX_DISASSEMBLY	0.584168	0.506918
GO_INNER_DYNEIN_ARM_ASSEMBLY	0.571502	0.619497
GO_REGULATION_OF_EPITHELIAL_CELL_PROLIFERATION	0.59428	0.602516
GO_CHROMATIN_ASSEMBLY_OR_DISASSEMBLY	0.532686	0.586792
GO_REGULATION_OF_NITRIC_OXIDE_SYNTHASE_ACTIVITY	0.594076	0.603774
GO_REGULATION_OF_ANDROGEN_RECEPTOR_SIGNALING_PATHWAY	0.567314	0.610692
GO_LEFT_RIGHT_PATTERN_FORMATION	0.561491	0.560377
GO_REGULATION_OF_LIPID_BIOSYNTHETIC_PROCESS	0.598161	0.671069
GO_RESPONSE_TO_XENOBIOTIC_STIMULUS	0.632686	0.61761
GO_REGULATION_OF_MACROPHAGE_DERIVED_FOAM_CELL_DIFFERENTIATION	0.625332	0.550314
GO_EMBRYONIC_DIGESTIVE_TRACT_MORPHOGENESIS	0.572319	0.568553
GO_PLACENTA_BLOOD_VESSEL_DEVELOPMENT	0.575485	0.500629
GO_POSITIVE_REGULATION_OF_GUANYLATE_CYCLASE_ACTIVITY	0.599898	0.537107
GO_MELANIN_METABOLIC_PROCESS	0.545148	0.524528
GO_POSITIVE_REGULATION_OF_RESPONSE_TO_EXTERNAL_STIMULUS	0.585087	0.585535
GO_POSITIVE_REGULATION_OF_CELL_CYCLE_G2_M_PHASE_TRANSITION	0.539428	0.538365
GO_REGULATION_OF_REMOVAL_OF_SUPEROXIDE_RADICALS	0.588151	0.584906
GO_NEGATIVE_REGULATION_OF_STEM_CELL_PROLIFERATION	0.545659	0.510692
GO_AGING	0.594178	0.649057
GO_REGULATION_OF_VACUOLAR_TRANSPORT	0.568437	0.51195
GO_CELLULAR_RESPONSE_TO_ELECTRICAL_STIMULUS	0.499081	0.577987
GO_REGULATION_OF_OXIDATIVE_PHOSPHORYLATION	0.534627	0.632075
GO_NEGATIVE_REGULATION_OF_CHROMOSOME_SEGREGATION	0.57477	0.601258
GO_NEGATIVE_REGULATION_OF_EXTRINSIC_APOPTOTIC_SIGNALING_PATHWAY	0.629213	0.580503
GO_REGULATION_OF_BONE_DEVELOPMENT	0.556895	0.588679
GO_POSITIVE_REGULATION_OF_T_CELL_MEDIATED_CYTOTOXICITY	0.532789	0.504403
GO_REGULATION_OF_LEUKOCYTE_MEDIATED_CYTOTOXICITY	0.551481	0.440881
GO_REGULATION_OF_CHOLESTEROL_BIOSYNTHETIC_PROCESS	0.604392	0.572327
GO_POLYSACCHARIDE_CATABOLIC_PROCESS	0.610112	0.516352
GO_NEGATIVE_REGULATION_OF_AUTOPHAGY	0.601532	0.547799
GO_INNER_CELL_MASS_CELL_PROLIFERATION	0.521144	0.538365
GO_POSITIVE_REGULATION_OF_MRNA_SPLICING_VIA_SPLICEOSOME	0.510112	0.527673
GO_POSTTRANSCRIPTIONAL_REGULATION_OF_GENE_EXPRESSION	0.58764	0.533962
GO_POSITIVE_REGULATION_OF_DNA_DEPENDENT_DNA_REPLICATION	0.514811	0.487421
GO_STARTLE_RESPONSE	0.608989	0.638365
GO_MOTOR_NEURON_AXON_GUIDANCE	0.584372	0.624528
GO_TRANSCRIPTION_FROM_RNA_POLYMERASE_II_PROMOTER	0.609295	0.583648
GO_PYRIMIDINE_RIBONUCLEOSIDE_CATABOLIC_PROCESS	0.554443	0.550943
GO_RESPONSE_TO_ENDOGENOUS_STIMULUS	0.607354	0.595597
GO_HYPOTHALAMUS_DEVELOPMENT	0.565066	0.47673
GO_PATTERN_RECOGNITION_RECEPTOR_SIGNALING_PATHWAY	0.581716	0.561635
GO_POSITIVE_REGULATION_OF_MEIOTIC_CELL_CYCLE	0.561491	0.662264
GO_LATERAL_MESODERM_DEVELOPMENT	0.517263	0.590566
GO_POSITIVE_REGULATION_OF_CELL_MATRIX_ADHESION	0.589888	0.539623
GO_EMBRYO_DEVELOPMENT	0.603064	0.599371
GO_REGULATION_OF_STRIATED_MUSCLE_CONTRACTION	0.592441	0.643396
GO_REGULATION_OF_LEUKOCYTE_DIFFERENTIATION	0.603575	0.663522
GO_REGULATION_OF_TRANSCRIPTION_ELONGATION_FROM_RNA_POLYMERASE_II_PROMOTER	0.517569	0.525157
GO_WATER_TRANSPORT	0.513892	0.491195
GO_ESTABLISHMENT_OF_CELL_POLARITY	0.575894	0.584277
GO_BIOTIN_METABOLIC_PROCESS	0.58284	0.562264
GO_STEM_CELL_DIVISION	0.522574	0.559119
GO_REACTIVE_OXYGEN_SPECIES_BIOSYNTHETIC_PROCESS	0.607763	0.544654
GO_POSITIVE_REGULATION_OF_NITRIC_OXIDE_SYNTHASE_BIOSYNTHETIC_PROCESS	0.568437	0.580503
GO_DIGESTIVE_SYSTEM_DEVELOPMENT	0.554443	0.560377
GO_POSITIVE_REGULATION_OF_STEROID_BIOSYNTHETIC_PROCESS	0.561798	0.625786
GO_DNA_CONFORMATION_CHANGE	0.570889	0.606918
GO_DETECTION_OF_MECHANICAL_STIMULUS	0.59571	0.592453
GO_SEXUAL_REPRODUCTION	0.606333	0.594969
GO_EPIDERMAL_CELL_DIFFERENTIATION	0.58907	0.654088
GO_SYNAPTONEMAL_COMPLEX_ORGANIZATION	0.578754	0.57044
GO_BASE_EXCISION_REPAIR	0.563943	0.615094
GO_CELLULAR_CARBOHYDRATE_CATABOLIC_PROCESS	0.617467	0.52956
GO_NEGATIVE_REGULATION_OF_TYPE_2_IMMUNE_RESPONSE	0.577732	0.619497
GO_REGULATION_OF_NUCLEOSIDE_METABOLIC_PROCESS	0.606844	0.633333
GO_TAXIS	0.592748	0.627673
GO_CITRULLINE_METABOLIC_PROCESS	0.543616	0.528302
GO_NEGATIVE_REGULATION_OF_AXON_GUIDANCE	0.592237	0.655346
GO_ORGAN_FORMATION	0.560572	0.661635
GO_NEGATIVE_REGULATION_OF_CALCIUM_ION_TRANSPORT_INTO_CYTOSOL	0.581716	0.557862
GO_REGULATION_OF_CARDIAC_MUSCLE_CELL_MEMBRANE_REPOLARIZATION	0.524106	0.58805
GO_RESPONSE_TO_GLUCAGON	0.615015	0.560377
GO_NEGATIVE_REGULATION_OF_TISSUE_REMODELING	0.532789	0.551572
GO_MEMBRANE_TUBULATION	0.54474	0.532704
GO_EMBRYONIC_PLACENTA_DEVELOPMENT	0.56905	0.559748
GO_SMALL_MOLECULE_BIOSYNTHETIC_PROCESS	0.627171	0.588679
GO_ANATOMICAL_STRUCTURE_MATURATION	0.594178	0.637107
GO_REGULATION_OF_AMYLOID_PRECURSOR_PROTEIN_CATABOLIC_PROCESS	0.57477	0.467296
GO_CELLULAR_EXTRAVASATION	0.556895	0.607547
GO_REGULATION_OF_TELOMERE_MAINTENANCE	0.596016	0.490566
GO_REGULATION_OF_EXTRINSIC_APOPTOTIC_SIGNALING_PATHWAY_VIA_DEATH_DOMAIN_RECEPTORS	0.597651	0.579874
GO_NEGATIVE_REGULATION_OF_WOUND_HEALING	0.596016	0.584277
GO_REGULATION_OF_IMMUNOGLOBULIN_PRODUCTION	0.497549	0.557862
GO_FATTY_ACYL_COA_METABOLIC_PROCESS	0.57855	0.628931
GO_NEGATIVE_REGULATION_OF_MUSCLE_CELL_APOPTOTIC_PROCESS	0.582431	0.556604
GO_GPI_ANCHOR_METABOLIC_PROCESS	0.513585	0.618239
GO_POSITIVE_REGULATION_OF_HISTONE_DEACETYLATION	0.585189	0.562264
GO_BLOOD_COAGULATION_FIBRIN_CLOT_FORMATION	0.509499	0.535849
GO_POSITIVE_REGULATION_OF_INSULIN_SECRETION	0.579367	0.528931
GO_NEGATIVE_REGULATION_OF_NEUROTRANSMITTER_TRANSPORT	0.57906	0.618239
GO_AMYLOID_PRECURSOR_PROTEIN_METABOLIC_PROCESS	0.564147	0.655975
GO_NUCLEIC_ACID_PHOSPHODIESTER_BOND_HYDROLYSIS	0.545455	0.577987
GO_CHEMICAL_HOMEOSTASIS_WITHIN_A_TISSUE	0.544637	0.602516
GO_REGULATION_OF_MYELOID_CELL_DIFFERENTIATION	0.58764	0.643396
GO_REGULATION_OF_RESPONSE_TO_EXTERNAL_STIMULUS	0.605107	0.603774
GO_REGULATION_OF_RNA_POLYMERASE_II_TRANSCRIPTIONAL_PREINITIATION_COMPLEX_ASSEMBLY	0.556078	0.577987
GO_RETROGRADE_PROTEIN_TRANSPORT_ER_TO_CYTOSOL	0.530848	0.546541
GO_EPITHELIAL_CELL_CELL_ADHESION	0.529316	0.538994
GO_REGULATION_OF_MITOCHONDRION_ORGANIZATION	0.616139	0.626415
GO_POLYAMINE_METABOLIC_PROCESS	0.497038	0.562264
GO_POSITIVE_REGULATION_OF_MUSCLE_CONTRACTION	0.564556	0.585535
GO_NEGATIVE_REGULATION_OF_T_CELL_RECEPTOR_SIGNALING_PATHWAY	0.564249	0.581761
GO_PTERIDINE_CONTAINING_COMPOUND_BIOSYNTHETIC_PROCESS	0.506946	0.557233
GO_BLOOD_VESSEL_ENDOTHELIAL_CELL_MIGRATION	0.575179	0.615094
GO_POSITIVE_REGULATION_OF_PROTEIN_LOCALIZATION_TO_NUCLEUS	0.605822	0.672956
GO_POSITIVE_REGULATION_OF_BMP_SIGNALING_PATHWAY	0.519408	0.514465
GO_REGULATION_OF_INTERFERON_GAMMA_BIOSYNTHETIC_PROCESS	0.486517	0.632704
GO_PROXIMAL_DISTAL_PATTERN_FORMATION	0.607252	0.622642
GO_STRIATED_MUSCLE_CONTRACTION	0.596834	0.601258
GO_NEGATIVE_REGULATION_OF_ANION_TRANSPORT	0.6	0.625157
GO_NEGATIVE_REGULATION_OF_CD4_POSITIVE_ALPHA_BETA_T_CELL_DIFFERENTIATION	0.516139	0.533962
GO_ECTODERM_DEVELOPMENT	0.574157	0.613208
GO_HYALURONAN_METABOLIC_PROCESS	0.6143	0.652201
GO_LEUKOCYTE_MIGRATION	0.592646	0.608176
GO_NEGATIVE_REGULATION_OF_INTRACELLULAR_PROTEIN_TRANSPORT	0.607967	0.554717
GO_MEIOSIS_I	0.566088	0.554717
GO_SENSORY_PERCEPTION_OF_PAIN	0.597957	0.654088
GO_NEGATIVE_REGULATION_OF_GENE_EXPRESSION_EPIGENETIC	0.540143	0.618868
GO_ALDITOL_METABOLIC_PROCESS	0.59857	0.561635
GO_MITOCHONDRIAL_ELECTRON_TRANSPORT_UBIQUINOL_TO_CYTOCHROME_C	0.488764	0.490566
GO_REGULATION_OF_ANATOMICAL_STRUCTURE_SIZE	0.580184	0.61761
GO_REGULATION_OF_CELL_PROLIFERATION_INVOLVED_IN_KIDNEY_DEVELOPMENT	0.535649	0.573585
GO_POSITIVE_REGULATION_OF_MITOCHONDRION_ORGANIZATION	0.627886	0.589308
GO_POSITIVE_REGULATION_OF_CATALYTIC_ACTIVITY	0.609193	0.571069
GO_POSITIVE_REGULATION_OF_SIGNAL_TRANSDUCTION_BY_P53_CLASS_MEDIATOR	0.572012	0.641509
GO_PEPTIDYL_LYSINE_MODIFICATION	0.564249	0.520126
GO_METHYLATION_DEPENDENT_CHROMATIN_SILENCING	0.54954	0.549057
GO_REGULATION_OF_LIPOPROTEIN_LIPASE_ACTIVITY	0.526149	0.573585
GO_HORMONE_MEDIATED_SIGNALING_PATHWAY	0.602656	0.603145
GO_ANDROGEN_BIOSYNTHETIC_PROCESS	0.535955	0.550314
GO_NEGATIVE_REGULATION_OF_PROTEIN_BINDING	0.590603	0.61761
GO_POSITIVE_REGULATION_OF_OLIGODENDROCYTE_DIFFERENTIATION	0.524923	0.555975
GO_AXONEMAL_DYNEIN_COMPLEX_ASSEMBLY	0.5619	0.58239
GO_REGULATION_OF_LIPID_METABOLIC_PROCESS	0.611032	0.623899
GO_HEMIDESMOSOME_ASSEMBLY	0.528601	0.583648
GO_MAST_CELL_ACTIVATION	0.509295	0.610063
GO_RESPONSE_TO_EXTERNAL_STIMULUS	0.595199	0.599371
GO_PROTEIN_IMPORT_INTO_NUCLEUS_TRANSLOCATION	0.501839	0.592453
GO_REGULATION_OF_ADENYLATE_CYCLASE_ACTIVITY	0.603882	0.616352
GO_POSITIVE_REGULATION_OF_LEUKOCYTE_DIFFERENTIATION	0.584168	0.691195
GO_MITOCHONDRIAL_MEMBRANE_ORGANIZATION	0.567007	0.687421
GO_POSITIVE_REGULATION_OF_NEUTROPHIL_MIGRATION	0.566496	0.555975
GO_INTRA_GOLGI_VESICLE_MEDIATED_TRANSPORT	0.590501	0.564151
GO_REGULATION_OF_SPINDLE_CHECKPOINT	0.593258	0.554088
GO_POSITIVE_REGULATION_OF_STRIATED_MUSCLE_CONTRACTION	0.509704	0.589937
GO_ANATOMICAL_STRUCTURE_REGRESSION	0.532891	0.584906
GO_CEREBRAL_CORTEX_NEURON_DIFFERENTIATION	0.621553	0.611321
GO_OVARIAN_FOLLICLE_DEVELOPMENT	0.579162	0.537736
GO_REGULATION_OF_VENTRICULAR_CARDIAC_MUSCLE_CELL_ACTION_POTENTIAL	0.599898	0.583019
GO_REGULATION_OF_MYOBLAST_DIFFERENTIATION	0.555056	0.572956
GO_GLUCAN_METABOLIC_PROCESS	0.626251	0.575472
GO_CARDIAC_ATRIUM_DEVELOPMENT	0.546067	0.622013
GO_NEGATIVE_REGULATION_OF_CELLULAR_RESPONSE_TO_GROWTH_FACTOR_STIMULUS	0.616445	0.606289
GO_FATTY_ACID_HOMEOSTASIS	0.552094	0.567925
GO_NUCLEOTIDE_SUGAR_METABOLIC_PROCESS	0.551685	0.542767
GO_ENERGY_DERIVATION_BY_OXIDATION_OF_ORGANIC_COMPOUNDS	0.62809	0.565409
GO_REGULATION_OF_PLATELET_AGGREGATION	0.559448	0.627673
GO_POSITIVE_REGULATION_OF_PROTEIN_IMPORT_INTO_NUCLEUS_TRANSLOCATION	0.571604	0.640881
GO_POSITIVE_REGULATION_OF_CARDIAC_MUSCLE_CONTRACTION	0.521961	0.598113
GO_REGULATION_OF_SUBSTRATE_ADHESION_DEPENDENT_CELL_SPREADING	0.544433	0.681132
GO_NEPHRIC_DUCT_DEVELOPMENT	0.522268	0.499371
GO_POST_GOLGI_VESICLE_MEDIATED_TRANSPORT	0.585904	0.600629
GO_ERROR_FREE_TRANSLESION_SYNTHESIS	0.529418	0.533962
GO_EYE_PHOTORECEPTOR_CELL_DIFFERENTIATION	0.547293	0.622642
GO_RESPONSE_TO_TESTOSTERONE	0.582125	0.556604
GO_CENTRIOLE_ASSEMBLY	0.509295	0.615094
GO_REGULATION_OF_HEMOPOIESIS	0.588662	0.663522
GO_ATRIAL_SEPTUM_DEVELOPMENT	0.532993	0.62327
GO_DETECTION_OF_TEMPERATURE_STIMULUS	0.561389	0.61195
GO_ION_TRANSMEMBRANE_TRANSPORT	0.611747	0.58805
GO_ENAMEL_MINERALIZATION	0.505924	0.530818
GO_POSITIVE_REGULATION_OF_CALCIUM_MEDIATED_SIGNALING	0.59714	0.612579
GO_NEURAL_CREST_CELL_MIGRATION	0.597446	0.626415
GO_SPINAL_CORD_MOTOR_NEURON_CELL_FATE_SPECIFICATION	0.610112	0.589308
GO_REGULATION_OF_GLYCOPROTEIN_METABOLIC_PROCESS	0.575281	0.583019
GO_INTRACELLULAR_SIGNAL_TRANSDUCTION	0.60715	0.606289
GO_REGULATION_OF_BEHAVIOR	0.587743	0.621384
GO_PYRIMIDINE_NUCLEOTIDE_METABOLIC_PROCESS	0.528396	0.508805
GO_GLYCOLIPID_CATABOLIC_PROCESS	0.546578	0.554088
GO_SYNAPTIC_VESICLE_ENDOCYTOSIS	0.542594	0.571698
GO_POSITIVE_REGULATION_OF_PROTEIN_TYROSINE_KINASE_ACTIVITY	0.564045	0.554717
GO_POSITIVE_REGULATION_OF_HEART_RATE	0.535546	0.527044
GO_PALATE_DEVELOPMENT	0.651685	0.680503
GO_INNATE_IMMUNE_RESPONSE_ACTIVATING_CELL_SURFACE_RECEPTOR_SIGNALING_PATHWAY	0.606946	0.481761
GO_PATTERNING_OF_BLOOD_VESSELS	0.613483	0.667925
GO_REGULATION_OF_HOMEOSTATIC_PROCESS	0.604188	0.634591
GO_FATTY_ACID_BETA_OXIDATION_USING_ACYL_COA_OXIDASE	0.521348	0.488679
GO_POSITIVE_REGULATION_OF_VASOCONSTRICTION	0.516854	0.654717
GO_GOLGI_TO_PLASMA_MEMBRANE_TRANSPORT	0.57712	0.609434
GO_PROTEIN_TARGETING_TO_MEMBRANE	0.592339	0.597484
GO_MITOTIC_CELL_CYCLE	0.579265	0.602516
GO_REGULATION_OF_FEEDING_BEHAVIOR	0.541777	0.557862
GO_REGULATION_OF_THYMOCYTE_AGGREGATION	0.548008	0.521384
GO_PROTEIN_COMPLEX_BIOGENESIS	0.601839	0.590566
GO_REGULATION_OF_MULTICELLULAR_ORGANISM_GROWTH	0.59428	0.555975
GO_REGULATION_OF_KIDNEY_DEVELOPMENT	0.576711	0.626415
GO_MACROMOLECULAR_COMPLEX_DISASSEMBLY	0.589581	0.662893
GO_POSITIVE_REGULATION_OF_CELLULAR_COMPONENT_BIOGENESIS	0.610215	0.640881
GO_POSITIVE_REGULATION_OF_MITOCHONDRIAL_MEMBRANE_PERMEABILITY	0.530235	0.538994
GO_COMPLEMENT_ACTIVATION	0.570889	0.615723
GO_REGULATION_OF_CATECHOLAMINE_SECRETION	0.575077	0.656604
GO_BONE_DEVELOPMENT	0.606333	0.632704
GO_NEGATIVE_REGULATION_OF_INTRACELLULAR_STEROID_HORMONE_RECEPTOR_SIGNALING_PATHWAY	0.555363	0.532704
GO_DERMATAN_SULFATE_PROTEOGLYCAN_METABOLIC_PROCESS	0.57334	0.458491
GO_REGULATION_OF_BIOMINERAL_TISSUE_DEVELOPMENT	0.601941	0.488679
GO_REGULATION_OF_AMINE_TRANSPORT	0.609193	0.615723
GO_SMOOTH_MUSCLE_TISSUE_DEVELOPMENT	0.62523	0.602516
GO_NEGATIVE_REGULATION_OF_HEMATOPOIETIC_PROGENITOR_CELL_DIFFERENTIATION	0.504801	0.562264
GO_NEGATIVE_REGULATION_OF_NUCLEOSIDE_METABOLIC_PROCESS	0.557508	0.667296
GO_NEGATIVE_REGULATION_OF_CATION_CHANNEL_ACTIVITY	0.579367	0.601887
GO_NCRNA_PROCESSING	0.604086	0.598113
GO_NEGATIVE_REGULATION_OF_TRANSPORT	0.592033	0.609434
GO_THYMOCYTE_AGGREGATION	0.603064	0.573585
GO_LEYDIG_CELL_DIFFERENTIATION	0.563943	0.522013
GO_AMINE_METABOLIC_PROCESS	0.62002	0.608805
GO_DNA_MODIFICATION	0.580695	0.563522
GO_PROTEIN_LOCALIZATION_TO_MEMBRANE	0.571399	0.583019
GO_RNA_SURVEILLANCE	0.5143	0.486164
GO_MITOTIC_SPINDLE_ASSEMBLY	0.566599	0.680503
GO_REGULATION_OF_GRANULOCYTE_DIFFERENTIATION	0.542901	0.499371
GO_RESPONSE_TO_ALKALOID	0.628294	0.586164
GO_REGULATION_OF_MESENCHYMAL_CELL_PROLIFERATION	0.594995	0.606289
GO_MORPHOGENESIS_OF_AN_EPITHELIAL_FOLD	0.566701	0.577358
GO_AUTOPHAGY	0.610317	0.608176
GO_REGULATION_OF_CELL_PROJECTION_ORGANIZATION	0.581307	0.625786
GO_REGULATION_OF_ACTIN_FILAMENT_LENGTH	0.580184	0.610063
GO_REGULATION_OF_TRANSPORTER_ACTIVITY	0.61287	0.584277
GO_EATING_BEHAVIOR	0.605107	0.524528
GO_GLUTATHIONE_DERIVATIVE_METABOLIC_PROCESS	0.55526	0.537107
GO_CELL_JUNCTION_ORGANIZATION	0.593258	0.58805
GO_FOLIC_ACID_CONTAINING_COMPOUND_BIOSYNTHETIC_PROCESS	0.506946	0.557233
GO_EMBRYONIC_HEART_TUBE_DEVELOPMENT	0.537079	0.62956
GO_SPHINGOID_METABOLIC_PROCESS	0.547497	0.533962
GO_PROTEIN_DESTABILIZATION	0.503575	0.527044
GO_NEGATIVE_REGULATION_OF_RESPONSE_TO_FOOD	0.519816	0.514465
GO_L_AMINO_ACID_IMPORT	0.552605	0.567925
GO_EAR_DEVELOPMENT	0.611542	0.598742
GO_NEGATIVE_REGULATION_OF_CELL_MATRIX_ADHESION	0.603166	0.624528
GO_REGULATION_OF_MACROPHAGE_CHEMOTAXIS	0.608682	0.596226
GO_LAGGING_STRAND_ELONGATION	0.524413	0.476101
GO_POSITIVE_REGULATION_OF_SMOOTH_MUSCLE_CELL_PROLIFERATION	0.632074	0.630818
GO_MEMBRANE_BUDDING	0.552503	0.593711
GO_REGULATION_OF_SYNAPTIC_PLASTICITY	0.580899	0.603774
GO_LONG_TERM_SYNAPTIC_DEPRESSION	0.576507	0.554717
GO_GLYCOSYLCERAMIDE_METABOLIC_PROCESS	0.567007	0.520126
GO_CELLULAR_RESPONSE_TO_RETINOIC_ACID	0.586517	0.578616
GO_NCRNA_TRANSCRIPTION	0.571808	0.58805
GO_REGULATION_OF_INTERLEUKIN_1_BETA_PRODUCTION	0.58907	0.526415
GO_NEGATIVE_REGULATION_OF_SMOOTH_MUSCLE_CELL_MIGRATION	0.578652	0.613836
GO_NEGATIVE_REGULATION_OF_INTRINSIC_APOPTOTIC_SIGNALING_PATHWAY	0.59714	0.608805
GO_LIPOXYGENASE_PATHWAY	0.538815	0.566667
GO_NEGATIVE_REGULATION_OF_EPITHELIAL_CELL_APOPTOTIC_PROCESS	0.541369	0.6
GO_VESICLE_DOCKING_INVOLVED_IN_EXOCYTOSIS	0.562308	0.563522
GO_CD4_POSITIVE_ALPHA_BETA_T_CELL_ACTIVATION	0.590705	0.567925
GO_ARTERY_MORPHOGENESIS	0.625332	0.515723
GO_NEGATIVE_REGULATION_OF_DEFENSE_RESPONSE_TO_VIRUS	0.509704	0.543396
GO_POSITIVE_REGULATION_OF_MOLECULAR_FUNCTION	0.611542	0.569811
GO_POSITIVE_REGULATION_OF_REGULATED_SECRETORY_PATHWAY	0.569663	0.626415
GO_SPROUTING_ANGIOGENESIS	0.543105	0.555975
GO_LYMPHOCYTE_ACTIVATION	0.595506	0.609434
GO_METALLO_SULFUR_CLUSTER_ASSEMBLY	0.521655	0.527673
GO_NEGATIVE_REGULATION_OF_RETINOIC_ACID_RECEPTOR_SIGNALING_PATHWAY	0.562411	0.558491
GO_SPLICEOSOMAL_TRI_SNRNP_COMPLEX_ASSEMBLY	0.544229	0.454088
GO_REGULATION_OF_T_CELL_TOLERANCE_INDUCTION	0.537487	0.566038
GO_POSITIVE_REGULATION_OF_RESPONSE_TO_OXIDATIVE_STRESS	0.56047	0.555975
GO_PROTEIN_TRIMERIZATION	0.570684	0.542138
GO_REGULATION_OF_PEPTIDYL_SERINE_PHOSPHORYLATION	0.591113	0.57673
GO_PROTEOGLYCAN_METABOLIC_PROCESS	0.643616	0.54717
GO_NITROGEN_COMPOUND_TRANSPORT	0.607559	0.584277
GO_DOPAMINE_METABOLIC_PROCESS	0.599694	0.549057
GO_DEFENSE_RESPONSE_TO_OTHER_ORGANISM	0.577528	0.613208
GO_POSITIVE_REGULATION_OF_GLYCOGEN_METABOLIC_PROCESS	0.547191	0.534591
GO_LEUKOCYTE_PROLIFERATION	0.568335	0.486792
GO_POSITIVE_REGULATION_OF_MICROTUBULE_POLYMERIZATION_OR_DEPOLYMERIZATION	0.565577	0.559748
GO_L_ASCORBIC_ACID_METABOLIC_PROCESS	0.511236	0.513836
GO_CEREBELLAR_GRANULAR_LAYER_DEVELOPMENT	0.602656	0.57673
GO_REGULATION_OF_GENE_EXPRESSION_BY_GENETIC_IMPRINTING	0.570684	0.565409
GO_ADHERENS_JUNCTION_ASSEMBLY	0.588662	0.511321
GO_SECRETORY_GRANULE_ORGANIZATION	0.584474	0.551572
GO_NEGATIVE_REGULATION_OF_POTASSIUM_ION_TRANSPORT	0.565373	0.630818
GO_POSITIVE_REGULATION_OF_INTERLEUKIN_12_PRODUCTION	0.527783	0.642138
GO_REGULATION_OF_T_CELL_APOPTOTIC_PROCESS	0.592033	0.554717
GO_VESICLE_FUSION_TO_PLASMA_MEMBRANE	0.524311	0.462264
GO_VENTRICULAR_CARDIAC_MUSCLE_TISSUE_DEVELOPMENT	0.586313	0.581132
GO_CELLULAR_RESPONSE_TO_INTERFERON_GAMMA	0.619714	0.561006
GO_NEGATIVE_REGULATION_OF_HISTONE_METHYLATION	0.547395	0.554717
GO_REGULATION_OF_GLIAL_CELL_PROLIFERATION	0.540449	0.591824
GO_IN_UTERO_EMBRYONIC_DEVELOPMENT	0.588151	0.61195
GO_NEGATIVE_REGULATION_OF_BLOOD_CIRCULATION	0.613892	0.642138
GO_ER_NUCLEUS_SIGNALING_PATHWAY	0.549847	0.506918
GO_ETHANOL_METABOLIC_PROCESS	0.554954	0.571698
GO_DICARBOXYLIC_ACID_BIOSYNTHETIC_PROCESS	0.581716	0.569811
GO_PROTEIN_HETEROTRIMERIZATION	0.57334	0.573585
GO_VESICLE_CYTOSKELETAL_TRAFFICKING	0.575383	0.616981
GO_REGULATION_OF_TRANSCRIPTION_FACTOR_IMPORT_INTO_NUCLEUS	0.598979	0.646541
GO_EPITHELIAL_CILIUM_MOVEMENT	0.567926	0.532704
GO_NEGATIVE_REGULATION_OF_MEIOTIC_CELL_CYCLE	0.515117	0.637107
GO_MESENCHYMAL_CELL_DIFFERENTIATION	0.585087	0.62327
GO_NEGATIVE_REGULATION_OF_DNA_BIOSYNTHETIC_PROCESS	0.558836	0.486792
GO_SHORT_CHAIN_FATTY_ACID_METABOLIC_PROCESS	0.56476	0.530189
GO_ATRIAL_SEPTUM_MORPHOGENESIS	0.565986	0.63522
GO_REGULATION_OF_SMALL_GTPASE_MEDIATED_SIGNAL_TRANSDUCTION	0.61287	0.627044
GO_CELLULAR_RESPONSE_TO_GROWTH_HORMONE_STIMULUS	0.596731	0.456604
GO_REGULATION_OF_INTERLEUKIN_2_BIOSYNTHETIC_PROCESS	0.53524	0.506918
GO_RNA_MODIFICATION	0.57477	0.615094
GO_CELLULAR_COMPONENT_ASSEMBLY_INVOLVED_IN_MORPHOGENESIS	0.573442	0.589937
GO_ORGANELLE_FISSION	0.591011	0.613208
GO_EMBRYONIC_FORELIMB_MORPHOGENESIS	0.60572	0.710692
GO_REGULATION_OF_FIBROBLAST_APOPTOTIC_PROCESS	0.552196	0.599371
GO_NOSE_DEVELOPMENT	0.644535	0.61195
GO_CELL_DIFFERENTIATION_INVOLVED_IN_KIDNEY_DEVELOPMENT	0.598979	0.500629
GO_REGULATION_OF_TRANSCRIPTION_FROM_RNA_POLYMERASE_III_PROMOTER	0.553524	0.510692
GO_MUSCLE_STRUCTURE_DEVELOPMENT	0.629826	0.598742
GO_NEGATIVE_REGULATION_OF_CELL_CYCLE_PROCESS	0.613075	0.610692
GO_RESPONSE_TO_INCREASED_OXYGEN_LEVELS	0.564964	0.567296
GO_REGULATION_OF_CHROMATIN_SILENCING	0.597651	0.637736
GO_MACROMOLECULAR_COMPLEX_REMODELING	0.612053	0.583648
GO_RIBOSOMAL_LARGE_SUBUNIT_ASSEMBLY	0.528294	0.560377
GO_MAINTENANCE_OF_LOCATION_IN_CELL	0.60143	0.625157
GO_CEREBELLAR_CORTEX_DEVELOPMENT	0.583044	0.587421
GO_REGULATION_OF_MICROTUBULE_POLYMERIZATION	0.556384	0.542138
GO_REGULATION_OF_MESODERM_DEVELOPMENT	0.550868	0.632075
GO_T_HELPER_1_TYPE_IMMUNE_RESPONSE	0.583453	0.558491
GO_POSITIVE_REGULATION_OF_TYPE_2_IMMUNE_RESPONSE	0.563534	0.560377
GO_PLASMA_LIPOPROTEIN_PARTICLE_CLEARANCE	0.604597	0.607547
GO_CELLULAR_RESPONSE_TO_OXYGEN_LEVELS	0.589683	0.550314
GO_DNA_CATABOLIC_PROCESS	0.498161	0.569811
GO_REGULATION_OF_INTRACELLULAR_ESTROGEN_RECEPTOR_SIGNALING_PATHWAY	0.538611	0.510063
GO_CELLULAR_RESPONSE_TO_HORMONE_STIMULUS	0.592237	0.604403
GO_RESPONSE_TO_PROSTAGLANDIN	0.652911	0.620126
GO_CELL_FATE_COMMITMENT_INVOLVED_IN_FORMATION_OF_PRIMARY_GERM_LAYER	0.540858	0.506918
GO_DNA_REPAIR	0.570072	0.56478
GO_T_CELL_DIFFERENTIATION_INVOLVED_IN_IMMUNE_RESPONSE	0.580899	0.565409
GO_INSULIN_LIKE_GROWTH_FACTOR_RECEPTOR_SIGNALING_PATHWAY	0.594995	0.574843
GO_PROTEIN_HETEROTETRAMERIZATION	0.544433	0.545912
GO_NEGATIVE_REGULATION_OF_HEART_CONTRACTION	0.599694	0.618868
GO_SUBSTRATE_INDEPENDENT_TELENCEPHALIC_TANGENTIAL_MIGRATION	0.567824	0.573585
GO_SULFUR_COMPOUND_CATABOLIC_PROCESS	0.599694	0.468553
GO_CHLORIDE_TRANSPORT	0.649132	0.61761
GO_MICROTUBULE_DEPOLYMERIZATION	0.580286	0.624528
GO_PROTEIN_POLYMERIZATION	0.541573	0.57673
GO_CELLULAR_RESPONSE_TO_CORTICOSTEROID_STIMULUS	0.584168	0.667925
GO_SIGNAL_TRANSDUCTION_IN_RESPONSE_TO_DNA_DAMAGE	0.588458	0.541509
GO_COBALAMIN_METABOLIC_PROCESS	0.524106	0.533962
GO_NEGATIVE_REGULATION_OF_SYSTEMIC_ARTERIAL_BLOOD_PRESSURE	0.511134	0.572327
GO_MUSCLE_CONTRACTION	0.582125	0.627044
GO_TELOMERE_LOCALIZATION	0.534321	0.598113
GO_TRANSITION_METAL_ION_HOMEOSTASIS	0.569356	0.598742
GO_REGULATION_OF_ADHERENS_JUNCTION_ORGANIZATION	0.581614	0.573585
GO_ENZYME_LINKED_RECEPTOR_PROTEIN_SIGNALING_PATHWAY	0.605005	0.602516
GO_PYRIMIDINE_NUCLEOTIDE_CATABOLIC_PROCESS	0.511747	0.531447
GO_PROTEIN_KINASE_C_ACTIVATING_G_PROTEIN_COUPLED_RECEPTOR_SIGNALING_PATHWAY	0.54903	0.652201
GO_REGULATION_OF_DEFENSE_RESPONSE_TO_VIRUS_BY_VIRUS	0.558427	0.456604
GO_REGULATION_OF_RECEPTOR_INTERNALIZATION	0.605107	0.493082
GO_REGULATION_OF_CALCIUM_ION_TRANSMEMBRANE_TRANSPORT	0.623493	0.619497
GO_PROTEIN_LOCALIZATION_TO_CHROMOSOME_CENTROMERIC_REGION	0.565577	0.532075
GO_RESPONSE_TO_BACTERIUM	0.601736	0.597484
GO_REGULATION_OF_ANTIGEN_PROCESSING_AND_PRESENTATION	0.591113	0.512579
GO_VASOCONSTRICTION	0.569254	0.572327
GO_REGULATION_OF_MITOCHONDRIAL_TRANSLATION	0.493565	0.523899
GO_POSITIVE_REGULATION_OF_LEUKOCYTE_MIGRATION	0.585087	0.568553
GO_CALCIUM_ION_IMPORT	0.592441	0.523899
GO_CELL_MATURATION	0.597344	0.530189
GO_BEHAVIORAL_RESPONSE_TO_PAIN	0.58192	0.593711
GO_REGULATION_OF_SECRETION	0.597957	0.601887
GO_CELLULAR_RESPONSE_TO_TOXIC_SUBSTANCE	0.606742	0.509434
GO_MODULATION_OF_TRANSCRIPTION_IN_OTHER_ORGANISM_INVOLVED_IN_SYMBIOTIC_INTERACTION	0.535751	0.566038
GO_APOPTOTIC_SIGNALING_PATHWAY	0.585189	0.602516
GO_NEURAL_NUCLEUS_DEVELOPMENT	0.58764	0.654088
GO_LYMPHOCYTE_MEDIATED_IMMUNITY	0.591216	0.615723
GO_REGULATION_OF_HEART_MORPHOGENESIS	0.586517	0.485535
GO_S_ADENOSYLMETHIONINE_METABOLIC_PROCESS	0.582737	0.472327
GO_FC_EPSILON_RECEPTOR_SIGNALING_PATHWAY	0.590296	0.545283
GO_HIPPOCAMPUS_DEVELOPMENT	0.597651	0.542767
GO_REGULATION_OF_PROTEIN_LOCALIZATION_TO_CELL_SURFACE	0.557814	0.569182
GO_RIBONUCLEOSIDE_TRIPHOSPHATE_BIOSYNTHETIC_PROCESS	0.536261	0.519497
GO_PRIMARY_AMINO_COMPOUND_METABOLIC_PROCESS	0.606435	0.528302
GO_POSITIVE_REGULATION_OF_TELOMERE_CAPPING	0.564249	0.554717
GO_NEGATIVE_REGULATION_OF_AMINE_TRANSPORT	0.601124	0.68239
GO_REGULATION_OF_CHROMOSOME_SEGREGATION	0.624004	0.591195
GO_POSITIVE_REGULATION_OF_INSULIN_RECEPTOR_SIGNALING_PATHWAY	0.529418	0.471698
GO_PONS_DEVELOPMENT	0.534525	0.549057
GO_PROTEIN_K11_LINKED_UBIQUITINATION	0.551481	0.471698
GO_DETECTION_OF_CHEMICAL_STIMULUS_INVOLVED_IN_SENSORY_PERCEPTION_OF_TASTE	0.546272	0.519497
GO_REGULATION_OF_MESENCHYMAL_CELL_APOPTOTIC_PROCESS	0.541471	0.528931
GO_RESPONSE_TO_INACTIVITY	0.553422	0.567925
GO_SPHINGOLIPID_METABOLIC_PROCESS	0.668131	0.612579
GO_RESPONSE_TO_PAIN	0.6143	0.562264
GO_PROTEIN_ACETYLATION	0.544842	0.557862
GO_POSITIVE_REGULATION_OF_TRANSCRIPTION_ELONGATION_FROM_RNA_POLYMERASE_II_PROMOTER	0.526966	0.47673
GO_REGULATION_OF_NUCLEOCYTOPLASMIC_TRANSPORT	0.595403	0.597484
GO_NEGATIVE_REGULATION_OF_CALCIUM_ION_IMPORT	0.525945	0.569811
GO_CELLULAR_HORMONE_METABOLIC_PROCESS	0.599081	0.574843
GO_PTERIDINE_CONTAINING_COMPOUND_METABOLIC_PROCESS	0.588866	0.554088
GO_BONE_REMODELING	0.61808	0.52327
GO_EMBRYONIC_CAMERA_TYPE_EYE_MORPHOGENESIS	0.620633	0.549057
GO_FORMATION_OF_TRANSLATION_PREINITIATION_COMPLEX	0.475485	0.573585
GO_CHEMOKINE_MEDIATED_SIGNALING_PATHWAY	0.579775	0.645283
GO_POSITIVE_REGULATION_OF_INTERFERON_BETA_PRODUCTION	0.535138	0.633333
GO_NEGATIVE_REGULATION_OF_LEUKOCYTE_MIGRATION	0.530439	0.623899
GO_REGULATION_OF_PROTEIN_SECRETION	0.604494	0.569811
GO_REGULATION_OF_PEPTIDYL_TYROSINE_PHOSPHORYLATION	0.572625	0.545912
GO_REGULATION_OF_NATURAL_KILLER_CELL_ACTIVATION	0.567416	0.530189
GO_RESPONSE_TO_INSULIN	0.55189	0.60566
GO_POSITIVE_REGULATION_OF_FILOPODIUM_ASSEMBLY	0.561798	0.563522
GO_REGULATION_OF_MUSCLE_CELL_APOPTOTIC_PROCESS	0.584474	0.59434
GO_POSITIVE_REGULATION_OF_NIK_NF_KAPPAB_SIGNALING	0.608989	0.563522
GO_REGULATION_OF_CATABOLIC_PROCESS	0.594893	0.565409
GO_REGULATION_OF_CARBOHYDRATE_METABOLIC_PROCESS	0.615424	0.527673
GO_NEGATIVE_REGULATION_OF_SYNAPTIC_TRANSMISSION	0.602247	0.594969
GO_NEGATIVE_REGULATION_OF_CYTOKINE_BIOSYNTHETIC_PROCESS	0.569969	0.555975
GO_ROSTROCAUDAL_NEURAL_TUBE_PATTERNING	0.514811	0.565409
GO_B_CELL_ACTIVATION	0.60715	0.597484
GO_CELL_DEATH_IN_RESPONSE_TO_OXIDATIVE_STRESS	0.561798	0.532075
GO_REGULATION_OF_NEURON_DIFFERENTIATION	0.582227	0.618239
GO_NEGATIVE_REGULATION_OF_INTERFERON_GAMMA_PRODUCTION	0.626047	0.471698
GO_REGULATION_OF_FIBRINOLYSIS	0.562921	0.528931
GO_NEGATIVE_REGULATION_OF_NF_KAPPAB_TRANSCRIPTION_FACTOR_ACTIVITY	0.592033	0.610063
GO_PROTEIN_POLYUBIQUITINATION	0.569765	0.520126
GO_RIBONUCLEOPROTEIN_COMPLEX_LOCALIZATION	0.628498	0.48805
GO_REGULATION_OF_MRNA_3_END_PROCESSING	0.530133	0.528931
GO_REGULATION_OF_PEPTIDE_TRANSPORT	0.605822	0.61761
GO_POSITIVE_REGULATION_OF_ION_TRANSPORT	0.615526	0.611321
GO_ATP_BIOSYNTHETIC_PROCESS	0.552094	0.513836
GO_CANONICAL_WNT_SIGNALING_PATHWAY	0.54525	0.579874
GO_ACUTE_INFLAMMATORY_RESPONSE	0.634014	0.616352
GO_NUCLEOBASE_METABOLIC_PROCESS	0.587947	0.479245
GO_HUMORAL_IMMUNE_RESPONSE	0.565679	0.603145
GO_NEGATIVE_REGULATION_OF_INTERLEUKIN_10_PRODUCTION	0.548927	0.515094
GO_PHAGOSOME_MATURATION	0.55097	0.620126
GO_REGULATION_OF_CELLULAR_RESPONSE_TO_HYPOXIA	0.553728	0.494969
GO_REGULATION_OF_FEMALE_GONAD_DEVELOPMENT	0.576404	0.528931
GO_REGULATION_OF_THYMOCYTE_APOPTOTIC_PROCESS	0.574464	0.479245
GO_CHROMATIN_MODIFICATION	0.573136	0.561635
GO_MYELOID_LEUKOCYTE_ACTIVATION	0.559857	0.699371
GO_REACTIVE_NITROGEN_SPECIES_METABOLIC_PROCESS	0.575077	0.547799
GO_ANTERIOR_POSTERIOR_PATTERN_SPECIFICATION	0.630541	0.59434
GO_POSITIVE_REGULATION_OF_CELL_DIVISION	0.614709	0.701887
GO_EYELID_DEVELOPMENT_IN_CAMERA_TYPE_EYE	0.532584	0.587421
GO_PIGMENT_BIOSYNTHETIC_PROCESS	0.591318	0.51195
GO_ERBB_SIGNALING_PATHWAY	0.589377	0.511321
GO_EMBRYONIC_ORGAN_MORPHOGENESIS	0.599285	0.589308
GO_REPRODUCTIVE_SYSTEM_DEVELOPMENT	0.601328	0.61761
GO_CYTOSOLIC_CALCIUM_ION_TRANSPORT	0.568744	0.561006
GO_REGULATION_OF_SPINDLE_ORGANIZATION	0.547906	0.555975
GO_POSITIVE_REGULATION_OF_CATABOLIC_PROCESS	0.582635	0.532075
GO_PHOSPHOLIPID_SCRAMBLING	0.586108	0.58239
GO_GLIOGENESIS	0.57477	0.587421
GO_PEPTIDYL_THREONINE_MODIFICATION	0.587845	0.708176
GO_MITOCHONDRIAL_FISSION	0.491828	0.486164
GO_MATURATION_OF_5_8S_RRNA_FROM_TRICISTRONIC_RRNA_TRANSCRIPT_SSU_RRNA_5_8S_RRNA_LSU_RRNA_	0.537692	0.498113
GO_NEGATIVE_REGULATION_OF_SPROUTING_ANGIOGENESIS	0.545965	0.550314
GO_POLYOL_TRANSPORT	0.58427	0.442138
GO_REGULATION_OF_CARDIAC_MUSCLE_CONTRACTION_BY_CALCIUM_ION_SIGNALING	0.597242	0.530818
GO_ANTIGEN_PROCESSING_AND_PRESENTATION	0.567314	0.594969
GO_CELLULAR_AMINO_ACID_CATABOLIC_PROCESS	0.609397	0.557233
GO_TELENCEPHALON_GLIAL_CELL_MIGRATION	0.547191	0.543396
GO_MAINTENANCE_OF_LOCATION	0.607252	0.62956
GO_NEPHRON_EPITHELIUM_DEVELOPMENT	0.576609	0.569811
GO_NEGATIVE_REGULATION_OF_RECEPTOR_ACTIVITY	0.580286	0.645912
GO_KERATINOCYTE_DIFFERENTIATION	0.585904	0.646541
GO_REGULATION_OF_NITRIC_OXIDE_SYNTHASE_BIOSYNTHETIC_PROCESS	0.593667	0.565409
GO_POSITIVE_REGULATION_OF_CALCIUM_ION_TRANSMEMBRANE_TRANSPORT	0.561083	0.603774
GO_NEGATIVE_REGULATION_OF_EPITHELIAL_CELL_MIGRATION	0.608989	0.567925
GO_POSITIVE_REGULATION_OF_SYNAPSE_MATURATION	0.56762	0.454088
GO_PERIPHERAL_NERVOUS_SYSTEM_NEURON_DIFFERENTIATION	0.549642	0.56478
GO_CELL_REDOX_HOMEOSTASIS	0.606742	0.559748
GO_POSITIVE_REGULATION_OF_SMOOTH_MUSCLE_CONTRACTION	0.568233	0.543396
GO_NEGATIVE_REGULATION_OF_GLIAL_CELL_PROLIFERATION	0.532278	0.514465
GO_POSITIVE_REGULATION_OF_PROTEIN_SECRETION	0.603371	0.533962
GO_POSITIVE_REGULATION_OF_CYTOSKELETON_ORGANIZATION	0.594484	0.636478
GO_REGULATION_OF_STEROID_HORMONE_SECRETION	0.585598	0.549686
GO_RESPONSE_TO_KETONE	0.611032	0.577987
GO_NEGATIVE_REGULATION_OF_PROTEIN_KINASE_B_SIGNALING	0.582635	0.576101
GO_LYMPHANGIOGENESIS	0.540245	0.602516
GO_REGULATION_OF_POSTSYNAPTIC_MEMBRANE_POTENTIAL	0.624311	0.622642
GO_POSITIVE_REGULATION_OF_TOLL_LIKE_RECEPTOR_SIGNALING_PATHWAY	0.562104	0.572956
GO_SENSORY_PERCEPTION_OF_TASTE	0.530235	0.546541
GO_FEAR_RESPONSE	0.613177	0.493711
GO_REGULATION_OF_CLATHRIN_MEDIATED_ENDOCYTOSIS	0.592237	0.595597
GO_REGULATION_OF_ENDOTHELIAL_CELL_MIGRATION	0.575689	0.601258
GO_LABYRINTHINE_LAYER_BLOOD_VESSEL_DEVELOPMENT	0.586619	0.508176
GO_NEURON_NEURON_SYNAPTIC_TRANSMISSION	0.60715	0.607547
GO_INNER_MITOCHONDRIAL_MEMBRANE_ORGANIZATION	0.554341	0.538365
GO_CILIUM_MORPHOGENESIS	0.543718	0.585535
GO_ENERGY_COUPLED_PROTON_TRANSPORT_DOWN_ELECTROCHEMICAL_GRADIENT	0.560878	0.47673
GO_POSITIVE_REGULATION_OF_PHOSPHOPROTEIN_PHOSPHATASE_ACTIVITY	0.616547	0.630818
GO_CELLULAR_MODIFIED_AMINO_ACID_BIOSYNTHETIC_PROCESS	0.570787	0.606289
GO_PROTEIN_LOCALIZATION_TO_VACUOLE	0.590398	0.607547
GO_METANEPHRIC_RENAL_VESICLE_MORPHOGENESIS	0.518488	0.527673
GO_NEGATIVE_REGULATION_OF_RHO_PROTEIN_SIGNAL_TRANSDUCTION	0.589785	0.580503
GO_CELLULAR_RESPONSE_TO_HYDROGEN_PEROXIDE	0.603064	0.483648
GO_REGULATION_OF_ORGAN_GROWTH	0.568437	0.612579
GO_REGULATION_OF_SYNAPSE_ASSEMBLY	0.624004	0.577358
GO_NEGATIVE_REGULATION_OF_NEUROTRANSMITTER_SECRETION	0.532993	0.584906
GO_POSITIVE_REGULATION_OF_CELL_GROWTH	0.588049	0.62327
GO_NEGATIVE_REGULATION_OF_OXIDOREDUCTASE_ACTIVITY	0.586415	0.633962
GO_EMBRYONIC_DIGESTIVE_TRACT_DEVELOPMENT	0.597344	0.556604
GO_PROTEIN_O_LINKED_MANNOSYLATION	0.544944	0.575472
GO_GUANOSINE_CONTAINING_COMPOUND_BIOSYNTHETIC_PROCESS	0.511338	0.522013
GO_BONE_MINERALIZATION	0.522676	0.513836
GO_REGULATION_OF_TRANSMEMBRANE_RECEPTOR_PROTEIN_SERINE_THREONINE_KINASE_SIGNALING_PATHWAY	0.624208	0.613208
GO_CELLULAR_RESPONSE_TO_ORGANIC_SUBSTANCE	0.595301	0.605031
GO_OVULATION_CYCLE_PROCESS	0.600613	0.637736
GO_POSITIVE_REGULATION_OF_CELL_ADHESION	0.591931	0.608805
GO_PROTEIN_LOCALIZATION_TO_CHROMATIN	0.556997	0.557862
GO_PROTEIN_O_LINKED_FUCOSYLATION	0.571808	0.486164
GO_CEREBRAL_CORTEX_DEVELOPMENT	0.584883	0.633333
GO_ENDOCRINE_PANCREAS_DEVELOPMENT	0.613687	0.600629
GO_REGULATION_OF_INTERLEUKIN_8_PRODUCTION	0.568539	0.637736
GO_RNA_PHOSPHODIESTER_BOND_HYDROLYSIS	0.55475	0.559748
GO_ORGANIC_ACID_METABOLIC_PROCESS	0.621655	0.584277
GO_REGULATION_OF_EXCRETION	0.608682	0.583648
GO_AROMATIC_AMINO_ACID_FAMILY_METABOLIC_PROCESS	0.612768	0.544654
GO_CYCLIC_NUCLEOTIDE_MEDIATED_SIGNALING	0.595403	0.606918
GO_POSITIVE_REGULATION_OF_PHOSPHOLIPID_METABOLIC_PROCESS	0.601124	0.609434
GO_REGULATION_OF_ENDOCRINE_PROCESS	0.562921	0.599371
GO_RESPONSE_TO_INSECTICIDE	0.567824	0.499371
GO_REGULATION_OF_NUCLEAR_TRANSCRIBED_MRNA_POLY_A_TAIL_SHORTENING	0.527988	0.535849
GO_QUATERNARY_AMMONIUM_GROUP_TRANSPORT	0.579775	0.575472
GO_EXIT_FROM_MITOSIS	0.526353	0.510063
GO_REGULATION_OF_SYMBIOSIS_ENCOMPASSING_MUTUALISM_THROUGH_PARASITISM	0.553626	0.577358
GO_RESPONSE_TO_GROWTH_HORMONE	0.620429	0.495597
GO_PROTEIN_DEMANNOSYLATION	0.567722	0.613836
GO_G1_DNA_DAMAGE_CHECKPOINT	0.589479	0.541509
GO_POSITIVE_REGULATION_OF_PRI_MIRNA_TRANSCRIPTION_FROM_RNA_POLYMERASE_II_PROMOTER	0.483861	0.630818
GO_RESPONSE_TO_OXYGEN_LEVELS	0.610521	0.608805
GO_POSITIVE_REGULATION_OF_IMMUNE_SYSTEM_PROCESS	0.588151	0.602516
GO_PHOTOTRANSDUCTION_VISIBLE_LIGHT	0.594076	0.577358
GO_CELL_COMMUNICATION_INVOLVED_IN_CARDIAC_CONDUCTION	0.590296	0.589308
GO_PROTEIN_LOCALIZATION_TO_CHROMOSOME_TELOMERIC_REGION	0.525741	0.542767
GO_POSITIVE_REGULATION_OF_CALCIUM_ION_TRANSMEMBRANE_TRANSPORTER_ACTIVITY	0.577528	0.596855
GO_REGULATION_OF_RECEPTOR_MEDIATED_ENDOCYTOSIS	0.597855	0.595597
GO_POSITIVE_REGULATION_OF_LYMPHOCYTE_MEDIATED_IMMUNITY	0.524413	0.587421
GO_POSITIVE_REGULATION_OF_BIOMINERAL_TISSUE_DEVELOPMENT	0.620123	0.496855
GO_RESPONSE_TO_TRANSFORMING_GROWTH_FACTOR_BETA	0.643616	0.615723
GO_N_ACETYLGLUCOSAMINE_METABOLIC_PROCESS	0.563739	0.666667
GO_TRANSCRIPTION_ELONGATION_FROM_RNA_POLYMERASE_II_PROMOTER	0.552707	0.584277
GO_OXIDATIVE_PHOSPHORYLATION	0.546272	0.518239
GO_APOPTOTIC_NUCLEAR_CHANGES	0.539019	0.471069
GO_REGULATION_OF_RAC_PROTEIN_SIGNAL_TRANSDUCTION	0.587436	0.532075
GO_CELLULAR_AMIDE_METABOLIC_PROCESS	0.62952	0.628931
GO_PARENTAL_BEHAVIOR	0.537998	0.508176
GO_REGULATION_OF_DNA_BINDING	0.587538	0.595597
GO_IMMUNOGLOBULIN_PRODUCTION	0.546578	0.486164
GO_REGULATION_OF_TRANSFORMING_GROWTH_FACTOR_BETA_PRODUCTION	0.5857	0.498113
GO_TISSUE_MIGRATION	0.583657	0.58239
GO_ONE_CARBON_COMPOUND_TRANSPORT	0.515832	0.468553
GO_LEFT_RIGHT_AXIS_SPECIFICATION	0.519816	0.573585
GO_RESPONSE_TO_ISCHEMIA	0.617263	0.579874
GO_ENSHEATHMENT_OF_NEURONS	0.613381	0.565409
GO_POSITIVE_REGULATION_OF_MAST_CELL_ACTIVATION_INVOLVED_IN_IMMUNE_RESPONSE	0.545557	0.498113
GO_POSITIVE_REGULATION_OF_PHOSPHORUS_METABOLIC_PROCESS	0.595301	0.614465
GO_CHROMATIN_DISASSEMBLY	0.565169	0.585535
GO_PLATELET_MORPHOGENESIS	0.537283	0.486164
GO_DENDRITE_MORPHOGENESIS	0.570276	0.650943
GO_RESPONSE_TO_AMPHETAMINE	0.558529	0.52956
GO_RESPONSE_TO_CAMP	0.588662	0.575472
GO_MYOBLAST_DIFFERENTIATION	0.56333	0.566038
GO_POSITIVE_REGULATION_OF_ACTIN_NUCLEATION	0.573034	0.528931
GO_REGULATION_OF_MEGAKARYOCYTE_DIFFERENTIATION	0.528396	0.63522
GO_NEGATIVE_REGULATION_OF_HEMOPOIESIS	0.589479	0.620126
GO_REGULATION_OF_MUSCLE_CELL_DIFFERENTIATION	0.591624	0.666038
GO_INNATE_IMMUNE_RESPONSE_IN_MUCOSA	0.540143	0.536478
GO_REGULATION_OF_CHEMOKINE_SECRETION	0.607252	0.504403
GO_RESPONSE_TO_STEROL	0.534934	0.594969
GO_REGULATION_OF_ENDOPLASMIC_RETICULUM_STRESS_INDUCED_INTRINSIC_APOPTOTIC_SIGNALING_PATHWAY	0.559142	0.593711
GO_RIBOSOMAL_SMALL_SUBUNIT_BIOGENESIS	0.588662	0.527044
GO_TRABECULA_MORPHOGENESIS	0.553115	0.633333
GO_PHOTORECEPTOR_CELL_MAINTENANCE	0.583044	0.662264
GO_REGULATION_OF_CALCIUM_ION_IMPORT	0.607048	0.609434
GO_HEPARAN_SULFATE_PROTEOGLYCAN_METABOLIC_PROCESS	0.569152	0.584906
GO_INTESTINAL_EPITHELIAL_CELL_DEVELOPMENT	0.540552	0.438994
GO_CELLULAR_RESPONSE_TO_GLUCAGON_STIMULUS	0.607661	0.51195
GO_REGULATION_OF_METAL_ION_TRANSPORT	0.612462	0.601887
GO_POSITIVE_REGULATION_OF_T_HELPER_1_TYPE_IMMUNE_RESPONSE	0.530644	0.658491
GO_MODIFICATION_BY_SYMBIONT_OF_HOST_MORPHOLOGY_OR_PHYSIOLOGY	0.555669	0.6
GO_SISTER_CHROMATID_SEGREGATION	0.599285	0.661006
GO_REGULATION_OF_CELL_MIGRATION_INVOLVED_IN_SPROUTING_ANGIOGENESIS	0.564964	0.612579
GO_PHASIC_SMOOTH_MUSCLE_CONTRACTION	0.58907	0.654088
GO_AXON_ENSHEATHMENT_IN_CENTRAL_NERVOUS_SYSTEM	0.554035	0.562893
GO_MONOSACCHARIDE_BIOSYNTHETIC_PROCESS	0.599694	0.656604
GO_ORGANELLE_MEMBRANE_FUSION	0.564045	0.54717
GO_REGULATION_OF_ERK1_AND_ERK2_CASCADE	0.595914	0.592453
GO_REGULATION_OF_T_CELL_MEDIATED_CYTOTOXICITY	0.512257	0.445283
GO_CARBOHYDRATE_DERIVATIVE_BIOSYNTHETIC_PROCESS	0.611134	0.584277
GO_NEGATIVE_REGULATION_OF_ACTIN_FILAMENT_BUNDLE_ASSEMBLY	0.541675	0.54717
GO_POSITIVE_REGULATION_OF_CELL_JUNCTION_ASSEMBLY	0.57763	0.534591
GO_NONRIBOSOMAL_PEPTIDE_BIOSYNTHETIC_PROCESS	0.575894	0.596226
GO_HEART_MORPHOGENESIS	0.593565	0.596226
GO_RAS_PROTEIN_SIGNAL_TRANSDUCTION	0.620838	0.607547
GO_NEGATIVE_REGULATION_OF_DENDRITE_DEVELOPMENT	0.541471	0.571698
GO_REGULATION_OF_HORMONE_SECRETION	0.611236	0.61761
GO_REGULATION_OF_CALCIUM_ION_TRANSPORT	0.625638	0.598742
GO_SENSORY_PERCEPTION_OF_LIGHT_STIMULUS	0.60715	0.618239
GO_TERPENOID_METABOLIC_PROCESS	0.640041	0.552201
GO_CELL_PROLIFERATION	0.582022	0.547799
GO_REGULATION_OF_LIPID_KINASE_ACTIVITY	0.596834	0.567296
GO_POSITIVE_REGULATION_OF_OSTEOCLAST_DIFFERENTIATION	0.556997	0.591195
GO_LYSOSOME_LOCALIZATION	0.508989	0.650943
GO_VITAMIN_D_METABOLIC_PROCESS	0.570889	0.638994
GO_REGULATION_OF_FIBROBLAST_PROLIFERATION	0.592441	0.572327
GO_CELL_AGGREGATION	0.629316	0.601887
GO_RESPONSE_TO_HORMONE	0.598264	0.606918
GO_REGULATION_OF_SYNCYTIUM_FORMATION_BY_PLASMA_MEMBRANE_FUSION	0.567416	0.600629
GO_REGULATION_OF_HEXOKINASE_ACTIVITY	0.544229	0.494969
GO_POSITIVE_REGULATION_OF_EXTRINSIC_APOPTOTIC_SIGNALING_PATHWAY_IN_ABSENCE_OF_LIGAND	0.593667	0.590566
GO_CATECHOLAMINE_BIOSYNTHETIC_PROCESS	0.58192	0.516981
GO_POSITIVE_REGULATION_OF_MUSCLE_HYPERTROPHY	0.596834	0.614465
GO_EMBRYONIC_PATTERN_SPECIFICATION	0.582533	0.681132
GO_RESPONSE_TO_PROTOZOAN	0.565271	0.549686
GO_MULTIVESICULAR_BODY_ORGANIZATION	0.524719	0.559119
GO_REGULATION_OF_CELL_GROWTH	0.586517	0.619497
GO_CENTROSOME_CYCLE	0.558223	0.642138
GO_RESPONSE_TO_FIBROBLAST_GROWTH_FACTOR	0.594791	0.628931
GO_PROTEIN_CARBOXYLATION	0.553626	0.495597
GO_NEGATIVE_REGULATION_OF_TELOMERE_MAINTENANCE_VIA_TELOMERE_LENGTHENING	0.517978	0.501887
GO_DEOXYRIBONUCLEOSIDE_TRIPHOSPHATE_METABOLIC_PROCESS	0.57763	0.591195
GO_NUCLEOTIDE_EXCISION_REPAIR_PREINCISION_COMPLEX_ASSEMBLY	0.516241	0.503774
GO_POSITIVE_REGULATION_OF_EXTRACELLULAR_MATRIX_ORGANIZATION	0.547191	0.550314
GO_LEARNING	0.606027	0.609434
GO_CILIUM_ORGANIZATION	0.550358	0.581132
GO_REGULATION_OF_PHOSPHOLIPASE_ACTIVITY	0.602043	0.643396
GO_REGULATION_OF_RESPONSE_TO_FOOD	0.582431	0.462893
GO_CHONDROCYTE_DIFFERENTIATION	0.628907	0.675472
GO_REGULATION_OF_CELLULAR_LOCALIZATION	0.595608	0.59434
GO_ADRENERGIC_RECEPTOR_SIGNALING_PATHWAY	0.569867	0.628302
GO_OVULATION	0.57712	0.503774
GO_NEGATIVE_REGULATION_OF_TOR_SIGNALING	0.557303	0.600629
GO_SUBSTANTIA_NIGRA_DEVELOPMENT	0.565679	0.628931
GO_MATURATION_OF_SSU_RRNA_FROM_TRICISTRONIC_RRNA_TRANSCRIPT_SSU_RRNA_5_8S_RRNA_LSU_RRNA_	0.546067	0.510063
GO_PRODUCTION_OF_MOLECULAR_MEDIATOR_INVOLVED_IN_INFLAMMATORY_RESPONSE	0.610317	0.598742
GO_PREPULSE_INHIBITION	0.578754	0.642767
GO_REGULATION_OF_EARLY_ENDOSOME_TO_LATE_ENDOSOME_TRANSPORT	0.513075	0.450314
GO_MIDDLE_EAR_MORPHOGENESIS	0.588458	0.47673
GO_REGULATION_OF_RECEPTOR_BIOSYNTHETIC_PROCESS	0.582431	0.508176
GO_JNK_CASCADE	0.609193	0.566667
GO_RESPONSE_TO_SALT_STRESS	0.523085	0.476101
GO_ENDODERMAL_CELL_DIFFERENTIATION	0.598979	0.544025
GO_PROTEIN_KINASE_B_SIGNALING	0.568029	0.572956
GO_SOMITOGENESIS	0.596629	0.537736
GO_REGULATION_OF_MULTICELLULAR_ORGANISMAL_DEVELOPMENT	0.59571	0.611321
GO_REGULATION_OF_DENDRITIC_SPINE_DEVELOPMENT	0.545148	0.610692
GO_NEGATIVE_REGULATION_OF_PROTEIN_ACTIVATION_CASCADE	0.502962	0.553459
GO_TRICARBOXYLIC_ACID_METABOLIC_PROCESS	0.55904	0.444025
GO_REGULATION_OF_TRIGLYCERIDE_CATABOLIC_PROCESS	0.575281	0.661635
GO_NEGATIVE_REGULATION_OF_RESPONSE_TO_EXTRACELLULAR_STIMULUS	0.609602	0.571698
GO_HEMATOPOIETIC_STEM_CELL_PROLIFERATION	0.531665	0.497484
GO_NEGATIVE_REGULATION_OF_ESTABLISHMENT_OF_PROTEIN_LOCALIZATION	0.593667	0.515723
GO_RENAL_TUBULE_DEVELOPMENT	0.578958	0.598742
GO_CARDIAC_VENTRICLE_MORPHOGENESIS	0.60143	0.581761
GO_ANTIGEN_PROCESSING_AND_PRESENTATION_OF_PEPTIDE_ANTIGEN_VIA_MHC_CLASS_I	0.525332	0.537736
GO_REGULATION_OF_THE_FORCE_OF_HEART_CONTRACTION	0.568641	0.579245
GO_POSITIVE_REGULATION_OF_EPITHELIAL_CELL_APOPTOTIC_PROCESS	0.593973	0.522642
GO_MACROMOLECULAR_COMPLEX_ASSEMBLY	0.591726	0.577358
GO_PROTEIN_STABILIZATION	0.634321	0.597484
GO_POSITIVE_REGULATION_OF_INTERLEUKIN_6_SECRETION	0.573953	0.555975
GO_ASPARTATE_FAMILY_AMINO_ACID_CATABOLIC_PROCESS	0.576915	0.64717
GO_NEGATIVE_REGULATION_OF_PROTEIN_SECRETION	0.561287	0.506289
GO_NEGATIVE_REGULATION_OF_LIPASE_ACTIVITY	0.557201	0.662264
GO_REGULATION_OF_CELLULAR_KETONE_METABOLIC_PROCESS	0.618182	0.581761
GO_MATURATION_OF_LSU_RRNA	0.518182	0.490566
GO_RNA_SPLICING_VIA_ENDONUCLEOLYTIC_CLEAVAGE_AND_LIGATION	0.515935	0.516981
GO_REGULATION_OF_SYNAPSE_ORGANIZATION	0.605005	0.60566
GO_MUSCLE_ADAPTATION	0.583555	0.587421
GO_INTERFERON_GAMMA_PRODUCTION	0.577528	0.591824
GO_OPTIC_NERVE_DEVELOPMENT	0.605414	0.557233
GO_PHOSPHOLIPASE_C_ACTIVATING_G_PROTEIN_COUPLED_RECEPTOR_SIGNALING_PATHWAY	0.571399	0.567925
GO_REGULATION_OF_KERATINOCYTE_PROLIFERATION	0.593258	0.598113
GO_GAS_TRANSPORT	0.571195	0.536478
GO_REGULATION_OF_FIBROBLAST_GROWTH_FACTOR_RECEPTOR_SIGNALING_PATHWAY	0.570787	0.593082
GO_REGULATION_OF_MAST_CELL_ACTIVATION	0.562002	0.557233
GO_MIDBRAIN_DEVELOPMENT	0.576711	0.620755
GO_NEURON_FATE_SPECIFICATION	0.600919	0.535849
GO_ORGANIC_ACID_CATABOLIC_PROCESS	0.578958	0.588679
GO_REPRODUCTIVE_BEHAVIOR	0.584474	0.495597
GO_ESTABLISHMENT_OF_TISSUE_POLARITY	0.606639	0.57044
GO_REGULATION_OF_NEURON_APOPTOTIC_PROCESS	0.628805	0.657862
GO_CELL_SEPARATION_AFTER_CYTOKINESIS	0.515935	0.538365
GO_REGULATION_OF_GLUCOSE_IMPORT_IN_RESPONSE_TO_INSULIN_STIMULUS	0.511645	0.552201
GO_AMIDE_BIOSYNTHETIC_PROCESS	0.599489	0.611321
GO_POSITIVE_REGULATION_OF_EXOCYTOSIS	0.543718	0.637107
GO_MORPHOGENESIS_OF_AN_EPITHELIAL_SHEET	0.531563	0.654088
GO_CHEMOSENSORY_BEHAVIOR	0.588049	0.567296
GO_PROTEIN_KINASE_C_SIGNALING	0.551379	0.548428
GO_GLUCOSE_IMPORT	0.552809	0.545283
GO_SISTER_CHROMATID_COHESION	0.608376	0.65283
GO_REGULATION_OF_I_KAPPAB_KINASE_NF_KAPPAB_SIGNALING	0.595608	0.612579
GO_REGULATION_OF_PROTEIN_KINASE_A_SIGNALING	0.615832	0.681132
GO_HEPATOCYTE_APOPTOTIC_PROCESS	0.497446	0.559119
GO_TETRAHYDROFOLATE_METABOLIC_PROCESS	0.571297	0.573585
GO_ORGAN_MORPHOGENESIS	0.601328	0.608176
GO_POSITIVE_REGULATION_OF_MULTICELLULAR_ORGANISMAL_PROCESS	0.594178	0.606289
GO_REGULATION_OF_NECROTIC_CELL_DEATH	0.528601	0.616981
[truncated: 3,918 more rows]
