# Supplementary material for: Mutated processes predict immune checkpoint inhibitor therapy benefit in metastatic melanoma
Source: Nat Commun. 2022 Sep 19;13:5151. doi: 10.1038/s41467-022-32838-4 (PMC9485158; doi:10.1038/s41467-022-32838-4)
Supplement: Supplementary file 4 — Supplementary Dataset 2 [file 41467_2022_32838_MOESM4_ESM.xlsx]

## Sheet: Supplementary_Data_2_Legend
Supplementary Data 2. ROC AUC values for each biological process when using feature selection methods: Greedy Forward Selection, Probabilistic Forward Selection, and Genetic Algorithms. Column GO_processes: Gene Ontology Biological Processes. Column auc_liu_GO_FS_response: ROC AUC values for the process after Greedy Forward Selection on the training dataset. Column auc_riaz_GO_FS_response: ROC AU…

## Sheet: Supplementary_Data_2
GO_processes	auc_liu_GO_FS_response	auc_riaz_GO_FS_response	auc_liu_GO_FS_response_randomized	auc_riaz_GO_FS_response_randomized	auc_liu_GO_GA_response	auc_riaz_GO_GA_response
GO_POSITIVE_REGULATION_OF_VIRAL_TRANSCRIPTION	0.590807	0.519497	0.586619	0.549686	0.539326	0.519497
GO_CARDIAC_CHAMBER_DEVELOPMENT	0.759959	0.545912	0.729724	0.52956	0.705312	0.523899
GO_DNA_DEPENDENT_DNA_REPLICATION_MAINTENANCE_OF_FIDELITY	0.579162	0.575472	0.557303	0.598113	0.559551	0.557233
GO_CIRCADIAN_RHYTHM	0.73381	0.615094	0.688253	0.626415	0.709295	0.645283
GO_PHOSPHATIDYLSERINE_ACYL_CHAIN_REMODELING	0.573136	0.510063	0.573136	0.510063	0.541164	0.523899
GO_SPINAL_CORD_DEVELOPMENT	0.716547	0.636478	0.673544	0.607547	0.656486	0.614465
GO_PLATELET_DERIVED_GROWTH_FACTOR_RECEPTOR_SIGNALING_PATHWAY	0.65189	0.527044	0.639837	0.509434	0.595506	0.555975
GO_CELLULAR_RESPONSE_TO_LIPOPROTEIN_PARTICLE_STIMULUS	0.530541	0.462264	0.530541	0.462264	0.522983	0.481132
GO_REGULATION_OF_NLRP3_INFLAMMASOME_COMPLEX_ASSEMBLY	0.557712	0.64717	0.557712	0.64717	0.527273	0.490566
GO_POSITIVE_REGULATION_OF_EPITHELIAL_CELL_DIFFERENTIATION	0.635546	0.603774	0.627273	0.547799	0.590398	0.539623
GO_POSITIVE_REGULATION_OF_KINASE_ACTIVITY	0.764862	0.608805	0.719918	0.576101	0.693871	0.65283
GO_NEGATIVE_REGULATION_OF_TRANSCRIPTION_FACTOR_IMPORT_INTO_NUCLEUS	0.644127	0.579245	0.611645	0.58805	0.573749	0.480503
GO_POTASSIUM_ION_TRANSPORT	0.768335	0.496855	0.663534	0.576101	0.711645	0.516352
GO_REGULATION_OF_T_CELL_RECEPTOR_SIGNALING_PATHWAY	0.655873	0.512579	0.655873	0.512579	0.583963	0.539623
GO_CARDIAC_MUSCLE_ADAPTATION	0.522983	0.514465	0.522983	0.514465	0.509091	0.490566
GO_NEGATIVE_REGULATION_OF_EPITHELIAL_CELL_PROLIFERATION	0.720429	0.578616	0.657099	0.589937	0.670378	0.528302
GO_MOVEMENT_IN_ENVIRONMENT_OF_OTHER_ORGANISM_INVOLVED_IN_SYMBIOTIC_INTERACTION	0.667518	0.577358	0.66619	0.504403	0.591113	0.501258
GO_REGULATION_OF_PROTEIN_TARGETING_TO_MITOCHONDRION	0.718182	0.656604	0.710215	0.652201	0.619918	0.567296
GO_APICAL_PROTEIN_LOCALIZATION	0.605107	0.512579	0.602758	0.561635	0.605107	0.512579
GO_REGULATION_OF_ESTABLISHMENT_OF_PLANAR_POLARITY	0.678958	0.530189	0.629009	0.467296	0.631971	0.494969
GO_FOREBRAIN_NEURON_DEVELOPMENT	0.66619	0.559119	0.66619	0.590566	0.651073	0.606918
GO_POSITIVE_REGULATION_OF_PROTEIN_MATURATION	0.602145	0.573585	0.579877	0.568553	0.549336	0.547799
GO_NEUROMUSCULAR_JUNCTION_DEVELOPMENT	0.673749	0.537107	0.67334	0.567925	0.597651	0.566038
GO_MITOTIC_CYTOKINESIS	0.597446	0.590566	0.597242	0.584906	0.565986	0.567925
GO_NEGATIVE_REGULATION_OF_RESPONSE_TO_ENDOPLASMIC_RETICULUM_STRESS	0.57855	0.552201	0.568131	0.543396	0.572625	0.562893
GO_SMAD_PROTEIN_SIGNAL_TRANSDUCTION	0.673544	0.557233	0.645455	0.506918	0.596834	0.535849
GO_CYTOPLASMIC_TRANSLATION	0.553728	0.505031	0.552298	0.571698	0.530746	0.490566
GO_MEIOTIC_CHROMOSOME_SEGREGATION	0.643105	0.580503	0.628396	0.592453	0.625741	0.560377
GO_POSITIVE_REGULATION_OF_CALCIUM_ION_TRANSPORT	0.688151	0.561006	0.659346	0.590566	0.656895	0.52956
GO_REGULATION_OF_DOUBLE_STRAND_BREAK_REPAIR	0.626047	0.568553	0.611236	0.6	0.588458	0.559119
GO_RNA_DEPENDENT_DNA_BIOSYNTHETIC_PROCESS	0.637487	0.505031	0.636772	0.494969	0.591318	0.540252
GO_REGULATION_OF_B_CELL_RECEPTOR_SIGNALING_PATHWAY	0.612053	0.595597	0.606742	0.601887	0.545761	0.538365
GO_REGULATION_OF_G_PROTEIN_COUPLED_RECEPTOR_PROTEIN_SIGNALING_PATHWAY	0.71093	0.549686	0.690296	0.557862	0.655771	0.637736
GO_DENDRITE_DEVELOPMENT	0.707457	0.615094	0.674464	0.679874	0.647293	0.636478
GO_REGULATION_OF_RESPIRATORY_BURST	0.562717	0.515723	0.560061	0.549057	0.552911	0.523899
GO_G_PROTEIN_COUPLED_RECEPTOR_INTERNALIZATION	0.600306	0.554088	0.600306	0.554088	0.566496	0.58239
GO_MEMORY	0.707763	0.586792	0.645352	0.531447	0.679571	0.552201
GO_NEURON_DEVELOPMENT	0.773238	0.585535	0.759959	0.626415	0.673238	0.601887
GO_REGULATION_OF_GOLGI_ORGANIZATION	0.552094	0.486164	0.550358	0.481761	0.54903	0.47673
GO_ENDOTHELIAL_CELL_DEVELOPMENT	0.658018	0.539623	0.617875	0.6	0.614709	0.530189
GO_POSITIVE_REGULATION_OF_MYOTUBE_DIFFERENTIATION	0.620225	0.553459	0.614402	0.567925	0.556588	0.550943
GO_REGULATION_OF_CELL_ACTIVATION	0.756078	0.615094	0.716752	0.555975	0.71951	0.637736
GO_MULTICELLULAR_ORGANISM_AGING	0.629928	0.578616	0.620429	0.71195	0.577937	0.613836
GO_ATP_DEPENDENT_CHROMATIN_REMODELING	0.64474	0.581761	0.620531	0.522013	0.601328	0.555975
GO_ANATOMICAL_STRUCTURE_FORMATION_INVOLVED_IN_MORPHOGENESIS	0.768744	0.504403	0.728805	0.539623	0.691522	0.571698
GO_ION_TRANSPORT	0.825945	0.561006	0.770889	0.644654	0.695097	0.590566
GO_LIPID_MODIFICATION	0.747497	0.614465	0.701532	0.541509	0.678141	0.56478
GO_NEGATIVE_REGULATION_OF_KIDNEY_DEVELOPMENT	0.599796	0.605031	0.599796	0.605031	0.57712	0.547799
GO_REGULATION_OF_HEPATOCYTE_PROLIFERATION	0.593973	0.598113	0.59714	0.606918	0.556793	0.566667
GO_ACYLGLYCEROL_HOMEOSTASIS	0.601021	0.537736	0.576302	0.611321	0.581512	0.552201
GO_NEGATIVE_REGULATION_OF_PHOSPHOPROTEIN_PHOSPHATASE_ACTIVITY	0.633504	0.537107	0.633504	0.537107	0.609806	0.506918
GO_NEGATIVE_REGULATION_OF_PROTEIN_COMPLEX_ASSEMBLY	0.709397	0.645912	0.680592	0.599371	0.651583	0.561006
GO_HEMOGLOBIN_METABOLIC_PROCESS	0.53381	0.494969	0.52809	0.466038	0.522165	0.514465
GO_SINGLE_FERTILIZATION	0.704699	0.516981	0.652196	0.507547	0.659448	0.602516
GO_LEUKOCYTE_ACTIVATION	0.76762	0.574214	0.725128	0.555975	0.75097	0.643396
GO_CHROMOSOME_ORGANIZATION	0.781103	0.477358	0.728192	0.484277	0.665781	0.569182
GO_REGULATION_OF_MITOCHONDRIAL_DEPOLARIZATION	0.59142	0.631447	0.59142	0.631447	0.568539	0.56478
GO_NEGATIVE_REGULATION_OF_MAP_KINASE_ACTIVITY	0.658938	0.538994	0.611645	0.562264	0.619408	0.613208
GO_SYNAPTIC_VESICLE_LOCALIZATION	0.681001	0.577358	0.658018	0.641509	0.662615	0.64717
GO_PHENOL_CONTAINING_COMPOUND_METABOLIC_PROCESS	0.701532	0.523899	0.671604	0.544654	0.660061	0.52327
GO_REGULATION_OF_ANTIGEN_RECEPTOR_MEDIATED_SIGNALING_PATHWAY	0.661798	0.571698	0.649642	0.550943	0.574872	0.562893
GO_ESTABLISHMENT_OF_SPINDLE_ORIENTATION	0.610215	0.455346	0.610215	0.455346	0.574464	0.480503
GO_METANEPHRIC_NEPHRON_MORPHOGENESIS	0.5857	0.550943	0.582022	0.532075	0.563636	0.486164
GO_GLYCERALDEHYDE_3_PHOSPHATE_METABOLIC_PROCESS	0.532074	0.566667	0.532074	0.566667	0.532074	0.566667
GO_RESPONSE_TO_UV_C	0.583963	0.49434	0.583963	0.49434	0.5524	0.481132
GO_CARBOHYDRATE_CATABOLIC_PROCESS	0.730439	0.516981	0.671604	0.590566	0.660878	0.55283
GO_DENTATE_GYRUS_DEVELOPMENT	0.595812	0.58239	0.595812	0.58239	0.568846	0.557862
GO_ESTABLISHMENT_OR_MAINTENANCE_OF_TRANSMEMBRANE_ELECTROCHEMICAL_GRADIENT	0.59857	0.501258	0.591113	0.538365	0.55046	0.588679
GO_LABYRINTHINE_LAYER_DEVELOPMENT	0.635751	0.559748	0.626251	0.569811	0.608887	0.518239
GO_N_TERMINAL_PROTEIN_AMINO_ACID_ACETYLATION	0.58621	0.528931	0.58621	0.528931	0.550562	0.523899
GO_NEUROLOGICAL_SYSTEM_PROCESS	0.806435	0.558491	0.756384	0.597484	0.71808	0.623899
GO_NEURONAL_STEM_CELL_DIVISION	0.56619	0.497484	0.557712	0.497484	0.537079	0.524528
GO_CERAMIDE_CATABOLIC_PROCESS	0.548723	0.573585	0.548723	0.573585	0.539939	0.547799
GO_EXCRETION	0.636568	0.498113	0.632891	0.577358	0.594791	0.537107
GO_DIGESTION	0.716037	0.567296	0.690603	0.566667	0.63095	0.515094
GO_POSITIVE_REGULATION_OF_SYNAPTIC_TRANSMISSION_GLUTAMATERGIC	0.618897	0.566038	0.606027	0.550943	0.597753	0.533333
GO_POSITIVE_REGULATION_OF_MITOTIC_NUCLEAR_DIVISION	0.647089	0.545912	0.641062	0.578616	0.573136	0.514465
GO_HINDBRAIN_DEVELOPMENT	0.715015	0.616981	0.661287	0.504403	0.644433	0.530189
GO_OLIGOSACCHARIDE_METABOLIC_PROCESS	0.687436	0.466667	0.655669	0.557233	0.595914	0.507547
GO_NEGATIVE_REGULATION_OF_DENDRITIC_SPINE_DEVELOPMENT	0.555363	0.549057	0.549949	0.554088	0.535751	0.547799
GO_MODULATION_OF_GROWTH_OF_SYMBIONT_INVOLVED_IN_INTERACTION_WITH_HOST	0.567518	0.505031	0.566701	0.52956	0.558223	0.531447
GO_CHROMOSOME_SEGREGATION	0.733299	0.608176	0.673953	0.661635	0.630848	0.632075
GO_NEGATIVE_REGULATION_OF_CYCLIN_DEPENDENT_PROTEIN_KINASE_ACTIVITY	0.578652	0.51195	0.566905	0.58239	0.564454	0.496226
GO_ETHER_METABOLIC_PROCESS	0.527477	0.514465	0.527477	0.514465	0.527273	0.533333
GO_HEMATOPOIETIC_PROGENITOR_CELL_DIFFERENTIATION	0.694178	0.506289	0.643003	0.586164	0.64096	0.639623
GO_CYTOKINE_METABOLIC_PROCESS	0.625638	0.536478	0.625638	0.536478	0.574566	0.538365
GO_ANTEROGRADE_AXONAL_TRANSPORT	0.606027	0.639623	0.590194	0.638994	0.592748	0.586164
GO_NEGATIVE_REGULATION_OF_ERK1_AND_ERK2_CASCADE	0.61093	0.559119	0.594791	0.622013	0.537794	0.522642
GO_STEROID_BIOSYNTHETIC_PROCESS	0.662615	0.528931	0.611645	0.545912	0.644127	0.525786
GO_ALDITOL_PHOSPHATE_METABOLIC_PROCESS	0.626864	0.559748	0.624617	0.592453	0.574362	0.536478
GO_SODIUM_INDEPENDENT_ORGANIC_ANION_TRANSPORT	0.636364	0.52956	0.614913	0.500629	0.590296	0.549057
GO_REGULATION_OF_PROTEIN_TYROSINE_KINASE_ACTIVITY	0.643514	0.642767	0.592748	0.589308	0.619203	0.530189
GO_REGULATION_OF_INTERFERON_BETA_PRODUCTION	0.61665	0.559119	0.603473	0.545912	0.564454	0.584277
GO_DNA_TEMPLATED_TRANSCRIPTION_ELONGATION	0.666496	0.515723	0.58335	0.511321	0.63381	0.528931
GO_N_GLYCAN_PROCESSING	0.622268	0.652201	0.622268	0.652201	0.549438	0.569811
GO_INORGANIC_ION_IMPORT_INTO_CELL	0.587947	0.586792	0.58141	0.573585	0.561491	0.523899
GO_ENDOPLASMIC_RETICULUM_TO_CYTOSOL_TRANSPORT	0.58999	0.569182	0.565373	0.586164	0.576404	0.567296
GO_NEGATIVE_REGULATION_OF_REPRODUCTIVE_PROCESS	0.645659	0.578616	0.635138	0.537107	0.600613	0.550943
GO_G_PROTEIN_COUPLED_PURINERGIC_RECEPTOR_SIGNALING_PATHWAY	0.582533	0.498113	0.579265	0.480503	0.563943	0.498113
GO_MEMBRANE_DEPOLARIZATION	0.698161	0.486792	0.684372	0.58239	0.676098	0.495597
GO_OLFACTORY_BULB_INTERNEURON_DIFFERENTIATION	0.619714	0.533962	0.61522	0.584277	0.608172	0.616981
GO_POSITIVE_REGULATION_OF_G_PROTEIN_COUPLED_RECEPTOR_PROTEIN_SIGNALING_PATHWAY	0.655567	0.637107	0.655567	0.637107	0.610827	0.616352
GO_ATTACHMENT_OF_SPINDLE_MICROTUBULES_TO_KINETOCHORE	0.579877	0.55283	0.572829	0.630189	0.576813	0.528931
GO_REGULATION_OF_LYASE_ACTIVITY	0.693054	0.599371	0.67998	0.633333	0.658121	0.642767
GO_RESPONSE_TO_NITROGEN_COMPOUND	0.779367	0.527673	0.734321	0.55283	0.688968	0.613208
GO_NEGATIVE_REGULATION_OF_TRANSMEMBRANE_TRANSPORT	0.702451	0.609434	0.68478	0.609434	0.64096	0.601258
GO_REGULATION_OF_DNA_RECOMBINATION	0.619408	0.522642	0.61808	0.540881	0.584168	0.472956
GO_REGULATION_OF_LEUKOCYTE_PROLIFERATION	0.711236	0.654088	0.661083	0.550314	0.678141	0.693082
GO_RESPONSE_TO_ETHANOL	0.732686	0.511321	0.680286	0.609434	0.704597	0.531447
GO_SULFUR_COMPOUND_METABOLIC_PROCESS	0.758733	0.589308	0.710725	0.510063	0.68999	0.615094
GO_POSITIVE_REGULATION_OF_TYROSINE_PHOSPHORYLATION_OF_STAT1_PROTEIN	0.54239	0.54717	0.54239	0.54717	0.533299	0.555975
GO_REGULATION_OF_CELL_CYCLE_CHECKPOINT	0.636159	0.576101	0.618897	0.566038	0.603882	0.550314
GO_NEGATIVE_REGULATION_OF_TRANSCRIPTION_REGULATORY_REGION_DNA_BINDING	0.577937	0.522642	0.572114	0.518239	0.539837	0.523899
GO_POSITIVE_REGULATION_OF_DNA_REPLICATION	0.707967	0.553459	0.659959	0.47673	0.648927	0.530818
GO_NEGATIVE_REGULATION_OF_NEURON_APOPTOTIC_PROCESS	0.752196	0.512579	0.703371	0.52956	0.658836	0.620126
GO_POSITIVE_REGULATION_OF_REPRODUCTIVE_PROCESS	0.653013	0.705031	0.629009	0.700629	0.617569	0.605031
GO_POSITIVE_REGULATION_OF_METANEPHROS_DEVELOPMENT	0.561389	0.55283	0.561389	0.55283	0.538304	0.528931
GO_POSITIVE_REGULATION_OF_LYMPHOCYTE_APOPTOTIC_PROCESS	0.597753	0.610063	0.597753	0.610063	0.585393	0.581132
GO_NUCLEOTIDE_PHOSPHORYLATION	0.672012	0.532704	0.670174	0.554717	0.593361	0.508805
GO_POSITIVE_REGULATION_OF_GENE_EXPRESSION_EPIGENETIC	0.667314	0.696226	0.629009	0.651572	0.627068	0.62956
GO_GLUTAMATE_SECRETION	0.658631	0.630818	0.649949	0.638994	0.587743	0.577987
GO_REGULATION_OF_MRNA_METABOLIC_PROCESS	0.648723	0.516981	0.613585	0.474214	0.615832	0.52327
GO_POSITIVE_REGULATION_OF_PROTEIN_BINDING	0.682022	0.610063	0.677017	0.59434	0.647395	0.584906
GO_REGULATION_OF_NFAT_PROTEIN_IMPORT_INTO_NUCLEUS	0.628703	0.561006	0.628703	0.561006	0.616037	0.536478
GO_REGULATION_OF_VASCULOGENESIS	0.574668	0.487421	0.569152	0.47673	0.560981	0.519497
GO_LENS_FIBER_CELL_DIFFERENTIATION	0.643003	0.583648	0.641062	0.616352	0.615322	0.540252
GO_SENSORY_PERCEPTION	0.795608	0.631447	0.754954	0.574214	0.652911	0.607547
GO_HEPATICOBILIARY_SYSTEM_DEVELOPMENT	0.736159	0.700629	0.658529	0.628931	0.673442	0.621384
GO_FATTY_ACID_CATABOLIC_PROCESS	0.628601	0.650943	0.622472	0.58805	0.602962	0.650314
GO_REGULATION_OF_VESICLE_FUSION	0.689888	0.576101	0.658631	0.591195	0.637181	0.541509
GO_MITOCHONDRIAL_RESPIRATORY_CHAIN_COMPLEX_I_BIOGENESIS	0.562411	0.488679	0.562411	0.488679	0.526456	0.524528
GO_REGULATION_OF_LIPID_STORAGE	0.690296	0.573585	0.649642	0.647799	0.654954	0.593082
GO_CARBOHYDRATE_TRANSPORT	0.727375	0.509434	0.70143	0.539623	0.667109	0.528302
GO_REGULATION_OF_CELLULAR_RESPONSE_TO_GROWTH_FACTOR_STIMULUS	0.738304	0.468553	0.702145	0.665409	0.682942	0.537107
GO_EMBRYONIC_HEMOPOIESIS	0.583759	0.516352	0.572829	0.557233	0.57191	0.495597
GO_EMBRYO_DEVELOPMENT_ENDING_IN_BIRTH_OR_EGG_HATCHING	0.758529	0.583648	0.715832	0.588679	0.708784	0.588679
GO_ANTIGEN_PROCESSING_AND_PRESENTATION_OF_PEPTIDE_OR_POLYSACCHARIDE_ANTIGEN_VIA_MHC_CLASS_II	0.673238	0.63522	0.652707	0.691824	0.613585	0.628931
GO_RESPONSE_TO_IONIZING_RADIATION	0.700715	0.590566	0.626456	0.515094	0.658325	0.446541
GO_PROTEIN_EXPORT_FROM_NUCLEUS	0.602962	0.506918	0.602962	0.506918	0.585087	0.524528
GO_EPITHELIUM_DEVELOPMENT	0.814505	0.596855	0.766905	0.606289	0.663943	0.650314
GO_POSITIVE_REGULATION_OF_SEQUESTERING_OF_CALCIUM_ION	0.571297	0.584906	0.569765	0.58239	0.560266	0.584277
GO_SECONDARY_METABOLITE_BIOSYNTHETIC_PROCESS	0.588764	0.562264	0.588151	0.55283	0.544433	0.557233
GO_CELL_MIGRATION_INVOLVED_IN_HEART_DEVELOPMENT	0.598468	0.581132	0.597753	0.56478	0.566394	0.550943
GO_PROTEIN_LOCALIZATION_TO_CYTOSKELETON	0.566599	0.592453	0.563126	0.600629	0.561287	0.571698
GO_NUCLEAR_ENVELOPE_REASSEMBLY	0.543003	0.540252	0.543003	0.540252	0.522983	0.514465
GO_INTRINSIC_APOPTOTIC_SIGNALING_PATHWAY_IN_RESPONSE_TO_DNA_DAMAGE_BY_P53_CLASS_MEDIATOR	0.613075	0.548428	0.613075	0.548428	0.546578	0.505031
GO_REGULATION_OF_AUTOPHAGY	0.739224	0.596226	0.686006	0.519497	0.695403	0.602516
GO_PHOSPHOLIPID_METABOLIC_PROCESS	0.761389	0.538994	0.668437	0.509434	0.675894	0.633333
GO_AMMONIUM_ION_METABOLIC_PROCESS	0.722983	0.596855	0.6524	0.558491	0.692543	0.599371
GO_REGULATION_OF_INTERLEUKIN_4_PRODUCTION	0.591931	0.545912	0.586415	0.499371	0.564556	0.527044
GO_NCRNA_CATABOLIC_PROCESS	0.586517	0.560377	0.572625	0.541509	0.550255	0.538994
GO_REGULATION_OF_FAT_CELL_DIFFERENTIATION	0.673442	0.525786	0.616752	0.539623	0.588355	0.45283
GO_GLUTAMINE_FAMILY_AMINO_ACID_BIOSYNTHETIC_PROCESS	0.583555	0.628302	0.576609	0.619497	0.5524	0.566667
GO_REGULATION_OF_PROTEIN_ACTIVATION_CASCADE	0.650766	0.525786	0.642697	0.516981	0.618488	0.546541
GO_REGULATION_OF_TELOMERASE_RNA_LOCALIZATION_TO_CAJAL_BODY	0.564658	0.485535	0.564658	0.485535	0.539837	0.490566
GO_REGULATION_OF_RNA_STABILITY	0.640347	0.527044	0.624515	0.528931	0.635546	0.53522
GO_BUNDLE_OF_HIS_CELL_TO_PURKINJE_MYOCYTE_COMMUNICATION	0.631154	0.593082	0.609193	0.603145	0.577222	0.533962
GO_REGULATION_OF_CELL_MATURATION	0.604086	0.538994	0.603269	0.554717	0.574566	0.54717
GO_NEGATIVE_REGULATION_OF_CELL_DEVELOPMENT	0.731052	0.515094	0.706844	0.637736	0.664351	0.615094
GO_MAMMARY_GLAND_MORPHOGENESIS	0.658938	0.63522	0.619408	0.632075	0.624821	0.552201
GO_CELLULAR_PROTEIN_COMPLEX_DISASSEMBLY	0.637896	0.611321	0.628396	0.611321	0.598264	0.569182
GO_REGULATION_OF_CYTOKINE_PRODUCTION_INVOLVED_IN_INFLAMMATORY_RESPONSE	0.582227	0.512579	0.57998	0.516352	0.546782	0.514465
GO_URETER_DEVELOPMENT	0.565986	0.54717	0.560981	0.538365	0.549847	0.535849
GO_BODY_MORPHOGENESIS	0.662411	0.489308	0.640756	0.554717	0.597446	0.513208
GO_SOMATIC_STEM_CELL_POPULATION_MAINTENANCE	0.659755	0.596226	0.593667	0.602516	0.600613	0.549057
GO_CYTOPLASMIC_MICROTUBULE_ORGANIZATION	0.611645	0.610692	0.597344	0.557862	0.558121	0.471698
GO_POSITIVE_REGULATION_OF_DNA_DAMAGE_RESPONSE_SIGNAL_TRANSDUCTION_BY_P53_CLASS_MEDIATOR	0.56476	0.616352	0.56476	0.616352	0.542492	0.523899
GO_PROTEIN_ACTIVATION_CASCADE	0.678243	0.561635	0.65332	0.495597	0.634525	0.557233
GO_POSITIVE_REGULATION_OF_PHOSPHOLIPASE_ACTIVITY	0.694688	0.559119	0.634219	0.703145	0.626353	0.512579
GO_NEGATIVE_REGULATION_OF_PEPTIDYL_TYROSINE_PHOSPHORYLATION	0.596834	0.522013	0.596118	0.49434	0.552298	0.549057
GO_REGULATION_OF_COLLATERAL_SPROUTING	0.598468	0.486164	0.599591	0.553459	0.572421	0.531447
GO_ESTABLISHMENT_OR_MAINTENANCE_OF_MONOPOLAR_CELL_POLARITY	0.582125	0.6	0.580695	0.584277	0.573034	0.589308
GO_NEURON_RECOGNITION	0.655567	0.642767	0.65046	0.644654	0.578856	0.625786
GO_NUCLEOSIDE_DIPHOSPHATE_METABOLIC_PROCESS	0.697753	0.532704	0.647395	0.471069	0.619305	0.640252
GO_MICROTUBULE_POLYMERIZATION_OR_DEPOLYMERIZATION	0.620531	0.584906	0.607354	0.622013	0.577017	0.62956
GO_RESPONSE_TO_AMMONIUM_ION	0.686313	0.566667	0.61093	0.591824	0.667518	0.616352
GO_REGULATION_OF_INTERLEUKIN_5_PRODUCTION	0.628805	0.56478	0.601226	0.555975	0.604494	0.540252
GO_REGULATION_OF_GLUCOSE_IMPORT	0.624821	0.533333	0.622165	0.542767	0.600409	0.555975
GO_NEGATIVE_REGULATION_OF_PROTEOLYSIS	0.738304	0.676101	0.690909	0.601887	0.684168	0.644025
GO_PINOCYTOSIS	0.592441	0.498113	0.592441	0.498113	0.552503	0.495597
GO_REGULATION_OF_EPITHELIAL_CELL_APOPTOTIC_PROCESS	0.698059	0.54717	0.679877	0.528302	0.640552	0.505031
GO_PHOSPHATIDYLETHANOLAMINE_METABOLIC_PROCESS	0.537692	0.581132	0.537692	0.581132	0.522983	0.581132
GO_PHOSPHATIDYLCHOLINE_METABOLIC_PROCESS	0.650051	0.62956	0.63953	0.593082	0.634219	0.572327
GO_LUNG_EPITHELIUM_DEVELOPMENT	0.648212	0.550943	0.639939	0.531447	0.631359	0.491824
GO_METENCEPHALON_DEVELOPMENT	0.692748	0.690566	0.631154	0.628302	0.656691	0.62327
GO_G_PROTEIN_COUPLED_PURINERGIC_NUCLEOTIDE_RECEPTOR_SIGNALING_PATHWAY	0.585291	0.480503	0.585291	0.480503	0.553422	0.47673
GO_ACTIN_FILAMENT_BUNDLE_ORGANIZATION	0.613687	0.531447	0.61001	0.53522	0.586415	0.549057
GO_CELLULAR_RESPONSE_TO_VIRUS	0.627171	0.557862	0.617671	0.516981	0.624004	0.554088
GO_CYTOPLASMIC_MRNA_PROCESSING_BODY_ASSEMBLY	0.566599	0.571698	0.566599	0.571698	0.546782	0.505031
GO_RESPIRATORY_GASEOUS_EXCHANGE	0.628805	0.564151	0.628805	0.564151	0.58621	0.549057
GO_NEGATIVE_REGULATION_OF_PROTEIN_MODIFICATION_BY_SMALL_PROTEIN_CONJUGATION_OR_REMOVAL	0.66333	0.60566	0.616445	0.440881	0.630541	0.490566
GO_AMINO_ACID_ACTIVATION	0.606742	0.503774	0.600102	0.537107	0.553218	0.486164
GO_DENDRITIC_CELL_DIFFERENTIATION	0.613177	0.574214	0.613177	0.566038	0.587538	0.540252
GO_NATURAL_KILLER_CELL_DIFFERENTIATION	0.575383	0.513836	0.572319	0.466667	0.575383	0.513836
GO_BONE_TRABECULA_MORPHOGENESIS	0.600204	0.557862	0.594076	0.574214	0.572114	0.562264
GO_REGULATION_OF_INFLAMMATORY_RESPONSE_TO_ANTIGENIC_STIMULUS	0.553728	0.613208	0.553728	0.613208	0.548927	0.514465
GO_REGULATION_OF_PROTEASOMAL_UBIQUITIN_DEPENDENT_PROTEIN_CATABOLIC_PROCESS	0.699183	0.567925	0.673749	0.573585	0.643309	0.562264
GO_NEGATIVE_REGULATION_OF_NEURON_DIFFERENTIATION	0.722165	0.586792	0.653933	0.522013	0.659551	0.641509
GO_REGULATION_OF_SKELETAL_MUSCLE_TISSUE_DEVELOPMENT	0.676609	0.530818	0.626251	0.587421	0.60143	0.522642
GO_MUSCLE_TISSUE_DEVELOPMENT	0.769254	0.550943	0.707048	0.549686	0.723085	0.587421
GO_NEGATIVE_REGULATION_OF_PROTEIN_AUTOPHOSPHORYLATION	0.578958	0.56478	0.573647	0.555975	0.570276	0.495597
GO_ACID_SECRETION	0.716445	0.615094	0.66619	0.635849	0.688253	0.603145
GO_POSITIVE_REGULATION_OF_ADAPTIVE_IMMUNE_RESPONSE	0.610827	0.612579	0.613585	0.568553	0.572421	0.49434
GO_REGULATION_OF_OSTEOCLAST_DIFFERENTIATION	0.670582	0.597484	0.658631	0.626415	0.650255	0.63522
GO_REGULATION_OF_PROTEIN_BINDING	0.72094	0.620126	0.699898	0.515723	0.65618	0.593711
GO_CARDIAC_SEPTUM_DEVELOPMENT	0.729826	0.511321	0.69285	0.554717	0.682533	0.631447
GO_REGULATION_OF_ICOSANOID_SECRETION	0.603371	0.637736	0.589173	0.64717	0.543922	0.56478
GO_L_ALPHA_AMINO_ACID_TRANSMEMBRANE_TRANSPORT	0.639837	0.598742	0.637181	0.591195	0.597549	0.616981
GO_REGULATION_OF_HISTONE_METHYLATION	0.692441	0.683019	0.635342	0.628931	0.615832	0.606918
GO_POSITIVE_REGULATION_OF_MITOCHONDRIAL_FISSION	0.608784	0.58239	0.584678	0.575472	0.5524	0.557233
GO_ANTIMICROBIAL_HUMORAL_RESPONSE	0.580695	0.528931	0.573851	0.528931	0.548315	0.521384
GO_EPIDERMIS_MORPHOGENESIS	0.626456	0.591195	0.620531	0.61761	0.572421	0.557233
GO_INTERMEDIATE_FILAMENT_BASED_PROCESS	0.647191	0.50566	0.626762	0.518239	0.604597	0.533333
GO_COGNITION	0.73238	0.604403	0.697651	0.610692	0.673544	0.591824
GO_RESPONSE_TO_ZINC_ION	0.632686	0.603145	0.628703	0.618868	0.603984	0.566038
GO_PURINE_DEOXYRIBONUCLEOTIDE_METABOLIC_PROCESS	0.573544	0.546541	0.57191	0.546541	0.55189	0.523899
GO_DISRUPTION_OF_CELLS_OF_OTHER_ORGANISM	0.621655	0.587421	0.61808	0.65283	0.584474	0.523899
GO_AXIS_SPECIFICATION	0.708172	0.605031	0.6619	0.535849	0.602554	0.506289
GO_PHOSPHATIDYLINOSITOL_METABOLIC_PROCESS	0.741062	0.594969	0.680082	0.593082	0.690398	0.551572
GO_CELL_PART_MORPHOGENESIS	0.753524	0.588679	0.717569	0.596855	0.680695	0.586164
GO_PIGMENT_GRANULE_LOCALIZATION	0.552298	0.559748	0.552298	0.559748	0.526149	0.55283
GO_VASCULAR_ENDOTHELIAL_GROWTH_FACTOR_SIGNALING_PATHWAY	0.681001	0.657862	0.651992	0.523899	0.599285	0.555975
GO_RESPONSE_TO_ORGANOPHOSPHORUS	0.728805	0.576101	0.663534	0.569182	0.689479	0.576101
GO_AXO_DENDRITIC_TRANSPORT	0.642799	0.603774	0.642799	0.603774	0.60286	0.616352
GO_SINGLE_ORGANISM_MEMBRANE_FUSION	0.680899	0.445283	0.629928	0.559119	0.608784	0.533962
GO_REGULATION_OF_PROTEIN_UBIQUITINATION_INVOLVED_IN_UBIQUITIN_DEPENDENT_PROTEIN_CATABOLIC_PROCESS	0.678856	0.464151	0.649234	0.48239	0.628396	0.550943
GO_SKELETAL_MUSCLE_TISSUE_REGENERATION	0.629111	0.636478	0.624617	0.591195	0.593361	0.595597
GO_POLYSACCHARIDE_BIOSYNTHETIC_PROCESS	0.589275	0.625157	0.573647	0.578616	0.572217	0.540252
GO_REGULATION_OF_TYROSINE_PHOSPHORYLATION_OF_STAT_PROTEIN	0.650664	0.497484	0.613279	0.442138	0.630133	0.476101
GO_ORGAN_REGENERATION	0.673749	0.557862	0.652298	0.58239	0.617875	0.604403
GO_GLAND_MORPHOGENESIS	0.717569	0.560377	0.690296	0.561635	0.681103	0.569811
GO_NEGATIVE_REGULATION_OF_ADAPTIVE_IMMUNE_RESPONSE	0.665577	0.555975	0.647089	0.530818	0.613177	0.519497
GO_REGULATION_OF_SYSTEMIC_ARTERIAL_BLOOD_PRESSURE_BY_CIRCULATORY_RENIN_ANGIOTENSIN	0.596936	0.507547	0.596118	0.510692	0.576609	0.523899
GO_RIBOSOME_BIOGENESIS	0.678958	0.540252	0.625332	0.525157	0.644127	0.515094
GO_B_CELL_HOMEOSTASIS	0.595914	0.513836	0.595914	0.513836	0.586517	0.519497
GO_IRE1_MEDIATED_UNFOLDED_PROTEIN_RESPONSE	0.608989	0.471069	0.608989	0.471069	0.568029	0.521384
GO_SINGLE_ORGANISM_BEHAVIOR	0.777426	0.587421	0.755465	0.513836	0.714811	0.536478
GO_POSITIVE_REGULATION_OF_CALCIUM_ION_DEPENDENT_EXOCYTOSIS	0.598468	0.618868	0.590398	0.644025	0.584678	0.631447
GO_POSITIVE_REGULATION_OF_ENDOCYTOSIS	0.714505	0.615723	0.676507	0.60566	0.695914	0.588679
GO_MRNA_SPLICE_SITE_SELECTION	0.560878	0.522642	0.555873	0.522642	0.525128	0.523899
GO_REGULATION_OF_TRANSLATION_IN_RESPONSE_TO_STRESS	0.526456	0.524528	0.525026	0.515723	0.517365	0.533333
GO_NEGATIVE_REGULATION_OF_GENE_EXPRESSION	0.766088	0.595597	0.744127	0.528302	0.699387	0.614465
GO_PHENOL_CONTAINING_COMPOUND_BIOSYNTHETIC_PROCESS	0.632584	0.503774	0.621348	0.486164	0.572421	0.506918
GO_POSITIVE_REGULATION_OF_ERYTHROCYTE_DIFFERENTIATION	0.592339	0.508805	0.591113	0.507547	0.55618	0.519497
GO_DENDRITIC_CELL_MIGRATION	0.601736	0.593711	0.601736	0.593711	0.571093	0.531447
GO_SENSORY_PERCEPTION_OF_TEMPERATURE_STIMULUS	0.614607	0.569811	0.604188	0.588679	0.596323	0.554088
GO_LYSOSOMAL_TRANSPORT	0.675485	0.528931	0.672727	0.501887	0.635649	0.518868
GO_CELLULAR_CATABOLIC_PROCESS	0.765679	0.525157	0.751379	0.458491	0.725741	0.559119
GO_POSITIVE_REGULATION_OF_DNA_BIOSYNTHETIC_PROCESS	0.705312	0.545912	0.677835	0.527673	0.61808	0.586164
GO_POSITIVE_REGULATION_OF_MACROPHAGE_ACTIVATION	0.638917	0.504403	0.638917	0.504403	0.583453	0.581132
GO_REGULATION_OF_CALCIUM_MEDIATED_SIGNALING	0.712972	0.526415	0.686619	0.514465	0.65526	0.579245
GO_REGULATION_OF_ALPHA_BETA_T_CELL_ACTIVATION	0.655158	0.610692	0.603779	0.57673	0.617569	0.605031
GO_MUSCLE_ORGAN_DEVELOPMENT	0.766599	0.540881	0.72002	0.559119	0.722472	0.555346
GO_POSITIVE_REGULATION_OF_HEMOPOIESIS	0.69285	0.640252	0.662002	0.611321	0.672217	0.550314
GO_OUTFLOW_TRACT_SEPTUM_MORPHOGENESIS	0.56333	0.515723	0.556384	0.539623	0.555363	0.515094
GO_REGULATION_OF_MAMMARY_GLAND_EPITHELIAL_CELL_PROLIFERATION	0.603779	0.554717	0.603779	0.554717	0.565169	0.505031
GO_REGULATION_OF_PHOSPHATIDYLINOSITOL_3_KINASE_ACTIVITY	0.690092	0.667925	0.690501	0.532704	0.673442	0.659748
GO_CELLULAR_RESPONSE_TO_EPIDERMAL_GROWTH_FACTOR_STIMULUS	0.595403	0.641509	0.591113	0.646541	0.545965	0.549057
GO_LEUKOCYTE_DEGRANULATION	0.565884	0.580503	0.552809	0.66478	0.549847	0.586164
GO_MYELOID_CELL_HOMEOSTASIS	0.678856	0.562893	0.660061	0.589937	0.640449	0.513836
GO_REGULATION_OF_BLOOD_PRESSURE	0.711951	0.572956	0.66476	0.633962	0.654443	0.538365
GO_REGULATION_OF_MORPHOGENESIS_OF_A_BRANCHING_STRUCTURE	0.636261	0.567925	0.612462	0.588679	0.577937	0.557233
GO_RESPONSE_TO_ELECTRICAL_STIMULUS	0.62809	0.626415	0.594076	0.569811	0.574464	0.543396
GO_NEGATIVE_REGULATION_OF_TELOMERE_MAINTENANCE_VIA_TELOMERASE	0.535546	0.505031	0.523391	0.540252	0.535546	0.505031
GO_REGULATION_OF_T_CELL_CHEMOTAXIS	0.565271	0.514465	0.565271	0.514465	0.548927	0.523899
GO_REGULATION_OF_ESTABLISHMENT_OF_PLANAR_POLARITY_INVOLVED_IN_NEURAL_TUBE_CLOSURE	0.592952	0.522013	0.577324	0.513208	0.59285	0.530189
GO_REGULATION_OF_CYTOKINE_PRODUCTION	0.767518	0.659119	0.761185	0.544025	0.72288	0.566667
GO_REGULATION_OF_ERBB_SIGNALING_PATHWAY	0.666599	0.649686	0.624617	0.703145	0.610317	0.595597
GO_REGULATION_OF_CHOLESTEROL_HOMEOSTASIS	0.54096	0.488679	0.536874	0.479245	0.525128	0.481132
GO_VENTRICULAR_SEPTUM_MORPHOGENESIS	0.610827	0.554717	0.597549	0.589937	0.595199	0.581132
GO_POSITIVE_REGULATION_OF_ENDOTHELIAL_CELL_CHEMOTAXIS	0.610317	0.521384	0.610317	0.521384	0.581205	0.519497
GO_POSITIVE_REGULATION_OF_ENDOTHELIAL_CELL_DIFFERENTIATION	0.585598	0.554717	0.585087	0.554717	0.570787	0.573585
GO_NEGATIVE_REGULATION_OF_SMOOTH_MUSCLE_CELL_PROLIFERATION	0.635444	0.559748	0.637692	0.568553	0.601941	0.600629
GO_TOLERANCE_INDUCTION	0.510419	0.523899	0.497855	0.605031	0.510419	0.523899
GO_CHEMICAL_HOMEOSTASIS	0.752196	0.58805	0.729418	0.559748	0.69285	0.654717
GO_SYNAPSE_ORGANIZATION	0.739632	0.573585	0.69428	0.581761	0.672829	0.665409
GO_METANEPHROS_DEVELOPMENT	0.706231	0.52327	0.666496	0.52327	0.6381	0.490566
GO_REGULATION_OF_MICROTUBULE_BASED_PROCESS	0.730337	0.531447	0.661491	0.572327	0.675485	0.520755
GO_NEGATIVE_REGULATION_OF_TRANSPORTER_ACTIVITY	0.669969	0.576101	0.626558	0.633962	0.604903	0.554088
GO_ENDOSOME_ORGANIZATION	0.634627	0.500629	0.621246	0.541509	0.573034	0.513208
GO_REGULATION_OF_WOUND_HEALING	0.734321	0.533333	0.701328	0.546541	0.71379	0.596226
GO_REGULATION_OF_MAPK_CASCADE	0.758733	0.611321	0.692339	0.611321	0.68764	0.640881
GO_DEVELOPMENTAL_PROGRAMMED_CELL_DEATH	0.616139	0.518239	0.616139	0.518239	0.564862	0.56478
GO_POSITIVE_REGULATION_OF_SKELETAL_MUSCLE_TISSUE_DEVELOPMENT	0.650358	0.537107	0.601941	0.569811	0.602349	0.522642
GO_MYELOID_LEUKOCYTE_MIGRATION	0.681512	0.506918	0.637589	0.571069	0.630337	0.523899
GO_COLLAGEN_FIBRIL_ORGANIZATION	0.686619	0.562264	0.686619	0.562264	0.672421	0.569182
GO_POSITIVE_REGULATION_OF_NEURON_DEATH	0.692952	0.606918	0.665475	0.612579	0.655158	0.576101
GO_RESPONSE_TO_ESTRADIOL	0.708274	0.530818	0.67998	0.579874	0.64954	0.557862
GO_CORONARY_VASCULATURE_DEVELOPMENT	0.664351	0.584906	0.613381	0.527044	0.613892	0.559119
GO_CARTILAGE_DEVELOPMENT	0.762206	0.614465	0.717773	0.626415	0.722983	0.642138
GO_REGULATION_OF_TUMOR_NECROSIS_FACTOR_SUPERFAMILY_CYTOKINE_PRODUCTION	0.707457	0.544654	0.663126	0.527044	0.670276	0.58805
GO_NEURON_PROJECTION_EXTENSION	0.683759	0.601887	0.67712	0.596855	0.628601	0.549686
GO_REGULATION_OF_CARDIAC_MUSCLE_TISSUE_DEVELOPMENT	0.682227	0.58239	0.646578	0.538365	0.642901	0.571069
GO_NEGATIVE_REGULATION_OF_CYCLIC_NUCLEOTIDE_METABOLIC_PROCESS	0.667518	0.642767	0.633197	0.658491	0.602145	0.56478
GO_PYRIMIDINE_NUCLEOTIDE_BIOSYNTHETIC_PROCESS	0.592237	0.547799	0.592237	0.547799	0.583146	0.557233
GO_RESPONSE_TO_MUSCLE_STRETCH	0.6524	0.587421	0.632176	0.591195	0.625332	0.553459
GO_NEGATIVE_REGULATION_OF_OLIGODENDROCYTE_DIFFERENTIATION	0.58713	0.589937	0.58713	0.589937	0.553728	0.523899
GO_REGULATION_OF_PHOSPHATIDYLINOSITOL_3_KINASE_SIGNALING	0.728498	0.550314	0.617773	0.648428	0.670787	0.489308
GO_RESPONSE_TO_COLD	0.619816	0.650314	0.589275	0.6	0.582227	0.58239
GO_NEGATIVE_REGULATION_OF_SODIUM_ION_TRANSPORT	0.593973	0.495597	0.593565	0.528302	0.554545	0.505031
GO_CELLULAR_RESPONSE_TO_INTERLEUKIN_1	0.687538	0.574214	0.591318	0.511321	0.632074	0.533962
GO_CIRCULATORY_SYSTEM_PROCESS	0.733197	0.502516	0.674464	0.586164	0.695301	0.624528
GO_REGULATION_OF_VASODILATION	0.664964	0.489308	0.619816	0.562264	0.61716	0.561635
GO_REGULATION_OF_TRIGLYCERIDE_METABOLIC_PROCESS	0.663636	0.589308	0.639939	0.549686	0.589785	0.537107
GO_NEGATIVE_REGULATION_OF_GLYCOPROTEIN_BIOSYNTHETIC_PROCESS	0.551583	0.514465	0.551583	0.514465	0.551583	0.514465
GO_RESPONSE_TO_COCAINE	0.681307	0.550943	0.649642	0.561006	0.649336	0.549686
GO_CELL_CHEMOTAXIS	0.737181	0.539623	0.699183	0.537107	0.712666	0.542767
GO_NEGATIVE_REGULATION_OF_INTRINSIC_APOPTOTIC_SIGNALING_PATHWAY_BY_P53_CLASS_MEDIATOR	0.567109	0.58239	0.543207	0.581761	0.563636	0.557233
GO_RIBONUCLEOTIDE_CATABOLIC_PROCESS	0.629928	0.566038	0.62809	0.53522	0.599081	0.513836
GO_POSITIVE_REGULATION_OF_MITOTIC_SISTER_CHROMATID_SEPARATION	0.550255	0.495597	0.551379	0.522642	0.523289	0.547799
GO_DNA_TEMPLATED_TRANSCRIPTION_TERMINATION	0.671093	0.566667	0.618488	0.518868	0.60715	0.531447
GO_NEGATIVE_REGULATION_OF_INTERLEUKIN_1_PRODUCTION	0.599285	0.485535	0.578856	0.525786	0.57763	0.495597
GO_POSITIVE_REGULATION_OF_CATION_CHANNEL_ACTIVITY	0.639326	0.549686	0.630644	0.540881	0.575587	0.610692
GO_REGULATION_OF_PROSTAGLANDIN_SECRETION	0.561389	0.581132	0.561389	0.581132	0.51951	0.533333
GO_REGULATION_OF_PODOSOME_ASSEMBLY	0.585087	0.542138	0.585087	0.542138	0.553728	0.566667
GO_REGULATION_OF_CELLULAR_SENESCENCE	0.58049	0.581761	0.559857	0.571069	0.567211	0.595597
GO_CARDIAC_LEFT_VENTRICLE_MORPHOGENESIS	0.62237	0.54717	0.62237	0.54717	0.554239	0.514465
GO_NEGATIVE_REGULATION_OF_STRIATED_MUSCLE_CELL_DIFFERENTIATION	0.608784	0.534591	0.608682	0.574214	0.555056	0.567925
GO_RESPONSE_TO_AMINE	0.666905	0.593711	0.64811	0.612579	0.605618	0.540252
GO_REGULATION_OF_ORGANIC_ACID_TRANSPORT	0.685393	0.490566	0.629213	0.548428	0.607559	0.56478
GO_REGULATION_OF_DNA_DEPENDENT_DNA_REPLICATION	0.6476	0.604403	0.631256	0.598742	0.611236	0.58239
GO_NEGATIVE_REGULATION_OF_POTASSIUM_ION_TRANSMEMBRANE_TRANSPORTER_ACTIVITY	0.563841	0.591195	0.563534	0.581132	0.552809	0.557862
GO_PROTEIN_HOMOTETRAMERIZATION	0.674259	0.559748	0.64903	0.588679	0.63953	0.551572
GO_IMMUNE_SYSTEM_PROCESS	0.771399	0.591195	0.731971	0.509434	0.682329	0.611321
GO_HEART_TRABECULA_MORPHOGENESIS	0.583963	0.574214	0.577528	0.566667	0.551481	0.595597
GO_RESPIRATORY_CHAIN_COMPLEX_IV_ASSEMBLY	0.537692	0.490566	0.537692	0.490566	0.51951	0.490566
GO_VESICLE_LOCALIZATION	0.699898	0.603774	0.677732	0.642138	0.682125	0.623899
GO_NITRIC_OXIDE_METABOLIC_PROCESS	0.598672	0.574214	0.598672	0.566038	0.581716	0.571698
GO_POSITIVE_REGULATION_OF_LEUKOCYTE_APOPTOTIC_PROCESS	0.599081	0.610692	0.598468	0.622642	0.545863	0.55283
GO_POSITIVE_REGULATION_OF_CELL_FATE_COMMITMENT	0.561491	0.505031	0.55618	0.495597	0.527273	0.523899
GO_FOREBRAIN_MORPHOGENESIS	0.595608	0.541509	0.590398	0.54717	0.568641	0.555975
GO_TELOMERE_CAPPING	0.560368	0.479874	0.553626	0.454088	0.525128	0.481132
GO_PROSTATE_GLAND_MORPHOGENESIS	0.606435	0.588679	0.602962	0.568553	0.573442	0.562893
GO_NEGATIVE_REGULATION_OF_AXON_EXTENSION	0.664045	0.550314	0.6381	0.58805	0.62952	0.530189
GO_POSITIVE_REGULATION_OF_TYPE_I_INTERFERON_PRODUCTION	0.70286	0.544654	0.669969	0.527044	0.676609	0.534591
GO_REGULATION_OF_STRESS_ACTIVATED_PROTEIN_KINASE_SIGNALING_CASCADE	0.727579	0.558491	0.675689	0.544025	0.653524	0.549057
GO_MYELOID_CELL_DEVELOPMENT	0.653626	0.606289	0.637283	0.558491	0.60143	0.527673
GO_NEGATIVE_REGULATION_OF_KINASE_ACTIVITY	0.694484	0.584906	0.649234	0.537736	0.660266	0.555346
GO_REGULATION_OF_MITOCHONDRIAL_MEMBRANE_PERMEABILITY_INVOLVED_IN_APOPTOTIC_PROCESS	0.537079	0.515723	0.537079	0.506918	0.503473	0.533333
GO_INTRACELLULAR_PROTEIN_TRANSPORT	0.746782	0.655346	0.709397	0.687421	0.718897	0.644654
GO_REGULATION_OF_HISTONE_DEACETYLATION	0.631971	0.493711	0.628907	0.492453	0.577222	0.47673
GO_REGULATION_OF_PHOSPHATASE_ACTIVITY	0.733606	0.584906	0.686619	0.50566	0.658223	0.46478
GO_NEUROTRANSMITTER_UPTAKE	0.638407	0.545912	0.635853	0.569811	0.599183	0.530189
GO_MICROTUBULE_ANCHORING	0.579673	0.540252	0.579673	0.540252	0.551685	0.489308
GO_CELL_DIVISION	0.725536	0.597484	0.677222	0.615723	0.679775	0.642138
GO_REGULATION_OF_MRNA_CATABOLIC_PROCESS	0.583861	0.487421	0.582022	0.487421	0.530746	0.523899
GO_INTERMEDIATE_FILAMENT_ORGANIZATION	0.623596	0.506289	0.608887	0.496226	0.608887	0.536478
GO_REGULATION_OF_INTERLEUKIN_10_PRODUCTION	0.632686	0.581132	0.627783	0.535849	0.592748	0.625157
GO_SODIUM_ION_EXPORT	0.601328	0.516352	0.590501	0.506289	0.590194	0.534591
GO_NEGATIVE_REGULATION_OF_CELL_DIVISION	0.645352	0.542138	0.628907	0.518868	0.617263	0.523899
GO_CELLULAR_RESPONSE_TO_UV	0.652298	0.693082	0.643922	0.634591	0.619203	0.591195
GO_REGULATION_OF_NUCLEAR_DIVISION	0.734934	0.542138	0.70286	0.525786	0.667722	0.525786
GO_RESPONSE_TO_ACID_CHEMICAL	0.715832	0.508176	0.694688	0.542138	0.6762	0.549686
GO_RESPONSE_TO_PROSTAGLANDIN_E	0.658325	0.571069	0.655669	0.598742	0.569254	0.546541
GO_NEGATIVE_REGULATION_OF_RESPONSE_TO_REACTIVE_OXYGEN_SPECIES	0.601226	0.516352	0.600306	0.523899	0.589479	0.528302
GO_POSITIVE_REGULATION_OF_EPITHELIAL_TO_MESENCHYMAL_TRANSITION	0.61859	0.64717	0.608682	0.632075	0.606435	0.640252
GO_RESPONSE_TO_STEROID_HORMONE	0.751175	0.631447	0.718182	0.515723	0.653933	0.550314
GO_POSITIVE_REGULATION_OF_RNA_SPLICING	0.599898	0.561006	0.599898	0.561006	0.543309	0.557233
GO_RESPONSE_TO_IMMOBILIZATION_STRESS	0.618182	0.522642	0.618182	0.522642	0.578447	0.528931
GO_RESPONSE_TO_INTERLEUKIN_4	0.606844	0.560377	0.606639	0.561635	0.578447	0.527673
GO_POSITIVE_REGULATION_OF_KERATINOCYTE_DIFFERENTIATION	0.564045	0.592453	0.564045	0.592453	0.528601	0.528931
GO_CARDIAC_CHAMBER_MORPHOGENESIS	0.727579	0.559748	0.674259	0.591195	0.662513	0.516981
GO_REGULATION_OF_CARTILAGE_DEVELOPMENT	0.690909	0.676101	0.680082	0.634591	0.663636	0.571698
GO_POSITIVE_REGULATION_OF_INTERLEUKIN_8_PRODUCTION	0.636977	0.535849	0.636977	0.535849	0.598264	0.545912
GO_SEROTONIN_METABOLIC_PROCESS	0.6238	0.549686	0.6238	0.549686	0.607661	0.54717
GO_REGULATION_OF_DEFENSE_RESPONSE_TO_VIRUS	0.730644	0.555346	0.661491	0.475472	0.665475	0.486792
GO_RESPONSE_TO_PEPTIDE	0.773749	0.56478	0.703882	0.568553	0.664351	0.553459
GO_REGULATION_OF_ENDOTHELIAL_CELL_APOPTOTIC_PROCESS	0.669152	0.508805	0.656588	0.476101	0.640143	0.479874
GO_DNA_DEPENDENT_DNA_REPLICATION	0.670378	0.591824	0.635138	0.61195	0.642084	0.575472
GO_REGULATION_OF_SKELETAL_MUSCLE_CELL_DIFFERENTIATION	0.585189	0.545283	0.585189	0.545283	0.559448	0.533962
GO_POSITIVE_REGULATION_OF_CELLULAR_PROTEIN_CATABOLIC_PROCESS	0.711032	0.554088	0.648723	0.516981	0.623698	0.533962
GO_STEROL_HOMEOSTASIS	0.670684	0.479874	0.636772	0.568553	0.622778	0.532704
GO_EMBRYONIC_AXIS_SPECIFICATION	0.646885	0.637736	0.645148	0.595597	0.588049	0.549057
GO_REGULATION_OF_LEUKOCYTE_APOPTOTIC_PROCESS	0.689581	0.571069	0.674668	0.542767	0.648519	0.493711
GO_POSITIVE_REGULATION_OF_INTERLEUKIN_1_BETA_PRODUCTION	0.649642	0.477987	0.644229	0.47673	0.614709	0.462264
GO_CELLULAR_RESPONSE_TO_LIPID	0.741267	0.627673	0.696834	0.584277	0.667518	0.693082
GO_SECRETION_BY_CELL	0.749642	0.513208	0.685291	0.660377	0.68284	0.586164
GO_LIPOPROTEIN_METABOLIC_PROCESS	0.685495	0.533962	0.658325	0.603774	0.6524	0.576101
GO_DISRUPTION_OF_CELLS_OF_OTHER_ORGANISM_INVOLVED_IN_SYMBIOTIC_INTERACTION	0.611236	0.56478	0.611236	0.56478	0.587947	0.515723
GO_IRON_COORDINATION_ENTITY_TRANSPORT	0.550664	0.554088	0.550664	0.554088	0.537079	0.571698
GO_PHOSPHATIDYLCHOLINE_BIOSYNTHETIC_PROCESS	0.608989	0.56478	0.608887	0.555975	0.597753	0.590566
GO_KERATAN_SULFATE_METABOLIC_PROCESS	0.635955	0.545912	0.635955	0.545912	0.590603	0.569182
GO_REGULATION_OF_COAGULATION	0.726353	0.569811	0.677732	0.606289	0.657916	0.491195
GO_MEMBRANE_BIOGENESIS	0.608989	0.559119	0.606946	0.555975	0.568029	0.578616
GO_REGULATION_OF_EPIDERMIS_DEVELOPMENT	0.681001	0.561006	0.636772	0.52327	0.603473	0.56478
GO_FORMATION_OF_PRIMARY_GERM_LAYER	0.691216	0.536478	0.6476	0.572956	0.654545	0.537107
GO_NEGATIVE_REGULATION_OF_MUSCLE_CELL_DIFFERENTIATION	0.65332	0.54717	0.618999	0.560377	0.58335	0.545283
GO_ENERGY_RESERVE_METABOLIC_PROCESS	0.702554	0.589937	0.677222	0.587421	0.630133	0.511321
GO_GLYCOLIPID_BIOSYNTHETIC_PROCESS	0.658427	0.566667	0.633708	0.588679	0.626353	0.611321
GO_REGULATION_OF_ACTIN_NUCLEATION	0.601941	0.537107	0.594586	0.557862	0.580286	0.505031
GO_REGULATION_OF_DENDRITIC_CELL_DIFFERENTIATION	0.55475	0.505031	0.550664	0.501258	0.541164	0.547799
GO_EPITHELIAL_CELL_DEVELOPMENT	0.7619	0.659748	0.730235	0.628302	0.693565	0.605031
GO_AMIDE_TRANSPORT	0.649438	0.616352	0.593258	0.590566	0.620735	0.583019
GO_REGULATION_OF_INTERFERON_GAMMA_PRODUCTION	0.689479	0.561635	0.629009	0.561006	0.621553	0.550314
GO_NEGATIVE_REGULATION_OF_LIPID_METABOLIC_PROCESS	0.71144	0.647799	0.680286	0.671698	0.665169	0.655346
GO_PROTEIN_LOCALIZATION_TO_KINETOCHORE	0.586517	0.55283	0.577732	0.550943	0.536772	0.557233
GO_NEGATIVE_REGULATION_OF_FAT_CELL_DIFFERENTIATION	0.63238	0.508805	0.603473	0.500629	0.575281	0.519497
GO_PHOTOPERIODISM	0.609397	0.554088	0.60715	0.521384	0.563126	0.543396
GO_ALPHA_AMINO_ACID_BIOSYNTHETIC_PROCESS	0.731052	0.555975	0.690296	0.584906	0.640041	0.52956
GO_MESENCHYMAL_TO_EPITHELIAL_TRANSITION	0.572523	0.547799	0.554954	0.54717	0.532584	0.481132
GO_ESTABLISHMENT_OF_ENDOTHELIAL_INTESTINAL_BARRIER	0.55526	0.615723	0.55526	0.615723	0.540756	0.562264
GO_SALIVARY_GLAND_DEVELOPMENT	0.649336	0.553459	0.622574	0.540881	0.59714	0.528931
GO_CELL_CYCLE_DNA_REPLICATION	0.558427	0.557862	0.558427	0.557862	0.525128	0.566667
GO_NEGATIVE_REGULATION_OF_TRANSCRIPTION_ELONGATION_FROM_RNA_POLYMERASE_II_PROMOTER	0.539939	0.505031	0.538917	0.504403	0.527273	0.481132
GO_CHROMOSOME_CONDENSATION	0.635546	0.601887	0.635546	0.601887	0.59714	0.596226
GO_POSITIVE_REGULATION_OF_RESPONSE_TO_STIMULUS	0.786925	0.543396	0.731461	0.64717	0.658018	0.669182
GO_REGULATION_OF_MONOOXYGENASE_ACTIVITY	0.675587	0.584277	0.643412	0.621384	0.626149	0.515723
GO_SENSORY_PERCEPTION_OF_MECHANICAL_STIMULUS	0.752196	0.612579	0.698059	0.620126	0.681001	0.667296
GO_ESTABLISHMENT_OF_EPITHELIAL_CELL_POLARITY	0.61144	0.562893	0.609091	0.586792	0.592748	0.537107
GO_TOLL_LIKE_RECEPTOR_9_SIGNALING_PATHWAY	0.572012	0.56478	0.566599	0.54717	0.534219	0.566667
GO_EMBRYONIC_DIGIT_MORPHOGENESIS	0.682022	0.651572	0.631154	0.711321	0.635955	0.640881
GO_REGULATION_OF_CANONICAL_WNT_SIGNALING_PATHWAY	0.706742	0.620126	0.662002	0.616352	0.636057	0.545283
GO_NITROGEN_CYCLE_METABOLIC_PROCESS	0.584678	0.494969	0.568233	0.47044	0.584678	0.494969
GO_T_CELL_ACTIVATION_INVOLVED_IN_IMMUNE_RESPONSE	0.649745	0.577987	0.627783	0.577358	0.62145	0.530818
GO_NEGATIVE_REGULATION_OF_LEUKOCYTE_PROLIFERATION	0.668029	0.674843	0.649234	0.539623	0.654954	0.684906
GO_NECROPTOTIC_PROCESS	0.558938	0.601258	0.558938	0.601258	0.537692	0.538365
GO_NEGATIVE_REGULATION_OF_GLIOGENESIS	0.634014	0.549057	0.634014	0.549057	0.566599	0.538365
GO_DENDRITIC_CELL_CHEMOTAXIS	0.583146	0.587421	0.582227	0.611321	0.564964	0.490566
GO_REGULATION_OF_ANTIGEN_PROCESSING_AND_PRESENTATION_OF_PEPTIDE_ANTIGEN	0.575587	0.496226	0.575587	0.496226	0.560674	0.528931
GO_REGULATION_OF_NEURONAL_SYNAPTIC_PLASTICITY	0.68284	0.615094	0.658325	0.557233	0.628192	0.567296
GO_REGULATION_OF_PHOSPHOLIPASE_C_ACTIVITY	0.665373	0.562893	0.633912	0.539623	0.617875	0.559119
GO_REGULATION_OF_DEVELOPMENTAL_GROWTH	0.753013	0.556604	0.694382	0.632075	0.71859	0.555346
GO_MEMBRANE_DISASSEMBLY	0.642084	0.50566	0.609806	0.518868	0.589173	0.471698
GO_REGULATION_OF_SYNAPTIC_TRANSMISSION_GLUTAMATERGIC	0.680082	0.571698	0.620531	0.646541	0.641471	0.618239
GO_ACTIVATION_OF_PHOSPHOLIPASE_C_ACTIVITY	0.620123	0.498742	0.606129	0.52327	0.598672	0.520755
GO_NEGATIVE_REGULATION_OF_BIOMINERAL_TISSUE_DEVELOPMENT	0.595403	0.515094	0.580899	0.48805	0.590092	0.514465
GO_NEGATIVE_REGULATION_OF_BONE_RESORPTION	0.534831	0.538365	0.534831	0.538365	0.513075	0.538365
GO_CELLULAR_RESPONSE_TO_EXTERNAL_STIMULUS	0.767722	0.515094	0.7238	0.562893	0.668846	0.547799
GO_NADP_METABOLIC_PROCESS	0.585189	0.530818	0.585189	0.530818	0.536057	0.498113
GO_POSITIVE_REGULATION_OF_MRNA_PROCESSING	0.575485	0.537107	0.570787	0.537107	0.547395	0.549057
GO_EPITHELIAL_TUBE_BRANCHING_INVOLVED_IN_LUNG_MORPHOGENESIS	0.649132	0.528302	0.631256	0.573585	0.579673	0.528931
GO_DETECTION_OF_MECHANICAL_STIMULUS_INVOLVED_IN_SENSORY_PERCEPTION	0.629928	0.640881	0.62666	0.616352	0.604392	0.526415
GO_REGULATION_OF_CELL_CELL_ADHESION_MEDIATED_BY_CADHERIN	0.619408	0.522642	0.619408	0.522642	0.562002	0.547799
GO_METANEPHRIC_EPITHELIUM_DEVELOPMENT	0.596834	0.537107	0.595301	0.551572	0.561083	0.581132
GO_REGULATION_OF_SMOOTH_MUSCLE_CELL_DIFFERENTIATION	0.581103	0.472327	0.581103	0.472327	0.555771	0.533962
GO_FATTY_ACID_BETA_OXIDATION	0.572217	0.476101	0.555669	0.471698	0.553728	0.514465
GO_ACTIN_FILAMENT_BASED_PROCESS	0.781103	0.526415	0.75046	0.539623	0.635751	0.554088
GO_RESPONSE_TO_FLUID_SHEAR_STRESS	0.641879	0.513208	0.628703	0.552201	0.611134	0.489308
GO_NEGATIVE_REGULATION_OF_MUSCLE_CONTRACTION	0.602247	0.642767	0.593973	0.700629	0.573442	0.631447
GO_TRANSITION_METAL_ION_TRANSPORT	0.637385	0.628931	0.596425	0.58239	0.594586	0.610692
GO_POSITIVE_REGULATION_OF_MUSCLE_CELL_DIFFERENTIATION	0.699081	0.572956	0.659142	0.566038	0.674668	0.579245
GO_REGULATION_OF_ADAPTIVE_IMMUNE_RESPONSE	0.687232	0.622642	0.643003	0.590566	0.624413	0.550314
GO_PHOSPHATIDYLINOSITOL_BIOSYNTHETIC_PROCESS	0.713279	0.601887	0.668539	0.593711	0.673953	0.57044
GO_POSITIVE_REGULATION_OF_CELL_COMMUNICATION	0.777732	0.606918	0.732584	0.568553	0.662615	0.584906
GO_POSITIVE_REGULATION_OF_LIPID_KINASE_ACTIVITY	0.685087	0.684277	0.656078	0.66478	0.613279	0.555346
GO_RESPONSE_TO_CORTICOSTEROID	0.713483	0.588679	0.626149	0.581132	0.638202	0.603145
GO_POSITIVE_REGULATION_OF_LEUKOCYTE_DEGRANULATION	0.562206	0.498113	0.562206	0.498113	0.541164	0.533333
GO_SODIUM_ION_TRANSMEMBRANE_TRANSPORT	0.771093	0.552201	0.728907	0.608176	0.705618	0.528302
GO_PROTEIN_UBIQUITINATION_INVOLVED_IN_UBIQUITIN_DEPENDENT_PROTEIN_CATABOLIC_PROCESS	0.710725	0.547799	0.68764	0.571698	0.65761	0.525157
GO_NEGATIVE_REGULATION_OF_BLOOD_VESSEL_ENDOTHELIAL_CELL_MIGRATION	0.631359	0.478616	0.629009	0.477987	0.617467	0.489308
GO_CELL_PROJECTION_ASSEMBLY	0.724004	0.522642	0.682737	0.551572	0.640858	0.561635
GO_REGULATION_OF_PROTEIN_IMPORT_INTO_NUCLEUS_TRANSLOCATION	0.611032	0.495597	0.60715	0.494969	0.567722	0.522013
GO_GLUCOCORTICOID_METABOLIC_PROCESS	0.560163	0.523899	0.558325	0.557233	0.54525	0.540252
GO_PROTEIN_MATURATION	0.725332	0.586164	0.676302	0.523899	0.63238	0.640881
GO_SKELETAL_MUSCLE_ADAPTATION	0.57906	0.633333	0.573851	0.624528	0.566905	0.6
GO_PROTEIN_N_LINKED_GLYCOSYLATION	0.692543	0.538994	0.652605	0.577358	0.654443	0.508176
GO_ANAPHASE_PROMOTING_COMPLEX_DEPENDENT_CATABOLIC_PROCESS	0.614607	0.444025	0.600306	0.442138	0.572727	0.450314
GO_HINDLIMB_MORPHOGENESIS	0.671297	0.610063	0.666905	0.627673	0.57906	0.571698
GO_ESTABLISHMENT_OR_MAINTENANCE_OF_EPITHELIAL_CELL_APICAL_BASAL_POLARITY	0.650664	0.661635	0.65046	0.655346	0.62237	0.675472
GO_LOOP_OF_HENLE_DEVELOPMENT	0.560163	0.489308	0.543412	0.471698	0.526149	0.505031
GO_VESICLE_ORGANIZATION	0.741777	0.557862	0.69142	0.596855	0.64382	0.504403
GO_KERATINOCYTE_PROLIFERATION	0.619101	0.567925	0.611849	0.558491	0.557201	0.538365
GO_MACROPHAGE_ACTIVATION_INVOLVED_IN_IMMUNE_RESPONSE	0.58427	0.555975	0.56762	0.52956	0.559346	0.566667
GO_INDOLALKYLAMINE_METABOLIC_PROCESS	0.628498	0.545283	0.628396	0.536478	0.593973	0.528931
GO_POSITIVE_REGULATION_OF_BINDING	0.697855	0.603774	0.660266	0.502516	0.641471	0.586792
GO_SMOOTH_MUSCLE_CELL_DIFFERENTIATION	0.644637	0.494969	0.641369	0.51761	0.605924	0.513208
GO_MALE_GENITALIA_DEVELOPMENT	0.637896	0.587421	0.627477	0.61195	0.599387	0.610063
GO_REGULATION_OF_HYDROLASE_ACTIVITY	0.770378	0.566667	0.746374	0.559119	0.712666	0.572327
GO_ENDOCARDIAL_CUSHION_DEVELOPMENT	0.632482	0.569811	0.605005	0.57673	0.558121	0.581132
GO_NEGATIVE_REGULATION_OF_ERBB_SIGNALING_PATHWAY	0.613075	0.614465	0.604188	0.594969	0.556078	0.545912
GO_RESPONSE_TO_DIETARY_EXCESS	0.639837	0.595597	0.604392	0.564151	0.603779	0.623899
GO_REGULATION_OF_MEIOTIC_NUCLEAR_DIVISION	0.597651	0.550943	0.587538	0.576101	0.545761	0.580503
GO_BRANCH_ELONGATION_OF_AN_EPITHELIUM	0.568233	0.640252	0.568029	0.622642	0.566088	0.606918
GO_POSITIVE_REGULATION_OF_CELLULAR_AMIDE_METABOLIC_PROCESS	0.675996	0.496226	0.654852	0.525786	0.608682	0.557862
GO_POSITIVE_REGULATION_OF_VACUOLE_ORGANIZATION	0.567824	0.562264	0.557406	0.543396	0.549438	0.581132
GO_NEGATIVE_REGULATION_OF_PLATELET_ACTIVATION	0.644229	0.588679	0.636874	0.585535	0.575894	0.606918
GO_GLUTAMINE_FAMILY_AMINO_ACID_CATABOLIC_PROCESS	0.597753	0.567925	0.590194	0.576101	0.57191	0.514465
GO_EMBRYONIC_SKELETAL_SYSTEM_DEVELOPMENT	0.726047	0.591195	0.687028	0.608176	0.686721	0.637736
GO_NEURON_MATURATION	0.638407	0.586164	0.622778	0.575472	0.631256	0.562893
GO_THYMIC_T_CELL_SELECTION	0.625638	0.549686	0.629316	0.552201	0.606844	0.571698
GO_CELLULAR_RESPONSE_TO_BIOTIC_STIMULUS	0.723596	0.562893	0.678754	0.618239	0.649745	0.57673
GO_COENZYME_A_METABOLIC_PROCESS	0.588662	0.611321	0.588662	0.609434	0.57048	0.522642
GO_PROTEIN_LOCALIZATION_TO_CILIUM	0.594995	0.516981	0.594995	0.516981	0.577324	0.496226
GO_RNA_STABILIZATION	0.584883	0.535849	0.57477	0.527044	0.554341	0.510063
GO_ACTIN_MYOSIN_FILAMENT_SLIDING	0.647497	0.536478	0.621144	0.556604	0.633299	0.58239
GO_REGULATION_OF_CELL_MORPHOGENESIS_INVOLVED_IN_DIFFERENTIATION	0.739326	0.677358	0.707661	0.677987	0.695914	0.684277
GO_REGULATION_OF_PROTEIN_HOMODIMERIZATION_ACTIVITY	0.568539	0.606918	0.546782	0.596226	0.534014	0.591195
GO_REGULATION_OF_HETEROTYPIC_CELL_CELL_ADHESION	0.588968	0.538365	0.575077	0.571069	0.563636	0.557233
GO_POSITIVE_REGULATION_OF_REACTIVE_OXYGEN_SPECIES_BIOSYNTHETIC_PROCESS	0.703371	0.484906	0.663432	0.559748	0.652809	0.549057
GO_ALPHA_AMINO_ACID_METABOLIC_PROCESS	0.75189	0.56478	0.686517	0.575472	0.681716	0.573585
GO_MITOCHONDRIAL_DNA_METABOLIC_PROCESS	0.547395	0.485535	0.54239	0.48805	0.528601	0.471698
GO_CGMP_METABOLIC_PROCESS	0.642084	0.589937	0.638407	0.620126	0.640245	0.54717
GO_ADULT_BEHAVIOR	0.730439	0.581132	0.697344	0.562264	0.665884	0.613836
GO_RETINAL_GANGLION_CELL_AXON_GUIDANCE	0.618284	0.586164	0.600919	0.639623	0.584678	0.596226
GO_POSITIVE_REGULATION_OF_MEMBRANE_INVAGINATION	0.606027	0.528302	0.606027	0.528302	0.591828	0.543396
GO_SPINDLE_LOCALIZATION	0.618693	0.472956	0.610623	0.478616	0.539428	0.527044
GO_HYDROGEN_PEROXIDE_CATABOLIC_PROCESS	0.587334	0.567296	0.587334	0.567296	0.556282	0.566038
GO_CELLULAR_RESPONSE_TO_ORGANIC_CYCLIC_COMPOUND	0.743309	0.694969	0.716241	0.641509	0.700715	0.651572
GO_POSITIVE_REGULATION_OF_CYTOKINE_PRODUCTION_INVOLVED_IN_IMMUNE_RESPONSE	0.572829	0.644025	0.572829	0.636478	0.548723	0.600629
GO_REGULATION_OF_PROTEIN_SUMOYLATION	0.568539	0.528931	0.562819	0.56478	0.552298	0.514465
GO_RESPONSE_TO_ENDOPLASMIC_RETICULUM_STRESS	0.702656	0.45283	0.621757	0.477358	0.671502	0.48805
GO_CELLULAR_RESPONSE_TO_LIGHT_STIMULUS	0.685087	0.594969	0.659755	0.613208	0.664045	0.63522
GO_POSITIVE_REGULATION_BY_HOST_OF_VIRAL_TRANSCRIPTION	0.544842	0.571698	0.544842	0.571698	0.544331	0.505031
GO_NEGATIVE_REGULATION_OF_STEM_CELL_DIFFERENTIATION	0.645148	0.616981	0.628601	0.625786	0.58856	0.515723
GO_NEGATIVE_REGULATION_OF_PRODUCTION_OF_MOLECULAR_MEDIATOR_OF_IMMUNE_RESPONSE	0.589479	0.608805	0.579877	0.589937	0.557201	0.590566
GO_SPHINGOLIPID_MEDIATED_SIGNALING_PATHWAY	0.591624	0.486164	0.575689	0.505031	0.561696	0.531447
GO_SYNAPTIC_VESICLE_CYTOSKELETAL_TRANSPORT	0.579673	0.593082	0.57334	0.606918	0.553728	0.571698
GO_LUNG_CELL_DIFFERENTIATION	0.653422	0.592453	0.635649	0.531447	0.611747	0.558491
GO_PLATELET_ACTIVATION	0.722268	0.642767	0.667007	0.597484	0.682431	0.494969
GO_CYTOSKELETON_ORGANIZATION	0.791931	0.553459	0.739734	0.630818	0.704086	0.566667
GO_NUCLEOTIDE_BINDING_DOMAIN_LEUCINE_RICH_REPEAT_CONTAINING_RECEPTOR_SIGNALING_PATHWAY	0.585393	0.615723	0.581205	0.596226	0.567211	0.557233
GO_TRANSCRIPTION_COUPLED_NUCLEOTIDE_EXCISION_REPAIR	0.641777	0.525157	0.613892	0.527044	0.582533	0.510692
GO_MEMBRANE_DEPOLARIZATION_DURING_ACTION_POTENTIAL	0.689275	0.521384	0.642799	0.618868	0.673851	0.576101
GO_MATURATION_OF_SSU_RRNA	0.603677	0.559119	0.606129	0.557862	0.546782	0.547799
GO_BETA_AMYLOID_METABOLIC_PROCESS	0.573749	0.541509	0.56905	0.56478	0.552707	0.55283
GO_RESPONSE_TO_WOUNDING	0.780695	0.594969	0.730337	0.62327	0.700204	0.520126
GO_NON_CANONICAL_WNT_SIGNALING_PATHWAY	0.696936	0.595597	0.670072	0.609434	0.627886	0.572327
GO_RENAL_SYSTEM_PROCESS_INVOLVED_IN_REGULATION_OF_BLOOD_VOLUME	0.562104	0.608805	0.562104	0.608805	0.531665	0.555975
GO_NEGATIVE_REGULATION_OF_LEUKOCYTE_MEDIATED_IMMUNITY	0.62094	0.468553	0.58621	0.433333	0.595812	0.512579
GO_POSITIVE_REGULATION_OF_CREB_TRANSCRIPTION_FACTOR_ACTIVITY	0.637487	0.489308	0.611338	0.499371	0.578345	0.495597
GO_NEGATIVE_REGULATION_OF_CELL_GROWTH	0.695506	0.51195	0.631971	0.506918	0.605005	0.571698
GO_MODIFIED_AMINO_ACID_TRANSPORT	0.601021	0.542138	0.586517	0.540252	0.565066	0.508805
GO_CGMP_BIOSYNTHETIC_PROCESS	0.642084	0.589937	0.629111	0.559119	0.599183	0.562264
GO_PROTEIN_SECRETION	0.691522	0.52956	0.663023	0.544025	0.647293	0.596226
GO_ALTERNATIVE_MRNA_SPLICING_VIA_SPLICEOSOME	0.555975	0.527673	0.555567	0.527673	0.533708	0.557233
GO_ASSOCIATIVE_LEARNING	0.688764	0.528931	0.663943	0.510692	0.640347	0.533333
GO_SNORNA_METABOLIC_PROCESS	0.543514	0.557233	0.543514	0.557233	0.530746	0.533333
GO_NEGATIVE_REGULATION_OF_CELLULAR_CATABOLIC_PROCESS	0.72002	0.580503	0.647702	0.516352	0.690194	0.546541
GO_REGULATION_OF_RESPONSE_TO_EXTRACELLULAR_STIMULUS	0.71951	0.615723	0.653626	0.627673	0.679571	0.584906
GO_COFACTOR_TRANSPORT	0.549949	0.546541	0.560776	0.530189	0.540143	0.522642
GO_POSITIVE_REGULATION_OF_FAT_CELL_DIFFERENTIATION	0.595506	0.60566	0.584985	0.601258	0.563636	0.616352
GO_NEGATIVE_REGULATION_OF_PROTEIN_POLYMERIZATION	0.686415	0.645283	0.675179	0.626415	0.676098	0.603774
GO_EXOGENOUS_DRUG_CATABOLIC_PROCESS	0.673544	0.579874	0.66762	0.564151	0.628601	0.589308
GO_NEGATIVE_REGULATION_OF_REACTIVE_OXYGEN_SPECIES_METABOLIC_PROCESS	0.603473	0.587421	0.586415	0.62327	0.545455	0.533333
GO_REGULATION_OF_PROTEIN_DEACETYLATION	0.638713	0.485535	0.627477	0.472956	0.599081	0.504403
GO_OTIC_VESICLE_DEVELOPMENT	0.648315	0.508176	0.636261	0.503145	0.62002	0.52956
GO_POSITIVE_REGULATION_OF_DNA_TEMPLATED_TRANSCRIPTION_INITIATION	0.607661	0.571698	0.603882	0.546541	0.562819	0.514465
GO_NEURON_PROJECTION_EXTENSION_INVOLVED_IN_NEURON_PROJECTION_GUIDANCE	0.610215	0.554088	0.602656	0.609434	0.600715	0.643396
GO_PHOSPHOLIPID_DEPHOSPHORYLATION	0.621757	0.581761	0.621757	0.578616	0.574668	0.542767
GO_NEGATIVE_REGULATION_OF_DNA_REPAIR	0.549132	0.513836	0.549132	0.513836	0.522983	0.505031
GO_METAL_ION_TRANSPORT	0.798468	0.571069	0.713994	0.559119	0.698876	0.603145
GO_INSULIN_SECRETION	0.621246	0.628302	0.620838	0.627673	0.609295	0.577358
GO_POSITIVE_REGULATION_OF_FIBROBLAST_PROLIFERATION	0.660163	0.483648	0.614402	0.554088	0.618284	0.509434
GO_PREASSEMBLY_OF_GPI_ANCHOR_IN_ER_MEMBRANE	0.529213	0.562264	0.525843	0.519497	0.522472	0.528931
GO_NECROTIC_CELL_DEATH	0.571502	0.550943	0.579367	0.601258	0.551583	0.481132
GO_REGULATION_OF_MAST_CELL_ACTIVATION_INVOLVED_IN_IMMUNE_RESPONSE	0.592543	0.513836	0.584576	0.568553	0.5619	0.486164
GO_POSITIVE_REGULATION_OF_CELLULAR_AMINE_METABOLIC_PROCESS	0.587028	0.572327	0.586925	0.539623	0.567416	0.557862
GO_POSITIVE_REGULATION_OF_INTRACELLULAR_PROTEIN_TRANSPORT	0.738509	0.559119	0.712768	0.568553	0.693769	0.554088
GO_REGULATION_BY_VIRUS_OF_VIRAL_PROTEIN_LEVELS_IN_HOST_CELL	0.534831	0.481132	0.529724	0.504403	0.519816	0.52327
GO_CHROMOSOME_LOCALIZATION	0.636159	0.566038	0.610112	0.601258	0.589888	0.510063
GO_REGULATION_OF_RESPIRATORY_SYSTEM_PROCESS	0.607865	0.569811	0.60572	0.590566	0.591216	0.576101
GO_POSITIVE_REGULATION_OF_ADENYLATE_CYCLASE_ACTIVITY	0.656588	0.616981	0.629622	0.56478	0.6143	0.545283
GO_POSITIVE_REGULATION_OF_NEURON_DIFFERENTIATION	0.750153	0.562893	0.698774	0.50566	0.67712	0.559119
GO_EMBRYONIC_SKELETAL_SYSTEM_MORPHOGENESIS	0.716752	0.637736	0.692952	0.599371	0.617569	0.647799
GO_ACTIVATION_OF_GTPASE_ACTIVITY	0.725434	0.540252	0.704086	0.521384	0.648417	0.508805
GO_INOSITOL_PHOSPHATE_METABOLIC_PROCESS	0.638509	0.496855	0.631359	0.480503	0.603269	0.467296
GO_T_CELL_HOMEOSTASIS	0.660981	0.532704	0.660981	0.532704	0.582737	0.505031
GO_REGULATION_OF_RECEPTOR_ACTIVITY	0.731154	0.595597	0.698876	0.621384	0.674259	0.587421
GO_HISTONE_METHYLATION	0.67998	0.543396	0.657712	0.522642	0.612462	0.485535
GO_CELLULAR_RESPONSE_TO_FLUID_SHEAR_STRESS	0.608069	0.495597	0.596118	0.503774	0.562615	0.538365
GO_POSITIVE_REGULATION_OF_TRANSPORTER_ACTIVITY	0.696425	0.576101	0.647906	0.557862	0.662411	0.513208
GO_POSITIVE_REGULATION_OF_TRANSCRIPTION_FACTOR_IMPORT_INTO_NUCLEUS	0.67763	0.602516	0.652094	0.559748	0.597242	0.555346
GO_ALPHA_BETA_T_CELL_DIFFERENTIATION	0.692748	0.596855	0.682431	0.596855	0.632789	0.497484
GO_ESTABLISHMENT_OF_PROTEIN_LOCALIZATION_TO_CHROMOSOME	0.555873	0.562893	0.555873	0.562893	0.548723	0.538365
GO_PEPTIDE_CROSS_LINKING	0.677426	0.525157	0.66619	0.532704	0.647804	0.48239
GO_PEPTIDYL_SERINE_MODIFICATION	0.725128	0.499371	0.676813	0.508176	0.654137	0.591195
GO_CELLULAR_RESPONSE_TO_EXTRACELLULAR_STIMULUS	0.731665	0.580503	0.697344	0.533333	0.637794	0.626415
GO_ROUNDABOUT_SIGNALING_PATHWAY	0.616037	0.645912	0.616037	0.645912	0.583759	0.567296
GO_ESTABLISHMENT_OF_PROTEIN_LOCALIZATION	0.747906	0.581761	0.748315	0.697484	0.680082	0.56478
GO_NEGATIVE_REGULATION_OF_RESPONSE_TO_DNA_DAMAGE_STIMULUS	0.623391	0.518239	0.620735	0.507547	0.585495	0.547799
GO_GLUTAMATE_METABOLIC_PROCESS	0.62666	0.531447	0.62666	0.531447	0.555873	0.557233
GO_SPHINGOMYELIN_METABOLIC_PROCESS	0.576098	0.49434	0.576098	0.49434	0.55475	0.557233
GO_TRNA_METABOLIC_PROCESS	0.652298	0.510692	0.611645	0.577358	0.58764	0.564151
GO_NEGATIVE_REGULATION_OF_ATPASE_ACTIVITY	0.568029	0.531447	0.563432	0.571698	0.565781	0.506918
GO_POSITIVE_REGULATION_OF_LOCOMOTION	0.754545	0.480503	0.710317	0.494969	0.703882	0.471698
GO_REGULATION_OF_DENDRITE_MORPHOGENESIS	0.668131	0.612579	0.628294	0.523899	0.627273	0.587421
GO_CELLULAR_RESPONSE_TO_LITHIUM_ION	0.611747	0.56478	0.611747	0.56478	0.554239	0.557233
GO_MAMMARY_GLAND_EPITHELIUM_DEVELOPMENT	0.667824	0.602516	0.641573	0.579245	0.639734	0.569811
GO_CELLULAR_RESPONSE_TO_PROSTAGLANDIN_STIMULUS	0.668641	0.527044	0.66333	0.52327	0.616956	0.557862
GO_REGULATION_OF_MYELOID_CELL_APOPTOTIC_PROCESS	0.576609	0.513836	0.576609	0.513836	0.543616	0.500629
GO_NEGATIVE_REGULATION_OF_VIRAL_PROCESS	0.664964	0.534591	0.61716	0.499371	0.572319	0.509434
GO_ERYTHROCYTE_HOMEOSTASIS	0.678856	0.562893	0.641471	0.54717	0.601226	0.586792
GO_RESPONSE_TO_HEAT	0.685904	0.606289	0.656793	0.669811	0.632993	0.543396
GO_NOTCH_RECEPTOR_PROCESSING	0.593463	0.527673	0.593463	0.527673	0.591113	0.531447
GO_CELLULAR_RESPONSE_TO_CADMIUM_ION	0.564658	0.527673	0.559653	0.527673	0.561287	0.538365
GO_SUCKLING_BEHAVIOR	0.564658	0.540252	0.562819	0.549057	0.506946	0.490566
GO_POSITIVE_REGULATION_OF_KIDNEY_DEVELOPMENT	0.619408	0.618868	0.60143	0.596226	0.612155	0.637107
GO_REGULATION_OF_MITOTIC_SPINDLE_CHECKPOINT	0.585598	0.571698	0.585598	0.571698	0.570991	0.547799
GO_I_KAPPAB_KINASE_NF_KAPPAB_SIGNALING	0.657406	0.528302	0.595199	0.566667	0.624208	0.56478
GO_REGULATION_OF_NON_CANONICAL_WNT_SIGNALING_PATHWAY	0.609602	0.535849	0.608887	0.535849	0.549438	0.538365
GO_REGULATION_OF_KINASE_ACTIVITY	0.770072	0.608805	0.709908	0.506289	0.68141	0.586792
GO_CHROMOSOME_LOCALIZATION_TO_NUCLEAR_ENVELOPE_INVOLVED_IN_HOMOLOGOUS_CHROMOSOME_SEGREGATION	0.563534	0.538365	0.563534	0.538365	0.527273	0.523899
GO_NEGATIVE_REGULATION_OF_DNA_RECOMBINATION	0.535853	0.590566	0.535853	0.590566	0.526456	0.6
GO_POSITIVE_REGULATION_OF_LYMPHOCYTE_MIGRATION	0.614811	0.515723	0.614811	0.515723	0.545455	0.533333
GO_NEGATIVE_REGULATION_OF_CELLULAR_RESPONSE_TO_INSULIN_STIMULUS	0.648621	0.544654	0.647804	0.542767	0.57048	0.505031
GO_POSITIVE_REGULATION_OF_CELLULAR_EXTRAVASATION	0.540347	0.614465	0.538509	0.519497	0.525741	0.538365
GO_MYELOID_LEUKOCYTE_DIFFERENTIATION	0.690807	0.644025	0.677017	0.613208	0.634934	0.555975
GO_PEROXISOME_ORGANIZATION	0.562615	0.50566	0.533912	0.507547	0.532584	0.481132
GO_DNA_STRAND_ELONGATION_INVOLVED_IN_DNA_REPLICATION	0.553524	0.505031	0.551788	0.533962	0.521655	0.462264
GO_CELLULAR_MODIFIED_AMINO_ACID_CATABOLIC_PROCESS	0.567824	0.45283	0.567824	0.45283	0.550255	0.443396
GO_SINGLE_ORGANISM_CELL_ADHESION	0.77334	0.581132	0.71236	0.567925	0.685189	0.583019
GO_POLYOL_METABOLIC_PROCESS	0.691318	0.515094	0.61951	0.520126	0.660878	0.510692
GO_POSITIVE_REGULATION_OF_TRANSCRIPTION_INITIATION_FROM_RNA_POLYMERASE_II_PROMOTER	0.565169	0.502516	0.565169	0.502516	0.532074	0.471698
GO_APICAL_JUNCTION_ASSEMBLY	0.609193	0.544654	0.608887	0.583648	0.590807	0.543396
GO_PYRIMIDINE_RIBONUCLEOSIDE_TRIPHOSPHATE_METABOLIC_PROCESS	0.543309	0.523899	0.543309	0.523899	0.525128	0.533333
GO_LYMPHOCYTE_HOMEOSTASIS	0.682635	0.565409	0.669663	0.573585	0.601634	0.586792
GO_SERTOLI_CELL_DEVELOPMENT	0.623596	0.580503	0.622165	0.580503	0.603882	0.56478
GO_NEGATIVE_REGULATION_OF_RNA_SPLICING	0.568846	0.522642	0.562002	0.554717	0.534219	0.523899
GO_CELL_CYCLE_PHASE_TRANSITION	0.738509	0.593711	0.655669	0.671069	0.701124	0.699371
GO_TISSUE_MORPHOGENESIS	0.785495	0.515723	0.707354	0.599371	0.692748	0.593711
GO_ENDOSOME_TO_LYSOSOME_TRANSPORT	0.663739	0.562264	0.617773	0.598113	0.589785	0.513208
GO_MRNA_PROCESSING	0.719612	0.640881	0.692441	0.680503	0.674259	0.640252
GO_RESPONSE_TO_ANGIOTENSIN	0.631052	0.513836	0.631052	0.513836	0.571297	0.515723
GO_DENDRITIC_SPINE_DEVELOPMENT	0.59857	0.51761	0.597242	0.498113	0.567416	0.49434
GO_REGULATION_OF_PROTEIN_OLIGOMERIZATION	0.61093	0.483648	0.599387	0.5	0.588764	0.491195
GO_HEME_METABOLIC_PROCESS	0.607559	0.520755	0.606946	0.503145	0.537692	0.490566
GO_SERINE_FAMILY_AMINO_ACID_BIOSYNTHETIC_PROCESS	0.596323	0.56478	0.595301	0.555975	0.562819	0.557233
GO_CEREBELLAR_PURKINJE_CELL_LAYER_FORMATION	0.614607	0.579874	0.611542	0.574843	0.603371	0.581132
GO_CELLULAR_RESPONSE_TO_CARBOHYDRATE_STIMULUS	0.660981	0.543396	0.61144	0.610063	0.601736	0.575472
GO_INOSITOL_PHOSPHATE_CATABOLIC_PROCESS	0.560266	0.571698	0.555771	0.573585	0.547804	0.538365
GO_C21_STEROID_HORMONE_METABOLIC_PROCESS	0.596834	0.541509	0.580388	0.557862	0.542288	0.547799
GO_NEGATIVE_REGULATION_OF_GLIAL_CELL_DIFFERENTIATION	0.615628	0.590566	0.609091	0.583019	0.552911	0.573585
GO_POSITIVE_REGULATION_OF_SYNAPSE_ASSEMBLY	0.679673	0.520126	0.643412	0.516352	0.622268	0.546541
GO_TRANSMISSION_OF_NERVE_IMPULSE	0.699694	0.573585	0.65046	0.520755	0.653115	0.597484
GO_POSITIVE_REGULATION_OF_VASCULATURE_DEVELOPMENT	0.724413	0.518239	0.602247	0.577358	0.691522	0.503145
GO_POSITIVE_REGULATION_OF_EPIDERMAL_CELL_DIFFERENTIATION	0.564045	0.592453	0.552094	0.572956	0.528601	0.555975
GO_MEMBRANE_FUSION	0.669152	0.508176	0.621246	0.515723	0.644331	0.451572
GO_POSITIVE_REGULATION_OF_TOR_SIGNALING	0.561287	0.590566	0.554137	0.554088	0.53095	0.524528
GO_POSITIVE_REGULATION_OF_GLIAL_CELL_DIFFERENTIATION	0.564658	0.527673	0.549132	0.593711	0.543105	0.462264
GO_MALE_SEX_DETERMINATION	0.62952	0.554088	0.624515	0.544654	0.583759	0.555975
GO_TYPE_B_PANCREATIC_CELL_DEVELOPMENT	0.586415	0.505031	0.586415	0.505031	0.539632	0.523899
GO_REGULATION_OF_SUPEROXIDE_ANION_GENERATION	0.541982	0.471698	0.541982	0.471698	0.536364	0.490566
GO_ANTIGEN_RECEPTOR_MEDIATED_SIGNALING_PATHWAY	0.681716	0.557862	0.626762	0.580503	0.649949	0.58239
GO_POSITIVE_REGULATION_OF_MITOTIC_CELL_CYCLE	0.677937	0.562893	0.630133	0.585535	0.65618	0.591824
GO_LYMPHOCYTE_COSTIMULATION	0.64954	0.593082	0.620327	0.569811	0.593054	0.550943
GO_REGULATION_OF_SERINE_TYPE_PEPTIDASE_ACTIVITY	0.557201	0.590566	0.515832	0.592453	0.540245	0.581132
GO_NEGATIVE_REGULATION_OF_STEROID_METABOLIC_PROCESS	0.614811	0.589308	0.614811	0.589937	0.536364	0.490566
GO_COFACTOR_METABOLIC_PROCESS	0.72002	0.603774	0.68856	0.627044	0.672625	0.610063
GO_BARBED_END_ACTIN_FILAMENT_CAPPING	0.574464	0.605031	0.562615	0.65283	0.541164	0.581132
GO_CELL_MIGRATION_INVOLVED_IN_SPROUTING_ANGIOGENESIS	0.61287	0.489308	0.599591	0.593711	0.568029	0.540252
GO_NEGATIVE_REGULATION_OF_INTRACELLULAR_ESTROGEN_RECEPTOR_SIGNALING_PATHWAY	0.560776	0.510063	0.560776	0.510063	0.509091	0.533333
GO_REGULATION_OF_TYPE_2_IMMUNE_RESPONSE	0.622165	0.540252	0.615117	0.606918	0.558733	0.528931
GO_3_UTR_MEDIATED_MRNA_STABILIZATION	0.528601	0.505031	0.528601	0.505031	0.516037	0.481132
GO_DRUG_CATABOLIC_PROCESS	0.673544	0.579874	0.667722	0.561635	0.662615	0.567925
GO_POSITIVE_REGULATION_OF_RHO_PROTEIN_SIGNAL_TRANSDUCTION	0.607354	0.52956	0.603473	0.578616	0.566088	0.515723
GO_PRIMITIVE_STREAK_FORMATION	0.572421	0.515723	0.572421	0.515723	0.550664	0.523899
GO_RESPONSE_TO_PHENYLPROPANOID	0.559857	0.590566	0.55189	0.559119	0.559857	0.590566
GO_REGULATION_OF_EPITHELIAL_CELL_MIGRATION	0.734423	0.486164	0.66476	0.581761	0.681818	0.544025
GO_POSITIVE_REGULATION_OF_NOTCH_SIGNALING_PATHWAY	0.597549	0.508805	0.595097	0.530818	0.542492	0.566667
GO_CELL_DEATH	0.800817	0.561006	0.736568	0.550314	0.674566	0.532704
GO_CELLULAR_IRON_ION_HOMEOSTASIS	0.615832	0.587421	0.616037	0.61761	0.576711	0.541509
GO_CONTRACTILE_ACTIN_FILAMENT_BUNDLE_ASSEMBLY	0.589275	0.533333	0.575281	0.616981	0.577528	0.533333
GO_MACROMOLECULE_DEACYLATION	0.632278	0.565409	0.604392	0.589937	0.587947	0.525157
GO_TRANSLATIONAL_INITIATION	0.624923	0.512579	0.602554	0.574214	0.583453	0.556604
GO_ACTIVATION_OF_NF_KAPPAB_INDUCING_KINASE_ACTIVITY	0.581818	0.513836	0.576711	0.545912	0.545148	0.523899
GO_SYNAPTIC_TRANSMISSION_CHOLINERGIC	0.652809	0.605031	0.626456	0.614465	0.5762	0.537107
GO_NEGATIVE_REGULATION_OF_CYTOKINE_PRODUCTION_INVOLVED_IN_IMMUNE_RESPONSE	0.563739	0.549057	0.563739	0.549057	0.527273	0.533333
GO_REGULATION_OF_TOLL_LIKE_RECEPTOR_4_SIGNALING_PATHWAY	0.567824	0.512579	0.561593	0.518239	0.544637	0.586164
GO_POSITIVE_REGULATION_OF_CELLULAR_PROTEIN_LOCALIZATION	0.740347	0.552201	0.68713	0.558491	0.688866	0.579245
GO_PLASMA_MEMBRANE_ORGANIZATION	0.71287	0.715723	0.652503	0.571698	0.666394	0.649686
GO_REGULATION_OF_NEUROTRANSMITTER_SECRETION	0.64096	0.6	0.633095	0.594969	0.620327	0.661006
GO_POSITIVE_REGULATION_OF_PROTEIN_CATABOLIC_PROCESS	0.7238	0.510692	0.653218	0.4	0.68713	0.58239
GO_ACTIVATION_OF_ADENYLATE_CYCLASE_ACTIVITY	0.633606	0.534591	0.628907	0.553459	0.603575	0.522013
GO_WHITE_FAT_CELL_DIFFERENTIATION	0.546782	0.514465	0.54668	0.54717	0.544944	0.549057
GO_OOGENESIS	0.668131	0.518239	0.660981	0.604403	0.626762	0.531447
GO_REGULATION_OF_SHORT_TERM_NEURONAL_SYNAPTIC_PLASTICITY	0.590092	0.56478	0.578958	0.555975	0.588764	0.528931
GO_ALDEHYDE_CATABOLIC_PROCESS	0.573136	0.538365	0.573136	0.538365	0.569459	0.547799
GO_RESPONSE_TO_TYPE_I_INTERFERON	0.630848	0.563522	0.614198	0.498113	0.592543	0.524528
GO_MITOCHONDRIAL_RESPIRATORY_CHAIN_COMPLEX_ASSEMBLY	0.597446	0.545283	0.588458	0.545912	0.559755	0.581132
GO_HYALURONAN_CATABOLIC_PROCESS	0.653218	0.620126	0.627068	0.668553	0.611338	0.595597
GO_NEUROTRANSMITTER_BIOSYNTHETIC_PROCESS	0.625434	0.581761	0.625434	0.581761	0.561389	0.56478
GO_PENTOSE_PHOSPHATE_SHUNT	0.532074	0.566667	0.532074	0.566667	0.521655	0.533333
GO_CYTOKINE_MEDIATED_SIGNALING_PATHWAY	0.769561	0.566667	0.723902	0.530818	0.716854	0.611321
GO_ATP_GENERATION_FROM_ADP	0.632278	0.537736	0.631971	0.528931	0.581205	0.510063
GO_NEGATIVE_REGULATION_OF_LOCOMOTION	0.711747	0.554088	0.682635	0.630189	0.681307	0.467925
GO_IMP_METABOLIC_PROCESS	0.552809	0.522642	0.546374	0.580503	0.517365	0.547799
GO_NCRNA_3_END_PROCESSING	0.503473	0.490566	0.501328	0.523899	0.503473	0.490566
GO_LYMPH_NODE_DEVELOPMENT	0.580797	0.55283	0.569561	0.528302	0.556078	0.519497
GO_REGULATION_OF_CELLULAR_COMPONENT_SIZE	0.734831	0.593711	0.715628	0.683019	0.681614	0.640252
GO_MITOCHONDRIAL_TRANSPORT	0.667926	0.57673	0.633401	0.626415	0.57763	0.54717
GO_SULFUR_COMPOUND_BIOSYNTHETIC_PROCESS	0.726456	0.547799	0.703371	0.52956	0.698672	0.552201
GO_T_CELL_PROLIFERATION	0.617978	0.508176	0.602145	0.480503	0.57048	0.528931
GO_REGULATION_OF_RESPIRATORY_GASEOUS_EXCHANGE_BY_NEUROLOGICAL_SYSTEM_PROCESS	0.606129	0.590566	0.606129	0.590566	0.55526	0.608805
GO_PROTEIN_TARGETING	0.722165	0.66478	0.669765	0.580503	0.63953	0.706289
GO_POSITIVE_REGULATION_OF_CHOLESTEROL_EFFLUX	0.553013	0.505031	0.550664	0.518239	0.551583	0.514465
GO_SINGLE_ORGANISM_BIOSYNTHETIC_PROCESS	0.798366	0.522013	0.751277	0.550314	0.729622	0.631447
GO_POSITIVE_REGULATION_OF_VIRAL_GENOME_REPLICATION	0.558223	0.481761	0.544127	0.571698	0.539837	0.481132
GO_NEGATIVE_REGULATION_OF_INNATE_IMMUNE_RESPONSE	0.660061	0.538365	0.634321	0.530818	0.616139	0.557862
GO_REGULATION_OF_ALPHA_AMINO_3_HYDROXY_5_METHYL_4_ISOXAZOLE_PROPIONATE_SELECTIVE_GLUTAMATE_RECEPTOR_ACTIVITY	0.601532	0.520755	0.575587	0.545912	0.57477	0.538365
GO_REGULATION_OF_ENDOTHELIAL_CELL_DIFFERENTIATION	0.652911	0.580503	0.648008	0.580503	0.581614	0.530189
GO_REGULATION_OF_NOREPINEPHRINE_SECRETION	0.571399	0.527673	0.571399	0.527673	0.525741	0.504403
GO_GLIAL_CELL_DEVELOPMENT	0.664045	0.622013	0.6381	0.566038	0.650766	0.565409
GO_MITOCHONDRIAL_TRANSLATION	0.603882	0.606918	0.598672	0.603774	0.538202	0.540252
GO_REGULATION_OF_RETINOIC_ACID_RECEPTOR_SIGNALING_PATHWAY	0.610521	0.601258	0.608887	0.57673	0.585087	0.56478
GO_STRIATED_MUSCLE_CELL_DIFFERENTIATION	0.746067	0.567296	0.690296	0.508805	0.715526	0.503145
GO_REGULATION_OF_SYSTEMIC_ARTERIAL_BLOOD_PRESSURE	0.691522	0.586164	0.649745	0.549686	0.648212	0.609434
GO_REGULATION_OF_SMOOTH_MUSCLE_CONTRACTION	0.682125	0.524528	0.677835	0.489308	0.636159	0.476101
GO_POLYOL_CATABOLIC_PROCESS	0.588151	0.596226	0.588151	0.596226	0.565373	0.56478
GO_SECOND_MESSENGER_MEDIATED_SIGNALING	0.739122	0.502516	0.711645	0.567925	0.693463	0.516352
GO_CELL_CELL_SIGNALING	0.777324	0.577358	0.722268	0.708805	0.68335	0.572327
GO_NEGATIVE_REGULATION_OF_B_CELL_ACTIVATION	0.58621	0.610692	0.575077	0.57044	0.577937	0.603145
GO_POSITIVE_REGULATION_OF_COAGULATION	0.630031	0.500629	0.630031	0.500629	0.565475	0.54717
GO_NEGATIVE_REGULATION_OF_PROTEIN_TYROSINE_KINASE_ACTIVITY	0.550255	0.546541	0.550051	0.537107	0.537181	0.52327
GO_LUNG_MORPHOGENESIS	0.667109	0.559119	0.656282	0.608176	0.637589	0.580503
GO_VENTRICULAR_CARDIAC_MUSCLE_CELL_DIFFERENTIATION	0.635342	0.550314	0.635342	0.550314	0.571297	0.531447
GO_OXIDATIVE_DEMETHYLATION	0.620633	0.495597	0.61716	0.495597	0.604086	0.506289
GO_REGULATION_OF_MACROPHAGE_ACTIVATION	0.641471	0.527044	0.615015	0.593711	0.605209	0.538365
GO_VASCULAR_ENDOTHELIAL_GROWTH_FACTOR_RECEPTOR_SIGNALING_PATHWAY	0.737896	0.483648	0.68764	0.595597	0.670582	0.647799
GO_POSITIVE_REGULATION_OF_MAPK_CASCADE	0.757712	0.624528	0.724617	0.647799	0.704801	0.624528
GO_MULTICELLULAR_ORGANISMAL_MACROMOLECULE_METABOLIC_PROCESS	0.706844	0.479874	0.677222	0.506289	0.67477	0.537107
GO_CARBOHYDRATE_DERIVATIVE_CATABOLIC_PROCESS	0.740041	0.516981	0.697446	0.46478	0.687436	0.516981
GO_L_AMINO_ACID_TRANSPORT	0.677937	0.613836	0.666803	0.606289	0.606537	0.603145
GO_POSITIVE_REGULATION_OF_ACTION_POTENTIAL	0.551685	0.598113	0.551685	0.598113	0.523698	0.60566
GO_REGULATION_OF_MUSCLE_CONTRACTION	0.685291	0.554088	0.652809	0.57044	0.66476	0.532075
GO_REGULATION_OF_CHOLESTEROL_EFFLUX	0.553013	0.505031	0.553013	0.505031	0.551583	0.514465
GO_REGULATION_OF_EXOCYTOSIS	0.694586	0.579874	0.669152	0.572327	0.612155	0.536478
GO_NEGATIVE_REGULATION_OF_TOLL_LIKE_RECEPTOR_SIGNALING_PATHWAY	0.620633	0.581761	0.608887	0.557862	0.582125	0.513836
GO_ANION_TRANSMEMBRANE_TRANSPORT	0.78907	0.51195	0.724413	0.516981	0.695199	0.598113
GO_POSITIVE_REGULATION_OF_PROTEIN_LOCALIZATION_TO_CELL_SURFACE	0.559142	0.595597	0.551788	0.571069	0.546476	0.528931
GO_PROTEIN_MODIFICATION_BY_SMALL_PROTEIN_CONJUGATION_OR_REMOVAL	0.774362	0.60566	0.73238	0.528931	0.735444	0.530818
GO_RENAL_VESICLE_DEVELOPMENT	0.599694	0.562264	0.597753	0.57673	0.553728	0.523899
GO_REGULATION_OF_BODY_FLUID_LEVELS	0.759244	0.579245	0.727171	0.572956	0.711951	0.633333
GO_REGULATION_OF_HORMONE_LEVELS	0.774259	0.52956	0.726966	0.56478	0.699183	0.594969
GO_BONE_CELL_DEVELOPMENT	0.614709	0.572327	0.604494	0.545912	0.55475	0.547799
GO_REGULATION_OF_DEFENSE_RESPONSE	0.772421	0.577987	0.716037	0.537736	0.722063	0.563522
GO_NEGATIVE_REGULATION_OF_NEUROLOGICAL_SYSTEM_PROCESS	0.564658	0.522013	0.560061	0.519497	0.543309	0.547799
GO_PYRIMIDINE_NUCLEOSIDE_MONOPHOSPHATE_METABOLIC_PROCESS	0.534219	0.523899	0.529418	0.506289	0.525128	0.533333
GO_POSITIVE_REGULATION_OF_HEART_GROWTH	0.684065	0.615094	0.683146	0.61195	0.641879	0.587421
GO_NEGATIVE_REGULATION_OF_LIPID_BIOSYNTHETIC_PROCESS	0.678754	0.606918	0.678754	0.606289	0.648723	0.555975
GO_NEGATIVE_REGULATION_OF_PEPTIDE_SECRETION	0.65475	0.601258	0.650868	0.634591	0.6	0.512579
GO_VESICLE_TARGETING	0.663534	0.548428	0.598774	0.566667	0.609908	0.598113
GO_REGULATION_OF_PROTEIN_EXPORT_FROM_NUCLEUS	0.600409	0.487421	0.603473	0.538365	0.573442	0.52956
GO_LAYER_FORMATION_IN_CEREBRAL_CORTEX	0.610623	0.54717	0.58713	0.532075	0.598366	0.538365
GO_POSITIVE_REGULATION_OF_ACTIN_CYTOSKELETON_REORGANIZATION	0.574668	0.505031	0.574668	0.505031	0.534219	0.490566
GO_SEX_DETERMINATION	0.62809	0.569811	0.625536	0.586164	0.602451	0.546541
GO_OLIGOSACCHARIDE_CATABOLIC_PROCESS	0.591318	0.522642	0.591318	0.522642	0.537692	0.533333
GO_B_CELL_PROLIFERATION	0.603882	0.533333	0.591726	0.526415	0.565577	0.512579
GO_POSITIVE_REGULATION_OF_DNA_METABOLIC_PROCESS	0.740041	0.532075	0.699489	0.565409	0.673238	0.577987
GO_PROTEASOME_ASSEMBLY	0.546782	0.523899	0.546782	0.523899	0.546782	0.523899
GO_ESTABLISHMENT_OF_PROTEIN_LOCALIZATION_TO_ENDOPLASMIC_RETICULUM	0.605822	0.477358	0.605822	0.477358	0.544331	0.538365
GO_PYRIMIDINE_NUCLEOSIDE_TRIPHOSPHATE_BIOSYNTHETIC_PROCESS	0.583146	0.557233	0.583146	0.557233	0.583146	0.557233
GO_NEGATIVE_REGULATION_OF_ENDOCYTOSIS	0.591828	0.499371	0.592952	0.53522	0.574362	0.486164
GO_RESPONSE_TO_POTASSIUM_ION	0.636568	0.58239	0.622165	0.622642	0.599694	0.524528
GO_REGULATION_OF_LYMPHOCYTE_APOPTOTIC_PROCESS	0.679877	0.559748	0.665373	0.557233	0.605005	0.524528
GO_SMALL_MOLECULE_METABOLIC_PROCESS	0.774566	0.598742	0.755669	0.571069	0.696323	0.536478
GO_THYMUS_DEVELOPMENT	0.68141	0.532704	0.65761	0.560377	0.61287	0.54717
GO_NEGATIVE_REGULATION_OF_ADHERENS_JUNCTION_ORGANIZATION	0.594586	0.549057	0.577222	0.608176	0.570684	0.494969
GO_HOMEOSTATIC_PROCESS	0.760776	0.662264	0.727068	0.49434	0.695301	0.575472
GO_CEREBELLAR_CORTEX_MORPHOGENESIS	0.650562	0.589937	0.622063	0.57673	0.607661	0.607547
GO_POSITIVE_REGULATION_OF_CYTOPLASMIC_TRANSPORT	0.740347	0.552201	0.659959	0.581132	0.67477	0.588679
GO_MORPHOGENESIS_OF_AN_EPITHELIUM	0.782635	0.533962	0.725026	0.6	0.68907	0.674843
GO_OSTEOBLAST_DIFFERENTIATION	0.698876	0.693082	0.674974	0.640252	0.626864	0.576101
GO_REGULATION_OF_STRIATED_MUSCLE_CELL_DIFFERENTIATION	0.712155	0.559119	0.672523	0.568553	0.667518	0.611321
GO_DEFENSE_RESPONSE_TO_VIRUS	0.728396	0.525157	0.664964	0.508176	0.62523	0.579874
GO_SENSORY_PERCEPTION_OF_CHEMICAL_STIMULUS	0.779469	0.62956	0.72809	0.537107	0.698774	0.616352
GO_REGULATION_OF_RUFFLE_ASSEMBLY	0.606946	0.52956	0.606946	0.52956	0.546782	0.505031
GO_CELLULAR_PIGMENTATION	0.61859	0.598742	0.596221	0.633333	0.574157	0.547799
GO_NEGATIVE_REGULATION_OF_CALCIUM_ION_DEPENDENT_EXOCYTOSIS	0.509091	0.533333	0.502656	0.515723	0.509091	0.533333
GO_VACUOLAR_TRANSPORT	0.727988	0.620126	0.696425	0.587421	0.701226	0.577358
GO_NEGATIVE_REGULATION_OF_CELL_CELL_ADHESION	0.711645	0.572327	0.696527	0.571698	0.654443	0.661635
GO_POSITIVE_REGULATION_OF_VIRAL_RELEASE_FROM_HOST_CELL	0.54811	0.471698	0.547191	0.471698	0.54811	0.471698
GO_LEUKOCYTE_MEDIATED_CYTOTOXICITY	0.61716	0.488679	0.61716	0.479874	0.60715	0.515723
GO_POSITIVE_REGULATION_OF_VACUOLAR_TRANSPORT	0.578243	0.516981	0.578243	0.516981	0.556895	0.500629
GO_POSITIVE_REGULATION_OF_LYASE_ACTIVITY	0.68621	0.571069	0.63381	0.618239	0.622063	0.593711
GO_ENTRAINMENT_OF_CIRCADIAN_CLOCK_BY_PHOTOPERIOD	0.609397	0.554088	0.606844	0.554088	0.567007	0.528931
GO_SUPEROXIDE_METABOLIC_PROCESS	0.648723	0.530818	0.638917	0.512579	0.617263	0.503145
GO_ORGANIC_HYDROXY_COMPOUND_METABOLIC_PROCESS	0.742594	0.528302	0.686721	0.542138	0.691113	0.525786
GO_TELOMERE_MAINTENANCE_VIA_TELOMERE_LENGTHENING	0.617058	0.535849	0.624311	0.544654	0.572625	0.58239
GO_PHOTOTRANSDUCTION	0.630031	0.645283	0.624413	0.619497	0.619714	0.627673
GO_REGULATION_OF_LIGASE_ACTIVITY	0.682125	0.620126	0.670684	0.610692	0.611032	0.56478
GO_REGULATION_OF_OXIDOREDUCTASE_ACTIVITY	0.7	0.561006	0.659142	0.58239	0.614096	0.522013
GO_SULFATE_TRANSPORT	0.688968	0.54717	0.662002	0.571698	0.572727	0.58239
GO_RESPONSE_TO_FOOD	0.578754	0.543396	0.572114	0.541509	0.555669	0.496855
GO_REGULATION_OF_PROTEIN_INSERTION_INTO_MITOCHONDRIAL_MEMBRANE_INVOLVED_IN_APOPTOTIC_SIGNALING_PATHWAY	0.596425	0.644654	0.596425	0.644654	0.560674	0.624528
GO_TELOMERE_ORGANIZATION	0.666394	0.543396	0.650766	0.526415	0.621042	0.530189
GO_IMMUNE_SYSTEM_DEVELOPMENT	0.771706	0.580503	0.739632	0.572327	0.624413	0.662264
GO_CAMP_BIOSYNTHETIC_PROCESS	0.581614	0.601258	0.581614	0.601258	0.554954	0.494969
GO_ALPHA_AMINO_ACID_CATABOLIC_PROCESS	0.716343	0.535849	0.679775	0.498742	0.617365	0.589308
GO_CELLULAR_COMPONENT_MAINTENANCE	0.572932	0.450314	0.572932	0.450314	0.531256	0.547799
GO_REGULATION_OF_CARDIAC_MUSCLE_CELL_CONTRACTION	0.631665	0.525786	0.631665	0.525786	0.611951	0.506289
GO_FC_GAMMA_RECEPTOR_SIGNALING_PATHWAY	0.669152	0.610692	0.645965	0.574214	0.660776	0.553459
GO_RRNA_METABOLIC_PROCESS	0.668437	0.601887	0.652503	0.516352	0.628907	0.475472
GO_RESPIRATORY_SYSTEM_PROCESS	0.556793	0.516981	0.556793	0.516981	0.536874	0.471698
GO_NEUROTRANSMITTER_TRANSPORT	0.728703	0.537107	0.671399	0.549686	0.677324	0.628931
GO_REGULATION_OF_T_HELPER_CELL_DIFFERENTIATION	0.567926	0.590566	0.563636	0.581132	0.554137	0.526415
GO_REGULATION_OF_VOLTAGE_GATED_CALCIUM_CHANNEL_ACTIVITY	0.684065	0.531447	0.672932	0.522013	0.62002	0.495597
GO_PH_REDUCTION	0.587028	0.550943	0.576507	0.631447	0.556793	0.581132
GO_POSITIVE_REGULATION_OF_TRIGLYCERIDE_LIPASE_ACTIVITY	0.574974	0.543396	0.574974	0.543396	0.539837	0.557233
GO_MONOSACCHARIDE_CATABOLIC_PROCESS	0.682227	0.561635	0.681103	0.553459	0.604188	0.45283
GO_POSITIVE_REGULATION_OF_MRNA_METABOLIC_PROCESS	0.575485	0.537107	0.55526	0.531447	0.526456	0.547799
GO_RESPONSE_TO_FUNGICIDE	0.582227	0.45283	0.581103	0.466667	0.561696	0.471698
GO_NEGATIVE_REGULATION_BY_HOST_OF_VIRAL_TRANSCRIPTION	0.552605	0.573585	0.552605	0.573585	0.512564	0.523899
GO_REGULATION_OF_EPIDERMAL_GROWTH_FACTOR_ACTIVATED_RECEPTOR_ACTIVITY	0.586619	0.650943	0.582125	0.650943	0.560572	0.562264
GO_PROTEIN_NEDDYLATION	0.543514	0.514465	0.543514	0.514465	0.527273	0.490566
GO_POTASSIUM_ION_HOMEOSTASIS	0.625332	0.533333	0.627375	0.57044	0.538815	0.538994
GO_HORMONE_TRANSPORT	0.654852	0.633962	0.619203	0.533333	0.633606	0.592453
GO_PROTEIN_CATABOLIC_PROCESS	0.754852	0.603774	0.714505	0.508805	0.699489	0.650943
GO_POSITIVE_REGULATION_OF_INTRACELLULAR_STEROID_HORMONE_RECEPTOR_SIGNALING_PATHWAY	0.528601	0.527673	0.528601	0.527673	0.525128	0.566667
GO_NEGATIVE_REGULATION_OF_MYOTUBE_DIFFERENTIATION	0.607252	0.565409	0.607252	0.565409	0.557303	0.52956
GO_INORGANIC_ANION_TRANSPORT	0.760266	0.525786	0.713994	0.554088	0.72237	0.54717
GO_CARBOHYDRATE_PHOSPHORYLATION	0.598672	0.485535	0.598672	0.485535	0.555567	0.462264
GO_PROTEIN_IMPORT	0.715935	0.538365	0.632584	0.513836	0.643207	0.525157
GO_NUCLEOSIDE_BISPHOSPHATE_METABOLIC_PROCESS	0.614505	0.602516	0.602451	0.595597	0.599694	0.538365
GO_REGULATION_OF_INTRACELLULAR_STEROID_HORMONE_RECEPTOR_SIGNALING_PATHWAY	0.643105	0.522642	0.623902	0.494969	0.589683	0.462264
GO_MAMMARY_GLAND_EPITHELIAL_CELL_DIFFERENTIATION	0.580899	0.562893	0.580899	0.562893	0.568744	0.55283
GO_CELLULAR_RESPONSE_TO_GAMMA_RADIATION	0.55904	0.586164	0.557712	0.593082	0.542492	0.523899
GO_REGULATION_OF_HEAT_GENERATION	0.545148	0.557233	0.533504	0.655346	0.525945	0.633333
GO_REGULATION_OF_FIBROBLAST_MIGRATION	0.633606	0.567925	0.633606	0.567925	0.602758	0.528302
GO_INDUCTION_OF_POSITIVE_CHEMOTAXIS	0.557406	0.537107	0.547191	0.530189	0.528601	0.523899
GO_REGENERATION	0.716343	0.628931	0.629111	0.610063	0.658223	0.543396
GO_EXTRINSIC_APOPTOTIC_SIGNALING_PATHWAY	0.701532	0.572327	0.648417	0.574214	0.661696	0.525157
GO_REGULATION_OF_TRANSLATIONAL_ELONGATION	0.569867	0.505031	0.559551	0.495597	0.542084	0.514465
GO_CELL_MATRIX_ADHESION	0.727988	0.606289	0.699591	0.622013	0.69571	0.621384
GO_PITUITARY_GLAND_DEVELOPMENT	0.670276	0.571698	0.667926	0.595597	0.613177	0.598113
GO_MATING	0.652094	0.510692	0.645557	0.513208	0.626762	0.542767
GO_DEVELOPMENTAL_INDUCTION	0.619918	0.544654	0.620225	0.510692	0.575485	0.485535
GO_REGULATION_OF_TRANSFERASE_ACTIVITY	0.77712	0.6	0.727068	0.579874	0.704086	0.595597
GO_NEGATIVE_REGULATION_OF_ALCOHOL_BIOSYNTHETIC_PROCESS	0.606435	0.580503	0.606435	0.580503	0.580286	0.515723
GO_CHROMOSOME_SEPARATION	0.575587	0.44717	0.567722	0.525157	0.575587	0.44717
GO_GANGLIOSIDE_METABOLIC_PROCESS	0.619408	0.484906	0.614402	0.48805	0.533708	0.505031
GO_TISSUE_HOMEOSTASIS	0.759551	0.478616	0.71236	0.516352	0.630439	0.587421
GO_ANTIGEN_PROCESSING_AND_PRESENTATION_VIA_MHC_CLASS_IB	0.60286	0.543396	0.585189	0.525786	0.556691	0.519497
GO_GAMMA_AMINOBUTYRIC_ACID_SIGNALING_PATHWAY	0.650358	0.67673	0.650358	0.67673	0.635751	0.661006
GO_POSITIVE_REGULATION_OF_STEROL_TRANSPORT	0.560981	0.519497	0.555567	0.513208	0.559653	0.521384
GO_ADAPTIVE_IMMUNE_RESPONSE_BASED_ON_SOMATIC_RECOMBINATION_OF_IMMUNE_RECEPTORS_BUILT_FROM_IMMUNOGLOBULIN_SUPERFAMILY_DOMAINS	0.701532	0.595597	0.651277	0.544654	0.656486	0.628931
GO_CELL_CYCLE_ARREST	0.718795	0.526415	0.644229	0.557233	0.644229	0.497484
GO_THYROID_HORMONE_METABOLIC_PROCESS	0.582737	0.554088	0.575485	0.566038	0.546782	0.495597
GO_APOPTOTIC_CELL_CLEARANCE	0.631154	0.584277	0.631154	0.584277	0.596118	0.540252
GO_MODIFICATION_OF_MORPHOLOGY_OR_PHYSIOLOGY_OF_OTHER_ORGANISM	0.705618	0.486792	0.649847	0.593711	0.626047	0.569811
GO_RIBOSOME_ASSEMBLY	0.5762	0.593082	0.5762	0.593082	0.527273	0.514465
GO_NEGATIVE_REGULATION_OF_ACTIN_FILAMENT_DEPOLYMERIZATION	0.659755	0.610063	0.636977	0.579874	0.637283	0.637736
GO_DNA_LIGATION_INVOLVED_IN_DNA_REPAIR	0.551073	0.486164	0.54617	0.489308	0.533299	0.524528
GO_REGULATION_OF_CELL_JUNCTION_ASSEMBLY	0.675894	0.556604	0.657201	0.53522	0.620838	0.515094
GO_HYPEROSMOTIC_RESPONSE	0.595199	0.506918	0.595608	0.554717	0.567109	0.481132
GO_REGULATION_OF_SMAD_PROTEIN_IMPORT_INTO_NUCLEUS	0.541369	0.56478	0.541267	0.540252	0.528907	0.591195
GO_NEGATIVE_REGULATION_OF_NATURAL_KILLER_CELL_MEDIATED_IMMUNITY	0.555465	0.512579	0.555465	0.512579	0.525128	0.481132
GO_ARTERY_DEVELOPMENT	0.707661	0.625157	0.681001	0.590566	0.640347	0.59434
GO_PROTEIN_DEALKYLATION	0.602656	0.503774	0.597344	0.542767	0.593463	0.495597
GO_NEGATIVE_REGULATION_OF_DENDRITE_MORPHOGENESIS	0.558427	0.573585	0.55761	0.519497	0.535751	0.547799
GO_NEGATIVE_REGULATION_OF_TYPE_I_INTERFERON_PRODUCTION	0.617875	0.499371	0.617875	0.499371	0.593054	0.542767
GO_EXTRACELLULAR_MATRIX_ASSEMBLY	0.59142	0.532075	0.585189	0.536478	0.554035	0.525157
GO_POSTREPLICATION_REPAIR	0.61859	0.637736	0.612462	0.605031	0.596936	0.571698
GO_SKELETAL_SYSTEM_DEVELOPMENT	0.787743	0.609434	0.740143	0.575472	0.714505	0.615723
GO_ORGANOPHOSPHATE_METABOLIC_PROCESS	0.75761	0.616981	0.698979	0.585535	0.698672	0.571069
GO_CARDIAC_MYOFIBRIL_ASSEMBLY	0.636466	0.589308	0.634321	0.597484	0.593054	0.567925
GO_REGULATION_OF_HEART_CONTRACTION	0.71236	0.621384	0.692952	0.574843	0.686006	0.587421
GO_CELLULAR_AMINO_ACID_BIOSYNTHETIC_PROCESS	0.733299	0.548428	0.707967	0.596226	0.643003	0.562264
GO_CRANIAL_NERVE_MORPHOGENESIS	0.664556	0.506918	0.644025	0.506918	0.641675	0.520755
GO_ACTIVATION_OF_JUN_KINASE_ACTIVITY	0.606742	0.502516	0.604494	0.483648	0.584372	0.527673
GO_REGULATION_OF_BROWN_FAT_CELL_DIFFERENTIATION	0.574668	0.443396	0.574668	0.443396	0.565884	0.481132
GO_FIBRIL_ORGANIZATION	0.614505	0.524528	0.60143	0.507547	0.603371	0.520755
GO_LONG_CHAIN_FATTY_ACID_METABOLIC_PROCESS	0.745659	0.595597	0.719101	0.627044	0.681205	0.639623
GO_MONOVALENT_INORGANIC_CATION_TRANSPORT	0.802349	0.621384	0.78427	0.622642	0.743309	0.606289
GO_RELAXATION_OF_CARDIAC_MUSCLE	0.588866	0.608805	0.588866	0.608805	0.562002	0.528931
GO_POSITIVE_REGULATION_OF_BEHAVIOR	0.634321	0.486164	0.632686	0.504403	0.594791	0.549057
GO_CALCIUM_MEDIATED_SIGNALING_USING_INTRACELLULAR_CALCIUM_SOURCE	0.582125	0.561006	0.582125	0.561006	0.562819	0.528931
GO_NEURAL_TUBE_DEVELOPMENT	0.750868	0.604403	0.687743	0.579874	0.654954	0.571698
GO_POLYSACCHARIDE_METABOLIC_PROCESS	0.657406	0.513208	0.636977	0.547799	0.593871	0.55283
GO_REGULATION_OF_INTRACELLULAR_SIGNAL_TRANSDUCTION	0.780286	0.581132	0.764249	0.544025	0.681716	0.567925
GO_CYCLIC_NUCLEOTIDE_METABOLIC_PROCESS	0.692952	0.568553	0.692952	0.568553	0.660776	0.537107
GO_POSITIVE_REGULATION_OF_T_CELL_PROLIFERATION	0.644127	0.615094	0.644944	0.627673	0.581001	0.632075
GO_MULTICELLULAR_ORGANISMAL_MOVEMENT	0.642084	0.566667	0.631563	0.558491	0.620531	0.574214
GO_CLATHRIN_COAT_ASSEMBLY	0.579877	0.628931	0.571808	0.619497	0.54903	0.528931
GO_NEGATIVE_REGULATION_OF_MEIOTIC_NUCLEAR_DIVISION	0.532584	0.549057	0.521348	0.540252	0.520838	0.523899
GO_VASCULAR_SMOOTH_MUSCLE_CELL_DIFFERENTIATION	0.595608	0.484906	0.58907	0.516981	0.558529	0.500629
GO_POSITIVE_REGULATION_OF_BIOSYNTHETIC_PROCESS	0.809499	0.580503	0.782227	0.552201	0.706129	0.669811
GO_NEGATIVE_REGULATION_OF_NITROGEN_COMPOUND_METABOLIC_PROCESS	0.782533	0.541509	0.737487	0.490566	0.706844	0.638365
GO_DNA_INTEGRATION	0.552094	0.520126	0.539326	0.511321	0.513075	0.538365
GO_CELL_ACTIVATION	0.77477	0.534591	0.718693	0.598742	0.700817	0.583648
GO_REGULATION_OF_MYELINATION	0.644229	0.662893	0.597753	0.630818	0.583146	0.543396
GO_NEGATIVE_REGULATION_OF_JUN_KINASE_ACTIVITY	0.573136	0.624528	0.556895	0.615723	0.541267	0.557233
GO_REGULATION_OF_AXON_GUIDANCE	0.690603	0.571069	0.617978	0.763522	0.671706	0.578616
GO_REGULATION_OF_DOPAMINE_SECRETION	0.638407	0.574214	0.639224	0.600629	0.577222	0.538365
GO_RESPONSE_TO_COPPER_ION	0.591522	0.528931	0.586517	0.519497	0.563739	0.519497
GO_REGULATION_OF_CIRCADIAN_SLEEP_WAKE_CYCLE	0.669152	0.622642	0.669152	0.622642	0.616139	0.549057
GO_NEGATIVE_REGULATION_OF_CELLULAR_PROTEIN_CATABOLIC_PROCESS	0.648825	0.508176	0.62952	0.479245	0.609091	0.486792
GO_REGULATION_OF_DOUBLE_STRAND_BREAK_REPAIR_VIA_HOMOLOGOUS_RECOMBINATION	0.582022	0.571069	0.580797	0.611321	0.545965	0.55283
GO_RESPONSE_TO_AXON_INJURY	0.650664	0.604403	0.640449	0.58805	0.61001	0.67673
GO_REGULATION_OF_VACUOLE_ORGANIZATION	0.631665	0.552201	0.630031	0.613208	0.576302	0.514465
GO_CIRCADIAN_REGULATION_OF_GENE_EXPRESSION	0.69857	0.548428	0.656691	0.560377	0.627783	0.593082
GO_RETINOL_METABOLIC_PROCESS	0.603779	0.613836	0.606333	0.639623	0.598979	0.589308
GO_OXALOACETATE_METABOLIC_PROCESS	0.610215	0.536478	0.610215	0.536478	0.543309	0.490566
GO_NEGATIVE_REGULATION_OF_TUMOR_NECROSIS_FACTOR_MEDIATED_SIGNALING_PATHWAY	0.563636	0.481132	0.563636	0.481132	0.558018	0.462264
GO_NEGATIVE_REGULATION_OF_EXOCYTOSIS	0.53953	0.554088	0.538815	0.628302	0.535751	0.562264
GO_INTRACELLULAR_STEROID_HORMONE_RECEPTOR_SIGNALING_PATHWAY	0.690909	0.540881	0.6619	0.584906	0.644331	0.469182
GO_REGULATION_OF_WNT_SIGNALING_PATHWAY	0.715322	0.601258	0.67763	0.585535	0.651685	0.513208
GO_NEGATIVE_REGULATION_OF_CELL_JUNCTION_ASSEMBLY	0.641062	0.539623	0.641062	0.539623	0.59285	0.557862
GO_ANTIGEN_PROCESSING_AND_PRESENTATION_OF_PEPTIDE_ANTIGEN	0.694995	0.631447	0.644229	0.650943	0.659448	0.605031
GO_HIPPO_SIGNALING	0.604801	0.600629	0.598876	0.598742	0.592135	0.58239
GO_NEGATIVE_REGULATION_OF_EPITHELIAL_TO_MESENCHYMAL_TRANSITION	0.634219	0.591824	0.628805	0.567296	0.576609	0.58239
GO_REGULATION_OF_MEMBRANE_DEPOLARIZATION	0.635853	0.616981	0.633912	0.659119	0.614607	0.60566
GO_AMINO_SUGAR_BIOSYNTHETIC_PROCESS	0.530848	0.481132	0.530848	0.481132	0.521655	0.490566
GO_REGULATION_OF_NERVOUS_SYSTEM_DEVELOPMENT	0.797242	0.578616	0.7143	0.572327	0.643514	0.555975
GO_REGULATION_OF_ESTABLISHMENT_OF_PROTEIN_LOCALIZATION_TO_CHROMOSOME	0.539939	0.481132	0.539939	0.481132	0.539837	0.490566
GO_REGULATION_OF_CARDIAC_MUSCLE_CELL_DIFFERENTIATION	0.620225	0.557862	0.620225	0.557862	0.587947	0.571698
GO_POSITIVE_REGULATION_OF_DIGESTIVE_SYSTEM_PROCESS	0.557406	0.494969	0.557406	0.494969	0.541164	0.481132
GO_INTRINSIC_APOPTOTIC_SIGNALING_PATHWAY_IN_RESPONSE_TO_DNA_DAMAGE	0.662921	0.558491	0.619714	0.589937	0.623596	0.471698
GO_TETRAPYRROLE_BIOSYNTHETIC_PROCESS	0.626353	0.6	0.617773	0.586792	0.596425	0.592453
GO_NUCLEOSIDE_PHOSPHATE_BIOSYNTHETIC_PROCESS	0.718999	0.50566	0.6381	0.533333	0.643616	0.491824
GO_PROTEIN_LIPID_COMPLEX_ASSEMBLY	0.619714	0.505031	0.619714	0.505031	0.575383	0.525157
GO_POSITIVE_REGULATION_OF_SODIUM_ION_TRANSPORT	0.642186	0.508176	0.619305	0.522642	0.585189	0.522013
GO_DETECTION_OF_OTHER_ORGANISM	0.635751	0.537107	0.630337	0.500629	0.573749	0.549057
GO_ESTABLISHMENT_OF_LOCALIZATION_IN_CELL	0.788355	0.615723	0.75475	0.548428	0.661696	0.656604
GO_G_PROTEIN_COUPLED_GLUTAMATE_RECEPTOR_SIGNALING_PATHWAY	0.593361	0.593082	0.57906	0.644025	0.530439	0.528931
GO_NEURAL_RETINA_DEVELOPMENT	0.66905	0.623899	0.665986	0.620126	0.586721	0.608176
GO_CLEAVAGE_INVOLVED_IN_RRNA_PROCESSING	0.543922	0.506918	0.542186	0.506918	0.526456	0.514465
GO_REGULATION_OF_EXIT_FROM_MITOSIS	0.544637	0.528931	0.544637	0.528931	0.535546	0.538365
GO_FORELIMB_MORPHOGENESIS	0.668335	0.674214	0.658121	0.659748	0.650255	0.584906
GO_ASPARTATE_FAMILY_AMINO_ACID_BIOSYNTHETIC_PROCESS	0.60858	0.540252	0.600817	0.537107	0.561491	0.533333
GO_MANGANESE_ION_TRANSPORT	0.555975	0.56478	0.551073	0.541509	0.552911	0.562264
GO_POSITIVE_REGULATION_OF_HISTONE_H3_K4_METHYLATION	0.618795	0.589308	0.618795	0.589308	0.563841	0.514465
GO_NEURON_PROJECTION_DEVELOPMENT	0.770072	0.562264	0.714709	0.528931	0.704086	0.536478
GO_MALE_GAMETE_GENERATION	0.739632	0.605031	0.687334	0.580503	0.704801	0.630818
GO_POSITIVE_REGULATION_OF_FIBROBLAST_MIGRATION	0.602451	0.552201	0.602451	0.552201	0.559346	0.523899
GO_NEGATIVE_REGULATION_OF_RESPONSE_TO_OXIDATIVE_STRESS	0.610112	0.583648	0.599285	0.598113	0.601532	0.525786
GO_CHAPERONE_MEDIATED_PROTEIN_COMPLEX_ASSEMBLY	0.556486	0.471698	0.545659	0.505031	0.556486	0.471698
GO_ORGANELLE_TRANSPORT_ALONG_MICROTUBULE	0.655975	0.646541	0.634014	0.657862	0.563943	0.580503
GO_CHONDROCYTE_DEVELOPMENT	0.605924	0.589308	0.607354	0.584277	0.591931	0.540252
GO_MEMBRANE_RAFT_ORGANIZATION	0.568335	0.580503	0.563023	0.562893	0.558529	0.495597
GO_MITOTIC_SISTER_CHROMATID_SEGREGATION	0.68713	0.613208	0.624208	0.606918	0.626762	0.544654
GO_MICROTUBULE_NUCLEATION	0.557303	0.555975	0.553218	0.589308	0.53953	0.624528
GO_ESTABLISHMENT_OF_PROTEIN_LOCALIZATION_TO_ORGANELLE	0.708887	0.549686	0.66905	0.555346	0.657916	0.566038
GO_NEGATIVE_REGULATION_OF_ACUTE_INFLAMMATORY_RESPONSE	0.568539	0.538365	0.54096	0.557862	0.568539	0.538365
GO_REGULATION_OF_SEQUESTERING_OF_CALCIUM_ION	0.73524	0.545912	0.692748	0.585535	0.648417	0.560377
GO_REGULATION_OF_MEMBRANE_LIPID_METABOLIC_PROCESS	0.522983	0.523899	0.520633	0.495597	0.503473	0.481132
GO_XENOPHAGY	0.707661	0.6	0.677426	0.554088	0.656078	0.565409
GO_DRUG_TRANSMEMBRANE_TRANSPORT	0.615628	0.512579	0.600715	0.539623	0.58621	0.564151
GO_POSITIVE_REGULATION_OF_MEMBRANE_DEPOLARIZATION	0.571808	0.524528	0.560266	0.601887	0.552605	0.524528
GO_MYD88_DEPENDENT_TOLL_LIKE_RECEPTOR_SIGNALING_PATHWAY	0.61951	0.563522	0.604086	0.601887	0.584168	0.516981
GO_REGULATION_OF_PROTEIN_POLYMERIZATION	0.710112	0.622642	0.65097	0.606289	0.663534	0.571698
GO_REGULATION_OF_PROTEIN_TARGETING_TO_MEMBRANE	0.560674	0.489308	0.560674	0.489308	0.539632	0.591824
GO_KIDNEY_EPITHELIUM_DEVELOPMENT	0.693565	0.565409	0.651583	0.555975	0.635546	0.489308
GO_HISTONE_H2A_UBIQUITINATION	0.556793	0.506289	0.556793	0.506289	0.549949	0.528931
GO_TOOTH_MINERALIZATION	0.56619	0.560377	0.555363	0.557862	0.555975	0.54717
GO_REGULATION_OF_HAIR_CYCLE	0.635444	0.530818	0.635444	0.530818	0.562819	0.505031
GO_NEGATIVE_REGULATION_OF_BONE_REMODELING	0.534831	0.538365	0.528703	0.583648	0.51951	0.557233
GO_POSITIVE_REGULATION_OF_RECEPTOR_MEDIATED_ENDOCYTOSIS	0.679877	0.565409	0.657814	0.54717	0.621655	0.627044
GO_ESTABLISHMENT_OF_MITOTIC_SPINDLE_ORIENTATION	0.601532	0.471698	0.601532	0.471698	0.550664	0.515723
GO_POSITIVE_REGULATION_OF_PROTEIN_OLIGOMERIZATION	0.575996	0.555975	0.575996	0.555975	0.542697	0.55283
GO_SPINDLE_CHECKPOINT	0.605618	0.544025	0.605618	0.544025	0.573851	0.513836
GO_POSITIVE_REGULATION_OF_STAT_CASCADE	0.669254	0.554717	0.591828	0.533333	0.637998	0.505031
GO_LEUKOTRIENE_BIOSYNTHETIC_PROCESS	0.600409	0.622642	0.600409	0.622642	0.571093	0.616981
GO_POSITIVE_REGULATION_OF_SUBSTRATE_ADHESION_DEPENDENT_CELL_SPREADING	0.611951	0.561006	0.611951	0.561006	0.58141	0.555975
GO_POSITIVE_REGULATION_OF_THYMOCYTE_AGGREGATION	0.580082	0.566667	0.57763	0.586792	0.538509	0.486164
GO_CATECHOLAMINE_METABOLIC_PROCESS	0.685598	0.508176	0.652605	0.520755	0.62288	0.540881
GO_POSITIVE_REGULATION_OF_PROTEIN_COMPLEX_DISASSEMBLY	0.598264	0.562893	0.578039	0.545283	0.550255	0.515723
GO_BLASTOCYST_FORMATION	0.609704	0.576101	0.606435	0.563522	0.570276	0.573585
GO_REGULATION_OF_WATER_LOSS_VIA_SKIN	0.624617	0.661006	0.62237	0.686164	0.594382	0.651572
GO_NEGATIVE_REGULATION_OF_REGULATED_SECRETORY_PATHWAY	0.535955	0.488679	0.535955	0.488679	0.526966	0.504403
GO_CELL_DIFFERENTIATION_INVOLVED_IN_METANEPHROS_DEVELOPMENT	0.578447	0.569811	0.578447	0.569811	0.552809	0.547799
GO_POSITIVE_REGULATION_OF_ALCOHOL_BIOSYNTHETIC_PROCESS	0.61144	0.525786	0.608682	0.509434	0.564045	0.557233
GO_REGULATION_OF_EPITHELIAL_CELL_DIFFERENTIATION_INVOLVED_IN_KIDNEY_DEVELOPMENT	0.593769	0.566667	0.593769	0.566667	0.557406	0.571698
GO_MAGNESIUM_ION_TRANSPORT	0.590092	0.569811	0.58764	0.571698	0.541164	0.490566
GO_PYRIMIDINE_RIBONUCLEOSIDE_METABOLIC_PROCESS	0.595199	0.54717	0.580184	0.550943	0.564964	0.498113
GO_PROTEIN_LOCALIZATION_TO_CENTROSOME	0.55475	0.598113	0.55475	0.598113	0.51951	0.547799
GO_POSITIVE_REGULATION_OF_B_CELL_PROLIFERATION	0.601124	0.525786	0.595097	0.506289	0.557814	0.531447
GO_POSITIVE_REGULATION_OF_ORGANELLE_ORGANIZATION	0.748315	0.656604	0.708478	0.574843	0.70286	0.647799
GO_MUSCLE_CELL_PROLIFERATION	0.601328	0.577987	0.593463	0.57673	0.556895	0.591195
GO_VENTRAL_SPINAL_CORD_INTERNEURON_SPECIFICATION	0.630133	0.589308	0.630133	0.589308	0.630133	0.589308
GO_AMINO_ACID_TRANSMEMBRANE_TRANSPORT	0.678856	0.632075	0.660981	0.603774	0.628498	0.6
GO_CELLULAR_RESPONSE_TO_ACID_CHEMICAL	0.700715	0.506289	0.659959	0.631447	0.660981	0.566038
GO_PHAGOCYTOSIS_ENGULFMENT	0.616037	0.515723	0.613585	0.507547	0.579673	0.547799
GO_REGULATION_OF_TOLERANCE_INDUCTION	0.578141	0.513836	0.573953	0.534591	0.557303	0.519497
GO_REGULATION_OF_CORTICOSTEROID_HORMONE_SECRETION	0.563023	0.506918	0.563023	0.506918	0.538202	0.524528
GO_CELLULAR_SENESCENCE	0.572932	0.67044	0.573136	0.654717	0.557201	0.598113
GO_SULFATION	0.587845	0.608805	0.585087	0.583648	0.583146	0.581132
GO_REGULATION_OF_MEIOTIC_CELL_CYCLE	0.65475	0.532075	0.593667	0.623899	0.611542	0.562893
GO_DNA_DEALKYLATION	0.617569	0.611321	0.610419	0.605031	0.553728	0.531447
GO_ACTIN_FILAMENT_BASED_MOVEMENT	0.68856	0.525157	0.638713	0.484277	0.643003	0.585535
GO_POSITIVE_REGULATION_OF_EPITHELIAL_CELL_PROLIFERATION	0.726047	0.561006	0.658631	0.54717	0.675281	0.514465
GO_SARCOMERE_ORGANIZATION	0.634116	0.541509	0.630644	0.543396	0.612155	0.538365
GO_POSITIVE_REGULATION_OF_B_CELL_MEDIATED_IMMUNITY	0.567211	0.562264	0.567211	0.562264	0.513892	0.557233
GO_OVULATION_CYCLE	0.703064	0.534591	0.668948	0.528302	0.663432	0.557233
GO_NEGATIVE_REGULATION_OF_NITRIC_OXIDE_METABOLIC_PROCESS	0.543105	0.562264	0.543105	0.562264	0.542799	0.547799
GO_VENTRICULAR_SYSTEM_DEVELOPMENT	0.598264	0.500629	0.566701	0.533333	0.58621	0.518868
GO_ADULT_LOCOMOTORY_BEHAVIOR	0.729928	0.578616	0.700102	0.602516	0.678039	0.622013
GO_REGULATION_OF_ACTIVATED_T_CELL_PROLIFERATION	0.586925	0.562893	0.586925	0.562893	0.57906	0.567296
GO_POSITIVE_REGULATION_OF_HOMEOSTATIC_PROCESS	0.717365	0.647799	0.654035	0.533333	0.675894	0.614465
GO_RESPONSE_TO_GRAVITY	0.591624	0.571698	0.586619	0.560377	0.552809	0.566667
GO_REGULATION_OF_IMMUNOGLOBULIN_SECRETION	0.549438	0.505031	0.538202	0.495597	0.532074	0.523899
GO_ACETYL_COA_METABOLIC_PROCESS	0.612155	0.526415	0.599183	0.553459	0.567926	0.588679
GO_CREATINE_METABOLIC_PROCESS	0.539019	0.443396	0.54382	0.448428	0.539019	0.443396
GO_REGULATION_OF_CELLULAR_COMPONENT_BIOGENESIS	0.76333	0.668553	0.715628	0.586792	0.68478	0.61761
GO_POSITIVE_REGULATION_OF_MACROPHAGE_DERIVED_FOAM_CELL_DIFFERENTIATION	0.665271	0.546541	0.660674	0.54717	0.616037	0.533962
GO_IRON_ION_TRANSPORT	0.608069	0.606918	0.618386	0.560377	0.581205	0.541509
GO_REGULATION_OF_RECEPTOR_BINDING	0.599591	0.503774	0.599591	0.503774	0.553728	0.505031
GO_POSITIVE_REGULATION_OF_POTASSIUM_ION_TRANSPORT	0.673136	0.633962	0.670582	0.667296	0.613279	0.543396
GO_POSITIVE_REGULATION_OF_NERVOUS_SYSTEM_DEVELOPMENT	0.782942	0.574843	0.720735	0.644654	0.706027	0.549057
GO_REGULATION_OF_CARDIAC_MUSCLE_CELL_PROLIFERATION	0.620838	0.57044	0.621042	0.563522	0.594076	0.584277
GO_CELLULAR_RESPONSE_TO_OXYGEN_CONTAINING_COMPOUND	0.752298	0.511321	0.739939	0.625786	0.629418	0.515723
GO_REGULATION_OF_INTERLEUKIN_10_SECRETION	0.542492	0.573585	0.527375	0.545283	0.530746	0.581132
GO_REGULATION_OF_LAMELLIPODIUM_ASSEMBLY	0.57191	0.586164	0.576302	0.538994	0.538815	0.495597
GO_CELLULAR_KETONE_METABOLIC_PROCESS	0.689888	0.578616	0.639734	0.524528	0.624719	0.5
GO_CRANIAL_NERVE_DEVELOPMENT	0.701736	0.539623	0.674872	0.540252	0.622063	0.58239
GO_WNT_SIGNALING_PATHWAY_CALCIUM_MODULATING_PATHWAY	0.629418	0.60566	0.6238	0.606289	0.573749	0.533962
GO_EPIDERMAL_GROWTH_FACTOR_RECEPTOR_SIGNALING_PATHWAY	0.6619	0.596226	0.630848	0.532075	0.639019	0.538365
GO_CELL_PROLIFERATION_IN_FOREBRAIN	0.662717	0.595597	0.656282	0.586792	0.613075	0.538994
GO_RESPONSE_TO_MURAMYL_DIPEPTIDE	0.607048	0.521384	0.602349	0.471698	0.569663	0.547799
GO_REGULATION_OF_POSITIVE_CHEMOTAXIS	0.605312	0.490566	0.588662	0.514465	0.550255	0.495597
GO_REGULATION_OF_IMMUNE_RESPONSE	0.761491	0.56478	0.733912	0.583648	0.704699	0.567296
GO_NEGATIVE_REGULATION_OF_NOTCH_SIGNALING_PATHWAY	0.58713	0.538994	0.573749	0.512579	0.5524	0.533333
GO_MEMBRANE_LIPID_CATABOLIC_PROCESS	0.58335	0.503774	0.583759	0.516981	0.546374	0.527673
GO_POSITIVE_REGULATION_OF_NEUROBLAST_PROLIFERATION	0.646476	0.597484	0.646476	0.597484	0.594382	0.605031
GO_CARTILAGE_MORPHOGENESIS	0.516037	0.515723	0.516037	0.515723	0.509091	0.533333
GO_PEPTIDE_SECRETION	0.642288	0.632075	0.630337	0.57673	0.613483	0.620755
GO_THIOESTER_METABOLIC_PROCESS	0.653013	0.561635	0.637589	0.610063	0.610419	0.556604
GO_NEGATIVE_REGULATION_OF_INTRINSIC_APOPTOTIC_SIGNALING_PATHWAY_IN_RESPONSE_TO_DNA_DAMAGE	0.593667	0.56478	0.593667	0.56478	0.563636	0.557233
GO_REGULATION_OF_T_HELPER_2_CELL_DIFFERENTIATION	0.540245	0.527673	0.520531	0.598113	0.51951	0.490566
GO_NEGATIVE_REGULATION_OF_CELLULAR_AMIDE_METABOLIC_PROCESS	0.679162	0.522013	0.65904	0.561006	0.57712	0.573585
GO_PURINE_RIBONUCLEOSIDE_BISPHOSPHATE_METABOLIC_PROCESS	0.57191	0.571698	0.57191	0.571698	0.552298	0.547799
GO_PEPTIDYL_CYSTEINE_MODIFICATION	0.573544	0.562264	0.57334	0.55283	0.511747	0.490566
GO_LEUKOCYTE_DIFFERENTIATION	0.766394	0.583019	0.730133	0.532704	0.711951	0.704403
GO_RESPONSE_TO_EXOGENOUS_DSRNA	0.611747	0.559748	0.611747	0.560377	0.58907	0.550943
GO_MORPHOGENESIS_OF_EMBRYONIC_EPITHELIUM	0.68478	0.577358	0.660776	0.563522	0.65526	0.561006
GO_SKELETAL_MUSCLE_CONTRACTION	0.630848	0.540252	0.625843	0.569811	0.577017	0.56478
GO_POSITIVE_REGULATION_OF_HORMONE_METABOLIC_PROCESS	0.595914	0.559119	0.582942	0.538365	0.57048	0.6
GO_TONGUE_DEVELOPMENT	0.643922	0.56478	0.636568	0.545912	0.625128	0.605031
GO_BONE_GROWTH	0.581716	0.603774	0.582942	0.616981	0.55904	0.47673
GO_ACTIN_POLYMERIZATION_OR_DEPOLYMERIZATION	0.638917	0.528302	0.640245	0.527044	0.598468	0.520755
GO_UV_PROTECTION	0.534831	0.505031	0.529213	0.528931	0.517365	0.490566
GO_PROTEIN_MODIFICATION_BY_SMALL_PROTEIN_REMOVAL	0.687436	0.584906	0.66762	0.590566	0.582533	0.590566
GO_REGULATION_OF_NITRIC_OXIDE_BIOSYNTHETIC_PROCESS	0.703371	0.484906	0.648315	0.543396	0.661798	0.522642
GO_PHOSPHATIDYLGLYCEROL_METABOLIC_PROCESS	0.620633	0.536478	0.620633	0.536478	0.597651	0.498113
GO_PYRIMIDINE_NUCLEOSIDE_BIOSYNTHETIC_PROCESS	0.543309	0.523899	0.538509	0.498113	0.518182	0.490566
GO_TRANSLATIONAL_TERMINATION	0.58049	0.541509	0.58049	0.544654	0.543309	0.495597
GO_CYTOKINETIC_PROCESS	0.546782	0.506918	0.541267	0.603145	0.518182	0.523899
GO_ENDOCARDIAL_CUSHION_MORPHOGENESIS	0.607865	0.545283	0.606333	0.545912	0.554545	0.566667
GO_REGULATION_OF_INNATE_IMMUNE_RESPONSE	0.733197	0.587421	0.685495	0.557233	0.632993	0.551572
GO_VESICLE_MEDIATED_TRANSPORT	0.755056	0.59434	0.710623	0.636478	0.645659	0.620755
GO_INTERLEUKIN_1_PRODUCTION	0.587028	0.505031	0.583759	0.614465	0.566292	0.490566
GO_MODULATION_BY_HOST_OF_VIRAL_PROCESS	0.562717	0.519497	0.562717	0.519497	0.547089	0.557233
GO_REGULATION_OF_DNA_REPAIR	0.651277	0.52327	0.613687	0.558491	0.620429	0.513208
GO_REGULATION_OF_MEMBRANE_LIPID_DISTRIBUTION	0.648927	0.566038	0.628703	0.549057	0.60715	0.595597
GO_REFLEX	0.613892	0.58239	0.598979	0.61195	0.566088	0.557862
GO_LEUKOCYTE_MEDIATED_IMMUNITY	0.716752	0.538365	0.668948	0.520126	0.662717	0.577358
GO_ORGANOPHOSPHATE_BIOSYNTHETIC_PROCESS	0.74474	0.534591	0.713892	0.640252	0.672319	0.569811
GO_NEGATIVE_REGULATION_OF_SERINE_TYPE_PEPTIDASE_ACTIVITY	0.557201	0.590566	0.515832	0.592453	0.557201	0.590566
GO_PROTEIN_LOCALIZATION_TO_CELL_PERIPHERY	0.690603	0.642767	0.685904	0.603774	0.650868	0.623899
GO_REGULATION_OF_PROTEIN_GLYCOSYLATION	0.532482	0.538365	0.526966	0.528931	0.525128	0.505031
GO_NEGATIVE_REGULATION_OF_FIBROBLAST_PROLIFERATION	0.621144	0.567296	0.611645	0.579874	0.575996	0.567925
GO_REGULATION_OF_MUSCLE_TISSUE_DEVELOPMENT	0.70572	0.620126	0.662002	0.559748	0.665169	0.54717
GO_ORGANIC_ACID_BIOSYNTHETIC_PROCESS	0.779367	0.513208	0.686925	0.495597	0.634729	0.506289
GO_NEGATIVE_REGULATION_OF_DNA_DEPENDENT_DNA_REPLICATION	0.588151	0.550943	0.588151	0.550943	0.532074	0.523899
GO_REGULATION_OF_LEUKOCYTE_MIGRATION	0.704086	0.565409	0.669561	0.573585	0.674974	0.498742
GO_ORGAN_MATURATION	0.628805	0.521384	0.628805	0.521384	0.610112	0.572327
GO_REGULATION_OF_CELLULAR_RESPONSE_TO_HEAT	0.716343	0.554717	0.674566	0.549057	0.631971	0.514465
GO_POSITIVE_REGULATION_OF_ACUTE_INFLAMMATORY_RESPONSE	0.61665	0.591195	0.611747	0.602516	0.57191	0.524528
GO_GASTRULATION_WITH_MOUTH_FORMING_SECOND	0.629316	0.540252	0.624311	0.533333	0.612462	0.533962
GO_ENDOCARDIUM_DEVELOPMENT	0.560981	0.624528	0.552605	0.615723	0.560981	0.624528
GO_ENDOTHELIAL_CELL_DIFFERENTIATION	0.685393	0.544654	0.668029	0.518239	0.618386	0.540252
GO_NEGATIVE_REGULATION_OF_CELLULAR_PROTEIN_LOCALIZATION	0.708274	0.481761	0.670174	0.509434	0.637181	0.561006
GO_INSEMINATION	0.593463	0.498113	0.552196	0.522642	0.528601	0.505031
GO_REGULATION_OF_NUCLEOBASE_CONTAINING_COMPOUND_TRANSPORT	0.576813	0.480503	0.568233	0.489308	0.5524	0.533333
GO_PHOSPHATIDYLINOSITOL_3_PHOSPHATE_BIOSYNTHETIC_PROCESS	0.706844	0.598742	0.695403	0.553459	0.594076	0.593711
GO_CYCLIC_NUCLEOTIDE_CATABOLIC_PROCESS	0.5857	0.574843	0.572932	0.598113	0.568233	0.557233
GO_RESPONSE_TO_EPIDERMAL_GROWTH_FACTOR	0.618693	0.573585	0.612462	0.633962	0.580899	0.522642
GO_POSITIVE_REGULATION_OF_TRANSMEMBRANE_TRANSPORT	0.739837	0.481761	0.673442	0.62327	0.688151	0.621384
GO_REGULATION_OF_NUCLEOTIDE_CATABOLIC_PROCESS	0.665884	0.51195	0.661389	0.527673	0.583146	0.505031
GO_POSITIVE_REGULATION_OF_CARBOHYDRATE_METABOLIC_PROCESS	0.680695	0.522642	0.638917	0.486792	0.635444	0.507547
GO_WNT_SIGNALING_PATHWAY	0.753115	0.63522	0.694586	0.509434	0.698774	0.549686
GO_REGULATION_OF_NEUROTRANSMITTER_LEVELS	0.74382	0.616352	0.706435	0.595597	0.650664	0.644654
GO_POSITIVE_REGULATION_OF_STRESS_ACTIVATED_PROTEIN_KINASE_SIGNALING_CASCADE	0.709193	0.550314	0.647804	0.544654	0.641471	0.547799
GO_PEPTIDYL_ARGININE_MODIFICATION	0.625945	0.52956	0.621246	0.520755	0.5857	0.505031
GO_SPECIFICATION_OF_ORGAN_IDENTITY	0.58427	0.528931	0.559346	0.555346	0.574055	0.514465
GO_REGULATION_OF_CELLULAR_AMINE_METABOLIC_PROCESS	0.650255	0.50566	0.623698	0.520755	0.628396	0.515723
GO_RRNA_TRANSCRIPTION	0.567109	0.56478	0.567109	0.56478	0.535853	0.590566
GO_POSITIVE_REGULATION_OF_LIPID_TRANSPORT	0.607252	0.608805	0.59571	0.603145	0.573136	0.620755
GO_ANATOMICAL_STRUCTURE_ARRANGEMENT	0.624311	0.560377	0.612666	0.50566	0.585495	0.480503
GO_EPITHELIAL_TO_MESENCHYMAL_TRANSITION	0.653422	0.658491	0.613177	0.581132	0.633299	0.508805
GO_PATHWAY_RESTRICTED_SMAD_PROTEIN_PHOSPHORYLATION	0.563432	0.571698	0.557712	0.562893	0.534219	0.505031
GO_SINGLE_ORGANISM_MEMBRANE_BUDDING	0.647191	0.550943	0.628805	0.578616	0.598264	0.603145
GO_NEGATIVE_REGULATION_OF_MAPK_CASCADE	0.684678	0.576101	0.660368	0.495597	0.641982	0.51195
GO_SPONGIOTROPHOBLAST_LAYER_DEVELOPMENT	0.565781	0.496855	0.555158	0.524528	0.543922	0.532075
GO_NEGATIVE_REGULATION_OF_NERVOUS_SYSTEM_DEVELOPMENT	0.727068	0.544654	0.698366	0.669182	0.697549	0.608805
GO_HISTONE_H2A_MONOUBIQUITINATION	0.552605	0.505031	0.548212	0.508805	0.539632	0.547799
GO_REGULATION_OF_EXTRACELLULAR_MATRIX_ORGANIZATION	0.580797	0.559748	0.572421	0.540252	0.563534	0.54717
GO_CELL_DIFFERENTIATION_IN_SPINAL_CORD	0.672319	0.624528	0.615424	0.595597	0.596936	0.609434
GO_MITOTIC_G2_M_TRANSITION_CHECKPOINT	0.59142	0.550943	0.59142	0.550943	0.566088	0.513836
GO_POSITIVE_REGULATION_OF_INTERLEUKIN_8_SECRETION	0.579571	0.562893	0.578345	0.563522	0.545965	0.557233
GO_PYRIMIDINE_NUCLEOBASE_METABOLIC_PROCESS	0.590807	0.512579	0.585598	0.493082	0.572319	0.498113
GO_RNA_METHYLATION	0.594076	0.567296	0.568948	0.574843	0.580388	0.55283
GO_PURINE_CONTAINING_COMPOUND_SALVAGE	0.582329	0.471698	0.582329	0.471698	0.543309	0.471698
GO_INNER_EAR_RECEPTOR_STEREOCILIUM_ORGANIZATION	0.612053	0.557862	0.611747	0.583019	0.567416	0.571698
GO_NEGATIVE_REGULATION_OF_CATION_TRANSMEMBRANE_TRANSPORT	0.668846	0.598742	0.603371	0.644025	0.589683	0.610692
GO_REGULATION_OF_PHOSPHOLIPID_METABOLIC_PROCESS	0.717569	0.667925	0.670378	0.619497	0.668948	0.615094
GO_NEGATIVE_REGULATION_OF_CYTOPLASMIC_TRANSPORT	0.703064	0.539623	0.666394	0.596226	0.639019	0.635849
GO_POSITIVE_REGULATION_OF_CELLULAR_RESPONSE_TO_TRANSFORMING_GROWTH_FACTOR_BETA_STIMULUS	0.64474	0.516981	0.64474	0.516981	0.602043	0.478616
GO_AXON_REGENERATION	0.612768	0.620755	0.594382	0.602516	0.590909	0.549057
GO_MICROTUBULE_BASED_PROCESS	0.745046	0.581761	0.714096	0.572327	0.703064	0.644025
GO_CALCIUM_MEDIATED_SIGNALING	0.714913	0.457233	0.650358	0.559748	0.669765	0.562893
GO_LOW_DENSITY_LIPOPROTEIN_PARTICLE_CLEARANCE	0.620429	0.539623	0.620429	0.539623	0.608478	0.550314
GO_SPERM_MOTILITY	0.686313	0.587421	0.666599	0.588679	0.663228	0.549686
GO_NEGATIVE_REGULATION_OF_SEQUENCE_SPECIFIC_DNA_BINDING_TRANSCRIPTION_FACTOR_ACTIVITY	0.715628	0.619497	0.65526	0.541509	0.670072	0.523899
GO_NEGATIVE_REGULATION_OF_PROTEIN_CATABOLIC_PROCESS	0.666394	0.489308	0.623902	0.56478	0.63667	0.559748
GO_CELLULAR_AMINO_ACID_METABOLIC_PROCESS	0.760776	0.525786	0.70429	0.541509	0.704494	0.587421
GO_POSITIVE_REGULATION_OF_DNA_BINDING	0.650153	0.501887	0.630439	0.48805	0.58764	0.549057
GO_NUCLEOTIDE_TRANSPORT	0.529826	0.538365	0.529826	0.538365	0.528601	0.490566
GO_REGULATION_OF_HAIR_FOLLICLE_DEVELOPMENT	0.612053	0.557233	0.599285	0.558491	0.572217	0.56478
GO_CRISTAE_FORMATION	0.556793	0.547799	0.556793	0.547799	0.534219	0.533333
GO_SYNAPTIC_VESICLE_RECYCLING	0.617875	0.57673	0.603575	0.606289	0.541164	0.557233
GO_POSITIVE_REGULATION_OF_NUCLEOSIDE_METABOLIC_PROCESS	0.627375	0.542767	0.616343	0.584906	0.593871	0.580503
GO_DORSAL_VENTRAL_PATTERN_FORMATION	0.709295	0.610063	0.694688	0.616981	0.668948	0.659119
GO_REGULATION_OF_VITAMIN_METABOLIC_PROCESS	0.587436	0.615723	0.585598	0.606918	0.55618	0.523899
GO_AEROBIC_RESPIRATION	0.565781	0.502516	0.560878	0.527044	0.527886	0.471698
GO_CELLULAR_RESPONSE_TO_INSULIN_STIMULUS	0.680286	0.610063	0.626558	0.492453	0.602247	0.574843
GO_SEQUESTERING_OF_METAL_ION	0.549336	0.526415	0.549336	0.526415	0.524311	0.505031
GO_COPPER_ION_TRANSPORT	0.595812	0.586164	0.591011	0.571698	0.562002	0.562264
GO_MEMBRANE_ASSEMBLY	0.608989	0.559119	0.606333	0.548428	0.552707	0.541509
GO_REGULATION_OF_DNA_DAMAGE_RESPONSE_SIGNAL_TRANSDUCTION_BY_P53_CLASS_MEDIATOR	0.605822	0.646541	0.605822	0.646541	0.575689	0.547799
GO_LIPID_DIGESTION	0.622983	0.622642	0.622983	0.622642	0.581307	0.580503
GO_POSITIVE_REGULATION_OF_CELLULAR_COMPONENT_ORGANIZATION	0.793565	0.686792	0.748825	0.671698	0.704597	0.676101
GO_POSITIVE_REGULATION_OF_G1_S_TRANSITION_OF_MITOTIC_CELL_CYCLE	0.61859	0.574214	0.612972	0.640252	0.557406	0.590566
GO_POSITIVE_REGULATION_OF_GENE_EXPRESSION	0.770684	0.590566	0.754648	0.537736	0.702758	0.562264
GO_NEUROMUSCULAR_PROCESS_CONTROLLING_BALANCE	0.660674	0.579874	0.613994	0.609434	0.575996	0.531447
GO_ORGAN_OR_TISSUE_SPECIFIC_IMMUNE_RESPONSE	0.583146	0.471698	0.569152	0.475472	0.559142	0.489308
GO_REGULATION_OF_CARDIAC_MUSCLE_CONTRACTION_BY_REGULATION_OF_THE_RELEASE_OF_SEQUESTERED_CALCIUM_ION	0.646782	0.496226	0.646782	0.477358	0.552911	0.538365
GO_NEGATIVE_REGULATION_OF_ORGANELLE_ASSEMBLY	0.605312	0.620126	0.580286	0.563522	0.596629	0.605031
GO_RESPONSE_TO_INTERFERON_BETA	0.571195	0.528931	0.562002	0.580503	0.528601	0.490566
GO_REGULATION_OF_ORGAN_FORMATION	0.637079	0.593082	0.637079	0.593082	0.556691	0.590566
GO_FOREBRAIN_DEVELOPMENT	0.73667	0.592453	0.705107	0.589937	0.687334	0.610692
GO_RHODOPSIN_MEDIATED_SIGNALING_PATHWAY	0.606946	0.591195	0.606946	0.591195	0.564964	0.514465
GO_ACTIVATION_OF_CYSTEINE_TYPE_ENDOPEPTIDASE_ACTIVITY	0.708172	0.525157	0.662104	0.466667	0.629418	0.520755
GO_REGULATION_OF_MESONEPHROS_DEVELOPMENT	0.589785	0.519497	0.582533	0.560377	0.569765	0.505031
GO_CARBOHYDRATE_DERIVATIVE_METABOLIC_PROCESS	0.829111	0.535849	0.734116	0.491195	0.70143	0.489308
GO_REGULATION_OF_CHROMATIN_BINDING	0.613381	0.586164	0.598672	0.650943	0.57712	0.547799
GO_STEM_CELL_PROLIFERATION	0.673034	0.548428	0.632584	0.509434	0.625638	0.567925
GO_NAD_METABOLIC_PROCESS	0.622268	0.484906	0.612257	0.474843	0.607354	0.44717
GO_REGULATION_OF_EXTRACELLULAR_MATRIX_ASSEMBLY	0.571297	0.499371	0.559142	0.485535	0.541573	0.514465
GO_PROTEIN_LOCALIZATION_TO_LYSOSOME	0.603371	0.52956	0.585904	0.562893	0.547804	0.524528
GO_MRNA_MODIFICATION	0.598876	0.633333	0.598876	0.633333	0.573238	0.633333
GO_SOMATIC_DIVERSIFICATION_OF_IMMUNOGLOBULINS	0.614096	0.536478	0.596731	0.614465	0.5619	0.562264
GO_ERBB2_SIGNALING_PATHWAY	0.627681	0.575472	0.626864	0.572327	0.595097	0.460377
GO_AMEBOIDAL_TYPE_CELL_MIGRATION	0.731767	0.561006	0.681307	0.506918	0.683963	0.575472
GO_HEMATOPOIETIC_STEM_CELL_DIFFERENTIATION	0.607865	0.443396	0.593258	0.479245	0.590603	0.45283
GO_SPINAL_CORD_MOTOR_NEURON_DIFFERENTIATION	0.659857	0.60566	0.648723	0.575472	0.640245	0.611321
GO_MONOCARBOXYLIC_ACID_METABOLIC_PROCESS	0.785393	0.587421	0.733197	0.557862	0.68764	0.62327
GO_CELLULAR_RESPONSE_TO_TOPOLOGICALLY_INCORRECT_PROTEIN	0.675587	0.467296	0.666701	0.43522	0.629418	0.516352
GO_AMINOGLYCAN_BIOSYNTHETIC_PROCESS	0.725843	0.486792	0.644842	0.513836	0.643003	0.536478
GO_DICARBOXYLIC_ACID_METABOLIC_PROCESS	0.702451	0.520755	0.681001	0.574214	0.635853	0.555346
GO_NEGATIVE_REGULATION_OF_ASTROCYTE_DIFFERENTIATION	0.578447	0.563522	0.57334	0.533333	0.555873	0.542767
GO_POSITIVE_REGULATION_OF_PROTEASOMAL_PROTEIN_CATABOLIC_PROCESS	0.691522	0.501887	0.646782	0.499371	0.636364	0.508805
GO_REGULATION_OF_ENERGY_HOMEOSTASIS	0.6476	0.54717	0.64382	0.580503	0.566905	0.590566
GO_REGULATION_OF_MEMBRANE_POTENTIAL	0.770174	0.574843	0.740449	0.586164	0.689377	0.657233
GO_POSITIVE_REGULATION_OF_RELEASE_OF_CYTOCHROME_C_FROM_MITOCHONDRIA	0.578447	0.567925	0.570072	0.549057	0.516037	0.538365
GO_PEPTIDYL_PROLINE_HYDROXYLATION	0.549336	0.481132	0.538509	0.505031	0.549336	0.481132
GO_MULTICELLULAR_ORGANISMAL_RESPONSE_TO_STRESS	0.73238	0.583648	0.679775	0.561006	0.681818	0.584906
GO_NEGATIVE_REGULATION_OF_SMALL_GTPASE_MEDIATED_SIGNAL_TRANSDUCTION	0.647191	0.615723	0.631359	0.679874	0.609602	0.696855
GO_ESTABLISHMENT_OF_LOCALIZATION_BY_MOVEMENT_ALONG_MICROTUBULE	0.681103	0.652201	0.596118	0.626415	0.615424	0.625786
GO_AMINO_ACID_BETAINE_TRANSPORT	0.615832	0.549686	0.615832	0.549686	0.564964	0.505031
GO_AMMONIUM_TRANSMEMBRANE_TRANSPORT	0.657508	0.468553	0.654239	0.515094	0.631461	0.475472
GO_REGULATION_OF_GROWTH	0.76762	0.541509	0.725741	0.602516	0.694995	0.601258
GO_CATION_TRANSPORT	0.825434	0.6	0.778141	0.613208	0.686823	0.510692
GO_GABAERGIC_NEURON_DIFFERENTIATION	0.604801	0.598113	0.604801	0.598113	0.559346	0.557233
GO_MACROAUTOPHAGY	0.751992	0.562893	0.692952	0.515723	0.726762	0.538365
GO_FATTY_ACID_BETA_OXIDATION_USING_ACYL_COA_DEHYDROGENASE	0.554852	0.528931	0.532278	0.471069	0.54382	0.514465
GO_MEMBRANE_DOCKING	0.657201	0.505031	0.63238	0.498742	0.591726	0.486164
GO_EXCITATORY_POSTSYNAPTIC_POTENTIAL	0.638611	0.568553	0.638407	0.546541	0.616956	0.572327
GO_GLUTAMINE_FAMILY_AMINO_ACID_METABOLIC_PROCESS	0.652809	0.581761	0.658631	0.603145	0.614505	0.560377
GO_REGULATION_OF_NUCLEASE_ACTIVITY	0.55475	0.518239	0.541777	0.583648	0.532074	0.505031
GO_RESPONSE_TO_INORGANIC_SUBSTANCE	0.731154	0.524528	0.691216	0.445283	0.686619	0.556604
GO_NEGATIVE_REGULATION_OF_HISTONE_ACETYLATION	0.516037	0.471698	0.492237	0.495597	0.516037	0.471698
GO_PHAGOLYSOSOME_ASSEMBLY	0.528498	0.586164	0.528498	0.586164	0.517058	0.562264
GO_MODULATION_BY_SYMBIONT_OF_HOST_CELLULAR_PROCESS	0.584985	0.510692	0.580797	0.606918	0.571297	0.567925
GO_REGULATION_OF_VESICLE_MEDIATED_TRANSPORT	0.744944	0.615723	0.699694	0.544654	0.683657	0.619497
GO_ORGANONITROGEN_COMPOUND_CATABOLIC_PROCESS	0.76905	0.493082	0.722778	0.53522	0.707967	0.556604
GO_REGULATION_OF_ASTROCYTE_DIFFERENTIATION	0.594688	0.587421	0.577937	0.585535	0.578039	0.574843
GO_REGULATION_OF_HYDROGEN_PEROXIDE_INDUCED_CELL_DEATH	0.601226	0.516352	0.598468	0.532704	0.586415	0.54717
GO_ADP_METABOLIC_PROCESS	0.641267	0.528931	0.635546	0.538994	0.568641	0.532704
GO_POSITIVE_REGULATION_OF_CELL_PROLIFERATION	0.759755	0.689937	0.74382	0.556604	0.721757	0.632075
GO_REGULATION_OF_SODIUM_ION_TRANSPORT	0.717058	0.55283	0.656793	0.564151	0.673544	0.618868
GO_POSITIVE_REGULATION_OF_TUMOR_NECROSIS_FACTOR_SUPERFAMILY_CYTOKINE_PRODUCTION	0.666599	0.503145	0.622778	0.61195	0.642492	0.496855
GO_NEGATIVE_REGULATION_OF_G_PROTEIN_COUPLED_RECEPTOR_PROTEIN_SIGNALING_PATHWAY	0.675894	0.596855	0.611951	0.642767	0.633197	0.580503
GO_HISTONE_DEUBIQUITINATION	0.510112	0.510063	0.506027	0.499371	0.507967	0.500629
GO_GLUCOSAMINE_CONTAINING_COMPOUND_METABOLIC_PROCESS	0.599796	0.595597	0.593871	0.619497	0.546067	0.6
GO_ORGANIC_ACID_TRANSPORT	0.764658	0.559748	0.695199	0.700629	0.696016	0.618239
GO_FOREBRAIN_REGIONALIZATION	0.617569	0.538994	0.595506	0.544654	0.617365	0.540252
GO_FOREBRAIN_GENERATION_OF_NEURONS	0.714505	0.637107	0.68284	0.597484	0.66047	0.594969
GO_CALCIUM_DEPENDENT_CELL_CELL_ADHESION_VIA_PLASMA_MEMBRANE_CELL_ADHESION_MOLECULES	0.648621	0.556604	0.647804	0.540881	0.620531	0.586164
GO_PANCREAS_DEVELOPMENT	0.710623	0.601258	0.646374	0.663522	0.640756	0.522013
GO_LEUKOCYTE_CHEMOTAXIS	0.699285	0.551572	0.619612	0.516981	0.628805	0.521384
GO_GLUCOSE_6_PHOSPHATE_METABOLIC_PROCESS	0.6	0.562893	0.6	0.562893	0.576813	0.537107
GO_MITOCHONDRIAL_TRANSMEMBRANE_TRANSPORT	0.606946	0.559119	0.605618	0.554717	0.577528	0.555975
GO_NUCLEAR_PORE_ORGANIZATION	0.57712	0.549057	0.56333	0.531447	0.555873	0.523899
GO_CELLULAR_RESPONSE_TO_NITRIC_OXIDE	0.597753	0.581761	0.572625	0.571069	0.569254	0.571698
GO_INTRA_S_DNA_DAMAGE_CHECKPOINT	0.539326	0.512579	0.54239	0.486164	0.531767	0.527673
GO_REGULATION_OF_SYNAPSE_STRUCTURE_OR_ACTIVITY	0.733401	0.512579	0.684168	0.615094	0.683248	0.611321
GO_HISTONE_H3_K9_MODIFICATION	0.544637	0.514465	0.539224	0.495597	0.535853	0.514465
GO_RESPONSE_TO_INTERFERON_ALPHA	0.612053	0.506918	0.611236	0.489308	0.608784	0.524528
GO_NEGATIVE_REGULATION_OF_TRANSLATIONAL_INITIATION	0.593565	0.506918	0.590705	0.506918	0.584474	0.515723
GO_REGULATION_OF_TOLL_LIKE_RECEPTOR_SIGNALING_PATHWAY	0.643616	0.556604	0.610827	0.603774	0.576813	0.567296
GO_CARDIAC_CONDUCTION_SYSTEM_DEVELOPMENT	0.563739	0.624528	0.559142	0.649057	0.537692	0.566667
GO_REGULATION_OF_GLOMERULAR_FILTRATION	0.537896	0.553459	0.538611	0.530189	0.530541	0.523899
GO_REGULATION_OF_FATTY_ACID_METABOLIC_PROCESS	0.689173	0.542138	0.634014	0.566038	0.667314	0.559119
GO_CYTOCHROME_COMPLEX_ASSEMBLY	0.537692	0.490566	0.537692	0.490566	0.516037	0.490566
GO_RESPONSE_TO_METAL_ION	0.753422	0.601258	0.685087	0.6	0.710827	0.557862
GO_CELL_SUBSTRATE_ADHESION	0.73524	0.574843	0.712053	0.596855	0.615015	0.566038
GO_NEGATIVE_REGULATION_OF_DEVELOPMENTAL_GROWTH	0.697242	0.67673	0.679265	0.623899	0.638202	0.50566
GO_NEGATIVE_REGULATION_OF_INTRACELLULAR_SIGNAL_TRANSDUCTION	0.778345	0.591195	0.712462	0.57673	0.734219	0.66478
GO_ENDOCARDIAL_CUSHION_FORMATION	0.592646	0.504403	0.57763	0.508805	0.545965	0.490566
GO_REGULATION_OF_NUCLEAR_CELL_CYCLE_DNA_REPLICATION	0.583759	0.562264	0.566701	0.543396	0.55189	0.549057
GO_ORGANIC_HYDROXY_COMPOUND_TRANSPORT	0.726864	0.537736	0.685393	0.505031	0.688151	0.594969
GO_MITOCHONDRIAL_CALCIUM_ION_HOMEOSTASIS	0.562717	0.522642	0.562717	0.522642	0.545148	0.505031
GO_REPLACEMENT_OSSIFICATION	0.644127	0.618239	0.641164	0.610692	0.615628	0.561006
GO_REGULATION_OF_ACTIN_FILAMENT_BASED_PROCESS	0.756895	0.620126	0.717569	0.525157	0.669663	0.618868
GO_WOUND_HEALING	0.780695	0.594969	0.726353	0.522013	0.725741	0.523899
GO_MITOTIC_CELL_CYCLE_ARREST	0.549234	0.489308	0.546885	0.513836	0.545965	0.495597
GO_HEXOSE_CATABOLIC_PROCESS	0.680695	0.569811	0.658733	0.610063	0.621246	0.504403
GO_GLUTAMINE_METABOLIC_PROCESS	0.572217	0.616352	0.564147	0.608176	0.54811	0.538365
GO_RESPONSE_TO_NERVE_GROWTH_FACTOR	0.653115	0.593711	0.646272	0.574843	0.611747	0.561006
GO_NEGATIVE_REGULATION_OF_TELOMERASE_ACTIVITY	0.5524	0.557862	0.5524	0.557862	0.534729	0.528931
GO_RNA_PROCESSING	0.733095	0.64717	0.669867	0.721384	0.697549	0.502516
GO_REGULATION_OF_IRE1_MEDIATED_UNFOLDED_PROTEIN_RESPONSE	0.535546	0.506918	0.534831	0.498113	0.532074	0.505031
GO_POSITIVE_REGULATION_OF_FATTY_ACID_BIOSYNTHETIC_PROCESS	0.569152	0.615094	0.569152	0.611321	0.537896	0.571698
GO_SYNAPTIC_VESICLE_CYCLE	0.663228	0.549686	0.650664	0.52956	0.618693	0.554717
GO_NUCLEOBASE_CONTAINING_SMALL_MOLECULE_METABOLIC_PROCESS	0.749642	0.52327	0.661593	0.512579	0.699081	0.511321
GO_POSITIVE_REGULATION_OF_INTERLEUKIN_1_SECRETION	0.602656	0.486164	0.602656	0.486164	0.579265	0.496226
GO_REGULATION_OF_CYTOKINE_PRODUCTION_INVOLVED_IN_IMMUNE_RESPONSE	0.607252	0.634591	0.583146	0.602516	0.563126	0.642138
GO_POSITIVE_REGULATION_OF_LEUKOCYTE_PROLIFERATION	0.653013	0.625157	0.63667	0.701258	0.623391	0.607547
GO_PSEUDOURIDINE_SYNTHESIS	0.51951	0.547799	0.51951	0.547799	0.512564	0.523899
GO_CELLULAR_PROTEIN_COMPLEX_ASSEMBLY	0.744025	0.566667	0.709602	0.548428	0.696425	0.573585
GO_DEFENSE_RESPONSE	0.797446	0.5	0.751073	0.554717	0.709091	0.531447
GO_POLY_A_MRNA_EXPORT_FROM_NUCLEUS	0.581716	0.495597	0.581716	0.495597	0.524311	0.523899
GO_PHOSPHOLIPID_BIOSYNTHETIC_PROCESS	0.74668	0.489937	0.706742	0.566667	0.681001	0.559748
GO_NEGATIVE_REGULATION_OF_LEUKOCYTE_APOPTOTIC_PROCESS	0.656384	0.472956	0.65475	0.48805	0.616037	0.479245
GO_POSITIVE_REGULATION_OF_HYDROLASE_ACTIVITY	0.755873	0.527673	0.751685	0.508805	0.713381	0.577358
GO_CELLULAR_RESPONSE_TO_INTERLEUKIN_4	0.606844	0.560377	0.606639	0.561635	0.550766	0.538365
GO_PORPHYRIN_CONTAINING_COMPOUND_METABOLIC_PROCESS	0.651583	0.604403	0.635955	0.544025	0.586108	0.572327
GO_SPERM_CAPACITATION	0.616343	0.5	0.59571	0.491195	0.576404	0.557233
GO_POSITIVE_REGULATION_OF_TELOMERASE_ACTIVITY	0.647293	0.499371	0.633708	0.49434	0.569356	0.494969
GO_NEGATIVE_REGULATION_OF_INTERLEUKIN_6_PRODUCTION	0.636261	0.573585	0.61001	0.572956	0.596936	0.500629
GO_CELLULAR_MONOVALENT_INORGANIC_CATION_HOMEOSTASIS	0.712666	0.548428	0.713585	0.593711	0.684372	0.501887
GO_RESPONSE_TO_METHYLMERCURY	0.549438	0.515723	0.549438	0.515723	0.51951	0.523899
GO_REGULATION_OF_CENTRIOLE_REPLICATION	0.575281	0.52956	0.575281	0.52956	0.537692	0.547799
GO_POSITIVE_REGULATION_OF_MULTICELLULAR_ORGANISMAL_METABOLIC_PROCESS	0.596016	0.56478	0.596016	0.56478	0.542288	0.514465
GO_REGULATION_OF_ACUTE_INFLAMMATORY_RESPONSE	0.674362	0.5	0.647089	0.562893	0.626864	0.528931
GO_CYTOKINE_PRODUCTION	0.698876	0.497484	0.631052	0.606289	0.638509	0.476101
GO_TOLL_LIKE_RECEPTOR_SIGNALING_PATHWAY	0.645148	0.467925	0.615322	0.575472	0.593565	0.47673
GO_POSITIVE_REGULATION_OF_INTRACELLULAR_TRANSPORT	0.740347	0.552201	0.711236	0.626415	0.670276	0.551572
GO_FOREBRAIN_CELL_MIGRATION	0.700715	0.618868	0.659653	0.637107	0.663534	0.655975
GO_DEMETHYLATION	0.679775	0.502516	0.65761	0.526415	0.619918	0.559748
GO_CELL_MOTILITY	0.763534	0.548428	0.762308	0.568553	0.712462	0.666667
GO_POSITIVE_REGULATION_OF_ENDOTHELIAL_CELL_MIGRATION	0.701021	0.506918	0.679265	0.611321	0.660061	0.54717
GO_DECIDUALIZATION	0.586006	0.538365	0.585802	0.538365	0.553524	0.543396
GO_REGULATION_OF_MONONUCLEAR_CELL_MIGRATION	0.603269	0.506918	0.594178	0.613836	0.582533	0.514465
GO_CERAMIDE_BIOSYNTHETIC_PROCESS	0.635342	0.516981	0.635342	0.516981	0.568744	0.58239
GO_NEGATIVE_REGULATION_OF_ORGAN_GROWTH	0.589888	0.608805	0.579367	0.598113	0.539224	0.583648
GO_NEGATIVE_REGULATION_OF_RESPONSE_TO_BIOTIC_STIMULUS	0.59142	0.578616	0.579367	0.590566	0.589683	0.580503
GO_ORGANOPHOSPHATE_ESTER_TRANSPORT	0.649132	0.56478	0.625536	0.598742	0.593156	0.522642
GO_MICROTUBULE_CYTOSKELETON_ORGANIZATION	0.753013	0.654717	0.676609	0.626415	0.665986	0.588679
GO_HISTONE_MONOUBIQUITINATION	0.622472	0.491824	0.613585	0.484906	0.571399	0.495597
GO_REGULATION_OF_CELL_CYCLE_G2_M_PHASE_TRANSITION	0.645046	0.533962	0.630644	0.532704	0.603882	0.581761
GO_EMBRYONIC_VISCEROCRANIUM_MORPHOGENESIS	0.533708	0.538365	0.525741	0.528931	0.508784	0.471698
GO_SOMATIC_CELL_DNA_RECOMBINATION	0.665884	0.564151	0.632993	0.596855	0.612666	0.554088
GO_PIGMENTATION	0.701328	0.625157	0.664862	0.599371	0.651379	0.654717
GO_POSITIVE_REGULATION_OF_PROTEIN_LOCALIZATION_TO_CELL_PERIPHERY	0.622778	0.628302	0.614198	0.618868	0.588151	0.516352
GO_POSITIVE_REGULATION_OF_TRANSLATIONAL_INITIATION	0.534423	0.504403	0.534423	0.504403	0.518182	0.533333
GO_NEGATIVE_REGULATION_OF_CELL_AGING	0.573647	0.571698	0.573647	0.571698	0.552707	0.589308
GO_B_CELL_MEDIATED_IMMUNITY	0.699694	0.567925	0.641777	0.488679	0.618488	0.461006
GO_AORTA_DEVELOPMENT	0.659653	0.577358	0.639428	0.560377	0.607559	0.615094
GO_CELL_DIFFERENTIATION_INVOLVED_IN_EMBRYONIC_PLACENTA_DEVELOPMENT	0.590296	0.62327	0.581205	0.631447	0.560368	0.58239
GO_ASYMMETRIC_CELL_DIVISION	0.511236	0.462264	0.509193	0.571698	0.506129	0.571698
GO_SPECIFICATION_OF_SYMMETRY	0.663636	0.549686	0.618488	0.494969	0.62809	0.525786
GO_PROTEIN_LOCALIZATION_TO_ENDOPLASMIC_RETICULUM	0.62237	0.469811	0.612666	0.477987	0.567109	0.47673
GO_BILE_ACID_BIOSYNTHETIC_PROCESS	0.567416	0.605031	0.56333	0.595597	0.546782	0.56478
GO_NEGATIVE_REGULATION_OF_COAGULATION	0.700409	0.619497	0.65475	0.641509	0.64096	0.622013
GO_HISTONE_EXCHANGE	0.568846	0.510063	0.565986	0.541509	0.56476	0.550943
GO_LIPID_HOMEOSTASIS	0.692441	0.530818	0.678754	0.587421	0.653422	0.498113
GO_CELLULAR_RESPIRATION	0.659857	0.578616	0.636261	0.571069	0.611338	0.566667
GO_NUCLEOTIDE_EXCISION_REPAIR_DNA_DAMAGE_RECOGNITION	0.521757	0.557233	0.518386	0.538365	0.512564	0.533333
GO_REGULATION_OF_ENDOTHELIAL_CELL_DEVELOPMENT	0.5857	0.547799	0.580695	0.56478	0.563636	0.523899
GO_B_CELL_DIFFERENTIATION	0.739224	0.557862	0.664556	0.544654	0.634219	0.557233
GO_NEURAL_PRECURSOR_CELL_PROLIFERATION	0.672932	0.587421	0.645046	0.592453	0.636159	0.651572
GO_NUCLEAR_TRANSPORT	0.748825	0.596855	0.691726	0.535849	0.668335	0.508805
GO_PEPTIDE_METABOLIC_PROCESS	0.732482	0.506289	0.677426	0.588679	0.676302	0.51195
GO_NEGATIVE_REGULATION_OF_CELL_SUBSTRATE_ADHESION	0.664862	0.568553	0.661593	0.558491	0.592339	0.534591
GO_REGULATION_OF_EPITHELIAL_CELL_DIFFERENTIATION	0.692952	0.563522	0.637079	0.555975	0.647395	0.580503
GO_ENDOTHELIAL_CELL_MIGRATION	0.686823	0.489308	0.685802	0.471698	0.650358	0.506918
GO_ORGANIC_HYDROXY_COMPOUND_CATABOLIC_PROCESS	0.686619	0.638994	0.616752	0.638994	0.611645	0.538365
GO_GLYCEROLIPID_METABOLIC_PROCESS	0.768437	0.546541	0.711338	0.568553	0.689479	0.561635
GO_PEPTIDYL_AMINO_ACID_MODIFICATION	0.775077	0.514465	0.742492	0.49434	0.703269	0.550314
GO_SECRETION	0.749642	0.513208	0.71665	0.72327	0.699183	0.620755
GO_REGULATION_OF_SEQUESTERING_OF_TRIGLYCERIDE	0.614709	0.515723	0.614709	0.515723	0.577937	0.515723
GO_NEGATIVE_REGULATION_OF_FIBROBLAST_GROWTH_FACTOR_RECEPTOR_SIGNALING_PATHWAY	0.599694	0.506918	0.59428	0.540252	0.525128	0.533333
GO_NEGATIVE_REGULATION_OF_PROTEIN_OLIGOMERIZATION	0.600409	0.480503	0.597038	0.474843	0.589377	0.486164
GO_CELL_ACTIVATION_INVOLVED_IN_IMMUNE_RESPONSE	0.716241	0.61761	0.679469	0.603145	0.63524	0.625157
GO_POSITIVE_REGULATION_OF_VASODILATION	0.658018	0.525157	0.652196	0.541509	0.638202	0.507547
GO_HOMOCYSTEINE_METABOLIC_PROCESS	0.571399	0.520755	0.569459	0.494969	0.547089	0.480503
GO_NEGATIVE_REGULATION_OF_HISTONE_MODIFICATION	0.627681	0.515094	0.627681	0.515094	0.560981	0.460377
GO_COFACTOR_CATABOLIC_PROCESS	0.567211	0.522642	0.567211	0.522642	0.537692	0.514465
GO_PYRIMIDINE_CONTAINING_COMPOUND_CATABOLIC_PROCESS	0.635955	0.515723	0.63095	0.549057	0.587947	0.471698
GO_NEGATIVE_REGULATION_OF_DNA_BINDING	0.646067	0.58805	0.636874	0.58805	0.590092	0.616981
GO_VENTRAL_SPINAL_CORD_DEVELOPMENT	0.659857	0.60566	0.607763	0.549686	0.591624	0.569182
GO_REGULATION_OF_CIRCADIAN_RHYTHM	0.748212	0.584906	0.683963	0.564151	0.675077	0.528302
GO_ANION_TRANSPORT	0.787232	0.600629	0.738611	0.559748	0.683861	0.625157
GO_CELL_CELL_ADHESION	0.779571	0.58805	0.75046	0.560377	0.670072	0.537107
GO_MORPHOGENESIS_OF_AN_ENDOTHELIUM	0.623289	0.58239	0.621553	0.598113	0.603473	0.58239
GO_GUANOSINE_CONTAINING_COMPOUND_METABOLIC_PROCESS	0.665577	0.537107	0.637589	0.624528	0.614913	0.516981
GO_POSITIVE_REGULATION_OF_RELEASE_OF_SEQUESTERED_CALCIUM_ION_INTO_CYTOSOL	0.634934	0.571069	0.634934	0.571069	0.614505	0.566038
GO_REGULATION_OF_CYCLIC_NUCLEOTIDE_METABOLIC_PROCESS	0.732482	0.593711	0.688968	0.608176	0.699285	0.633333
GO_CHONDROITIN_SULFATE_PROTEOGLYCAN_BIOSYNTHETIC_PROCESS	0.645557	0.549057	0.627681	0.550314	0.56333	0.518868
GO_GLANDULAR_EPITHELIAL_CELL_DEVELOPMENT	0.588458	0.505031	0.590296	0.508805	0.547191	0.506918
GO_RESPONSE_TO_MAGNESIUM_ION	0.676609	0.509434	0.661798	0.571698	0.574566	0.534591
GO_CELLULAR_RESPONSE_TO_ATP	0.552094	0.524528	0.549438	0.50566	0.551685	0.481132
GO_CHOLESTEROL_EFFLUX	0.64954	0.519497	0.643309	0.515723	0.63381	0.527673
GO_PROTEIN_OLIGOMERIZATION	0.798774	0.525786	0.711338	0.541509	0.685291	0.574214
GO_BETA_CATENIN_DESTRUCTION_COMPLEX_DISASSEMBLY	0.601941	0.533962	0.599694	0.532704	0.58764	0.505031
GO_INNER_DYNEIN_ARM_ASSEMBLY	0.577324	0.621384	0.574872	0.627673	0.542697	0.572327
GO_REGULATION_OF_EPITHELIAL_CELL_PROLIFERATION	0.749132	0.611321	0.690092	0.579245	0.645046	0.581132
GO_CHROMATIN_ASSEMBLY_OR_DISASSEMBLY	0.651992	0.557862	0.618897	0.555975	0.606639	0.648428
GO_REGULATION_OF_NITRIC_OXIDE_SYNTHASE_ACTIVITY	0.655975	0.543396	0.638713	0.598742	0.617671	0.540252
GO_REGULATION_OF_ANDROGEN_RECEPTOR_SIGNALING_PATHWAY	0.608069	0.530189	0.60715	0.563522	0.569152	0.530189
GO_LEFT_RIGHT_PATTERN_FORMATION	0.599591	0.598113	0.589888	0.598113	0.565271	0.560377
GO_REGULATION_OF_LIPID_BIOSYNTHETIC_PROCESS	0.706129	0.62327	0.671093	0.594969	0.638202	0.527673
GO_RESPONSE_TO_XENOBIOTIC_STIMULUS	0.735649	0.590566	0.67477	0.619497	0.695199	0.596226
GO_REGULATION_OF_MACROPHAGE_DERIVED_FOAM_CELL_DIFFERENTIATION	0.678141	0.539623	0.665679	0.513208	0.650153	0.548428
GO_EMBRYONIC_DIGESTIVE_TRACT_MORPHOGENESIS	0.640347	0.561006	0.640347	0.561006	0.573034	0.505031
GO_PLACENTA_BLOOD_VESSEL_DEVELOPMENT	0.639939	0.505031	0.611849	0.531447	0.564964	0.514465
GO_POSITIVE_REGULATION_OF_GUANYLATE_CYCLASE_ACTIVITY	0.613483	0.538365	0.613483	0.538365	0.57191	0.514465
GO_MELANIN_METABOLIC_PROCESS	0.554443	0.495597	0.550358	0.500629	0.539019	0.557233
GO_POSITIVE_REGULATION_OF_RESPONSE_TO_EXTERNAL_STIMULUS	0.767211	0.518239	0.7	0.466667	0.712972	0.598742
GO_POSITIVE_REGULATION_OF_CELL_CYCLE_G2_M_PHASE_TRANSITION	0.573953	0.488679	0.564658	0.557862	0.558427	0.47673
GO_REGULATION_OF_REMOVAL_OF_SUPEROXIDE_RADICALS	0.588968	0.551572	0.588968	0.551572	0.533401	0.462264
GO_NEGATIVE_REGULATION_OF_STEM_CELL_PROLIFERATION	0.570072	0.562893	0.563636	0.545912	0.525128	0.490566
GO_AGING	0.719612	0.55283	0.698468	0.516981	0.685802	0.532075
GO_REGULATION_OF_VACUOLAR_TRANSPORT	0.602554	0.518868	0.59857	0.520755	0.591216	0.526415
GO_CELLULAR_RESPONSE_TO_ELECTRICAL_STIMULUS	0.540756	0.557233	0.527681	0.547799	0.519612	0.547799
GO_REGULATION_OF_OXIDATIVE_PHOSPHORYLATION	0.553728	0.550314	0.549438	0.583648	0.526456	0.533333
GO_NEGATIVE_REGULATION_OF_CHROMOSOME_SEGREGATION	0.594076	0.503774	0.594382	0.558491	0.580388	0.531447
GO_NEGATIVE_REGULATION_OF_EXTRINSIC_APOPTOTIC_SIGNALING_PATHWAY	0.715322	0.483648	0.668437	0.58239	0.660368	0.557233
GO_REGULATION_OF_BONE_DEVELOPMENT	0.589888	0.598113	0.589888	0.598113	0.583248	0.595597
GO_POSITIVE_REGULATION_OF_T_CELL_MEDIATED_CYTOTOXICITY	0.556691	0.556604	0.552196	0.538994	0.530746	0.533333
GO_REGULATION_OF_LEUKOCYTE_MEDIATED_CYTOTOXICITY	0.625945	0.569811	0.608376	0.469182	0.59285	0.576101
GO_REGULATION_OF_CHOLESTEROL_BIOSYNTHETIC_PROCESS	0.61379	0.541509	0.61379	0.541509	0.607252	0.536478
GO_POLYSACCHARIDE_CATABOLIC_PROCESS	0.638611	0.51195	0.638611	0.51195	0.605005	0.514465
GO_NEGATIVE_REGULATION_OF_AUTOPHAGY	0.661287	0.559748	0.6381	0.544654	0.61287	0.555346
GO_INNER_CELL_MASS_CELL_PROLIFERATION	0.539019	0.505031	0.539019	0.505031	0.532074	0.523899
GO_POSITIVE_REGULATION_OF_MRNA_SPLICING_VIA_SPLICEOSOME	0.543309	0.557233	0.543309	0.557233	0.543309	0.557233
GO_POSTTRANSCRIPTIONAL_REGULATION_OF_GENE_EXPRESSION	0.74525	0.503145	0.702043	0.518239	0.688866	0.55283
GO_POSITIVE_REGULATION_OF_DNA_DEPENDENT_DNA_REPLICATION	0.56047	0.557233	0.540041	0.531447	0.54811	0.523899
GO_STARTLE_RESPONSE	0.65189	0.522013	0.624719	0.598113	0.607763	0.541509
GO_MOTOR_NEURON_AXON_GUIDANCE	0.670582	0.544654	0.633606	0.571069	0.637589	0.530818
GO_TRANSCRIPTION_FROM_RNA_POLYMERASE_II_PROMOTER	0.751685	0.627044	0.710112	0.542767	0.71379	0.496226
GO_PYRIMIDINE_RIBONUCLEOSIDE_CATABOLIC_PROCESS	0.578141	0.559119	0.578141	0.559119	0.534219	0.557233
GO_RESPONSE_TO_ENDOGENOUS_STIMULUS	0.770582	0.637736	0.772012	0.525157	0.65097	0.630189
GO_HYPOTHALAMUS_DEVELOPMENT	0.621655	0.510692	0.621655	0.510692	0.545659	0.486164
GO_PATTERN_RECOGNITION_RECEPTOR_SIGNALING_PATHWAY	0.669561	0.561006	0.632074	0.572327	0.630644	0.542138
GO_POSITIVE_REGULATION_OF_MEIOTIC_CELL_CYCLE	0.594178	0.573585	0.580388	0.625786	0.552911	0.523899
GO_LATERAL_MESODERM_DEVELOPMENT	0.537079	0.505031	0.537079	0.505031	0.521655	0.490566
GO_POSITIVE_REGULATION_OF_CELL_MATRIX_ADHESION	0.665679	0.561006	0.665679	0.559119	0.606946	0.488679
GO_EMBRYO_DEVELOPMENT	0.760674	0.586792	0.732789	0.622642	0.706946	0.583648
GO_REGULATION_OF_STRIATED_MUSCLE_CONTRACTION	0.667007	0.54717	0.65475	0.52956	0.6476	0.548428
GO_REGULATION_OF_LEUKOCYTE_DIFFERENTIATION	0.732686	0.584906	0.705312	0.674214	0.696425	0.593711
GO_REGULATION_OF_TRANSCRIPTION_ELONGATION_FROM_RNA_POLYMERASE_II_PROMOTER	0.558938	0.526415	0.558938	0.526415	0.535751	0.528931
GO_WATER_TRANSPORT	0.549745	0.528931	0.549745	0.528931	0.522983	0.457862
GO_ESTABLISHMENT_OF_CELL_POLARITY	0.679673	0.601258	0.614198	0.436478	0.654341	0.589308
GO_BIOTIN_METABOLIC_PROCESS	0.610725	0.575472	0.605312	0.569182	0.574362	0.56478
GO_STEM_CELL_DIVISION	0.604699	0.545912	0.604699	0.545912	0.576098	0.554717
GO_REACTIVE_OXYGEN_SPECIES_BIOSYNTHETIC_PROCESS	0.635036	0.55283	0.631665	0.544654	0.587028	0.557233
GO_POSITIVE_REGULATION_OF_NITRIC_OXIDE_SYNTHASE_BIOSYNTHETIC_PROCESS	0.587538	0.603145	0.587538	0.603145	0.558018	0.566667
GO_DIGESTIVE_SYSTEM_DEVELOPMENT	0.718897	0.621384	0.665781	0.607547	0.605209	0.628931
GO_POSITIVE_REGULATION_OF_STEROID_BIOSYNTHETIC_PROCESS	0.57712	0.591195	0.579162	0.591195	0.553728	0.6
GO_DNA_CONFORMATION_CHANGE	0.670378	0.607547	0.651379	0.537107	0.663228	0.58239
GO_DETECTION_OF_MECHANICAL_STIMULUS	0.651788	0.601887	0.641573	0.549057	0.614709	0.476101
GO_SEXUAL_REPRODUCTION	0.750153	0.554717	0.735138	0.584906	0.682635	0.47673
GO_EPIDERMAL_CELL_DIFFERENTIATION	0.718693	0.627673	0.677732	0.511321	0.672114	0.57044
GO_SYNAPTONEMAL_COMPLEX_ORGANIZATION	0.603473	0.573585	0.603473	0.573585	0.55618	0.54717
GO_BASE_EXCISION_REPAIR	0.60715	0.580503	0.596527	0.618868	0.557406	0.476101
GO_CELLULAR_CARBOHYDRATE_CATABOLIC_PROCESS	0.639326	0.543396	0.639326	0.543396	0.59285	0.488679
GO_NEGATIVE_REGULATION_OF_TYPE_2_IMMUNE_RESPONSE	0.577732	0.619497	0.577732	0.619497	0.567314	0.495597
GO_REGULATION_OF_NUCLEOSIDE_METABOLIC_PROCESS	0.659653	0.526415	0.65904	0.518239	0.629724	0.592453
GO_TAXIS	0.780184	0.559119	0.703575	0.637736	0.692339	0.588679
GO_CITRULLINE_METABOLIC_PROCESS	0.568029	0.54717	0.568029	0.54717	0.545965	0.514465
GO_NEGATIVE_REGULATION_OF_AXON_GUIDANCE	0.660776	0.541509	0.653933	0.56478	0.604188	0.545283
GO_ORGAN_FORMATION	0.638713	0.605031	0.631869	0.631447	0.588866	0.605031
GO_NEGATIVE_REGULATION_OF_CALCIUM_ION_TRANSPORT_INTO_CYTOSOL	0.587436	0.584277	0.587436	0.584277	0.582227	0.584277
GO_REGULATION_OF_CARDIAC_MUSCLE_CELL_MEMBRANE_REPOLARIZATION	0.57334	0.611321	0.565475	0.598742	0.550562	0.500629
GO_RESPONSE_TO_GLUCAGON	0.67048	0.537107	0.667518	0.525786	0.619714	0.512579
GO_NEGATIVE_REGULATION_OF_TISSUE_REMODELING	0.551073	0.485535	0.535036	0.479874	0.536364	0.490566
GO_MEMBRANE_TUBULATION	0.55526	0.542138	0.55526	0.542138	0.541573	0.505031
GO_EMBRYONIC_PLACENTA_DEVELOPMENT	0.680695	0.608805	0.636874	0.540252	0.589173	0.486792
GO_SMALL_MOLECULE_BIOSYNTHETIC_PROCESS	0.760266	0.549686	0.69142	0.552201	0.709704	0.516352
GO_ANATOMICAL_STRUCTURE_MATURATION	0.66619	0.589937	0.6524	0.601258	0.6381	0.58239
GO_REGULATION_OF_AMYLOID_PRECURSOR_PROTEIN_CATABOLIC_PROCESS	0.591624	0.486164	0.590603	0.477358	0.556895	0.500629
GO_CELLULAR_EXTRAVASATION	0.62002	0.503145	0.62002	0.503145	0.593156	0.514465
GO_REGULATION_OF_TELOMERE_MAINTENANCE	0.687436	0.548428	0.671604	0.530818	0.640041	0.474214
GO_REGULATION_OF_EXTRINSIC_APOPTOTIC_SIGNALING_PATHWAY_VIA_DEATH_DOMAIN_RECEPTORS	0.673647	0.569811	0.672421	0.561635	0.628294	0.544654
GO_NEGATIVE_REGULATION_OF_WOUND_HEALING	0.71093	0.514465	0.645352	0.512579	0.648417	0.58805
GO_REGULATION_OF_IMMUNOGLOBULIN_PRODUCTION	0.606844	0.462264	0.598161	0.518868	0.556384	0.538365
GO_FATTY_ACYL_COA_METABOLIC_PROCESS	0.626966	0.554088	0.618182	0.584906	0.617263	0.565409
GO_NEGATIVE_REGULATION_OF_MUSCLE_CELL_APOPTOTIC_PROCESS	0.658529	0.516981	0.649847	0.566038	0.637283	0.486792
GO_GPI_ANCHOR_METABOLIC_PROCESS	0.554239	0.519497	0.545761	0.615723	0.54903	0.523899
GO_POSITIVE_REGULATION_OF_HISTONE_DEACETYLATION	0.59857	0.538994	0.59857	0.538994	0.567314	0.505031
GO_BLOOD_COAGULATION_FIBRIN_CLOT_FORMATION	0.58907	0.471698	0.58907	0.471698	0.534219	0.481132
GO_POSITIVE_REGULATION_OF_INSULIN_SECRETION	0.64903	0.579245	0.640347	0.545283	0.618386	0.545912
GO_NEGATIVE_REGULATION_OF_NEUROTRANSMITTER_TRANSPORT	0.611032	0.584277	0.590194	0.618868	0.590807	0.584277
GO_AMYLOID_PRECURSOR_PROTEIN_METABOLIC_PROCESS	0.569969	0.605031	0.564147	0.655975	0.527273	0.633333
GO_NUCLEIC_ACID_PHOSPHODIESTER_BOND_HYDROLYSIS	0.692033	0.576101	0.64811	0.562264	0.627273	0.58805
GO_CHEMICAL_HOMEOSTASIS_WITHIN_A_TISSUE	0.571399	0.587421	0.571399	0.587421	0.546782	0.523899
GO_REGULATION_OF_MYELOID_CELL_DIFFERENTIATION	0.71522	0.589937	0.677528	0.589937	0.647089	0.677358
GO_REGULATION_OF_RESPONSE_TO_EXTERNAL_STIMULUS	0.780695	0.574843	0.75526	0.574843	0.741471	0.571069
GO_REGULATION_OF_RNA_POLYMERASE_II_TRANSCRIPTIONAL_PREINITIATION_COMPLEX_ASSEMBLY	0.558121	0.541509	0.556078	0.574214	0.521655	0.523899
GO_RETROGRADE_PROTEIN_TRANSPORT_ER_TO_CYTOSOL	0.535751	0.555975	0.535751	0.555975	0.521655	0.490566
GO_EPITHELIAL_CELL_CELL_ADHESION	0.559755	0.481132	0.554443	0.508805	0.559755	0.481132
GO_REGULATION_OF_MITOCHONDRION_ORGANIZATION	0.738815	0.644654	0.705005	0.684906	0.665986	0.691824
GO_POLYAMINE_METABOLIC_PROCESS	0.510419	0.6	0.508274	0.590566	0.510419	0.6
GO_POSITIVE_REGULATION_OF_MUSCLE_CONTRACTION	0.661491	0.495597	0.637283	0.536478	0.624208	0.483019
GO_NEGATIVE_REGULATION_OF_T_CELL_RECEPTOR_SIGNALING_PATHWAY	0.584372	0.552201	0.584372	0.552201	0.539632	0.495597
GO_PTERIDINE_CONTAINING_COMPOUND_BIOSYNTHETIC_PROCESS	0.506946	0.557233	0.506946	0.557233	0.506946	0.557233
GO_BLOOD_VESSEL_ENDOTHELIAL_CELL_MIGRATION	0.636874	0.506918	0.635955	0.489308	0.593871	0.566667
GO_POSITIVE_REGULATION_OF_PROTEIN_LOCALIZATION_TO_NUCLEUS	0.724311	0.559119	0.690398	0.581132	0.667109	0.606918
GO_POSITIVE_REGULATION_OF_BMP_SIGNALING_PATHWAY	0.565884	0.61761	0.571502	0.642138	0.553115	0.562264
GO_REGULATION_OF_INTERFERON_GAMMA_BIOSYNTHETIC_PROCESS	0.534831	0.480503	0.534831	0.480503	0.527273	0.523899
GO_PROXIMAL_DISTAL_PATTERN_FORMATION	0.646067	0.599371	0.649847	0.630818	0.604188	0.638994
GO_STRIATED_MUSCLE_CONTRACTION	0.686925	0.561006	0.67712	0.595597	0.651073	0.571698
GO_NEGATIVE_REGULATION_OF_ANION_TRANSPORT	0.678141	0.590566	0.649132	0.596855	0.644331	0.573585
GO_NEGATIVE_REGULATION_OF_CD4_POSITIVE_ALPHA_BETA_T_CELL_DIFFERENTIATION	0.532074	0.547799	0.532074	0.547799	0.51951	0.490566
GO_ECTODERM_DEVELOPMENT	0.61522	0.562264	0.612462	0.610063	0.596936	0.519497
GO_HYALURONAN_METABOLIC_PROCESS	0.683759	0.61195	0.677732	0.650314	0.653218	0.52327
GO_LEUKOCYTE_MIGRATION	0.735444	0.637736	0.699591	0.557233	0.645352	0.506289
GO_NEGATIVE_REGULATION_OF_INTRACELLULAR_PROTEIN_TRANSPORT	0.690705	0.523899	0.625536	0.500629	0.575077	0.559119
GO_MEIOSIS_I	0.68284	0.579245	0.620531	0.48239	0.61573	0.554717
GO_SENSORY_PERCEPTION_OF_PAIN	0.682227	0.523899	0.619918	0.623899	0.642492	0.61195
GO_NEGATIVE_REGULATION_OF_GENE_EXPRESSION_EPIGENETIC	0.65383	0.597484	0.648723	0.555346	0.605822	0.591195
GO_ALDITOL_METABOLIC_PROCESS	0.605107	0.586792	0.603269	0.563522	0.551992	0.52956
GO_MITOCHONDRIAL_ELECTRON_TRANSPORT_UBIQUINOL_TO_CYTOCHROME_C	0.494382	0.490566	0.494382	0.490566	0.5	0.5
GO_REGULATION_OF_ANATOMICAL_STRUCTURE_SIZE	0.738815	0.566667	0.707252	0.628931	0.688049	0.697484
GO_REGULATION_OF_CELL_PROLIFERATION_INVOLVED_IN_KIDNEY_DEVELOPMENT	0.562206	0.566667	0.561185	0.549057	0.533401	0.533333
GO_POSITIVE_REGULATION_OF_MITOCHONDRION_ORGANIZATION	0.70572	0.622013	0.665271	0.620755	0.687436	0.596855
GO_POSITIVE_REGULATION_OF_CATALYTIC_ACTIVITY	0.764964	0.555975	0.755158	0.549057	0.69857	0.618868
GO_POSITIVE_REGULATION_OF_SIGNAL_TRANSDUCTION_BY_P53_CLASS_MEDIATOR	0.574055	0.652201	0.577937	0.601258	0.557201	0.560377
GO_PEPTIDYL_LYSINE_MODIFICATION	0.73095	0.550314	0.67855	0.53522	0.676609	0.572327
GO_METHYLATION_DEPENDENT_CHROMATIN_SILENCING	0.54954	0.549057	0.54954	0.549057	0.542492	0.557862
GO_REGULATION_OF_LIPOPROTEIN_LIPASE_ACTIVITY	0.559755	0.489308	0.559755	0.489308	0.534219	0.514465
GO_HORMONE_MEDIATED_SIGNALING_PATHWAY	0.714913	0.706289	0.666701	0.508805	0.677222	0.51195
GO_ANDROGEN_BIOSYNTHETIC_PROCESS	0.537998	0.558491	0.537998	0.558491	0.525128	0.566667
GO_NEGATIVE_REGULATION_OF_PROTEIN_BINDING	0.683861	0.615094	0.644025	0.593711	0.62523	0.545283
GO_POSITIVE_REGULATION_OF_OLIGODENDROCYTE_DIFFERENTIATION	0.542084	0.486164	0.542084	0.486164	0.527783	0.538365
GO_AXONEMAL_DYNEIN_COMPLEX_ASSEMBLY	0.574974	0.562264	0.571297	0.586164	0.550766	0.533962
GO_REGULATION_OF_LIPID_METABOLIC_PROCESS	0.729316	0.608805	0.716956	0.675472	0.670787	0.567925
GO_HEMIDESMOSOME_ASSEMBLY	0.573034	0.525786	0.559959	0.52327	0.544331	0.543396
GO_MAST_CELL_ACTIVATION	0.562615	0.56478	0.554648	0.603774	0.526456	0.549057
GO_RESPONSE_TO_EXTERNAL_STIMULUS	0.801634	0.62327	0.787334	0.495597	0.695403	0.583019
GO_PROTEIN_IMPORT_INTO_NUCLEUS_TRANSLOCATION	0.562308	0.563522	0.554239	0.600629	0.51951	0.523899
GO_REGULATION_OF_ADENYLATE_CYCLASE_ACTIVITY	0.671297	0.604403	0.623085	0.568553	0.64474	0.601258
GO_POSITIVE_REGULATION_OF_LEUKOCYTE_DIFFERENTIATION	0.69285	0.640252	0.654137	0.620126	0.662921	0.547799
GO_MITOCHONDRIAL_MEMBRANE_ORGANIZATION	0.633708	0.653459	0.598672	0.62327	0.551481	0.524528
GO_POSITIVE_REGULATION_OF_NEUTROPHIL_MIGRATION	0.602554	0.538365	0.592952	0.569811	0.54811	0.528931
GO_INTRA_GOLGI_VESICLE_MEDIATED_TRANSPORT	0.631563	0.614465	0.608887	0.62956	0.59571	0.618239
GO_REGULATION_OF_SPINDLE_CHECKPOINT	0.594382	0.555975	0.594382	0.555975	0.570787	0.557233
GO_POSITIVE_REGULATION_OF_STRIATED_MUSCLE_CONTRACTION	0.544944	0.573585	0.540347	0.589308	0.524311	0.523899
GO_ANATOMICAL_STRUCTURE_REGRESSION	0.589479	0.589308	0.5857	0.571698	0.562002	0.581132
GO_CEREBRAL_CORTEX_NEURON_DIFFERENTIATION	0.626864	0.600629	0.623596	0.609434	0.579877	0.614465
GO_OVARIAN_FOLLICLE_DEVELOPMENT	0.642799	0.533333	0.629826	0.552201	0.592952	0.480503
GO_REGULATION_OF_VENTRICULAR_CARDIAC_MUSCLE_CELL_ACTION_POTENTIAL	0.61859	0.542138	0.618182	0.540252	0.550255	0.481132
GO_REGULATION_OF_MYOBLAST_DIFFERENTIATION	0.64474	0.5	0.634627	0.489937	0.592748	0.477358
GO_GLUCAN_METABOLIC_PROCESS	0.656078	0.54717	0.64617	0.577358	0.610521	0.49434
GO_CARDIAC_ATRIUM_DEVELOPMENT	0.686415	0.579874	0.682227	0.603145	0.59857	0.52956
GO_NEGATIVE_REGULATION_OF_CELLULAR_RESPONSE_TO_GROWTH_FACTOR_STIMULUS	0.733299	0.505031	0.68335	0.519497	0.713585	0.588679
GO_FATTY_ACID_HOMEOSTASIS	0.561491	0.514465	0.552094	0.567925	0.556691	0.547799
GO_NUCLEOTIDE_SUGAR_METABOLIC_PROCESS	0.594178	0.49434	0.583963	0.484906	0.552809	0.505031
GO_ENERGY_DERIVATION_BY_OXIDATION_OF_ORGANIC_COMPOUNDS	0.713585	0.60566	0.672523	0.503774	0.656282	0.532075
GO_REGULATION_OF_PLATELET_AGGREGATION	0.57906	0.606918	0.567518	0.643396	0.569254	0.573585
GO_POSITIVE_REGULATION_OF_PROTEIN_IMPORT_INTO_NUCLEUS_TRANSLOCATION	0.595097	0.522013	0.595097	0.522013	0.539837	0.533333
GO_POSITIVE_REGULATION_OF_CARDIAC_MUSCLE_CONTRACTION	0.535036	0.547799	0.534116	0.538365	0.520838	0.490566
GO_REGULATION_OF_SUBSTRATE_ADHESION_DEPENDENT_CELL_SPREADING	0.650051	0.522013	0.641982	0.541509	0.604801	0.564151
GO_NEPHRIC_DUCT_DEVELOPMENT	0.575792	0.535849	0.574259	0.545912	0.54474	0.506918
GO_POST_GOLGI_VESICLE_MEDIATED_TRANSPORT	0.645352	0.625786	0.636159	0.607547	0.610215	0.610063
GO_ERROR_FREE_TRANSLESION_SYNTHESIS	0.54382	0.581132	0.54382	0.581132	0.521655	0.523899
GO_EYE_PHOTORECEPTOR_CELL_DIFFERENTIATION	0.638815	0.569811	0.638611	0.566667	0.599387	0.651572
GO_RESPONSE_TO_TESTOSTERONE	0.641777	0.579245	0.633401	0.577987	0.583861	0.537736
GO_CENTRIOLE_ASSEMBLY	0.562819	0.57673	0.562819	0.57673	0.540347	0.571698
GO_REGULATION_OF_HEMOPOIESIS	0.744637	0.574214	0.673953	0.549686	0.628192	0.589937
GO_ATRIAL_SEPTUM_DEVELOPMENT	0.621144	0.583648	0.621144	0.583648	0.565373	0.614465
GO_DETECTION_OF_TEMPERATURE_STIMULUS	0.604597	0.578616	0.599183	0.57673	0.544637	0.547799
GO_ION_TRANSMEMBRANE_TRANSPORT	0.800613	0.577987	0.75383	0.578616	0.67998	0.544654
GO_ENAMEL_MINERALIZATION	0.544842	0.505031	0.520633	0.530189	0.521655	0.481132
GO_POSITIVE_REGULATION_OF_CALCIUM_MEDIATED_SIGNALING	0.640756	0.590566	0.626762	0.594969	0.601226	0.598113
GO_NEURAL_CREST_CELL_MIGRATION	0.686823	0.581132	0.626456	0.538365	0.613483	0.510692
GO_SPINAL_CORD_MOTOR_NEURON_CELL_FATE_SPECIFICATION	0.642799	0.571698	0.642799	0.571698	0.611542	0.595597
GO_REGULATION_OF_GLYCOPROTEIN_METABOLIC_PROCESS	0.635342	0.52956	0.615322	0.518239	0.590909	0.547799
GO_INTRACELLULAR_SIGNAL_TRANSDUCTION	0.787743	0.566038	0.743922	0.575472	0.688458	0.610063
GO_REGULATION_OF_BEHAVIOR	0.694484	0.552201	0.684883	0.539623	0.615015	0.531447
GO_PYRIMIDINE_NUCLEOTIDE_METABOLIC_PROCESS	0.592237	0.547799	0.582329	0.509434	0.54811	0.566667
GO_GLYCOLIPID_CATABOLIC_PROCESS	0.548723	0.573585	0.547804	0.56478	0.521655	0.490566
GO_SYNAPTIC_VESICLE_ENDOCYTOSIS	0.58999	0.545283	0.58999	0.545283	0.567314	0.495597
GO_POSITIVE_REGULATION_OF_PROTEIN_TYROSINE_KINASE_ACTIVITY	0.630031	0.639623	0.613075	0.623899	0.602758	0.575472
GO_POSITIVE_REGULATION_OF_HEART_RATE	0.559755	0.50566	0.566088	0.555346	0.526966	0.515723
GO_PALATE_DEVELOPMENT	0.745557	0.666667	0.711951	0.625157	0.639939	0.550314
GO_INNATE_IMMUNE_RESPONSE_ACTIVATING_CELL_SURFACE_RECEPTOR_SIGNALING_PATHWAY	0.665373	0.455346	0.639939	0.475472	0.566599	0.456604
GO_PATTERNING_OF_BLOOD_VESSELS	0.693667	0.548428	0.689581	0.577358	0.656588	0.484277
GO_REGULATION_OF_HOMEOSTATIC_PROCESS	0.755975	0.554717	0.717365	0.614465	0.706946	0.639623
GO_FATTY_ACID_BETA_OXIDATION_USING_ACYL_COA_OXIDASE	0.544637	0.514465	0.537589	0.505031	0.541164	0.523899
GO_POSITIVE_REGULATION_OF_VASOCONSTRICTION	0.595301	0.527673	0.574464	0.579874	0.57191	0.562893
GO_GOLGI_TO_PLASMA_MEMBRANE_TRANSPORT	0.61573	0.557233	0.603575	0.627673	0.569561	0.541509
GO_PROTEIN_TARGETING_TO_MEMBRANE	0.679673	0.661006	0.598876	0.487421	0.61001	0.569811
GO_MITOTIC_CELL_CYCLE	0.749949	0.649057	0.715424	0.638365	0.713892	0.596226
GO_REGULATION_OF_FEEDING_BEHAVIOR	0.572829	0.457233	0.572829	0.457233	0.536057	0.560377
GO_REGULATION_OF_THYMOCYTE_AGGREGATION	0.63238	0.58239	0.6238	0.555975	0.611645	0.554088
GO_PROTEIN_COMPLEX_BIOGENESIS	0.800204	0.557233	0.774362	0.569811	0.701736	0.598113
GO_REGULATION_OF_MULTICELLULAR_ORGANISM_GROWTH	0.685291	0.556604	0.65189	0.569182	0.646885	0.512579
GO_REGULATION_OF_KIDNEY_DEVELOPMENT	0.647293	0.579874	0.602451	0.562893	0.600511	0.573585
GO_MACROMOLECULAR_COMPLEX_DISASSEMBLY	0.676404	0.54717	0.631154	0.594969	0.625638	0.696226
GO_POSITIVE_REGULATION_OF_CELLULAR_COMPONENT_BIOGENESIS	0.75189	0.571698	0.703473	0.581761	0.693156	0.54717
GO_POSITIVE_REGULATION_OF_MITOCHONDRIAL_MEMBRANE_PERMEABILITY	0.537079	0.515723	0.531461	0.506918	0.516037	0.533333
GO_COMPLEMENT_ACTIVATION	0.666599	0.542767	0.629826	0.589308	0.617365	0.56478
GO_REGULATION_OF_CATECHOLAMINE_SECRETION	0.64954	0.615723	0.64096	0.606918	0.560572	0.498113
GO_BONE_DEVELOPMENT	0.742288	0.577358	0.701941	0.565409	0.707048	0.574843
GO_NEGATIVE_REGULATION_OF_INTRACELLULAR_STEROID_HORMONE_RECEPTOR_SIGNALING_PATHWAY	0.617263	0.552201	0.60715	0.55283	0.565475	0.45283
GO_DERMATAN_SULFATE_PROTEOGLYCAN_METABOLIC_PROCESS	0.615832	0.496226	0.606333	0.506289	0.597957	0.520755
GO_REGULATION_OF_BIOMINERAL_TISSUE_DEVELOPMENT	0.683453	0.486792	0.669765	0.532075	0.654035	0.516981
GO_REGULATION_OF_AMINE_TRANSPORT	0.707354	0.541509	0.669561	0.573585	0.604086	0.622642
GO_SMOOTH_MUSCLE_TISSUE_DEVELOPMENT	0.657099	0.640252	0.656588	0.630189	0.621246	0.635849
GO_NEGATIVE_REGULATION_OF_HEMATOPOIETIC_PROGENITOR_CELL_DIFFERENTIATION	0.532482	0.505031	0.532482	0.505031	0.518182	0.481132
GO_NEGATIVE_REGULATION_OF_NUCLEOSIDE_METABOLIC_PROCESS	0.575689	0.591195	0.575689	0.591195	0.57048	0.591195
GO_NEGATIVE_REGULATION_OF_CATION_CHANNEL_ACTIVITY	0.599183	0.595597	0.588662	0.618868	0.568641	0.650314
GO_NCRNA_PROCESSING	0.668233	0.581761	0.639837	0.592453	0.675383	0.527673
GO_NEGATIVE_REGULATION_OF_TRANSPORT	0.770889	0.519497	0.730031	0.533333	0.711951	0.586792
GO_THYMOCYTE_AGGREGATION	0.6619	0.585535	0.644433	0.578616	0.583146	0.589308
GO_LEYDIG_CELL_DIFFERENTIATION	0.574055	0.530818	0.563943	0.522013	0.530746	0.566667
GO_AMINE_METABOLIC_PROCESS	0.72666	0.559748	0.671502	0.574843	0.652196	0.622013
GO_DNA_MODIFICATION	0.68713	0.586792	0.634729	0.54717	0.640654	0.544025
GO_PROTEIN_LOCALIZATION_TO_MEMBRANE	0.711134	0.640252	0.68335	0.64717	0.675281	0.598113
GO_RNA_SURVEILLANCE	0.525128	0.462264	0.525128	0.462264	0.521655	0.471698
GO_MITOTIC_SPINDLE_ASSEMBLY	0.612666	0.57044	0.602451	0.600629	0.586415	0.589937
GO_REGULATION_OF_GRANULOCYTE_DIFFERENTIATION	0.560572	0.471698	0.560572	0.471698	0.543309	0.490566
GO_RESPONSE_TO_ALKALOID	0.742492	0.549057	0.694076	0.515094	0.649642	0.545283
GO_REGULATION_OF_MESENCHYMAL_CELL_PROLIFERATION	0.661593	0.549057	0.603882	0.608176	0.590909	0.634591
GO_MORPHOGENESIS_OF_AN_EPITHELIAL_FOLD	0.589581	0.613836	0.589581	0.613836	0.56619	0.61761
GO_AUTOPHAGY	0.753626	0.580503	0.702451	0.559119	0.70715	0.549686
GO_REGULATION_OF_CELL_PROJECTION_ORGANIZATION	0.785598	0.518239	0.708784	0.662264	0.647804	0.613208
GO_REGULATION_OF_ACTIN_FILAMENT_LENGTH	0.70286	0.613836	0.65618	0.574843	0.652094	0.620126
GO_REGULATION_OF_TRANSPORTER_ACTIVITY	0.751073	0.56478	0.679775	0.559119	0.717875	0.567925
GO_EATING_BEHAVIOR	0.634934	0.496226	0.634525	0.487421	0.61859	0.480503
GO_GLUTATHIONE_DERIVATIVE_METABOLIC_PROCESS	0.565271	0.546541	0.559755	0.538365	0.537998	0.557233
GO_CELL_JUNCTION_ORGANIZATION	0.748315	0.563522	0.680592	0.602516	0.697344	0.544025
GO_FOLIC_ACID_CONTAINING_COMPOUND_BIOSYNTHETIC_PROCESS	0.506946	0.557233	0.506946	0.557233	0.506946	0.557233
GO_EMBRYONIC_HEART_TUBE_DEVELOPMENT	0.650562	0.619497	0.622778	0.619497	0.619101	0.619497
GO_SPHINGOID_METABOLIC_PROCESS	0.564045	0.521384	0.564045	0.512579	0.533401	0.514465
GO_PROTEIN_DESTABILIZATION	0.575179	0.513836	0.55189	0.493711	0.528294	0.45283
GO_NEGATIVE_REGULATION_OF_RESPONSE_TO_FOOD	0.536364	0.523899	0.519816	0.514465	0.527273	0.490566
GO_L_AMINO_ACID_IMPORT	0.616343	0.591195	0.611849	0.615723	0.581818	0.533333
GO_EAR_DEVELOPMENT	0.750868	0.64717	0.72666	0.635849	0.626047	0.605031
GO_NEGATIVE_REGULATION_OF_CELL_MATRIX_ADHESION	0.6381	0.561635	0.624208	0.555975	0.594586	0.549057
GO_REGULATION_OF_MACROPHAGE_CHEMOTAXIS	0.646272	0.540252	0.646272	0.573585	0.582533	0.514465
GO_LAGGING_STRAND_ELONGATION	0.550255	0.45283	0.524413	0.476101	0.518182	0.481132
GO_POSITIVE_REGULATION_OF_SMOOTH_MUSCLE_CELL_PROLIFERATION	0.685393	0.514465	0.655363	0.714465	0.58907	0.541509
GO_MEMBRANE_BUDDING	0.668233	0.666038	0.645965	0.654717	0.640041	0.637107
GO_REGULATION_OF_SYNAPTIC_PLASTICITY	0.714913	0.540252	0.676302	0.540252	0.683248	0.563522
GO_LONG_TERM_SYNAPTIC_DEPRESSION	0.618795	0.515094	0.618795	0.515094	0.577528	0.533333
GO_GLYCOSYLCERAMIDE_METABOLIC_PROCESS	0.580388	0.528931	0.580388	0.528931	0.547089	0.540252
GO_CELLULAR_RESPONSE_TO_RETINOIC_ACID	0.657406	0.503145	0.612666	0.557862	0.608989	0.569811
GO_NCRNA_TRANSCRIPTION	0.64096	0.562264	0.592543	0.586792	0.588866	0.545283
GO_REGULATION_OF_INTERLEUKIN_1_BETA_PRODUCTION	0.671093	0.476101	0.666394	0.416981	0.643514	0.471698
GO_NEGATIVE_REGULATION_OF_SMOOTH_MUSCLE_CELL_MIGRATION	0.586415	0.567296	0.585189	0.549686	0.585598	0.575472
GO_NEGATIVE_REGULATION_OF_INTRINSIC_APOPTOTIC_SIGNALING_PATHWAY	0.671195	0.574843	0.66047	0.539623	0.620735	0.587421
GO_LIPOXYGENASE_PATHWAY	0.575689	0.51761	0.563636	0.509434	0.533708	0.571698
GO_NEGATIVE_REGULATION_OF_EPITHELIAL_CELL_APOPTOTIC_PROCESS	0.667211	0.535849	0.664556	0.527044	0.626558	0.499371
GO_VESICLE_DOCKING_INVOLVED_IN_EXOCYTOSIS	0.598774	0.518239	0.599387	0.527044	0.586925	0.543396
GO_CD4_POSITIVE_ALPHA_BETA_T_CELL_ACTIVATION	0.667007	0.537107	0.662921	0.518239	0.595097	0.497484
GO_ARTERY_MORPHOGENESIS	0.684474	0.593082	0.668641	0.537107	0.653422	0.554717
GO_NEGATIVE_REGULATION_OF_DEFENSE_RESPONSE_TO_VIRUS	0.526456	0.528931	0.52145	0.519497	0.516037	0.505031
GO_POSITIVE_REGULATION_OF_MOLECULAR_FUNCTION	0.778141	0.562264	0.752503	0.510063	0.65761	0.622013
GO_POSITIVE_REGULATION_OF_REGULATED_SECRETORY_PATHWAY	0.629316	0.586164	0.61287	0.607547	0.608172	0.611321
GO_SPROUTING_ANGIOGENESIS	0.672625	0.534591	0.672625	0.534591	0.583759	0.61761
GO_LYMPHOCYTE_ACTIVATION	0.76762	0.574214	0.687845	0.542138	0.726149	0.509434
GO_METALLO_SULFUR_CLUSTER_ASSEMBLY	0.541164	0.481132	0.541164	0.481132	0.537692	0.490566
GO_NEGATIVE_REGULATION_OF_RETINOIC_ACID_RECEPTOR_SIGNALING_PATHWAY	0.601532	0.576101	0.601532	0.576101	0.5524	0.566667
GO_SPLICEOSOMAL_TRI_SNRNP_COMPLEX_ASSEMBLY	0.551277	0.462893	0.544229	0.454088	0.526966	0.467296
GO_REGULATION_OF_T_CELL_TOLERANCE_INDUCTION	0.576915	0.499371	0.573136	0.489937	0.528601	0.571698
GO_POSITIVE_REGULATION_OF_RESPONSE_TO_OXIDATIVE_STRESS	0.5762	0.540252	0.57334	0.56478	0.545659	0.566667
GO_PROTEIN_TRIMERIZATION	0.612768	0.549057	0.614607	0.556604	0.587436	0.542767
GO_REGULATION_OF_PEPTIDYL_SERINE_PHOSPHORYLATION	0.717058	0.491195	0.627477	0.475472	0.669459	0.572327
GO_PROTEOGLYCAN_METABOLIC_PROCESS	0.743718	0.495597	0.714096	0.48239	0.710317	0.496855
GO_NITROGEN_COMPOUND_TRANSPORT	0.759244	0.522642	0.71001	0.532704	0.689275	0.556604
GO_DOPAMINE_METABOLIC_PROCESS	0.662206	0.525786	0.647293	0.501887	0.637998	0.542767
GO_DEFENSE_RESPONSE_TO_OTHER_ORGANISM	0.768131	0.571069	0.710827	0.576101	0.7143	0.52327
GO_POSITIVE_REGULATION_OF_GLYCOGEN_METABOLIC_PROCESS	0.572829	0.531447	0.563841	0.478616	0.572727	0.540252
GO_LEUKOCYTE_PROLIFERATION	0.663943	0.472956	0.642492	0.522642	0.610623	0.475472
GO_POSITIVE_REGULATION_OF_MICROTUBULE_POLYMERIZATION_OR_DEPOLYMERIZATION	0.583861	0.555975	0.576507	0.576101	0.563841	0.590566
GO_L_ASCORBIC_ACID_METABOLIC_PROCESS	0.513892	0.481132	0.513892	0.481132	0.510419	0.481132
GO_CEREBELLAR_GRANULAR_LAYER_DEVELOPMENT	0.619101	0.610692	0.619101	0.610692	0.58764	0.584277
GO_REGULATION_OF_GENE_EXPRESSION_BY_GENETIC_IMPRINTING	0.579877	0.566038	0.579877	0.566038	0.521655	0.490566
GO_ADHERENS_JUNCTION_ASSEMBLY	0.660981	0.474843	0.657712	0.499371	0.611134	0.549057
GO_SECRETORY_GRANULE_ORGANIZATION	0.632278	0.559119	0.621042	0.542767	0.608989	0.542767
GO_NEGATIVE_REGULATION_OF_POTASSIUM_ION_TRANSPORT	0.625026	0.540252	0.63095	0.644025	0.596323	0.596226
GO_POSITIVE_REGULATION_OF_INTERLEUKIN_12_PRODUCTION	0.581716	0.655975	0.574362	0.634591	0.557201	0.557233
GO_REGULATION_OF_T_CELL_APOPTOTIC_PROCESS	0.668335	0.568553	0.668335	0.568553	0.56619	0.500629
GO_VESICLE_FUSION_TO_PLASMA_MEMBRANE	0.541164	0.481132	0.535546	0.471698	0.541164	0.481132
GO_VENTRICULAR_CARDIAC_MUSCLE_TISSUE_DEVELOPMENT	0.678141	0.591824	0.678243	0.62327	0.62666	0.493082
GO_CELLULAR_RESPONSE_TO_INTERFERON_GAMMA	0.744127	0.537107	0.659653	0.603145	0.713892	0.591195
GO_NEGATIVE_REGULATION_OF_HISTONE_METHYLATION	0.572932	0.55283	0.571093	0.589308	0.554443	0.538365
GO_REGULATION_OF_GLIAL_CELL_PROLIFERATION	0.576404	0.508805	0.569356	0.564151	0.567007	0.495597
GO_IN_UTERO_EMBRYONIC_DEVELOPMENT	0.730644	0.566038	0.711542	0.594969	0.700817	0.630189
GO_NEGATIVE_REGULATION_OF_BLOOD_CIRCULATION	0.656486	0.538365	0.647906	0.596855	0.609806	0.606918
GO_ER_NUCLEUS_SIGNALING_PATHWAY	0.610317	0.503774	0.590705	0.525157	0.561491	0.471698
GO_ETHANOL_METABOLIC_PROCESS	0.575792	0.560377	0.563534	0.567296	0.555873	0.528931
GO_DICARBOXYLIC_ACID_BIOSYNTHETIC_PROCESS	0.614096	0.56478	0.607457	0.56478	0.5524	0.566667
GO_PROTEIN_HETEROTRIMERIZATION	0.603166	0.549057	0.580286	0.561006	0.545148	0.543396
GO_VESICLE_CYTOSKELETAL_TRAFFICKING	0.633095	0.572327	0.609499	0.583019	0.58284	0.619497
GO_REGULATION_OF_TRANSCRIPTION_FACTOR_IMPORT_INTO_NUCLEUS	0.695914	0.531447	0.643718	0.553459	0.627681	0.59434
GO_EPITHELIAL_CILIUM_MOVEMENT	0.588764	0.552201	0.593973	0.531447	0.556793	0.505031
GO_NEGATIVE_REGULATION_OF_MEIOTIC_CELL_CYCLE	0.568539	0.514465	0.568539	0.514465	0.546782	0.533333
GO_MESENCHYMAL_CELL_DIFFERENTIATION	0.712462	0.57673	0.67477	0.672327	0.652911	0.541509
GO_NEGATIVE_REGULATION_OF_DNA_BIOSYNTHETIC_PROCESS	0.593463	0.552201	0.589479	0.539623	0.570378	0.538994
GO_SHORT_CHAIN_FATTY_ACID_METABOLIC_PROCESS	0.582942	0.535849	0.570174	0.539623	0.534116	0.52327
GO_ATRIAL_SEPTUM_MORPHOGENESIS	0.616547	0.595597	0.600409	0.616352	0.582022	0.538365
GO_REGULATION_OF_SMALL_GTPASE_MEDIATED_SIGNAL_TRANSDUCTION	0.755465	0.533962	0.706435	0.580503	0.716445	0.62327
GO_CELLULAR_RESPONSE_TO_GROWTH_HORMONE_STIMULUS	0.623085	0.496226	0.613892	0.474843	0.572421	0.500629
GO_REGULATION_OF_INTERLEUKIN_2_BIOSYNTHETIC_PROCESS	0.586313	0.540252	0.586313	0.540252	0.563739	0.549057
GO_RNA_MODIFICATION	0.687538	0.647799	0.617671	0.591195	0.634831	0.688679
GO_CELLULAR_COMPONENT_ASSEMBLY_INVOLVED_IN_MORPHOGENESIS	0.717365	0.503774	0.690194	0.564151	0.639734	0.530189
GO_ORGANELLE_FISSION	0.762717	0.567925	0.708274	0.566038	0.712155	0.602516
GO_EMBRYONIC_FORELIMB_MORPHOGENESIS	0.66762	0.669182	0.667416	0.664151	0.626864	0.661006
GO_REGULATION_OF_FIBROBLAST_APOPTOTIC_PROCESS	0.583861	0.584906	0.58335	0.57673	0.559142	0.605031
GO_NOSE_DEVELOPMENT	0.667416	0.644025	0.667416	0.644025	0.603064	0.580503
GO_CELL_DIFFERENTIATION_INVOLVED_IN_KIDNEY_DEVELOPMENT	0.654035	0.51761	0.65332	0.492453	0.603779	0.56478
GO_REGULATION_OF_TRANSCRIPTION_FROM_RNA_POLYMERASE_III_PROMOTER	0.582431	0.512579	0.582431	0.512579	0.572319	0.547799
GO_MUSCLE_STRUCTURE_DEVELOPMENT	0.779877	0.567925	0.759959	0.507547	0.703882	0.532704
GO_NEGATIVE_REGULATION_OF_CELL_CYCLE_PROCESS	0.721144	0.574214	0.690194	0.586164	0.678039	0.592453
GO_RESPONSE_TO_INCREASED_OXYGEN_LEVELS	0.589275	0.584906	0.608682	0.548428	0.567416	0.600629
GO_REGULATION_OF_CHROMATIN_SILENCING	0.606435	0.680503	0.60286	0.654088	0.565169	0.662264
GO_MACROMOLECULAR_COMPLEX_REMODELING	0.654341	0.503774	0.644229	0.524528	0.61859	0.516981
GO_RIBOSOMAL_LARGE_SUBUNIT_ASSEMBLY	0.565066	0.546541	0.558223	0.562893	0.547497	0.523899
GO_MAINTENANCE_OF_LOCATION_IN_CELL	0.674362	0.544025	0.635138	0.584277	0.651788	0.498742
GO_CEREBELLAR_CORTEX_DEVELOPMENT	0.654443	0.548428	0.651685	0.608176	0.598059	0.577987
GO_REGULATION_OF_MICROTUBULE_POLYMERIZATION	0.589683	0.541509	0.586006	0.515094	0.562819	0.505031
GO_REGULATION_OF_MESODERM_DEVELOPMENT	0.574668	0.610692	0.574668	0.610692	0.554137	0.598113
GO_T_HELPER_1_TYPE_IMMUNE_RESPONSE	0.610215	0.572327	0.601021	0.545912	0.568641	0.598113
GO_POSITIVE_REGULATION_OF_TYPE_2_IMMUNE_RESPONSE	0.584372	0.512579	0.584372	0.512579	0.551992	0.514465
GO_PLASMA_LIPOPROTEIN_PARTICLE_CLEARANCE	0.640858	0.566667	0.640858	0.566667	0.628601	0.549057
GO_CELLULAR_RESPONSE_TO_OXYGEN_LEVELS	0.706946	0.563522	0.634014	0.625157	0.643616	0.579874
GO_DNA_CATABOLIC_PROCESS	0.535546	0.504403	0.529826	0.537107	0.51951	0.523899
GO_REGULATION_OF_INTRACELLULAR_ESTROGEN_RECEPTOR_SIGNALING_PATHWAY	0.568744	0.51761	0.557508	0.484906	0.544637	0.495597
GO_CELLULAR_RESPONSE_TO_HORMONE_STIMULUS	0.74903	0.65283	0.721655	0.632704	0.632891	0.564151
GO_RESPONSE_TO_PROSTAGLANDIN	0.689785	0.550943	0.662921	0.615723	0.673749	0.551572
GO_CELL_FATE_COMMITMENT_INVOLVED_IN_FORMATION_OF_PRIMARY_GERM_LAYER	0.618693	0.543396	0.600306	0.540881	0.588662	0.547799
GO_DNA_REPAIR	0.712564	0.564151	0.660776	0.62956	0.663534	0.562893
GO_T_CELL_DIFFERENTIATION_INVOLVED_IN_IMMUNE_RESPONSE	0.634116	0.586164	0.589888	0.532075	0.597753	0.540252
GO_INSULIN_LIKE_GROWTH_FACTOR_RECEPTOR_SIGNALING_PATHWAY	0.624004	0.61195	0.618795	0.591195	0.595199	0.503145
GO_PROTEIN_HETEROTETRAMERIZATION	0.562513	0.538994	0.561389	0.530818	0.558938	0.524528
GO_NEGATIVE_REGULATION_OF_HEART_CONTRACTION	0.645352	0.583648	0.636159	0.583648	0.617058	0.576101
GO_SUBSTRATE_INDEPENDENT_TELENCEPHALIC_TANGENTIAL_MIGRATION	0.63238	0.573585	0.597242	0.618239	0.568029	0.633962
GO_SULFUR_COMPOUND_CATABOLIC_PROCESS	0.668744	0.454088	0.66047	0.462893	0.617569	0.527673
GO_CHLORIDE_TRANSPORT	0.756691	0.557233	0.723493	0.493082	0.689888	0.593082
GO_MICROTUBULE_DEPOLYMERIZATION	0.583759	0.639623	0.580286	0.624528	0.560878	0.640252
GO_PROTEIN_POLYMERIZATION	0.632686	0.601258	0.589581	0.501258	0.576711	0.513836
GO_CELLULAR_RESPONSE_TO_CORTICOSTEROID_STIMULUS	0.659142	0.669182	0.638202	0.690566	0.624719	0.62956
GO_SIGNAL_TRANSDUCTION_IN_RESPONSE_TO_DNA_DAMAGE	0.68764	0.484277	0.61808	0.518868	0.659346	0.530818
GO_COBALAMIN_METABOLIC_PROCESS	0.580286	0.476101	0.554852	0.537736	0.541164	0.481132
GO_NEGATIVE_REGULATION_OF_SYSTEMIC_ARTERIAL_BLOOD_PRESSURE	0.542186	0.515723	0.536772	0.515723	0.525026	0.523899
GO_MUSCLE_CONTRACTION	0.720633	0.530818	0.706844	0.547799	0.673647	0.538365
GO_TELOMERE_LOCALIZATION	0.566496	0.571698	0.566496	0.571698	0.54474	0.557233
GO_TRANSITION_METAL_ION_HOMEOSTASIS	0.648723	0.557862	0.589785	0.589937	0.61144	0.530818
GO_REGULATION_OF_ADHERENS_JUNCTION_ORGANIZATION	0.663841	0.564151	0.650255	0.610063	0.628907	0.572327
GO_ENZYME_LINKED_RECEPTOR_PROTEIN_SIGNALING_PATHWAY	0.768744	0.567296	0.737283	0.628931	0.697957	0.642767
GO_PYRIMIDINE_NUCLEOTIDE_CATABOLIC_PROCESS	0.526966	0.557862	0.522165	0.549057	0.513892	0.557233
GO_PROTEIN_KINASE_C_ACTIVATING_G_PROTEIN_COUPLED_RECEPTOR_SIGNALING_PATHWAY	0.627477	0.640881	0.606129	0.64717	0.55904	0.654088
GO_REGULATION_OF_DEFENSE_RESPONSE_TO_VIRUS_BY_VIRUS	0.609499	0.495597	0.605414	0.460377	0.554954	0.506918
GO_REGULATION_OF_RECEPTOR_INTERNALIZATION	0.664147	0.55283	0.664147	0.55283	0.583759	0.485535
GO_REGULATION_OF_CALCIUM_ION_TRANSMEMBRANE_TRANSPORT	0.736568	0.546541	0.664862	0.518868	0.65761	0.496855
GO_PROTEIN_LOCALIZATION_TO_CHROMOSOME_CENTROMERIC_REGION	0.586517	0.55283	0.586517	0.55283	0.544637	0.462264
GO_RESPONSE_TO_BACTERIUM	0.743514	0.559748	0.702145	0.584906	0.685904	0.650314
GO_REGULATION_OF_ANTIGEN_PROCESSING_AND_PRESENTATION	0.633299	0.519497	0.624719	0.541509	0.611338	0.495597
GO_VASOCONSTRICTION	0.631256	0.6	0.625434	0.603774	0.553013	0.538365
GO_REGULATION_OF_MITOCHONDRIAL_TRANSLATION	0.504801	0.490566	0.504801	0.490566	0.504801	0.490566
GO_POSITIVE_REGULATION_OF_LEUKOCYTE_MIGRATION	0.698672	0.494969	0.673442	0.483019	0.648723	0.513208
GO_CALCIUM_ION_IMPORT	0.671399	0.602516	0.656895	0.523899	0.647089	0.553459
GO_CELL_MATURATION	0.729928	0.527044	0.677324	0.552201	0.658836	0.514465
GO_BEHAVIORAL_RESPONSE_TO_PAIN	0.604494	0.615094	0.604494	0.615094	0.578856	0.513836
GO_REGULATION_OF_SECRETION	0.751175	0.604403	0.700102	0.591195	0.674259	0.546541
GO_CELLULAR_RESPONSE_TO_TOXIC_SUBSTANCE	0.640756	0.561006	0.637589	0.544654	0.574566	0.562264
GO_MODULATION_OF_TRANSCRIPTION_IN_OTHER_ORGANISM_INVOLVED_IN_SYMBIOTIC_INTERACTION	0.580388	0.554717	0.580388	0.554717	0.539837	0.514465
GO_APOPTOTIC_SIGNALING_PATHWAY	0.731665	0.477987	0.673953	0.502516	0.654341	0.484277
GO_NEURAL_NUCLEUS_DEVELOPMENT	0.663739	0.649057	0.641471	0.627673	0.592033	0.662264
GO_LYMPHOCYTE_MEDIATED_IMMUNITY	0.716752	0.538365	0.674055	0.571069	0.657099	0.561635
GO_REGULATION_OF_HEART_MORPHOGENESIS	0.634219	0.539623	0.629622	0.532704	0.587947	0.528931
GO_S_ADENOSYLMETHIONINE_METABOLIC_PROCESS	0.605516	0.433962	0.599694	0.424528	0.580286	0.471698
GO_FC_EPSILON_RECEPTOR_SIGNALING_PATHWAY	0.675894	0.498113	0.6524	0.539623	0.618897	0.532704
GO_HIPPOCAMPUS_DEVELOPMENT	0.703371	0.593711	0.657303	0.441509	0.617978	0.527673
GO_REGULATION_OF_PROTEIN_LOCALIZATION_TO_CELL_SURFACE	0.601124	0.593082	0.600306	0.566038	0.569152	0.587421
GO_RIBONUCLEOSIDE_TRIPHOSPHATE_BIOSYNTHETIC_PROCESS	0.576609	0.486164	0.569663	0.471698	0.561389	0.471698
GO_PRIMARY_AMINO_COMPOUND_METABOLIC_PROCESS	0.6238	0.549686	0.6238	0.549686	0.585495	0.538365
GO_POSITIVE_REGULATION_OF_TELOMERE_CAPPING	0.57906	0.530189	0.574464	0.562893	0.5524	0.481132
GO_NEGATIVE_REGULATION_OF_AMINE_TRANSPORT	0.644127	0.644025	0.639224	0.706289	0.598979	0.571698
GO_REGULATION_OF_CHROMOSOME_SEGREGATION	0.700204	0.594969	0.669561	0.569811	0.66047	0.566667
GO_POSITIVE_REGULATION_OF_INSULIN_RECEPTOR_SIGNALING_PATHWAY	0.550255	0.524528	0.550255	0.524528	0.548927	0.523899
GO_PONS_DEVELOPMENT	0.554239	0.57673	0.550051	0.562893	0.554239	0.57673
GO_PROTEIN_K11_LINKED_UBIQUITINATION	0.568539	0.484277	0.568539	0.484277	0.526456	0.505031
GO_DETECTION_OF_CHEMICAL_STIMULUS_INVOLVED_IN_SENSORY_PERCEPTION_OF_TASTE	0.607048	0.551572	0.59571	0.561635	0.607865	0.549057
GO_REGULATION_OF_MESENCHYMAL_CELL_APOPTOTIC_PROCESS	0.554852	0.513208	0.554852	0.513208	0.528396	0.558491
GO_RESPONSE_TO_INACTIVITY	0.590807	0.58239	0.590807	0.58239	0.558018	0.557233
GO_SPHINGOLIPID_METABOLIC_PROCESS	0.758018	0.594969	0.693565	0.572956	0.691113	0.6
GO_RESPONSE_TO_PAIN	0.665986	0.592453	0.661491	0.584906	0.620327	0.584906
GO_PROTEIN_ACETYLATION	0.696221	0.57673	0.65097	0.574843	0.625332	0.566038
GO_POSITIVE_REGULATION_OF_TRANSCRIPTION_ELONGATION_FROM_RNA_POLYMERASE_II_PROMOTER	0.533299	0.486164	0.533299	0.486164	0.512564	0.490566
GO_REGULATION_OF_NUCLEOCYTOPLASMIC_TRANSPORT	0.740858	0.550314	0.660266	0.499371	0.664862	0.484906
GO_NEGATIVE_REGULATION_OF_CALCIUM_ION_IMPORT	0.561185	0.56478	0.561185	0.56478	0.51951	0.533333
GO_CELLULAR_HORMONE_METABOLIC_PROCESS	0.692952	0.598742	0.655975	0.530189	0.631359	0.493082
GO_PTERIDINE_CONTAINING_COMPOUND_METABOLIC_PROCESS	0.603064	0.579245	0.598468	0.562893	0.596118	0.556604
GO_BONE_REMODELING	0.682635	0.598113	0.675689	0.589937	0.662206	0.600629
GO_EMBRYONIC_CAMERA_TYPE_EYE_MORPHOGENESIS	0.648723	0.510692	0.643412	0.534591	0.57334	0.527673
GO_FORMATION_OF_TRANSLATION_PREINITIATION_COMPLEX	0.530746	0.490566	0.530439	0.523899	0.530746	0.490566
GO_CHEMOKINE_MEDIATED_SIGNALING_PATHWAY	0.625434	0.605031	0.611542	0.611321	0.599183	0.547799
GO_POSITIVE_REGULATION_OF_INTERFERON_BETA_PRODUCTION	0.593769	0.539623	0.590296	0.590566	0.564351	0.538365
GO_NEGATIVE_REGULATION_OF_LEUKOCYTE_MIGRATION	0.594076	0.546541	0.569765	0.637736	0.549234	0.547799
GO_REGULATION_OF_PROTEIN_SECRETION	0.739632	0.60566	0.708069	0.598742	0.709806	0.596226
GO_REGULATION_OF_PEPTIDYL_TYROSINE_PHOSPHORYLATION	0.741267	0.537107	0.642799	0.533333	0.654443	0.521384
GO_REGULATION_OF_NATURAL_KILLER_CELL_ACTIVATION	0.597446	0.54717	0.592543	0.552201	0.564964	0.523899
GO_RESPONSE_TO_INSULIN	0.685598	0.578616	0.621144	0.549057	0.627579	0.512579
GO_POSITIVE_REGULATION_OF_FILOPODIUM_ASSEMBLY	0.588355	0.546541	0.582431	0.546541	0.57334	0.577987
GO_REGULATION_OF_MUSCLE_CELL_APOPTOTIC_PROCESS	0.669969	0.515094	0.648621	0.555975	0.614811	0.496226
GO_POSITIVE_REGULATION_OF_NIK_NF_KAPPAB_SIGNALING	0.652094	0.557233	0.652503	0.555975	0.598672	0.540252
GO_REGULATION_OF_CATABOLIC_PROCESS	0.738407	0.579874	0.738304	0.658491	0.685802	0.555346
GO_REGULATION_OF_CARBOHYDRATE_METABOLIC_PROCESS	0.72094	0.545912	0.658529	0.510692	0.67763	0.532704
GO_NEGATIVE_REGULATION_OF_SYNAPTIC_TRANSMISSION	0.713687	0.568553	0.677835	0.579245	0.63953	0.591195
GO_NEGATIVE_REGULATION_OF_CYTOKINE_BIOSYNTHETIC_PROCESS	0.614607	0.497484	0.600715	0.547799	0.544127	0.498113
GO_ROSTROCAUDAL_NEURAL_TUBE_PATTERNING	0.540041	0.514465	0.527477	0.513836	0.527273	0.533333
GO_B_CELL_ACTIVATION	0.751583	0.583019	0.684474	0.525157	0.656691	0.508176
GO_CELL_DEATH_IN_RESPONSE_TO_OXIDATIVE_STRESS	0.578345	0.495597	0.578345	0.495597	0.543309	0.514465
GO_REGULATION_OF_NEURON_DIFFERENTIATION	0.794484	0.572327	0.716547	0.604403	0.660878	0.637736
GO_NEGATIVE_REGULATION_OF_INTERFERON_GAMMA_PRODUCTION	0.664045	0.539623	0.664045	0.539623	0.611338	0.518239
GO_REGULATION_OF_FIBRINOLYSIS	0.605516	0.501258	0.605516	0.501258	0.559346	0.523899
GO_NEGATIVE_REGULATION_OF_NF_KAPPAB_TRANSCRIPTION_FACTOR_ACTIVITY	0.667926	0.569811	0.593565	0.602516	0.607457	0.480503
GO_PROTEIN_POLYUBIQUITINATION	0.708682	0.662264	0.676711	0.524528	0.658836	0.574214
GO_RIBONUCLEOPROTEIN_COMPLEX_LOCALIZATION	0.707252	0.491824	0.630439	0.56478	0.665271	0.505031
GO_REGULATION_OF_MRNA_3_END_PROCESSING	0.569459	0.516981	0.551481	0.514465	0.526966	0.506289
GO_REGULATION_OF_PEPTIDE_TRANSPORT	0.720838	0.594969	0.672727	0.61761	0.672625	0.615094
GO_POSITIVE_REGULATION_OF_ION_TRANSPORT	0.764045	0.528302	0.697038	0.543396	0.683759	0.503145
GO_ATP_BIOSYNTHETIC_PROCESS	0.566803	0.495597	0.552094	0.513836	0.545863	0.462264
GO_CANONICAL_WNT_SIGNALING_PATHWAY	0.670991	0.561006	0.642594	0.553459	0.618182	0.559119
GO_ACUTE_INFLAMMATORY_RESPONSE	0.68335	0.567296	0.618284	0.591195	0.657712	0.58239
GO_NUCLEOBASE_METABOLIC_PROCESS	0.633299	0.456604	0.603779	0.467296	0.608274	0.505031
GO_HUMORAL_IMMUNE_RESPONSE	0.699183	0.604403	0.681103	0.581761	0.626558	0.557233
GO_NEGATIVE_REGULATION_OF_INTERLEUKIN_10_PRODUCTION	0.589683	0.54717	0.589683	0.54717	0.55475	0.547799
GO_PHAGOSOME_MATURATION	0.581103	0.527673	0.573851	0.606918	0.572727	0.608805
GO_REGULATION_OF_CELLULAR_RESPONSE_TO_HYPOXIA	0.565271	0.538365	0.560163	0.522642	0.543309	0.490566
GO_REGULATION_OF_FEMALE_GONAD_DEVELOPMENT	0.584372	0.505031	0.584372	0.505031	0.561287	0.505031
GO_REGULATION_OF_THYMOCYTE_APOPTOTIC_PROCESS	0.585802	0.466038	0.58621	0.524528	0.560368	0.433962
GO_CHROMATIN_MODIFICATION	0.766088	0.555346	0.708478	0.555975	0.706333	0.555975
GO_MYELOID_LEUKOCYTE_ACTIVATION	0.662717	0.561635	0.642186	0.605031	0.62237	0.625786
GO_REACTIVE_NITROGEN_SPECIES_METABOLIC_PROCESS	0.598672	0.574214	0.598672	0.566038	0.575689	0.505031
GO_ANTERIOR_POSTERIOR_PATTERN_SPECIFICATION	0.752605	0.566667	0.725945	0.612579	0.718182	0.547799
GO_POSITIVE_REGULATION_OF_CELL_DIVISION	0.727273	0.621384	0.654443	0.606918	0.670072	0.616981
GO_EYELID_DEVELOPMENT_IN_CAMERA_TYPE_EYE	0.557916	0.614465	0.557916	0.614465	0.541164	0.523899
GO_PIGMENT_BIOSYNTHETIC_PROCESS	0.6238	0.503774	0.605618	0.49434	0.58284	0.498113
GO_ERBB_SIGNALING_PATHWAY	0.685291	0.538365	0.641471	0.486792	0.640449	0.513208
GO_EMBRYONIC_ORGAN_MORPHOGENESIS	0.754545	0.583019	0.704903	0.67673	0.712462	0.58805
GO_REPRODUCTIVE_SYSTEM_DEVELOPMENT	0.743003	0.559748	0.739734	0.553459	0.68427	0.600629
GO_CYTOSOLIC_CALCIUM_ION_TRANSPORT	0.671808	0.592453	0.652809	0.596855	0.594484	0.578616
GO_REGULATION_OF_SPINDLE_ORGANIZATION	0.564351	0.506918	0.560878	0.498113	0.5524	0.533333
GO_POSITIVE_REGULATION_OF_CATABOLIC_PROCESS	0.74474	0.578616	0.689683	0.524528	0.681716	0.543396
GO_PHOSPHOLIPID_SCRAMBLING	0.598774	0.522642	0.592237	0.581761	0.5762	0.495597
GO_GLIOGENESIS	0.703473	0.571698	0.660776	0.638994	0.657814	0.605031
GO_PEPTIDYL_THREONINE_MODIFICATION	0.658631	0.561635	0.630644	0.565409	0.591522	0.507547
GO_MITOCHONDRIAL_FISSION	0.516037	0.471698	0.516037	0.471698	0.5	0.5
GO_MATURATION_OF_5_8S_RRNA_FROM_TRICISTRONIC_RRNA_TRANSCRIPT_SSU_RRNA_5_8S_RRNA_LSU_RRNA_	0.539632	0.495597	0.537692	0.498113	0.536057	0.505031
GO_NEGATIVE_REGULATION_OF_SPROUTING_ANGIOGENESIS	0.561491	0.531447	0.561491	0.531447	0.542492	0.523899
GO_POLYOL_TRANSPORT	0.618795	0.480503	0.605312	0.489308	0.548927	0.523899
GO_REGULATION_OF_CARDIAC_MUSCLE_CONTRACTION_BY_CALCIUM_ION_SIGNALING	0.654035	0.526415	0.64954	0.477358	0.621553	0.478616
GO_ANTIGEN_PROCESSING_AND_PRESENTATION	0.707967	0.554717	0.659755	0.540252	0.650664	0.635849
GO_CELLULAR_AMINO_ACID_CATABOLIC_PROCESS	0.716343	0.535849	0.643412	0.499371	0.624208	0.542767
GO_TELENCEPHALON_GLIAL_CELL_MIGRATION	0.616547	0.569182	0.586313	0.54717	0.57763	0.514465
GO_MAINTENANCE_OF_LOCATION	0.690807	0.552201	0.651685	0.584906	0.657099	0.57044
GO_NEPHRON_EPITHELIUM_DEVELOPMENT	0.68999	0.556604	0.614709	0.50566	0.639326	0.642138
GO_NEGATIVE_REGULATION_OF_RECEPTOR_ACTIVITY	0.612462	0.626415	0.608274	0.624528	0.590603	0.649057
GO_KERATINOCYTE_DIFFERENTIATION	0.715526	0.587421	0.673034	0.676101	0.685291	0.604403
GO_REGULATION_OF_NITRIC_OXIDE_SYNTHASE_BIOSYNTHETIC_PROCESS	0.616445	0.58805	0.610215	0.58805	0.55904	0.592453
GO_POSITIVE_REGULATION_OF_CALCIUM_ION_TRANSMEMBRANE_TRANSPORT	0.649336	0.532704	0.627886	0.563522	0.589275	0.562893
GO_NEGATIVE_REGULATION_OF_EPITHELIAL_CELL_MIGRATION	0.683861	0.486164	0.649438	0.449686	0.617569	0.486792
GO_POSITIVE_REGULATION_OF_SYNAPSE_MATURATION	0.577324	0.520755	0.57712	0.519497	0.549949	0.543396
GO_PERIPHERAL_NERVOUS_SYSTEM_NEURON_DIFFERENTIATION	0.582431	0.588679	0.582431	0.588679	0.568029	0.591195
GO_CELL_REDOX_HOMEOSTASIS	0.676711	0.527044	0.650153	0.518239	0.607763	0.543396
GO_POSITIVE_REGULATION_OF_SMOOTH_MUSCLE_CONTRACTION	0.65618	0.504403	0.635036	0.491824	0.580184	0.472327
GO_NEGATIVE_REGULATION_OF_GLIAL_CELL_PROLIFERATION	0.557201	0.514465	0.552298	0.528931	0.530746	0.533333
GO_POSITIVE_REGULATION_OF_PROTEIN_SECRETION	0.717671	0.572327	0.678754	0.568553	0.682431	0.520755
GO_POSITIVE_REGULATION_OF_CYTOSKELETON_ORGANIZATION	0.708784	0.504403	0.644229	0.562893	0.632993	0.513208
GO_REGULATION_OF_STEROID_HORMONE_SECRETION	0.595403	0.530818	0.595403	0.530818	0.548723	0.557862
GO_RESPONSE_TO_KETONE	0.720327	0.548428	0.664249	0.551572	0.660776	0.513208
GO_NEGATIVE_REGULATION_OF_PROTEIN_KINASE_B_SIGNALING	0.640041	0.610063	0.627273	0.619497	0.60715	0.625786
GO_LYMPHANGIOGENESIS	0.598876	0.573585	0.580082	0.580503	0.564147	0.538365
GO_REGULATION_OF_POSTSYNAPTIC_MEMBRANE_POTENTIAL	0.707252	0.564151	0.655873	0.588679	0.601532	0.548428
GO_POSITIVE_REGULATION_OF_TOLL_LIKE_RECEPTOR_SIGNALING_PATHWAY	0.579571	0.552201	0.579775	0.558491	0.547804	0.547799
GO_SENSORY_PERCEPTION_OF_TASTE	0.616445	0.583648	0.604086	0.556604	0.590194	0.606918
GO_FEAR_RESPONSE	0.654239	0.530818	0.632584	0.53522	0.606742	0.530818
GO_REGULATION_OF_CLATHRIN_MEDIATED_ENDOCYTOSIS	0.61522	0.584906	0.605414	0.588679	0.585189	0.554717
GO_REGULATION_OF_ENDOTHELIAL_CELL_MIGRATION	0.728294	0.462893	0.671297	0.504403	0.671808	0.459748
GO_LABYRINTHINE_LAYER_BLOOD_VESSEL_DEVELOPMENT	0.609806	0.502516	0.591828	0.476101	0.5524	0.547799
GO_NEURON_NEURON_SYNAPTIC_TRANSMISSION	0.705107	0.609434	0.674974	0.596855	0.649847	0.639623
GO_INNER_MITOCHONDRIAL_MEMBRANE_ORGANIZATION	0.564964	0.538994	0.564964	0.538994	0.555873	0.547799
GO_CILIUM_MORPHOGENESIS	0.689377	0.574843	0.614709	0.584277	0.62288	0.573585
GO_ENERGY_COUPLED_PROTON_TRANSPORT_DOWN_ELECTROCHEMICAL_GRADIENT	0.566803	0.495597	0.566803	0.495597	0.551583	0.481132
GO_POSITIVE_REGULATION_OF_PHOSPHOPROTEIN_PHOSPHATASE_ACTIVITY	0.648825	0.569811	0.645557	0.567296	0.614913	0.605031
GO_CELLULAR_MODIFIED_AMINO_ACID_BIOSYNTHETIC_PROCESS	0.625843	0.593711	0.638509	0.630818	0.568744	0.540252
GO_PROTEIN_LOCALIZATION_TO_VACUOLE	0.642288	0.559119	0.636977	0.524528	0.593054	0.516981
GO_METANEPHRIC_RENAL_VESICLE_MORPHOGENESIS	0.56476	0.519497	0.56476	0.519497	0.558223	0.538365
GO_NEGATIVE_REGULATION_OF_RHO_PROTEIN_SIGNAL_TRANSDUCTION	0.594688	0.54717	0.592135	0.580503	0.58621	0.573585
GO_CELLULAR_RESPONSE_TO_HYDROGEN_PEROXIDE	0.633401	0.507547	0.61808	0.544654	0.586925	0.52327
GO_REGULATION_OF_ORGAN_GROWTH	0.703677	0.656604	0.696936	0.621384	0.679571	0.657862
GO_REGULATION_OF_SYNAPSE_ASSEMBLY	0.681307	0.527673	0.657508	0.510063	0.666905	0.535849
GO_NEGATIVE_REGULATION_OF_NEUROTRANSMITTER_SECRETION	0.555158	0.55283	0.549438	0.554088	0.548621	0.562264
GO_POSITIVE_REGULATION_OF_CELL_GROWTH	0.729418	0.660377	0.675792	0.498742	0.676098	0.630818
GO_NEGATIVE_REGULATION_OF_OXIDOREDUCTASE_ACTIVITY	0.609806	0.616352	0.601328	0.66478	0.592748	0.562893
GO_EMBRYONIC_DIGESTIVE_TRACT_DEVELOPMENT	0.683453	0.593711	0.683453	0.585535	0.672114	0.613836
GO_PROTEIN_O_LINKED_MANNOSYLATION	0.555056	0.58239	0.555056	0.58239	0.525128	0.566667
GO_GUANOSINE_CONTAINING_COMPOUND_BIOSYNTHETIC_PROCESS	0.531869	0.489308	0.531869	0.489308	0.521655	0.505031
GO_BONE_MINERALIZATION	0.613687	0.531447	0.603779	0.555975	0.581512	0.549057
GO_REGULATION_OF_TRANSMEMBRANE_RECEPTOR_PROTEIN_SERINE_THREONINE_KINASE_SIGNALING_PATHWAY	0.721655	0.544654	0.670991	0.554717	0.6762	0.564151
GO_CELLULAR_RESPONSE_TO_ORGANIC_SUBSTANCE	0.763636	0.555975	0.724004	0.554717	0.707865	0.563522
GO_OVULATION_CYCLE_PROCESS	0.696936	0.552201	0.662002	0.595597	0.609806	0.586164
GO_POSITIVE_REGULATION_OF_CELL_ADHESION	0.759755	0.601887	0.693361	0.535849	0.701532	0.641509
GO_PROTEIN_LOCALIZATION_TO_CHROMATIN	0.571195	0.566667	0.556997	0.557862	0.54811	0.533333
GO_PROTEIN_O_LINKED_FUCOSYLATION	0.603882	0.498113	0.603882	0.498113	0.544944	0.524528
GO_CEREBRAL_CORTEX_DEVELOPMENT	0.713892	0.586792	0.686006	0.581132	0.66619	0.613208
GO_ENDOCRINE_PANCREAS_DEVELOPMENT	0.65761	0.550943	0.637181	0.655975	0.588662	0.573585
GO_REGULATION_OF_INTERLEUKIN_8_PRODUCTION	0.653626	0.604403	0.625843	0.554088	0.594893	0.522642
GO_RNA_PHOSPHODIESTER_BOND_HYDROLYSIS	0.634934	0.513208	0.608172	0.535849	0.560368	0.513836
GO_ORGANIC_ACID_METABOLIC_PROCESS	0.790501	0.539623	0.714096	0.520755	0.714709	0.551572
GO_REGULATION_OF_EXCRETION	0.657814	0.611321	0.652196	0.591195	0.594893	0.541509
GO_AROMATIC_AMINO_ACID_FAMILY_METABOLIC_PROCESS	0.642594	0.518239	0.642594	0.518239	0.618386	0.554717
GO_CYCLIC_NUCLEOTIDE_MEDIATED_SIGNALING	0.672727	0.602516	0.626762	0.56478	0.558631	0.538994
GO_POSITIVE_REGULATION_OF_PHOSPHOLIPID_METABOLIC_PROCESS	0.686313	0.679874	0.683861	0.671698	0.63095	0.534591
GO_REGULATION_OF_ENDOCRINE_PROCESS	0.632176	0.519497	0.627171	0.525786	0.588968	0.572327
GO_RESPONSE_TO_INSECTICIDE	0.578447	0.508805	0.578447	0.508805	0.568948	0.519497
GO_REGULATION_OF_NUCLEAR_TRANSCRIBED_MRNA_POLY_A_TAIL_SHORTENING	0.549438	0.513836	0.544535	0.537107	0.549132	0.536478
GO_QUATERNARY_AMMONIUM_GROUP_TRANSPORT	0.615832	0.549686	0.589581	0.572956	0.588253	0.503774
GO_EXIT_FROM_MITOSIS	0.546272	0.514465	0.546272	0.514465	0.538202	0.523899
GO_REGULATION_OF_SYMBIOSIS_ENCOMPASSING_MUTUALISM_THROUGH_PARASITISM	0.694076	0.504403	0.657814	0.518239	0.631154	0.541509
GO_RESPONSE_TO_GROWTH_HORMONE	0.661593	0.549057	0.658529	0.545912	0.58713	0.545912
GO_PROTEIN_DEMANNOSYLATION	0.587028	0.618868	0.587028	0.618868	0.534729	0.485535
GO_G1_DNA_DAMAGE_CHECKPOINT	0.676404	0.484277	0.643207	0.541509	0.602349	0.497484
GO_POSITIVE_REGULATION_OF_PRI_MIRNA_TRANSCRIPTION_FROM_RNA_POLYMERASE_II_PROMOTER	0.539837	0.557862	0.539837	0.557862	0.51665	0.523899
GO_RESPONSE_TO_OXYGEN_LEVELS	0.739837	0.567925	0.698366	0.602516	0.696629	0.623899
GO_POSITIVE_REGULATION_OF_IMMUNE_SYSTEM_PROCESS	0.77477	0.605031	0.731359	0.527044	0.690398	0.609434
GO_PHOTOTRANSDUCTION_VISIBLE_LIGHT	0.622063	0.65283	0.611338	0.605031	0.597038	0.636478
GO_CELL_COMMUNICATION_INVOLVED_IN_CARDIAC_CONDUCTION	0.661185	0.579874	0.656282	0.584277	0.646476	0.616981
GO_PROTEIN_LOCALIZATION_TO_CHROMOSOME_TELOMERIC_REGION	0.567926	0.545283	0.567926	0.545283	0.55475	0.546541
GO_POSITIVE_REGULATION_OF_CALCIUM_ION_TRANSMEMBRANE_TRANSPORTER_ACTIVITY	0.642901	0.581761	0.642901	0.581761	0.615526	0.562893
GO_REGULATION_OF_RECEPTOR_MEDIATED_ENDOCYTOSIS	0.709091	0.559119	0.66333	0.584906	0.669663	0.540881
GO_POSITIVE_REGULATION_OF_LYMPHOCYTE_MEDIATED_IMMUNITY	0.630746	0.587421	0.613892	0.552201	0.534627	0.524528
GO_POSITIVE_REGULATION_OF_BIOMINERAL_TISSUE_DEVELOPMENT	0.671604	0.50566	0.644331	0.538994	0.650562	0.516981
GO_RESPONSE_TO_TRANSFORMING_GROWTH_FACTOR_BETA	0.715424	0.566667	0.645557	0.580503	0.67712	0.510692
GO_N_ACETYLGLUCOSAMINE_METABOLIC_PROCESS	0.569254	0.666667	0.563739	0.666667	0.546067	0.6
GO_TRANSCRIPTION_ELONGATION_FROM_RNA_POLYMERASE_II_PROMOTER	0.644535	0.498113	0.635444	0.521384	0.615424	0.562264
GO_OXIDATIVE_PHOSPHORYLATION	0.562615	0.499371	0.562615	0.499371	0.525843	0.514465
GO_APOPTOTIC_NUCLEAR_CHANGES	0.585495	0.486164	0.585495	0.486164	0.537692	0.504403
GO_REGULATION_OF_RAC_PROTEIN_SIGNAL_TRANSDUCTION	0.597344	0.549686	0.597344	0.549686	0.584372	0.574843
GO_CELLULAR_AMIDE_METABOLIC_PROCESS	0.750051	0.541509	0.704801	0.516352	0.72952	0.510063
GO_PARENTAL_BEHAVIOR	0.57763	0.519497	0.566088	0.55283	0.541164	0.514465
GO_REGULATION_OF_DNA_BINDING	0.697242	0.515094	0.656588	0.486792	0.674055	0.555975
GO_IMMUNOGLOBULIN_PRODUCTION	0.641267	0.472956	0.602451	0.485535	0.567722	0.610692
GO_REGULATION_OF_TRANSFORMING_GROWTH_FACTOR_BETA_PRODUCTION	0.606742	0.47673	0.606129	0.47673	0.560368	0.557233
GO_TISSUE_MIGRATION	0.703166	0.547799	0.664658	0.491824	0.636159	0.541509
GO_ONE_CARBON_COMPOUND_TRANSPORT	0.54903	0.538365	0.53238	0.477358	0.543514	0.500629
GO_LEFT_RIGHT_AXIS_SPECIFICATION	0.558938	0.590566	0.558938	0.590566	0.549847	0.566667
GO_RESPONSE_TO_ISCHEMIA	0.648825	0.520755	0.643718	0.557233	0.626966	0.555346
GO_ENSHEATHMENT_OF_NEURONS	0.681103	0.602516	0.637589	0.603145	0.656078	0.591195
GO_POSITIVE_REGULATION_OF_MAST_CELL_ACTIVATION_INVOLVED_IN_IMMUNE_RESPONSE	0.557508	0.515723	0.553728	0.524528	0.541164	0.533333
GO_POSITIVE_REGULATION_OF_PHOSPHORUS_METABOLIC_PROCESS	0.787743	0.661635	0.738202	0.579245	0.67477	0.625786
GO_CHROMATIN_DISASSEMBLY	0.585087	0.530818	0.573442	0.555975	0.545659	0.515723
GO_PLATELET_MORPHOGENESIS	0.548723	0.515723	0.550051	0.489308	0.535853	0.485535
GO_DENDRITE_MORPHOGENESIS	0.667109	0.58805	0.592135	0.640252	0.644842	0.591195
GO_RESPONSE_TO_AMPHETAMINE	0.619101	0.533962	0.597753	0.505031	0.594382	0.540252
GO_RESPONSE_TO_CAMP	0.728805	0.576101	0.679162	0.557862	0.689377	0.532704
GO_MYOBLAST_DIFFERENTIATION	0.665475	0.569182	0.6238	0.563522	0.600204	0.51761
GO_POSITIVE_REGULATION_OF_ACTIN_NUCLEATION	0.602247	0.537107	0.592646	0.540881	0.578652	0.583648
GO_REGULATION_OF_MEGAKARYOCYTE_DIFFERENTIATION	0.554239	0.581761	0.554239	0.581761	0.529928	0.590566
GO_NEGATIVE_REGULATION_OF_HEMOPOIESIS	0.715015	0.613836	0.662513	0.627044	0.652911	0.644025
GO_REGULATION_OF_MUSCLE_CELL_DIFFERENTIATION	0.71144	0.594969	0.640654	0.566667	0.666701	0.562264
GO_INNATE_IMMUNE_RESPONSE_IN_MUCOSA	0.544944	0.513836	0.544944	0.513836	0.516547	0.571698
GO_REGULATION_OF_CHEMOKINE_SECRETION	0.613585	0.524528	0.61236	0.522642	0.56333	0.547799
GO_RESPONSE_TO_STEROL	0.601226	0.503774	0.601226	0.503774	0.5524	0.505031
GO_REGULATION_OF_ENDOPLASMIC_RETICULUM_STRESS_INDUCED_INTRINSIC_APOPTOTIC_SIGNALING_PATHWAY	0.590501	0.587421	0.590501	0.587421	0.564249	0.598113
GO_RIBOSOMAL_SMALL_SUBUNIT_BIOGENESIS	0.623596	0.541509	0.607559	0.574214	0.548315	0.519497
GO_TRABECULA_MORPHOGENESIS	0.635138	0.639623	0.604597	0.618868	0.614505	0.654088
GO_PHOTORECEPTOR_CELL_MAINTENANCE	0.643718	0.522013	0.631971	0.6	0.582635	0.610692
GO_REGULATION_OF_CALCIUM_ION_IMPORT	0.722778	0.538365	0.657303	0.581761	0.624106	0.611321
GO_HEPARAN_SULFATE_PROTEOGLYCAN_METABOLIC_PROCESS	0.634116	0.540881	0.633401	0.573585	0.532686	0.508176
GO_INTESTINAL_EPITHELIAL_CELL_DEVELOPMENT	0.54903	0.448428	0.54903	0.448428	0.51522	0.481132
GO_CELLULAR_RESPONSE_TO_GLUCAGON_STIMULUS	0.663023	0.506918	0.66047	0.537736	0.602962	0.495597
GO_REGULATION_OF_METAL_ION_TRANSPORT	0.772829	0.58239	0.703984	0.539623	0.679162	0.560377
GO_POSITIVE_REGULATION_OF_T_HELPER_1_TYPE_IMMUNE_RESPONSE	0.571195	0.595597	0.569561	0.661006	0.545965	0.557233
GO_MODIFICATION_BY_SYMBIONT_OF_HOST_MORPHOLOGY_OR_PHYSIOLOGY	0.645046	0.588679	0.636977	0.578616	0.62666	0.522642
GO_SISTER_CHROMATID_SEGREGATION	0.721042	0.571069	0.63524	0.552201	0.674974	0.593711
GO_REGULATION_OF_CELL_MIGRATION_INVOLVED_IN_SPROUTING_ANGIOGENESIS	0.614198	0.518239	0.611849	0.587421	0.564147	0.500629
GO_PHASIC_SMOOTH_MUSCLE_CONTRACTION	0.61287	0.672327	0.606946	0.672956	0.558018	0.557233
GO_AXON_ENSHEATHMENT_IN_CENTRAL_NERVOUS_SYSTEM	0.589581	0.573585	0.589581	0.573585	0.559346	0.557233
GO_MONOSACCHARIDE_BIOSYNTHETIC_PROCESS	0.637385	0.611321	0.627273	0.603774	0.603575	0.538994
GO_ORGANELLE_MEMBRANE_FUSION	0.663943	0.451572	0.650766	0.459119	0.596527	0.571698
GO_REGULATION_OF_ERK1_AND_ERK2_CASCADE	0.750868	0.581761	0.692339	0.547799	0.690398	0.588679
GO_REGULATION_OF_T_CELL_MEDIATED_CYTOTOXICITY	0.558223	0.522013	0.557201	0.513208	0.530439	0.524528
GO_CARBOHYDRATE_DERIVATIVE_BIOSYNTHETIC_PROCESS	0.796118	0.514465	0.751277	0.566038	0.692543	0.522013
GO_NEGATIVE_REGULATION_OF_ACTIN_FILAMENT_BUNDLE_ASSEMBLY	0.595812	0.573585	0.57763	0.589308	0.546782	0.566667
GO_POSITIVE_REGULATION_OF_CELL_JUNCTION_ASSEMBLY	0.62952	0.533333	0.629418	0.528302	0.579571	0.495597
GO_NONRIBOSOMAL_PEPTIDE_BIOSYNTHETIC_PROCESS	0.583248	0.579245	0.583146	0.569811	0.567314	0.547799
GO_HEART_MORPHOGENESIS	0.75332	0.590566	0.691828	0.555975	0.709806	0.548428
GO_RAS_PROTEIN_SIGNAL_TRANSDUCTION	0.737181	0.569811	0.655363	0.566667	0.66762	0.541509
GO_NEGATIVE_REGULATION_OF_DENDRITE_DEVELOPMENT	0.601328	0.591824	0.588355	0.614465	0.571502	0.603145
GO_REGULATION_OF_HORMONE_SECRETION	0.722165	0.586792	0.676711	0.620126	0.702451	0.577987
GO_REGULATION_OF_CALCIUM_ION_TRANSPORT	0.762206	0.579874	0.708069	0.59434	0.671093	0.574843
GO_SENSORY_PERCEPTION_OF_LIGHT_STIMULUS	0.734525	0.530818	0.693871	0.628931	0.731154	0.513836
GO_TERPENOID_METABOLIC_PROCESS	0.734321	0.576101	0.645557	0.593711	0.703473	0.56478
GO_CELL_PROLIFERATION	0.772319	0.552201	0.7143	0.642767	0.691726	0.579874
GO_REGULATION_OF_LIPID_KINASE_ACTIVITY	0.690092	0.667925	0.657712	0.481761	0.64525	0.495597
GO_POSITIVE_REGULATION_OF_OSTEOCLAST_DIFFERENTIATION	0.591318	0.571698	0.591318	0.571698	0.562002	0.528931
GO_LYSOSOME_LOCALIZATION	0.562615	0.56478	0.555669	0.639623	0.526456	0.523899
GO_VITAMIN_D_METABOLIC_PROCESS	0.586517	0.593082	0.586517	0.593082	0.578141	0.601887
GO_REGULATION_OF_FIBROBLAST_PROLIFERATION	0.693973	0.571698	0.662206	0.566667	0.62809	0.585535
GO_CELL_AGGREGATION	0.67998	0.577987	0.654648	0.61195	0.624821	0.534591
GO_RESPONSE_TO_HORMONE	0.750664	0.643396	0.720225	0.608805	0.702554	0.555975
GO_REGULATION_OF_SYNCYTIUM_FORMATION_BY_PLASMA_MEMBRANE_FUSION	0.59428	0.61195	0.596323	0.598742	0.566292	0.583648
GO_REGULATION_OF_HEXOKINASE_ACTIVITY	0.567926	0.480503	0.567926	0.480503	0.549234	0.498113
GO_POSITIVE_REGULATION_OF_EXTRINSIC_APOPTOTIC_SIGNALING_PATHWAY_IN_ABSENCE_OF_LIGAND	0.609499	0.543396	0.606435	0.593711	0.564658	0.573585
GO_CATECHOLAMINE_BIOSYNTHETIC_PROCESS	0.61093	0.530818	0.605414	0.545912	0.572421	0.506918
GO_POSITIVE_REGULATION_OF_MUSCLE_HYPERTROPHY	0.654954	0.6	0.651277	0.6	0.609499	0.554088
GO_EMBRYONIC_PATTERN_SPECIFICATION	0.69857	0.643396	0.674872	0.667925	0.648008	0.586164
GO_RESPONSE_TO_PROTOZOAN	0.605618	0.567925	0.605618	0.567925	0.568437	0.514465
GO_MULTIVESICULAR_BODY_ORGANIZATION	0.529928	0.505031	0.524821	0.567296	0.520838	0.514465
GO_REGULATION_OF_CELL_GROWTH	0.762717	0.540252	0.714811	0.561006	0.677732	0.62956
GO_CENTROSOME_CYCLE	0.630746	0.620126	0.628192	0.620126	0.620123	0.548428
GO_RESPONSE_TO_FIBROBLAST_GROWTH_FACTOR	0.713279	0.642767	0.668131	0.586164	0.654035	0.504403
GO_PROTEIN_CARBOXYLATION	0.575689	0.530818	0.559142	0.505031	0.541164	0.514465
GO_NEGATIVE_REGULATION_OF_TELOMERE_MAINTENANCE_VIA_TELOMERE_LENGTHENING	0.54474	0.506918	0.535342	0.479874	0.535546	0.505031
GO_DEOXYRIBONUCLEOSIDE_TRIPHOSPHATE_METABOLIC_PROCESS	0.582942	0.557862	0.57763	0.591195	0.539837	0.533333
GO_NUCLEOTIDE_EXCISION_REPAIR_PREINCISION_COMPLEX_ASSEMBLY	0.542901	0.538365	0.538611	0.512579	0.521757	0.514465
GO_POSITIVE_REGULATION_OF_EXTRACELLULAR_MATRIX_ORGANIZATION	0.581818	0.533962	0.573238	0.516981	0.564351	0.476101
GO_LEARNING	0.708069	0.577358	0.697344	0.655346	0.669152	0.654088
GO_CILIUM_ORGANIZATION	0.693565	0.527673	0.664862	0.640881	0.673442	0.559748
GO_REGULATION_OF_PHOSPHOLIPASE_ACTIVITY	0.694688	0.559119	0.650766	0.592453	0.635036	0.49434
GO_REGULATION_OF_RESPONSE_TO_FOOD	0.587538	0.489308	0.589377	0.471698	0.567722	0.514465
GO_CHONDROCYTE_DIFFERENTIATION	0.71287	0.620126	0.679367	0.633962	0.652298	0.532075
GO_REGULATION_OF_CELLULAR_LOCALIZATION	0.778856	0.609434	0.753422	0.667925	0.672319	0.598113
GO_ADRENERGIC_RECEPTOR_SIGNALING_PATHWAY	0.646885	0.62327	0.634934	0.615094	0.621144	0.595597
GO_OVULATION	0.61859	0.530189	0.593258	0.522013	0.575996	0.524528
GO_NEGATIVE_REGULATION_OF_TOR_SIGNALING	0.610725	0.543396	0.603882	0.594969	0.578039	0.515723
GO_SUBSTANTIA_NIGRA_DEVELOPMENT	0.621757	0.627673	0.605005	0.609434	0.564147	0.595597
GO_MATURATION_OF_SSU_RRNA_FROM_TRICISTRONIC_RRNA_TRANSCRIPT_SSU_RRNA_5_8S_RRNA_LSU_RRNA_	0.57906	0.530189	0.568233	0.531447	0.538815	0.505031
GO_PRODUCTION_OF_MOLECULAR_MEDIATOR_INVOLVED_IN_INFLAMMATORY_RESPONSE	0.610317	0.598742	0.610317	0.598742	0.590603	0.622642
GO_PREPULSE_INHIBITION	0.611645	0.581761	0.611645	0.581761	0.611645	0.581761
GO_REGULATION_OF_EARLY_ENDOSOME_TO_LATE_ENDOSOME_TRANSPORT	0.552196	0.476101	0.552196	0.476101	0.538304	0.471698
GO_MIDDLE_EAR_MORPHOGENESIS	0.593973	0.445283	0.593871	0.445283	0.591522	0.498113
GO_REGULATION_OF_RECEPTOR_BIOSYNTHETIC_PROCESS	0.594382	0.501258	0.585495	0.533962	0.569152	0.559119
GO_JNK_CASCADE	0.694791	0.534591	0.652196	0.579245	0.650358	0.526415
GO_RESPONSE_TO_SALT_STRESS	0.552605	0.523899	0.550255	0.489308	0.521348	0.524528
GO_ENDODERMAL_CELL_DIFFERENTIATION	0.670174	0.569182	0.658631	0.545283	0.626149	0.576101
GO_PROTEIN_KINASE_B_SIGNALING	0.615935	0.530818	0.601328	0.577358	0.563432	0.500629
GO_SOMITOGENESIS	0.68764	0.569811	0.644535	0.562893	0.59142	0.543396
GO_REGULATION_OF_MULTICELLULAR_ORGANISMAL_DEVELOPMENT	0.800613	0.547799	0.771706	0.562264	0.675689	0.622013
GO_REGULATION_OF_DENDRITIC_SPINE_DEVELOPMENT	0.648212	0.541509	0.630541	0.599371	0.591931	0.573585
GO_NEGATIVE_REGULATION_OF_PROTEIN_ACTIVATION_CASCADE	0.558631	0.55283	0.534729	0.566038	0.506946	0.514465
GO_TRICARBOXYLIC_ACID_METABOLIC_PROCESS	0.612768	0.490566	0.60715	0.481761	0.573647	0.505031
GO_REGULATION_OF_TRIGLYCERIDE_CATABOLIC_PROCESS	0.583555	0.573585	0.577732	0.596226	0.583555	0.573585
GO_NEGATIVE_REGULATION_OF_RESPONSE_TO_EXTRACELLULAR_STIMULUS	0.633708	0.58805	0.629418	0.584277	0.589888	0.583648
GO_HEMATOPOIETIC_STEM_CELL_PROLIFERATION	0.578856	0.48805	0.578856	0.48805	0.527477	0.534591
GO_NEGATIVE_REGULATION_OF_ESTABLISHMENT_OF_PROTEIN_LOCALIZATION	0.731052	0.552201	0.670684	0.515094	0.662308	0.537107
GO_RENAL_TUBULE_DEVELOPMENT	0.704699	0.554088	0.665679	0.577358	0.663228	0.557233
GO_CARDIAC_VENTRICLE_MORPHOGENESIS	0.698264	0.552201	0.64239	0.468553	0.650868	0.573585
GO_ANTIGEN_PROCESSING_AND_PRESENTATION_OF_PEPTIDE_ANTIGEN_VIA_MHC_CLASS_I	0.646578	0.514465	0.641982	0.54717	0.56619	0.545283
GO_REGULATION_OF_THE_FORCE_OF_HEART_CONTRACTION	0.639939	0.528931	0.639939	0.528931	0.615322	0.534591
GO_POSITIVE_REGULATION_OF_EPITHELIAL_CELL_APOPTOTIC_PROCESS	0.631767	0.572327	0.631767	0.572327	0.586619	0.518239
GO_MACROMOLECULAR_COMPLEX_ASSEMBLY	0.808172	0.508176	0.77334	0.591824	0.710725	0.625786
GO_PROTEIN_STABILIZATION	0.688662	0.67044	0.656486	0.62327	0.639632	0.59434
GO_POSITIVE_REGULATION_OF_INTERLEUKIN_6_SECRETION	0.57998	0.573585	0.577528	0.56478	0.548927	0.490566
GO_ASPARTATE_FAMILY_AMINO_ACID_CATABOLIC_PROCESS	0.603064	0.562264	0.603064	0.562264	0.574872	0.605031
GO_NEGATIVE_REGULATION_OF_PROTEIN_SECRETION	0.696629	0.566667	0.660061	0.548428	0.628907	0.566667
GO_NEGATIVE_REGULATION_OF_LIPASE_ACTIVITY	0.580388	0.691824	0.575179	0.642138	0.57048	0.591195
GO_REGULATION_OF_CELLULAR_KETONE_METABOLIC_PROCESS	0.713483	0.576101	0.63381	0.564151	0.650868	0.458491
GO_MATURATION_OF_LSU_RRNA	0.518182	0.490566	0.518182	0.490566	0.518182	0.490566
GO_RNA_SPLICING_VIA_ENDONUCLEOLYTIC_CLEAVAGE_AND_LIGATION	0.524311	0.531447	0.524311	0.531447	0.518182	0.524528
GO_REGULATION_OF_SYNAPSE_ORGANIZATION	0.714709	0.568553	0.672421	0.543396	0.670684	0.595597
GO_MUSCLE_ADAPTATION	0.627171	0.567296	0.614709	0.557862	0.581001	0.505031
GO_INTERFERON_GAMMA_PRODUCTION	0.588049	0.560377	0.586517	0.614465	0.531869	0.498113
GO_OPTIC_NERVE_DEVELOPMENT	0.616445	0.527044	0.605414	0.557233	0.574055	0.514465
GO_PHOSPHOLIPASE_C_ACTIVATING_G_PROTEIN_COUPLED_RECEPTOR_SIGNALING_PATHWAY	0.696016	0.606289	0.65526	0.566667	0.620123	0.562893
GO_REGULATION_OF_KERATINOCYTE_PROLIFERATION	0.637487	0.556604	0.630133	0.545283	0.606027	0.550943
GO_GAS_TRANSPORT	0.58284	0.481761	0.575792	0.496226	0.541164	0.510063
GO_REGULATION_OF_FIBROBLAST_GROWTH_FACTOR_RECEPTOR_SIGNALING_PATHWAY	0.643309	0.540252	0.632891	0.62327	0.595403	0.506918
GO_REGULATION_OF_MAST_CELL_ACTIVATION	0.613075	0.504403	0.610623	0.495597	0.573544	0.486164
GO_MIDBRAIN_DEVELOPMENT	0.679571	0.563522	0.649132	0.634591	0.652809	0.583648
GO_NEURON_FATE_SPECIFICATION	0.645352	0.576101	0.628805	0.54717	0.611542	0.595597
GO_ORGANIC_ACID_CATABOLIC_PROCESS	0.727273	0.562264	0.644535	0.584277	0.640041	0.522013
GO_REPRODUCTIVE_BEHAVIOR	0.623596	0.536478	0.621348	0.519497	0.600511	0.56478
GO_ESTABLISHMENT_OF_TISSUE_POLARITY	0.628498	0.548428	0.615935	0.580503	0.611542	0.527673
GO_REGULATION_OF_NEURON_APOPTOTIC_PROCESS	0.765986	0.611321	0.715015	0.632075	0.690807	0.613208
GO_CELL_SEPARATION_AFTER_CYTOKINESIS	0.525128	0.481132	0.525128	0.481132	0.525128	0.481132
GO_REGULATION_OF_GLUCOSE_IMPORT_IN_RESPONSE_TO_INSULIN_STIMULUS	0.558018	0.557233	0.549132	0.606918	0.548927	0.523899
GO_AMIDE_BIOSYNTHETIC_PROCESS	0.716956	0.497484	0.687334	0.522642	0.678141	0.59434
GO_POSITIVE_REGULATION_OF_EXOCYTOSIS	0.638815	0.660377	0.587232	0.540881	0.610725	0.590566
GO_MORPHOGENESIS_OF_AN_EPITHELIAL_SHEET	0.606537	0.662264	0.594076	0.652201	0.559346	0.55283
GO_CHEMOSENSORY_BEHAVIOR	0.617773	0.54717	0.609397	0.544654	0.597549	0.545912
GO_PROTEIN_KINASE_C_SIGNALING	0.604494	0.489308	0.603269	0.513836	0.540449	0.514465
GO_GLUCOSE_IMPORT	0.588151	0.500629	0.588151	0.500629	0.582533	0.471698
GO_SISTER_CHROMATID_COHESION	0.716752	0.539623	0.671297	0.547799	0.682737	0.521384
GO_REGULATION_OF_I_KAPPAB_KINASE_NF_KAPPAB_SIGNALING	0.750766	0.527044	0.720735	0.554088	0.708887	0.66478
GO_REGULATION_OF_PROTEIN_KINASE_A_SIGNALING	0.647497	0.593082	0.62809	0.618868	0.62002	0.632075
GO_HEPATOCYTE_APOPTOTIC_PROCESS	0.541675	0.56478	0.53095	0.554088	0.5238	0.549057
GO_TETRAHYDROFOLATE_METABOLIC_PROCESS	0.571297	0.573585	0.571297	0.573585	0.546782	0.523899
GO_ORGAN_MORPHOGENESIS	0.795097	0.571069	0.757201	0.580503	0.711747	0.557233
GO_POSITIVE_REGULATION_OF_MULTICELLULAR_ORGANISMAL_PROCESS	0.78856	0.527673	0.776098	0.650314	0.649234	0.567296
GO_REGULATION_OF_NECROTIC_CELL_DEATH	0.539632	0.6	0.539632	0.6	0.532074	0.566667
[truncated: 3,915 more rows]
