# Supplementary material for: Mutated processes predict immune checkpoint inhibitor therapy benefit in metastatic melanoma
Source: Nat Commun. 2022 Sep 19;13:5151. doi: 10.1038/s41467-022-32838-4 (PMC9485158; doi:10.1038/s41467-022-32838-4)
Supplement: Supplementary file 5 — Supplementary Dataset 3 [file 41467_2022_32838_MOESM5_ESM.xlsx]

## Sheet: Supplementary_Data_3_Legend
ROC AUC values for each process using the Random Forest algorithms for the training and validation datasets. The first column are the pathways (biological processes), the second column (train_RF_AUC) are the AUC values of the random forest on the training dataset, and the third column (validation_RF_AUC) are the AUC values of the random forest on the validation datasetp

## Sheet: Supplementary_Data_3
	pathway	train_rf_roc_score	val_rf_roc_score
0	GO_POSITIVE_REGULATION_OF_VIRAL_TRANSCRIPTION	0.702145	0.513208
1	GO_CARDIAC_CHAMBER_DEVELOPMENT	0.880082	0.540881
2	GO_DNA_DEPENDENT_DNA_REPLICATION_MAINTENANCE_OF_FIDELITY	0.662104	0.571069
3	GO_CIRCADIAN_RHYTHM	0.809806	0.733333
4	GO_PHOSPHATIDYLSERINE_ACYL_CHAIN_REMODELING	0.596731	0.46478
5	GO_SPINAL_CORD_DEVELOPMENT	0.849949	0.610063
6	GO_PLATELET_DERIVED_GROWTH_FACTOR_RECEPTOR_SIGNALING_PATHWAY	0.746374	0.501258
7	GO_CELLULAR_RESPONSE_TO_LIPOPROTEIN_PARTICLE_STIMULUS	0.532686	0.400629
8	GO_REGULATION_OF_NLRP3_INFLAMMASOME_COMPLEX_ASSEMBLY	0.574362	0.625157
9	GO_POSITIVE_REGULATION_OF_EPITHELIAL_CELL_DIFFERENTIATION	0.764658	0.595597
10	GO_POSITIVE_REGULATION_OF_KINASE_ACTIVITY	0.89857	0.672327
11	GO_NEGATIVE_REGULATION_OF_TRANSCRIPTION_FACTOR_IMPORT_INTO_NUCLEUS	0.700817	0.544654
12	GO_POTASSIUM_ION_TRANSPORT	0.912257	0.594969
13	GO_REGULATION_OF_T_CELL_RECEPTOR_SIGNALING_PATHWAY	0.674464	0.589308
14	GO_CARDIAC_MUSCLE_ADAPTATION	0.531154	0.467296
15	GO_NEGATIVE_REGULATION_OF_EPITHELIAL_CELL_PROLIFERATION	0.843718	0.636478
16	GO_MOVEMENT_IN_ENVIRONMENT_OF_OTHER_ORGANISM_INVOLVED_IN_SYMBIOTIC_INTERACTION	0.801634	0.493082
17	GO_REGULATION_OF_PROTEIN_TARGETING_TO_MITOCHONDRION	0.75097	0.704403
18	GO_APICAL_PROTEIN_LOCALIZATION	0.688764	0.642767
19	GO_REGULATION_OF_ESTABLISHMENT_OF_PLANAR_POLARITY	0.743207	0.455346
20	GO_FOREBRAIN_NEURON_DEVELOPMENT	0.822472	0.666667
21	GO_POSITIVE_REGULATION_OF_PROTEIN_MATURATION	0.716956	0.549057
22	GO_NEUROMUSCULAR_JUNCTION_DEVELOPMENT	0.819101	0.471069
23	GO_MITOTIC_CYTOKINESIS	0.699183	0.562264
24	GO_NEGATIVE_REGULATION_OF_RESPONSE_TO_ENDOPLASMIC_RETICULUM_STRESS	0.657406	0.500629
25	GO_SMAD_PROTEIN_SIGNAL_TRANSDUCTION	0.794586	0.561635
26	GO_CYTOPLASMIC_TRANSLATION	0.562819	0.583019
27	GO_MEIOTIC_CHROMOSOME_SEGREGATION	0.720633	0.598742
28	GO_POSITIVE_REGULATION_OF_CALCIUM_ION_TRANSPORT	0.82145	0.610063
29	GO_REGULATION_OF_DOUBLE_STRAND_BREAK_REPAIR	0.679469	0.58239
30	GO_RNA_DEPENDENT_DNA_BIOSYNTHETIC_PROCESS	0.711645	0.528302
31	GO_REGULATION_OF_B_CELL_RECEPTOR_SIGNALING_PATHWAY	0.658733	0.489937
32	GO_REGULATION_OF_G_PROTEIN_COUPLED_RECEPTOR_PROTEIN_SIGNALING_PATHWAY	0.80143	0.545283
33	GO_DENDRITE_DEVELOPMENT	0.85761	0.586792
34	GO_REGULATION_OF_RESPIRATORY_BURST	0.577017	0.501258
35	GO_G_PROTEIN_COUPLED_RECEPTOR_INTERNALIZATION	0.616343	0.571698
36	GO_MEMORY	0.878039	0.547799
37	GO_NEURON_DEVELOPMENT	0.93381	0.654088
38	GO_REGULATION_OF_GOLGI_ORGANIZATION	0.561185	0.47673
39	GO_ENDOTHELIAL_CELL_DEVELOPMENT	0.721757	0.695597
40	GO_POSITIVE_REGULATION_OF_MYOTUBE_DIFFERENTIATION	0.628805	0.516981
41	GO_REGULATION_OF_CELL_ACTIVATION	0.868437	0.725157
42	GO_MULTICELLULAR_ORGANISM_AGING	0.744637	0.493082
43	GO_ATP_DEPENDENT_CHROMATIN_REMODELING	0.764147	0.566038
44	GO_ANATOMICAL_STRUCTURE_FORMATION_INVOLVED_IN_MORPHOGENESIS	0.91808	0.573585
45	GO_ION_TRANSPORT	0.928703	0.625786
46	GO_LIPID_MODIFICATION	0.857099	0.592453
47	GO_NEGATIVE_REGULATION_OF_KIDNEY_DEVELOPMENT	0.614198	0.492453
48	GO_REGULATION_OF_HEPATOCYTE_PROLIFERATION	0.583248	0.579245
49	GO_ACYLGLYCEROL_HOMEOSTASIS	0.704699	0.508176
50	GO_NEGATIVE_REGULATION_OF_PHOSPHOPROTEIN_PHOSPHATASE_ACTIVITY	0.622268	0.474843
51	GO_NEGATIVE_REGULATION_OF_PROTEIN_COMPLEX_ASSEMBLY	0.812564	0.559748
52	GO_HEMOGLOBIN_METABOLIC_PROCESS	0.568744	0.481132
53	GO_SINGLE_FERTILIZATION	0.877017	0.56478
54	GO_LEUKOCYTE_ACTIVATION	0.883146	0.659119
55	GO_CHROMOSOME_ORGANIZATION	0.904086	0.584906
56	GO_REGULATION_OF_MITOCHONDRIAL_DEPOLARIZATION	0.667518	0.622013
57	GO_NEGATIVE_REGULATION_OF_MAP_KINASE_ACTIVITY	0.738917	0.628931
58	GO_SYNAPTIC_VESICLE_LOCALIZATION	0.791011	0.67044
59	GO_PHENOL_CONTAINING_COMPOUND_METABOLIC_PROCESS	0.806027	0.445912
60	GO_REGULATION_OF_ANTIGEN_RECEPTOR_MEDIATED_SIGNALING_PATHWAY	0.733095	0.477987
61	GO_ESTABLISHMENT_OF_SPINDLE_ORIENTATION	0.695812	0.422013
62	GO_METANEPHRIC_NEPHRON_MORPHOGENESIS	0.701124	0.501887
63	GO_GLYCERALDEHYDE_3_PHOSPHATE_METABOLIC_PROCESS	0.532686	0.566667
64	GO_RESPONSE_TO_UV_C	0.573749	0.481761
65	GO_CARBOHYDRATE_CATABOLIC_PROCESS	0.810725	0.541509
66	GO_DENTATE_GYRUS_DEVELOPMENT	0.642799	0.579245
67	GO_ESTABLISHMENT_OR_MAINTENANCE_OF_TRANSMEMBRANE_ELECTROCHEMICAL_GRADIENT	0.662002	0.433333
68	GO_LABYRINTHINE_LAYER_DEVELOPMENT	0.690705	0.500629
69	GO_N_TERMINAL_PROTEIN_AMINO_ACID_ACETYLATION	0.580899	0.554717
70	GO_NEUROLOGICAL_SYSTEM_PROCESS	0.902656	0.574843
71	GO_NEURONAL_STEM_CELL_DIVISION	0.668233	0.528931
72	GO_CERAMIDE_CATABOLIC_PROCESS	0.550562	0.572327
73	GO_EXCRETION	0.78764	0.421384
74	GO_DIGESTION	0.841879	0.555346
75	GO_POSITIVE_REGULATION_OF_SYNAPTIC_TRANSMISSION_GLUTAMATERGIC	0.734934	0.551572
76	GO_POSITIVE_REGULATION_OF_MITOTIC_NUCLEAR_DIVISION	0.712257	0.513208
77	GO_HINDBRAIN_DEVELOPMENT	0.835342	0.724528
78	GO_OLIGOSACCHARIDE_METABOLIC_PROCESS	0.787436	0.520755
79	GO_NEGATIVE_REGULATION_OF_DENDRITIC_SPINE_DEVELOPMENT	0.606537	0.566667
80	GO_MODULATION_OF_GROWTH_OF_SYMBIONT_INVOLVED_IN_INTERACTION_WITH_HOST	0.576915	0.564151
81	GO_CHROMOSOME_SEGREGATION	0.842697	0.642138
82	GO_NEGATIVE_REGULATION_OF_CYCLIN_DEPENDENT_PROTEIN_KINASE_ACTIVITY	0.613075	0.571698
83	GO_ETHER_METABOLIC_PROCESS	0.526558	0.550943
84	GO_HEMATOPOIETIC_PROGENITOR_CELL_DIFFERENTIATION	0.792135	0.627673
85	GO_CYTOKINE_METABOLIC_PROCESS	0.639326	0.555346
86	GO_ANTEROGRADE_AXONAL_TRANSPORT	0.649642	0.588679
87	GO_NEGATIVE_REGULATION_OF_ERK1_AND_ERK2_CASCADE	0.725843	0.577987
88	GO_STEROID_BIOSYNTHETIC_PROCESS	0.814607	0.628931
89	GO_ALDITOL_PHOSPHATE_METABOLIC_PROCESS	0.672114	0.574214
90	GO_SODIUM_INDEPENDENT_ORGANIC_ANION_TRANSPORT	0.807354	0.515723
91	GO_REGULATION_OF_PROTEIN_TYROSINE_KINASE_ACTIVITY	0.775792	0.62327
92	GO_REGULATION_OF_INTERFERON_BETA_PRODUCTION	0.756691	0.455975
93	GO_DNA_TEMPLATED_TRANSCRIPTION_ELONGATION	0.770582	0.551572
94	GO_N_GLYCAN_PROCESSING	0.669459	0.667925
95	GO_INORGANIC_ION_IMPORT_INTO_CELL	0.632686	0.563522
96	GO_ENDOPLASMIC_RETICULUM_TO_CYTOSOL_TRANSPORT	0.597344	0.54717
97	GO_NEGATIVE_REGULATION_OF_REPRODUCTIVE_PROCESS	0.668233	0.479245
98	GO_G_PROTEIN_COUPLED_PURINERGIC_RECEPTOR_SIGNALING_PATHWAY	0.642901	0.47673
99	GO_MEMBRANE_DEPOLARIZATION	0.886415	0.62327
100	GO_OLFACTORY_BULB_INTERNEURON_DIFFERENTIATION	0.798774	0.64717
101	GO_POSITIVE_REGULATION_OF_G_PROTEIN_COUPLED_RECEPTOR_PROTEIN_SIGNALING_PATHWAY	0.767109	0.644025
102	GO_ATTACHMENT_OF_SPINDLE_MICROTUBULES_TO_KINETOCHORE	0.661593	0.597484
103	GO_REGULATION_OF_LYASE_ACTIVITY	0.819203	0.615723
104	GO_RESPONSE_TO_NITROGEN_COMPOUND	0.891522	0.567925
105	GO_NEGATIVE_REGULATION_OF_TRANSMEMBRANE_TRANSPORT	0.804903	0.596855
106	GO_REGULATION_OF_DNA_RECOMBINATION	0.781001	0.589937
107	GO_REGULATION_OF_LEUKOCYTE_PROLIFERATION	0.81573	0.784906
108	GO_RESPONSE_TO_ETHANOL	0.815832	0.528302
109	GO_SULFUR_COMPOUND_METABOLIC_PROCESS	0.857508	0.496226
110	GO_POSITIVE_REGULATION_OF_TYROSINE_PHOSPHORYLATION_OF_STAT1_PROTEIN	0.535444	0.506918
111	GO_REGULATION_OF_CELL_CYCLE_CHECKPOINT	0.62523	0.55283
112	GO_NEGATIVE_REGULATION_OF_TRANSCRIPTION_REGULATORY_REGION_DNA_BINDING	0.578856	0.512579
113	GO_POSITIVE_REGULATION_OF_DNA_REPLICATION	0.800511	0.571698
114	GO_NEGATIVE_REGULATION_OF_NEURON_APOPTOTIC_PROCESS	0.845965	0.545912
115	GO_POSITIVE_REGULATION_OF_REPRODUCTIVE_PROCESS	0.765475	0.451572
116	GO_POSITIVE_REGULATION_OF_METANEPHROS_DEVELOPMENT	0.596118	0.492453
117	GO_POSITIVE_REGULATION_OF_LYMPHOCYTE_APOPTOTIC_PROCESS	0.610521	0.594969
118	GO_NUCLEOTIDE_PHOSPHORYLATION	0.733401	0.423899
119	GO_POSITIVE_REGULATION_OF_GENE_EXPRESSION_EPIGENETIC	0.727783	0.72327
120	GO_GLUTAMATE_SECRETION	0.792543	0.591195
121	GO_REGULATION_OF_MRNA_METABOLIC_PROCESS	0.778039	0.492453
122	GO_POSITIVE_REGULATION_OF_PROTEIN_BINDING	0.796527	0.613208
123	GO_REGULATION_OF_NFAT_PROTEIN_IMPORT_INTO_NUCLEUS	0.637487	0.532075
124	GO_REGULATION_OF_VASCULOGENESIS	0.611645	0.495597
125	GO_LENS_FIBER_CELL_DIFFERENTIATION	0.673034	0.542138
126	GO_SENSORY_PERCEPTION	0.902349	0.613836
127	GO_HEPATICOBILIARY_SYSTEM_DEVELOPMENT	0.865577	0.728931
128	GO_FATTY_ACID_CATABOLIC_PROCESS	0.776711	0.627673
129	GO_REGULATION_OF_VESICLE_FUSION	0.778652	0.576101
130	GO_MITOCHONDRIAL_RESPIRATORY_CHAIN_COMPLEX_I_BIOGENESIS	0.565986	0.445283
131	GO_REGULATION_OF_LIPID_STORAGE	0.809499	0.512579
132	GO_CARBOHYDRATE_TRANSPORT	0.830337	0.563522
133	GO_REGULATION_OF_CELLULAR_RESPONSE_TO_GROWTH_FACTOR_STIMULUS	0.863534	0.571698
134	GO_EMBRYONIC_HEMOPOIESIS	0.587436	0.543396
135	GO_EMBRYO_DEVELOPMENT_ENDING_IN_BIRTH_OR_EGG_HATCHING	0.900102	0.61761
136	GO_ANTIGEN_PROCESSING_AND_PRESENTATION_OF_PEPTIDE_OR_POLYSACCHARIDE_ANTIGEN_VIA_MHC_CLASS_II	0.8	0.703145
137	GO_RESPONSE_TO_IONIZING_RADIATION	0.800817	0.415723
138	GO_PROTEIN_EXPORT_FROM_NUCLEUS	0.657916	0.550943
139	GO_EPITHELIUM_DEVELOPMENT	0.912666	0.649686
140	GO_POSITIVE_REGULATION_OF_SEQUESTERING_OF_CALCIUM_ION	0.6381	0.547799
141	GO_SECONDARY_METABOLITE_BIOSYNTHETIC_PROCESS	0.622268	0.567296
142	GO_CELL_MIGRATION_INVOLVED_IN_HEART_DEVELOPMENT	0.631256	0.586164
143	GO_PROTEIN_LOCALIZATION_TO_CYTOSKELETON	0.689581	0.404403
144	GO_NUCLEAR_ENVELOPE_REASSEMBLY	0.498672	0.476101
145	GO_INTRINSIC_APOPTOTIC_SIGNALING_PATHWAY_IN_RESPONSE_TO_DNA_DAMAGE_BY_P53_CLASS_MEDIATOR	0.71236	0.513836
146	GO_REGULATION_OF_AUTOPHAGY	0.844535	0.598742
147	GO_PHOSPHOLIPID_METABOLIC_PROCESS	0.873544	0.674843
148	GO_AMMONIUM_ION_METABOLIC_PROCESS	0.835342	0.578616
149	GO_REGULATION_OF_INTERLEUKIN_4_PRODUCTION	0.591931	0.581761
150	GO_NCRNA_CATABOLIC_PROCESS	0.666088	0.461006
151	GO_REGULATION_OF_FAT_CELL_DIFFERENTIATION	0.796016	0.538994
152	GO_GLUTAMINE_FAMILY_AMINO_ACID_BIOSYNTHETIC_PROCESS	0.650664	0.633962
153	GO_REGULATION_OF_PROTEIN_ACTIVATION_CASCADE	0.790194	0.489937
154	GO_REGULATION_OF_TELOMERASE_RNA_LOCALIZATION_TO_CAJAL_BODY	0.557814	0.505031
155	GO_REGULATION_OF_RNA_STABILITY	0.71951	0.513208
156	GO_BUNDLE_OF_HIS_CELL_TO_PURKINJE_MYOCYTE_COMMUNICATION	0.758018	0.557233
157	GO_REGULATION_OF_CELL_MATURATION	0.628703	0.56478
158	GO_NEGATIVE_REGULATION_OF_CELL_DEVELOPMENT	0.898979	0.637736
159	GO_MAMMARY_GLAND_MORPHOGENESIS	0.747395	0.595597
160	GO_CELLULAR_PROTEIN_COMPLEX_DISASSEMBLY	0.754443	0.62956
161	GO_REGULATION_OF_CYTOKINE_PRODUCTION_INVOLVED_IN_INFLAMMATORY_RESPONSE	0.663534	0.528931
162	GO_URETER_DEVELOPMENT	0.598876	0.501887
163	GO_BODY_MORPHOGENESIS	0.712768	0.526415
164	GO_SOMATIC_STEM_CELL_POPULATION_MAINTENANCE	0.795506	0.632075
165	GO_CYTOPLASMIC_MICROTUBULE_ORGANIZATION	0.667824	0.712579
166	GO_POSITIVE_REGULATION_OF_DNA_DAMAGE_RESPONSE_SIGNAL_TRANSDUCTION_BY_P53_CLASS_MEDIATOR	0.577324	0.586164
167	GO_PROTEIN_ACTIVATION_CASCADE	0.849847	0.525157
168	GO_POSITIVE_REGULATION_OF_PHOSPHOLIPASE_ACTIVITY	0.810827	0.565409
169	GO_NEGATIVE_REGULATION_OF_PEPTIDYL_TYROSINE_PHOSPHORYLATION	0.665577	0.548428
170	GO_REGULATION_OF_COLLATERAL_SPROUTING	0.654545	0.585535
171	GO_ESTABLISHMENT_OR_MAINTENANCE_OF_MONOPOLAR_CELL_POLARITY	0.625843	0.65283
172	GO_NEURON_RECOGNITION	0.865577	0.610692
173	GO_NUCLEOSIDE_DIPHOSPHATE_METABOLIC_PROCESS	0.753013	0.484277
174	GO_MICROTUBULE_POLYMERIZATION_OR_DEPOLYMERIZATION	0.707865	0.604403
175	GO_RESPONSE_TO_AMMONIUM_ION	0.82952	0.557862
176	GO_REGULATION_OF_INTERLEUKIN_5_PRODUCTION	0.652196	0.559748
177	GO_REGULATION_OF_GLUCOSE_IMPORT	0.734831	0.552201
178	GO_NEGATIVE_REGULATION_OF_PROTEOLYSIS	0.897038	0.650314
179	GO_PINOCYTOSIS	0.594178	0.503145
180	GO_REGULATION_OF_EPITHELIAL_CELL_APOPTOTIC_PROCESS	0.818182	0.508176
181	GO_PHOSPHATIDYLETHANOLAMINE_METABOLIC_PROCESS	0.594382	0.632075
182	GO_PHOSPHATIDYLCHOLINE_METABOLIC_PROCESS	0.75904	0.561635
183	GO_LUNG_EPITHELIUM_DEVELOPMENT	0.711338	0.503145
184	GO_METENCEPHALON_DEVELOPMENT	0.830644	0.696226
185	GO_G_PROTEIN_COUPLED_PURINERGIC_NUCLEOTIDE_RECEPTOR_SIGNALING_PATHWAY	0.602349	0.486792
186	GO_ACTIN_FILAMENT_BUNDLE_ORGANIZATION	0.716547	0.468553
187	GO_CELLULAR_RESPONSE_TO_VIRUS	0.665986	0.59434
188	GO_CYTOPLASMIC_MRNA_PROCESSING_BODY_ASSEMBLY	0.587538	0.575472
189	GO_RESPIRATORY_GASEOUS_EXCHANGE	0.778243	0.512579
190	GO_NEGATIVE_REGULATION_OF_PROTEIN_MODIFICATION_BY_SMALL_PROTEIN_CONJUGATION_OR_REMOVAL	0.730746	0.386164
191	GO_AMINO_ACID_ACTIVATION	0.648723	0.607547
192	GO_DENDRITIC_CELL_DIFFERENTIATION	0.659755	0.495597
193	GO_NATURAL_KILLER_CELL_DIFFERENTIATION	0.58141	0.515723
194	GO_BONE_TRABECULA_MORPHOGENESIS	0.670582	0.598113
195	GO_REGULATION_OF_INFLAMMATORY_RESPONSE_TO_ANTIGENIC_STIMULUS	0.585087	0.537736
196	GO_REGULATION_OF_PROTEASOMAL_UBIQUITIN_DEPENDENT_PROTEIN_CATABOLIC_PROCESS	0.779673	0.641509
197	GO_NEGATIVE_REGULATION_OF_NEURON_DIFFERENTIATION	0.888458	0.70566
198	GO_REGULATION_OF_SKELETAL_MUSCLE_TISSUE_DEVELOPMENT	0.77906	0.557862
199	GO_MUSCLE_TISSUE_DEVELOPMENT	0.877528	0.584906
200	GO_NEGATIVE_REGULATION_OF_PROTEIN_AUTOPHOSPHORYLATION	0.641982	0.544654
201	GO_ACID_SECRETION	0.839326	0.674843
202	GO_POSITIVE_REGULATION_OF_ADAPTIVE_IMMUNE_RESPONSE	0.727171	0.577358
203	GO_REGULATION_OF_OSTEOCLAST_DIFFERENTIATION	0.791011	0.721384
204	GO_REGULATION_OF_PROTEIN_BINDING	0.873953	0.620755
205	GO_CARDIAC_SEPTUM_DEVELOPMENT	0.855975	0.560377
206	GO_REGULATION_OF_ICOSANOID_SECRETION	0.692033	0.624528
207	GO_L_ALPHA_AMINO_ACID_TRANSMEMBRANE_TRANSPORT	0.72237	0.59434
208	GO_REGULATION_OF_HISTONE_METHYLATION	0.757099	0.674843
209	GO_POSITIVE_REGULATION_OF_MITOCHONDRIAL_FISSION	0.605618	0.572327
210	GO_ANTIMICROBIAL_HUMORAL_RESPONSE	0.657916	0.509434
211	GO_EPIDERMIS_MORPHOGENESIS	0.753524	0.628302
212	GO_INTERMEDIATE_FILAMENT_BASED_PROCESS	0.760163	0.518868
213	GO_COGNITION	0.890398	0.667925
214	GO_RESPONSE_TO_ZINC_ION	0.753933	0.577358
215	GO_PURINE_DEOXYRIBONUCLEOTIDE_METABOLIC_PROCESS	0.523187	0.494969
216	GO_DISRUPTION_OF_CELLS_OF_OTHER_ORGANISM	0.647906	0.460377
217	GO_AXIS_SPECIFICATION	0.809704	0.533333
218	GO_PHOSPHATIDYLINOSITOL_METABOLIC_PROCESS	0.871808	0.569182
219	GO_CELL_PART_MORPHOGENESIS	0.921961	0.6
220	GO_PIGMENT_GRANULE_LOCALIZATION	0.56476	0.58805
221	GO_VASCULAR_ENDOTHELIAL_GROWTH_FACTOR_SIGNALING_PATHWAY	0.706639	0.626415
222	GO_RESPONSE_TO_ORGANOPHOSPHORUS	0.884065	0.610063
223	GO_AXO_DENDRITIC_TRANSPORT	0.709397	0.589937
224	GO_SINGLE_ORGANISM_MEMBRANE_FUSION	0.811338	0.430189
225	GO_REGULATION_OF_PROTEIN_UBIQUITINATION_INVOLVED_IN_UBIQUITIN_DEPENDENT_PROTEIN_CATABOLIC_PROCESS	0.737283	0.444025
226	GO_SKELETAL_MUSCLE_TISSUE_REGENERATION	0.692237	0.711321
227	GO_POLYSACCHARIDE_BIOSYNTHETIC_PROCESS	0.64239	0.626415
228	GO_REGULATION_OF_TYROSINE_PHOSPHORYLATION_OF_STAT_PROTEIN	0.722778	0.565409
229	GO_ORGAN_REGENERATION	0.85332	0.725157
230	GO_GLAND_MORPHOGENESIS	0.842799	0.598113
231	GO_NEGATIVE_REGULATION_OF_ADAPTIVE_IMMUNE_RESPONSE	0.775281	0.58239
232	GO_REGULATION_OF_SYSTEMIC_ARTERIAL_BLOOD_PRESSURE_BY_CIRCULATORY_RENIN_ANGIOTENSIN	0.663534	0.61761
233	GO_RIBOSOME_BIOGENESIS	0.763739	0.487421
234	GO_B_CELL_HOMEOSTASIS	0.670582	0.525157
235	GO_IRE1_MEDIATED_UNFOLDED_PROTEIN_RESPONSE	0.689683	0.412579
236	GO_SINGLE_ORGANISM_BEHAVIOR	0.861185	0.603774
237	GO_POSITIVE_REGULATION_OF_CALCIUM_ION_DEPENDENT_EXOCYTOSIS	0.764147	0.562893
238	GO_POSITIVE_REGULATION_OF_ENDOCYTOSIS	0.800511	0.562893
239	GO_MRNA_SPLICE_SITE_SELECTION	0.54096	0.526415
240	GO_REGULATION_OF_TRANSLATION_IN_RESPONSE_TO_STRESS	0.567007	0.420755
241	GO_NEGATIVE_REGULATION_OF_GENE_EXPRESSION	0.899387	0.67044
242	GO_PHENOL_CONTAINING_COMPOUND_BIOSYNTHETIC_PROCESS	0.728703	0.559748
243	GO_POSITIVE_REGULATION_OF_ERYTHROCYTE_DIFFERENTIATION	0.592748	0.513836
244	GO_DENDRITIC_CELL_MIGRATION	0.721757	0.655346
245	GO_SENSORY_PERCEPTION_OF_TEMPERATURE_STIMULUS	0.68335	0.621384
246	GO_LYSOSOMAL_TRANSPORT	0.763534	0.534591
247	GO_CELLULAR_CATABOLIC_PROCESS	0.888151	0.540252
248	GO_POSITIVE_REGULATION_OF_DNA_BIOSYNTHETIC_PROCESS	0.751277	0.52956
249	GO_POSITIVE_REGULATION_OF_MACROPHAGE_ACTIVATION	0.642799	0.524528
250	GO_REGULATION_OF_CALCIUM_MEDIATED_SIGNALING	0.779469	0.589937
251	GO_REGULATION_OF_ALPHA_BETA_T_CELL_ACTIVATION	0.745455	0.637736
252	GO_MUSCLE_ORGAN_DEVELOPMENT	0.872727	0.569811
253	GO_POSITIVE_REGULATION_OF_HEMOPOIESIS	0.805414	0.65283
254	GO_OUTFLOW_TRACT_SEPTUM_MORPHOGENESIS	0.528805	0.527044
255	GO_REGULATION_OF_MAMMARY_GLAND_EPITHELIAL_CELL_PROLIFERATION	0.640347	0.523899
256	GO_REGULATION_OF_PHOSPHATIDYLINOSITOL_3_KINASE_ACTIVITY	0.78907	0.64717
257	GO_CELLULAR_RESPONSE_TO_EPIDERMAL_GROWTH_FACTOR_STIMULUS	0.653422	0.609434
258	GO_LEUKOCYTE_DEGRANULATION	0.625945	0.511321
259	GO_MYELOID_CELL_HOMEOSTASIS	0.778856	0.555975
260	GO_REGULATION_OF_BLOOD_PRESSURE	0.83667	0.632704
261	GO_REGULATION_OF_MORPHOGENESIS_OF_A_BRANCHING_STRUCTURE	0.767007	0.596226
262	GO_RESPONSE_TO_ELECTRICAL_STIMULUS	0.707865	0.55283
263	GO_NEGATIVE_REGULATION_OF_TELOMERE_MAINTENANCE_VIA_TELOMERASE	0.575689	0.532704
264	GO_REGULATION_OF_T_CELL_CHEMOTAXIS
265	GO_REGULATION_OF_ESTABLISHMENT_OF_PLANAR_POLARITY_INVOLVED_IN_NEURAL_TUBE_CLOSURE	0.614913	0.521384
266	GO_REGULATION_OF_CYTOKINE_PRODUCTION	0.888151	0.610063
267	GO_REGULATION_OF_ERBB_SIGNALING_PATHWAY	0.78999	0.495597
268	GO_REGULATION_OF_CHOLESTEROL_HOMEOSTASIS	0.590398	0.502516
269	GO_VENTRICULAR_SEPTUM_MORPHOGENESIS	0.639122	0.525157
270	GO_POSITIVE_REGULATION_OF_ENDOTHELIAL_CELL_CHEMOTAXIS	0.667109	0.539623
271	GO_POSITIVE_REGULATION_OF_ENDOTHELIAL_CELL_DIFFERENTIATION	0.663023	0.637107
272	GO_NEGATIVE_REGULATION_OF_SMOOTH_MUSCLE_CELL_PROLIFERATION	0.667109	0.607547
273	GO_TOLERANCE_INDUCTION	0.531563	0.430189
274	GO_CHEMICAL_HOMEOSTASIS	0.896731	0.61195
275	GO_SYNAPSE_ORGANIZATION	0.911134	0.52956
276	GO_METANEPHROS_DEVELOPMENT	0.837896	0.57673
277	GO_REGULATION_OF_MICROTUBULE_BASED_PROCESS	0.877324	0.598742
278	GO_NEGATIVE_REGULATION_OF_TRANSPORTER_ACTIVITY	0.770072	0.534591
279	GO_ENDOSOME_ORGANIZATION	0.703269	0.486164
280	GO_REGULATION_OF_WOUND_HEALING	0.830235	0.695597
281	GO_REGULATION_OF_MAPK_CASCADE	0.889785	0.650943
282	GO_DEVELOPMENTAL_PROGRAMMED_CELL_DEATH	0.676609	0.567925
283	GO_POSITIVE_REGULATION_OF_SKELETAL_MUSCLE_TISSUE_DEVELOPMENT	0.664658	0.565409
284	GO_MYELOID_LEUKOCYTE_MIGRATION	0.785904	0.562893
285	GO_COLLAGEN_FIBRIL_ORGANIZATION	0.802758	0.611321
286	GO_POSITIVE_REGULATION_OF_NEURON_DEATH	0.796834	0.554088
287	GO_RESPONSE_TO_ESTRADIOL	0.822063	0.586792
288	GO_CORONARY_VASCULATURE_DEVELOPMENT	0.810623	0.6
289	GO_CARTILAGE_DEVELOPMENT	0.841369	0.687421
290	GO_REGULATION_OF_TUMOR_NECROSIS_FACTOR_SUPERFAMILY_CYTOKINE_PRODUCTION	0.823902	0.527044
291	GO_NEURON_PROJECTION_EXTENSION	0.82523	0.586164
292	GO_REGULATION_OF_CARDIAC_MUSCLE_TISSUE_DEVELOPMENT	0.784168	0.574214
293	GO_NEGATIVE_REGULATION_OF_CYCLIC_NUCLEOTIDE_METABOLIC_PROCESS	0.765884	0.718868
294	GO_PYRIMIDINE_NUCLEOTIDE_BIOSYNTHETIC_PROCESS	0.634627	0.477987
295	GO_RESPONSE_TO_MUSCLE_STRETCH	0.657303	0.562893
296	GO_NEGATIVE_REGULATION_OF_OLIGODENDROCYTE_DIFFERENTIATION	0.629928	0.528302
297	GO_REGULATION_OF_PHOSPHATIDYLINOSITOL_3_KINASE_SIGNALING	0.878243	0.633962
298	GO_RESPONSE_TO_COLD	0.701328	0.637736
299	GO_NEGATIVE_REGULATION_OF_SODIUM_ION_TRANSPORT	0.599489	0.481132
300	GO_CELLULAR_RESPONSE_TO_INTERLEUKIN_1	0.756895	0.566038
301	GO_CIRCULATORY_SYSTEM_PROCESS	0.895199	0.61195
302	GO_REGULATION_OF_VASODILATION	0.735751	0.545912
303	GO_REGULATION_OF_TRIGLYCERIDE_METABOLIC_PROCESS	0.721961	0.628931
304	GO_NEGATIVE_REGULATION_OF_GLYCOPROTEIN_BIOSYNTHETIC_PROCESS	0.551583	0.514465
305	GO_RESPONSE_TO_COCAINE	0.805924	0.500629
306	GO_CELL_CHEMOTAXIS	0.85475	0.681761
307	GO_NEGATIVE_REGULATION_OF_INTRINSIC_APOPTOTIC_SIGNALING_PATHWAY_BY_P53_CLASS_MEDIATOR	0.58764	0.581132
308	GO_RIBONUCLEOTIDE_CATABOLIC_PROCESS	0.747497	0.527673
309	GO_POSITIVE_REGULATION_OF_MITOTIC_SISTER_CHROMATID_SEPARATION	0.553626	0.554088
310	GO_DNA_TEMPLATED_TRANSCRIPTION_TERMINATION	0.653115	0.520126
311	GO_NEGATIVE_REGULATION_OF_INTERLEUKIN_1_PRODUCTION	0.674157	0.487421
312	GO_POSITIVE_REGULATION_OF_CATION_CHANNEL_ACTIVITY	0.750562	0.532704
313	GO_REGULATION_OF_PROSTAGLANDIN_SECRETION	0.53524	0.533333
314	GO_REGULATION_OF_PODOSOME_ASSEMBLY	0.551073	0.558491
315	GO_REGULATION_OF_CELLULAR_SENESCENCE	0.64811	0.542767
316	GO_CARDIAC_LEFT_VENTRICLE_MORPHOGENESIS	0.691318	0.550314
317	GO_NEGATIVE_REGULATION_OF_STRIATED_MUSCLE_CELL_DIFFERENTIATION	0.647191	0.552201
318	GO_RESPONSE_TO_AMINE	0.761798	0.572327
319	GO_REGULATION_OF_ORGANIC_ACID_TRANSPORT	0.79428	0.445283
320	GO_REGULATION_OF_DNA_DEPENDENT_DNA_REPLICATION	0.708376	0.589937
321	GO_NEGATIVE_REGULATION_OF_POTASSIUM_ION_TRANSMEMBRANE_TRANSPORTER_ACTIVITY	0.621859	0.601258
322	GO_PROTEIN_HOMOTETRAMERIZATION	0.782635	0.553459
323	GO_IMMUNE_SYSTEM_PROCESS	0.918999	0.593082
324	GO_HEART_TRABECULA_MORPHOGENESIS	0.757814	0.521384
325	GO_RESPIRATORY_CHAIN_COMPLEX_IV_ASSEMBLY	0.518182	0.490566
326	GO_VESICLE_LOCALIZATION	0.866292	0.686164
327	GO_NITRIC_OXIDE_METABOLIC_PROCESS	0.671808	0.581132
328	GO_POSITIVE_REGULATION_OF_LEUKOCYTE_APOPTOTIC_PROCESS	0.652809	0.562264
329	GO_POSITIVE_REGULATION_OF_CELL_FATE_COMMITMENT	0.577528	0.523899
330	GO_FOREBRAIN_MORPHOGENESIS	0.643922	0.500629
331	GO_TELOMERE_CAPPING	0.56762	0.498113
332	GO_PROSTATE_GLAND_MORPHOGENESIS	0.752911	0.545283
333	GO_NEGATIVE_REGULATION_OF_AXON_EXTENSION	0.790092	0.586164
334	GO_POSITIVE_REGULATION_OF_TYPE_I_INTERFERON_PRODUCTION	0.77998	0.459119
335	GO_REGULATION_OF_STRESS_ACTIVATED_PROTEIN_KINASE_SIGNALING_CASCADE	0.834219	0.513836
336	GO_MYELOID_CELL_DEVELOPMENT	0.724515	0.537107
337	GO_NEGATIVE_REGULATION_OF_KINASE_ACTIVITY	0.807763	0.658491
338	GO_REGULATION_OF_MITOCHONDRIAL_MEMBRANE_PERMEABILITY_INVOLVED_IN_APOPTOTIC_PROCESS	0.548519	0.449057
339	GO_INTRACELLULAR_PROTEIN_TRANSPORT	0.876813	0.708176
340	GO_REGULATION_OF_HISTONE_DEACETYLATION	0.666292	0.455975
341	GO_REGULATION_OF_PHOSPHATASE_ACTIVITY	0.834321	0.584906
342	GO_NEUROTRANSMITTER_UPTAKE	0.682125	0.521384
343	GO_MICROTUBULE_ANCHORING	0.628805	0.559748
344	GO_CELL_DIVISION	0.859346	0.652201
345	GO_REGULATION_OF_MRNA_CATABOLIC_PROCESS	0.61716	0.530189
346	GO_INTERMEDIATE_FILAMENT_ORGANIZATION	0.703064	0.572956
347	GO_REGULATION_OF_INTERLEUKIN_10_PRODUCTION	0.751583	0.637736
348	GO_SODIUM_ION_EXPORT	0.670072	0.534591
349	GO_NEGATIVE_REGULATION_OF_CELL_DIVISION	0.766394	0.499371
350	GO_CELLULAR_RESPONSE_TO_UV	0.74239	0.520755
351	GO_REGULATION_OF_NUCLEAR_DIVISION	0.807354	0.533962
352	GO_RESPONSE_TO_ACID_CHEMICAL	0.814505	0.551572
353	GO_RESPONSE_TO_PROSTAGLANDIN_E	0.716956	0.562893
354	GO_NEGATIVE_REGULATION_OF_RESPONSE_TO_REACTIVE_OXYGEN_SPECIES	0.620429	0.530818
355	GO_POSITIVE_REGULATION_OF_EPITHELIAL_TO_MESENCHYMAL_TRANSITION	0.693054	0.690566
356	GO_RESPONSE_TO_STEROID_HORMONE	0.865271	0.675472
357	GO_POSITIVE_REGULATION_OF_RNA_SPLICING	0.642492	0.57673
358	GO_RESPONSE_TO_IMMOBILIZATION_STRESS	0.680082	0.450314
359	GO_RESPONSE_TO_INTERLEUKIN_4	0.634525	0.559748
360	GO_POSITIVE_REGULATION_OF_KERATINOCYTE_DIFFERENTIATION	0.597651	0.601258
361	GO_CARDIAC_CHAMBER_MORPHOGENESIS	0.8524	0.599371
362	GO_REGULATION_OF_CARTILAGE_DEVELOPMENT	0.766905	0.58239
363	GO_POSITIVE_REGULATION_OF_INTERLEUKIN_8_PRODUCTION	0.750153	0.37673
364	GO_SEROTONIN_METABOLIC_PROCESS	0.691522	0.573585
365	GO_REGULATION_OF_DEFENSE_RESPONSE_TO_VIRUS	0.860572	0.560377
366	GO_RESPONSE_TO_PEPTIDE	0.851379	0.599371
367	GO_REGULATION_OF_ENDOTHELIAL_CELL_APOPTOTIC_PROCESS	0.758733	0.459748
368	GO_DNA_DEPENDENT_DNA_REPLICATION	0.754239	0.662893
369	GO_REGULATION_OF_SKELETAL_MUSCLE_CELL_DIFFERENTIATION	0.607457	0.569182
370	GO_POSITIVE_REGULATION_OF_CELLULAR_PROTEIN_CATABOLIC_PROCESS	0.773238	0.537107
371	GO_STEROL_HOMEOSTASIS	0.761389	0.552201
372	GO_EMBRYONIC_AXIS_SPECIFICATION	0.700715	0.514465
373	GO_REGULATION_OF_LEUKOCYTE_APOPTOTIC_PROCESS	0.795199	0.552201
374	GO_POSITIVE_REGULATION_OF_INTERLEUKIN_1_BETA_PRODUCTION	0.767416	0.377358
375	GO_CELLULAR_RESPONSE_TO_LIPID	0.81808	0.684277
376	GO_SECRETION_BY_CELL	0.86619	0.660377
377	GO_LIPOPROTEIN_METABOLIC_PROCESS	0.786823	0.511321
378	GO_DISRUPTION_OF_CELLS_OF_OTHER_ORGANISM_INVOLVED_IN_SYMBIOTIC_INTERACTION	0.647906	0.460377
379	GO_IRON_COORDINATION_ENTITY_TRANSPORT	0.519918	0.496855
380	GO_PHOSPHATIDYLCHOLINE_BIOSYNTHETIC_PROCESS	0.695608	0.480503
381	GO_KERATAN_SULFATE_METABOLIC_PROCESS	0.665884	0.525157
382	GO_REGULATION_OF_COAGULATION	0.789173	0.623899
383	GO_MEMBRANE_BIOGENESIS	0.715322	0.467925
384	GO_REGULATION_OF_EPIDERMIS_DEVELOPMENT	0.75526	0.516352
385	GO_FORMATION_OF_PRIMARY_GERM_LAYER	0.839019	0.486164
386	GO_NEGATIVE_REGULATION_OF_MUSCLE_CELL_DIFFERENTIATION	0.707457	0.539623
387	GO_ENERGY_RESERVE_METABOLIC_PROCESS	0.76905	0.573585
388	GO_GLYCOLIPID_BIOSYNTHETIC_PROCESS	0.724719	0.626415
389	GO_REGULATION_OF_ACTIN_NUCLEATION	0.682227	0.57044
390	GO_REGULATION_OF_DENDRITIC_CELL_DIFFERENTIATION	0.583861	0.513836
391	GO_EPITHELIAL_CELL_DEVELOPMENT	0.873953	0.681761
392	GO_AMIDE_TRANSPORT	0.826353	0.659748
393	GO_REGULATION_OF_INTERFERON_GAMMA_PRODUCTION	0.817569	0.430818
394	GO_NEGATIVE_REGULATION_OF_LIPID_METABOLIC_PROCESS	0.785189	0.661635
395	GO_PROTEIN_LOCALIZATION_TO_KINETOCHORE	0.600817	0.554088
396	GO_NEGATIVE_REGULATION_OF_FAT_CELL_DIFFERENTIATION	0.645455	0.489308
397	GO_PHOTOPERIODISM	0.652605	0.491195
398	GO_ALPHA_AMINO_ACID_BIOSYNTHETIC_PROCESS	0.787743	0.631447
399	GO_MESENCHYMAL_TO_EPITHELIAL_TRANSITION	0.567109	0.468553
400	GO_ESTABLISHMENT_OF_ENDOTHELIAL_INTESTINAL_BARRIER	0.64525	0.548428
401	GO_SALIVARY_GLAND_DEVELOPMENT	0.753115	0.520126
402	GO_CELL_CYCLE_DNA_REPLICATION	0.512564	0.566667
403	GO_NEGATIVE_REGULATION_OF_TRANSCRIPTION_ELONGATION_FROM_RNA_POLYMERASE_II_PROMOTER	0.582329	0.523899
404	GO_CHROMOSOME_CONDENSATION	0.690603	0.610063
405	GO_POSITIVE_REGULATION_OF_RESPONSE_TO_STIMULUS	0.917263	0.542138
406	GO_REGULATION_OF_MONOOXYGENASE_ACTIVITY	0.717875	0.610692
407	GO_SENSORY_PERCEPTION_OF_MECHANICAL_STIMULUS	0.894178	0.571069
408	GO_ESTABLISHMENT_OF_EPITHELIAL_CELL_POLARITY	0.711542	0.735849
409	GO_TOLL_LIKE_RECEPTOR_9_SIGNALING_PATHWAY	0.669459	0.512579
410	GO_EMBRYONIC_DIGIT_MORPHOGENESIS	0.825843	0.691195
411	GO_REGULATION_OF_CANONICAL_WNT_SIGNALING_PATHWAY	0.891726	0.642767
412	GO_NITROGEN_CYCLE_METABOLIC_PROCESS	0.626558	0.522013
413	GO_T_CELL_ACTIVATION_INVOLVED_IN_IMMUNE_RESPONSE	0.747702	0.583019
414	GO_NEGATIVE_REGULATION_OF_LEUKOCYTE_PROLIFERATION	0.822574	0.707547
415	GO_NECROPTOTIC_PROCESS	0.616752	0.564151
416	GO_NEGATIVE_REGULATION_OF_GLIOGENESIS	0.730848	0.60566
417	GO_DENDRITIC_CELL_CHEMOTAXIS	0.671808	0.635849
418	GO_REGULATION_OF_ANTIGEN_PROCESSING_AND_PRESENTATION_OF_PEPTIDE_ANTIGEN	0.563841	0.548428
419	GO_REGULATION_OF_NEURONAL_SYNAPTIC_PLASTICITY	0.820225	0.610692
420	GO_REGULATION_OF_PHOSPHOLIPASE_C_ACTIVITY	0.786313	0.545283
421	GO_REGULATION_OF_DEVELOPMENTAL_GROWTH	0.897446	0.645912
422	GO_MEMBRANE_DISASSEMBLY	0.728805	0.477358
423	GO_REGULATION_OF_SYNAPTIC_TRANSMISSION_GLUTAMATERGIC	0.8381	0.615723
424	GO_ACTIVATION_OF_PHOSPHOLIPASE_C_ACTIVITY	0.728601	0.471698
425	GO_NEGATIVE_REGULATION_OF_BIOMINERAL_TISSUE_DEVELOPMENT	0.600919	0.568553
426	GO_NEGATIVE_REGULATION_OF_BONE_RESORPTION	0.552094	0.489308
427	GO_CELLULAR_RESPONSE_TO_EXTERNAL_STIMULUS	0.878856	0.552201
428	GO_NADP_METABOLIC_PROCESS	0.648212	0.553459
429	GO_POSITIVE_REGULATION_OF_MRNA_PROCESSING	0.617773	0.559748
430	GO_EPITHELIAL_TUBE_BRANCHING_INVOLVED_IN_LUNG_MORPHOGENESIS	0.711134	0.527044
431	GO_DETECTION_OF_MECHANICAL_STIMULUS_INVOLVED_IN_SENSORY_PERCEPTION	0.783963	0.54717
432	GO_REGULATION_OF_CELL_CELL_ADHESION_MEDIATED_BY_CADHERIN	0.608376	0.549057
433	GO_METANEPHRIC_EPITHELIUM_DEVELOPMENT	0.632993	0.496855
434	GO_REGULATION_OF_SMOOTH_MUSCLE_CELL_DIFFERENTIATION	0.666905	0.490566
435	GO_FATTY_ACID_BETA_OXIDATION	0.689479	0.450943
436	GO_ACTIN_FILAMENT_BASED_PROCESS	0.866292	0.594969
437	GO_RESPONSE_TO_FLUID_SHEAR_STRESS	0.682022	0.51761
438	GO_NEGATIVE_REGULATION_OF_MUSCLE_CONTRACTION	0.674872	0.580503
439	GO_TRANSITION_METAL_ION_TRANSPORT	0.83381	0.512579
440	GO_POSITIVE_REGULATION_OF_MUSCLE_CELL_DIFFERENTIATION	0.800511	0.578616
441	GO_REGULATION_OF_ADAPTIVE_IMMUNE_RESPONSE	0.838713	0.644025
442	GO_PHOSPHATIDYLINOSITOL_BIOSYNTHETIC_PROCESS	0.834831	0.55283
443	GO_POSITIVE_REGULATION_OF_CELL_COMMUNICATION	0.901124	0.67673
444	GO_POSITIVE_REGULATION_OF_LIPID_KINASE_ACTIVITY	0.785904	0.662264
445	GO_RESPONSE_TO_CORTICOSTEROID	0.865986	0.669811
446	GO_POSITIVE_REGULATION_OF_LEUKOCYTE_DEGRANULATION	0.591522	0.577358
447	GO_SODIUM_ION_TRANSMEMBRANE_TRANSPORT	0.89571	0.569811
448	GO_PROTEIN_UBIQUITINATION_INVOLVED_IN_UBIQUITIN_DEPENDENT_PROTEIN_CATABOLIC_PROCESS	0.82094	0.459119
449	GO_NEGATIVE_REGULATION_OF_BLOOD_VESSEL_ENDOTHELIAL_CELL_MIGRATION	0.708478	0.538994
450	GO_CELL_PROJECTION_ASSEMBLY	0.881512	0.503145
451	GO_REGULATION_OF_PROTEIN_IMPORT_INTO_NUCLEUS_TRANSLOCATION	0.67191	0.434591
452	GO_GLUCOCORTICOID_METABOLIC_PROCESS	0.587743	0.432075
453	GO_PROTEIN_MATURATION	0.870582	0.545912
454	GO_SKELETAL_MUSCLE_ADAPTATION	0.585802	0.640252
455	GO_PROTEIN_N_LINKED_GLYCOSYLATION	0.767722	0.576101
456	GO_ANAPHASE_PROMOTING_COMPLEX_DEPENDENT_CATABOLIC_PROCESS	0.647804	0.406289
457	GO_HINDLIMB_MORPHOGENESIS	0.747191	0.590566
458	GO_ESTABLISHMENT_OR_MAINTENANCE_OF_EPITHELIAL_CELL_APICAL_BASAL_POLARITY	0.720531	0.690566
459	GO_LOOP_OF_HENLE_DEVELOPMENT	0.590398	0.432704
460	GO_VESICLE_ORGANIZATION	0.899898	0.627673
461	GO_KERATINOCYTE_PROLIFERATION	0.6857	0.584906
462	GO_MACROPHAGE_ACTIVATION_INVOLVED_IN_IMMUNE_RESPONSE	0.653013	0.523899
463	GO_INDOLALKYLAMINE_METABOLIC_PROCESS	0.658529	0.581761
464	GO_POSITIVE_REGULATION_OF_BINDING	0.816037	0.562893
465	GO_SMOOTH_MUSCLE_CELL_DIFFERENTIATION	0.713687	0.508805
466	GO_MALE_GENITALIA_DEVELOPMENT	0.681512	0.545283
467	GO_REGULATION_OF_HYDROLASE_ACTIVITY	0.914607	0.601258
468	GO_ENDOCARDIAL_CUSHION_DEVELOPMENT	0.696527	0.515723
469	GO_NEGATIVE_REGULATION_OF_ERBB_SIGNALING_PATHWAY	0.718386	0.501887
470	GO_RESPONSE_TO_DIETARY_EXCESS	0.671195	0.610692
471	GO_REGULATION_OF_MEIOTIC_NUCLEAR_DIVISION	0.664454	0.436478
472	GO_BRANCH_ELONGATION_OF_AN_EPITHELIUM	0.636057	0.625157
473	GO_POSITIVE_REGULATION_OF_CELLULAR_AMIDE_METABOLIC_PROCESS	0.752196	0.555346
474	GO_POSITIVE_REGULATION_OF_VACUOLE_ORGANIZATION	0.581614	0.560377
475	GO_NEGATIVE_REGULATION_OF_PLATELET_ACTIVATION	0.715628	0.593711
476	GO_GLUTAMINE_FAMILY_AMINO_ACID_CATABOLIC_PROCESS	0.673851	0.563522
477	GO_EMBRYONIC_SKELETAL_SYSTEM_DEVELOPMENT	0.817978	0.642138
478	GO_NEURON_MATURATION	0.77998	0.584277
479	GO_THYMIC_T_CELL_SELECTION	0.682227	0.557862
480	GO_CELLULAR_RESPONSE_TO_BIOTIC_STIMULUS	0.833095	0.680503
481	GO_COENZYME_A_METABOLIC_PROCESS	0.619101	0.544654
482	GO_PROTEIN_LOCALIZATION_TO_CILIUM	0.722268	0.455975
483	GO_RNA_STABILIZATION	0.598264	0.491195
484	GO_ACTIN_MYOSIN_FILAMENT_SLIDING	0.826966	0.462893
485	GO_REGULATION_OF_CELL_MORPHOGENESIS_INVOLVED_IN_DIFFERENTIATION	0.937896	0.72327
486	GO_REGULATION_OF_PROTEIN_HOMODIMERIZATION_ACTIVITY	0.614913	0.574214
487	GO_REGULATION_OF_HETEROTYPIC_CELL_CELL_ADHESION	0.638407	0.513836
488	GO_POSITIVE_REGULATION_OF_REACTIVE_OXYGEN_SPECIES_BIOSYNTHETIC_PROCESS	0.738815	0.508805
489	GO_ALPHA_AMINO_ACID_METABOLIC_PROCESS	0.866496	0.555346
490	GO_MITOCHONDRIAL_DNA_METABOLIC_PROCESS	0.541471	0.440252
491	GO_CGMP_METABOLIC_PROCESS	0.774055	0.51195
492	GO_ADULT_BEHAVIOR	0.85904	0.525157
493	GO_RETINAL_GANGLION_CELL_AXON_GUIDANCE	0.76905	0.369182
494	GO_POSITIVE_REGULATION_OF_MEMBRANE_INVAGINATION	0.640245	0.450943
495	GO_SPINDLE_LOCALIZATION	0.749132	0.428302
496	GO_HYDROGEN_PEROXIDE_CATABOLIC_PROCESS	0.704903	0.511321
497	GO_CELLULAR_RESPONSE_TO_ORGANIC_CYCLIC_COMPOUND	0.889581	0.696855
498	GO_POSITIVE_REGULATION_OF_CYTOKINE_PRODUCTION_INVOLVED_IN_IMMUNE_RESPONSE	0.619101	0.685535
499	GO_REGULATION_OF_PROTEIN_SUMOYLATION	0.573442	0.491195
500	GO_RESPONSE_TO_ENDOPLASMIC_RETICULUM_STRESS	0.819612	0.560377
501	GO_CELLULAR_RESPONSE_TO_LIGHT_STIMULUS	0.800409	0.561635
502	GO_POSITIVE_REGULATION_BY_HOST_OF_VIRAL_TRANSCRIPTION	0.602962	0.484906
503	GO_NEGATIVE_REGULATION_OF_STEM_CELL_DIFFERENTIATION	0.705822	0.650943
504	GO_NEGATIVE_REGULATION_OF_PRODUCTION_OF_MOLECULAR_MEDIATOR_OF_IMMUNE_RESPONSE	0.631665	0.608805
505	GO_SPHINGOLIPID_MEDIATED_SIGNALING_PATHWAY	0.60286	0.535849
506	GO_SYNAPTIC_VESICLE_CYTOSKELETAL_TRANSPORT	0.582022	0.595597
507	GO_LUNG_CELL_DIFFERENTIATION	0.677937	0.641509
508	GO_PLATELET_ACTIVATION	0.849949	0.516981
509	GO_CYTOSKELETON_ORGANIZATION	0.898468	0.647799
510	GO_NUCLEOTIDE_BINDING_DOMAIN_LEUCINE_RICH_REPEAT_CONTAINING_RECEPTOR_SIGNALING_PATHWAY	0.594382	0.555975
511	GO_TRANSCRIPTION_COUPLED_NUCLEOTIDE_EXCISION_REPAIR	0.74903	0.583648
512	GO_MEMBRANE_DEPOLARIZATION_DURING_ACTION_POTENTIAL	0.883146	0.619497
513	GO_MATURATION_OF_SSU_RRNA	0.617671	0.559748
514	GO_BETA_AMYLOID_METABOLIC_PROCESS	0.55761	0.511321
515	GO_RESPONSE_TO_WOUNDING	0.877732	0.622642
516	GO_NON_CANONICAL_WNT_SIGNALING_PATHWAY	0.802247	0.583019
517	GO_RENAL_SYSTEM_PROCESS_INVOLVED_IN_REGULATION_OF_BLOOD_VOLUME	0.656078	0.526415
518	GO_NEGATIVE_REGULATION_OF_LEUKOCYTE_MEDIATED_IMMUNITY	0.727171	0.457862
519	GO_POSITIVE_REGULATION_OF_CREB_TRANSCRIPTION_FACTOR_ACTIVITY	0.679877	0.442138
520	GO_NEGATIVE_REGULATION_OF_CELL_GROWTH	0.829009	0.589937
521	GO_MODIFIED_AMINO_ACID_TRANSPORT	0.670582	0.506289
522	GO_CGMP_BIOSYNTHETIC_PROCESS	0.728498	0.507547
523	GO_PROTEIN_SECRETION	0.852094	0.598742
524	GO_ALTERNATIVE_MRNA_SPLICING_VIA_SPLICEOSOME	0.531869	0.471698
525	GO_ASSOCIATIVE_LEARNING	0.812666	0.461006
526	GO_SNORNA_METABOLIC_PROCESS	0.521655	0.523899
527	GO_NEGATIVE_REGULATION_OF_CELLULAR_CATABOLIC_PROCESS	0.817569	0.625157
528	GO_REGULATION_OF_RESPONSE_TO_EXTRACELLULAR_STIMULUS	0.836772	0.567296
529	GO_COFACTOR_TRANSPORT	0.574157	0.540881
530	GO_POSITIVE_REGULATION_OF_FAT_CELL_DIFFERENTIATION	0.717058	0.471698
531	GO_NEGATIVE_REGULATION_OF_PROTEIN_POLYMERIZATION	0.816037	0.523899
532	GO_EXOGENOUS_DRUG_CATABOLIC_PROCESS	0.722574	0.619497
533	GO_NEGATIVE_REGULATION_OF_REACTIVE_OXYGEN_SPECIES_METABOLIC_PROCESS	0.678754	0.674214
534	GO_REGULATION_OF_PROTEIN_DEACETYLATION	0.695608	0.389937
535	GO_OTIC_VESICLE_DEVELOPMENT	0.703064	0.522013
536	GO_POSITIVE_REGULATION_OF_DNA_TEMPLATED_TRANSCRIPTION_INITIATION	0.688355	0.527673
537	GO_NEURON_PROJECTION_EXTENSION_INVOLVED_IN_NEURON_PROJECTION_GUIDANCE	0.748315	0.456604
538	GO_PHOSPHOLIPID_DEPHOSPHORYLATION	0.702758	0.455346
539	GO_NEGATIVE_REGULATION_OF_DNA_REPAIR	0.586108	0.427044
540	GO_METAL_ION_TRANSPORT	0.918999	0.597484
541	GO_INSULIN_SECRETION	0.781001	0.725157
542	GO_POSITIVE_REGULATION_OF_FIBROBLAST_PROLIFERATION	0.724617	0.527673
543	GO_PREASSEMBLY_OF_GPI_ANCHOR_IN_ER_MEMBRANE	0.534116	0.530189
544	GO_NECROTIC_CELL_DEATH	0.640245	0.554717
545	GO_REGULATION_OF_MAST_CELL_ACTIVATION_INVOLVED_IN_IMMUNE_RESPONSE	0.635649	0.558491
546	GO_POSITIVE_REGULATION_OF_CELLULAR_AMINE_METABOLIC_PROCESS	0.597242	0.523899
547	GO_POSITIVE_REGULATION_OF_INTRACELLULAR_PROTEIN_TRANSPORT	0.869663	0.574843
548	GO_REGULATION_BY_VIRUS_OF_VIRAL_PROTEIN_LEVELS_IN_HOST_CELL	0.504801	0.481132
549	GO_CHROMOSOME_LOCALIZATION	0.750562	0.540252
550	GO_REGULATION_OF_RESPIRATORY_SYSTEM_PROCESS	0.664556	0.588679
551	GO_POSITIVE_REGULATION_OF_ADENYLATE_CYCLASE_ACTIVITY	0.784883	0.552201
552	GO_POSITIVE_REGULATION_OF_NEURON_DIFFERENTIATION	0.913279	0.612579
553	GO_EMBRYONIC_SKELETAL_SYSTEM_MORPHOGENESIS	0.799183	0.608176
554	GO_ACTIVATION_OF_GTPASE_ACTIVITY	0.816037	0.57673
555	GO_INOSITOL_PHOSPHATE_METABOLIC_PROCESS	0.79285	0.542138
556	GO_T_CELL_HOMEOSTASIS	0.697957	0.52956
557	GO_REGULATION_OF_RECEPTOR_ACTIVITY	0.830541	0.639623
558	GO_HISTONE_METHYLATION	0.844433	0.558491
559	GO_CELLULAR_RESPONSE_TO_FLUID_SHEAR_STRESS	0.615322	0.459119
560	GO_POSITIVE_REGULATION_OF_TRANSPORTER_ACTIVITY	0.872625	0.583648
561	GO_POSITIVE_REGULATION_OF_TRANSCRIPTION_FACTOR_IMPORT_INTO_NUCLEUS	0.78427	0.471698
562	GO_ALPHA_BETA_T_CELL_DIFFERENTIATION	0.767518	0.639623
563	GO_ESTABLISHMENT_OF_PROTEIN_LOCALIZATION_TO_CHROMOSOME	0.564147	0.472956
564	GO_PEPTIDE_CROSS_LINKING	0.778141	0.531447
565	GO_PEPTIDYL_SERINE_MODIFICATION	0.830541	0.316981
566	GO_CELLULAR_RESPONSE_TO_EXTRACELLULAR_STIMULUS	0.829418	0.501258
567	GO_ROUNDABOUT_SIGNALING_PATHWAY	0.7857	0.645283
568	GO_ESTABLISHMENT_OF_PROTEIN_LOCALIZATION	0.883657	0.627673
569	GO_NEGATIVE_REGULATION_OF_RESPONSE_TO_DNA_DAMAGE_STIMULUS	0.698979	0.532704
570	GO_GLUTAMATE_METABOLIC_PROCESS	0.674872	0.584277
571	GO_SPHINGOMYELIN_METABOLIC_PROCESS	0.621757	0.504403
572	GO_TRNA_METABOLIC_PROCESS	0.725843	0.527673
573	GO_NEGATIVE_REGULATION_OF_ATPASE_ACTIVITY	0.574055	0.554088
574	GO_POSITIVE_REGULATION_OF_LOCOMOTION	0.920225	0.651572
575	GO_REGULATION_OF_DENDRITE_MORPHOGENESIS	0.841267	0.566038
576	GO_CELLULAR_RESPONSE_TO_LITHIUM_ION	0.615117	0.566038
577	GO_MAMMARY_GLAND_EPITHELIUM_DEVELOPMENT	0.731052	0.568553
578	GO_CELLULAR_RESPONSE_TO_PROSTAGLANDIN_STIMULUS	0.746782	0.533962
579	GO_REGULATION_OF_MYELOID_CELL_APOPTOTIC_PROCESS	0.559755	0.584906
580	GO_NEGATIVE_REGULATION_OF_VIRAL_PROCESS	0.750766	0.46478
581	GO_ERYTHROCYTE_HOMEOSTASIS	0.778345	0.55283
582	GO_RESPONSE_TO_HEAT	0.800102	0.537736
583	GO_NOTCH_RECEPTOR_PROCESSING	0.610725	0.481132
584	GO_CELLULAR_RESPONSE_TO_CADMIUM_ION	0.56047	0.549057
585	GO_SUCKLING_BEHAVIOR	0.611951	0.515723
586	GO_POSITIVE_REGULATION_OF_KIDNEY_DEVELOPMENT	0.654954	0.514465
587	GO_REGULATION_OF_MITOTIC_SPINDLE_CHECKPOINT	0.588151	0.574214
588	GO_I_KAPPAB_KINASE_NF_KAPPAB_SIGNALING	0.729622	0.491824
589	GO_REGULATION_OF_NON_CANONICAL_WNT_SIGNALING_PATHWAY	0.664556	0.406918
590	GO_REGULATION_OF_KINASE_ACTIVITY	0.873851	0.667296
591	GO_CHROMOSOME_LOCALIZATION_TO_NUCLEAR_ENVELOPE_INVOLVED_IN_HOMOLOGOUS_CHROMOSOME_SEGREGATION	0.631052	0.466667
592	GO_NEGATIVE_REGULATION_OF_DNA_RECOMBINATION	0.648008	0.454088
593	GO_POSITIVE_REGULATION_OF_LYMPHOCYTE_MIGRATION	0.520838	0.505031
594	GO_NEGATIVE_REGULATION_OF_CELLULAR_RESPONSE_TO_INSULIN_STIMULUS	0.707559	0.479245
595	GO_POSITIVE_REGULATION_OF_CELLULAR_EXTRAVASATION	0.554954	0.572327
596	GO_MYELOID_LEUKOCYTE_DIFFERENTIATION	0.79714	0.643396
597	GO_PEROXISOME_ORGANIZATION	0.649336	0.442767
598	GO_DNA_STRAND_ELONGATION_INVOLVED_IN_DNA_REPLICATION	0.550051	0.589937
599	GO_CELLULAR_MODIFIED_AMINO_ACID_CATABOLIC_PROCESS	0.589275	0.462264
600	GO_SINGLE_ORGANISM_CELL_ADHESION	0.88907	0.609434
601	GO_POLYOL_METABOLIC_PROCESS	0.802962	0.618239
602	GO_POSITIVE_REGULATION_OF_TRANSCRIPTION_INITIATION_FROM_RNA_POLYMERASE_II_PROMOTER	0.606742	0.549057
603	GO_APICAL_JUNCTION_ASSEMBLY	0.680082	0.543396
604	GO_PYRIMIDINE_RIBONUCLEOSIDE_TRIPHOSPHATE_METABOLIC_PROCESS	0.557916	0.400629
605	GO_LYMPHOCYTE_HOMEOSTASIS	0.733504	0.559119
606	GO_SERTOLI_CELL_DEVELOPMENT	0.660981	0.561006
607	GO_NEGATIVE_REGULATION_OF_RNA_SPLICING	0.555056	0.532704
608	GO_CELL_CYCLE_PHASE_TRANSITION	0.864351	0.657233
609	GO_TISSUE_MORPHOGENESIS	0.881307	0.593711
610	GO_ENDOSOME_TO_LYSOSOME_TRANSPORT	0.712666	0.437107
611	GO_MRNA_PROCESSING	0.848723	0.548428
612	GO_RESPONSE_TO_ANGIOTENSIN	0.615832	0.49434
613	GO_DENDRITIC_SPINE_DEVELOPMENT	0.769152	0.584906
614	GO_REGULATION_OF_PROTEIN_OLIGOMERIZATION	0.700715	0.440881
615	GO_HEME_METABOLIC_PROCESS	0.607457	0.548428
616	GO_SERINE_FAMILY_AMINO_ACID_BIOSYNTHETIC_PROCESS	0.582022	0.546541
617	GO_CEREBELLAR_PURKINJE_CELL_LAYER_FORMATION	0.683146	0.602516
618	GO_CELLULAR_RESPONSE_TO_CARBOHYDRATE_STIMULUS	0.781716	0.616352
619	GO_INOSITOL_PHOSPHATE_CATABOLIC_PROCESS	0.561798	0.540881
620	GO_C21_STEROID_HORMONE_METABOLIC_PROCESS	0.64096	0.583019
621	GO_NEGATIVE_REGULATION_OF_GLIAL_CELL_DIFFERENTIATION	0.706435	0.596855
622	GO_POSITIVE_REGULATION_OF_SYNAPSE_ASSEMBLY	0.822983	0.589308
623	GO_TRANSMISSION_OF_NERVE_IMPULSE	0.873238	0.597484
624	GO_POSITIVE_REGULATION_OF_VASCULATURE_DEVELOPMENT	0.859653	0.581132
625	GO_POSITIVE_REGULATION_OF_EPIDERMAL_CELL_DIFFERENTIATION	0.628192	0.644654
626	GO_MEMBRANE_FUSION	0.786415	0.441509
627	GO_POSITIVE_REGULATION_OF_TOR_SIGNALING	0.622574	0.499371
628	GO_POSITIVE_REGULATION_OF_GLIAL_CELL_DIFFERENTIATION	0.638304	0.550943
629	GO_MALE_SEX_DETERMINATION	0.66905	0.573585
630	GO_TYPE_B_PANCREATIC_CELL_DEVELOPMENT	0.558325	0.553459
631	GO_REGULATION_OF_SUPEROXIDE_ANION_GENERATION	0.542084	0.5
632	GO_ANTIGEN_RECEPTOR_MEDIATED_SIGNALING_PATHWAY	0.806844	0.631447
633	GO_POSITIVE_REGULATION_OF_MITOTIC_CELL_CYCLE	0.784883	0.6
634	GO_LYMPHOCYTE_COSTIMULATION	0.734321	0.645912
635	GO_REGULATION_OF_SERINE_TYPE_PEPTIDASE_ACTIVITY	0.626558	0.540252
636	GO_NEGATIVE_REGULATION_OF_STEROID_METABOLIC_PROCESS	0.641879	0.607547
637	GO_COFACTOR_METABOLIC_PROCESS	0.809908	0.615723
638	GO_BARBED_END_ACTIN_FILAMENT_CAPPING	0.633708	0.588679
639	GO_CELL_MIGRATION_INVOLVED_IN_SPROUTING_ANGIOGENESIS	0.668437	0.433333
640	GO_NEGATIVE_REGULATION_OF_INTRACELLULAR_ESTROGEN_RECEPTOR_SIGNALING_PATHWAY	0.585802	0.438365
641	GO_REGULATION_OF_TYPE_2_IMMUNE_RESPONSE	0.695301	0.527044
642	GO_3_UTR_MEDIATED_MRNA_STABILIZATION	0.525638	0.433333
643	GO_DRUG_CATABOLIC_PROCESS	0.71522	0.59434
644	GO_POSITIVE_REGULATION_OF_RHO_PROTEIN_SIGNAL_TRANSDUCTION	0.706844	0.618868
645	GO_PRIMITIVE_STREAK_FORMATION	0.561389	0.542138
646	GO_RESPONSE_TO_PHENYLPROPANOID	0.634934	0.544654
647	GO_REGULATION_OF_EPITHELIAL_CELL_MIGRATION	0.8476	0.667925
648	GO_POSITIVE_REGULATION_OF_NOTCH_SIGNALING_PATHWAY	0.691318	0.525157
649	GO_CELL_DEATH	0.882737	0.6
650	GO_CELLULAR_IRON_ION_HOMEOSTASIS	0.732686	0.515723
651	GO_CONTRACTILE_ACTIN_FILAMENT_BUNDLE_ASSEMBLY	0.579265	0.533333
652	GO_MACROMOLECULE_DEACYLATION	0.756793	0.537736
653	GO_TRANSLATIONAL_INITIATION	0.646578	0.379874
654	GO_ACTIVATION_OF_NF_KAPPAB_INDUCING_KINASE_ACTIVITY	0.639122	0.501258
655	GO_SYNAPTIC_TRANSMISSION_CHOLINERGIC	0.757508	0.605031
656	GO_NEGATIVE_REGULATION_OF_CYTOKINE_PRODUCTION_INVOLVED_IN_IMMUNE_RESPONSE	0.586108	0.566038
657	GO_REGULATION_OF_TOLL_LIKE_RECEPTOR_4_SIGNALING_PATHWAY	0.61379	0.551572
658	GO_POSITIVE_REGULATION_OF_CELLULAR_PROTEIN_LOCALIZATION	0.868233	0.67673
659	GO_PLASMA_MEMBRANE_ORGANIZATION	0.844127	0.677987
660	GO_REGULATION_OF_NEUROTRANSMITTER_SECRETION	0.807763	0.62956
661	GO_POSITIVE_REGULATION_OF_PROTEIN_CATABOLIC_PROCESS	0.814607	0.52956
662	GO_ACTIVATION_OF_ADENYLATE_CYCLASE_ACTIVITY	0.77712	0.507547
663	GO_WHITE_FAT_CELL_DIFFERENTIATION	0.568948	0.574843
664	GO_OOGENESIS	0.778652	0.494969
665	GO_REGULATION_OF_SHORT_TERM_NEURONAL_SYNAPTIC_PLASTICITY	0.699183	0.542767
666	GO_ALDEHYDE_CATABOLIC_PROCESS	0.562819	0.557233
667	GO_RESPONSE_TO_TYPE_I_INTERFERON	0.671706	0.469182
668	GO_MITOCHONDRIAL_RESPIRATORY_CHAIN_COMPLEX_ASSEMBLY	0.614198	0.47044
669	GO_HYALURONAN_CATABOLIC_PROCESS	0.59142	0.631447
670	GO_NEUROTRANSMITTER_BIOSYNTHETIC_PROCESS	0.709295	0.56478
671	GO_PENTOSE_PHOSPHATE_SHUNT	0.532686	0.566667
672	GO_CYTOKINE_MEDIATED_SIGNALING_PATHWAY	0.88999	0.586164
673	GO_ATP_GENERATION_FROM_ADP	0.678958	0.487421
674	GO_NEGATIVE_REGULATION_OF_LOCOMOTION	0.872829	0.616352
675	GO_IMP_METABOLIC_PROCESS	0.562513	0.484906
676	GO_NCRNA_3_END_PROCESSING	0.502145	0.466667
677	GO_LYMPH_NODE_DEVELOPMENT	0.604188	0.508805
678	GO_REGULATION_OF_CELLULAR_COMPONENT_SIZE	0.900715	0.710063
679	GO_MITOCHONDRIAL_TRANSPORT	0.762819	0.604403
680	GO_SULFUR_COMPOUND_BIOSYNTHETIC_PROCESS	0.844637	0.433333
681	GO_T_CELL_PROLIFERATION	0.71951	0.522642
682	GO_REGULATION_OF_RESPIRATORY_GASEOUS_EXCHANGE_BY_NEUROLOGICAL_SYSTEM_PROCESS	0.655363	0.607547
683	GO_PROTEIN_TARGETING	0.830439	0.716352
684	GO_POSITIVE_REGULATION_OF_CHOLESTEROL_EFFLUX	0.668744	0.441509
685	GO_SINGLE_ORGANISM_BIOSYNTHETIC_PROCESS	0.900102	0.639623
686	GO_POSITIVE_REGULATION_OF_VIRAL_GENOME_REPLICATION	0.654137	0.515094
687	GO_NEGATIVE_REGULATION_OF_INNATE_IMMUNE_RESPONSE	0.770582	0.547799
688	GO_REGULATION_OF_ALPHA_AMINO_3_HYDROXY_5_METHYL_4_ISOXAZOLE_PROPIONATE_SELECTIVE_GLUTAMATE_RECEPTOR_ACTIVITY	0.717671	0.57673
689	GO_REGULATION_OF_ENDOTHELIAL_CELL_DIFFERENTIATION	0.723698	0.63522
690	GO_REGULATION_OF_NOREPINEPHRINE_SECRETION	0.582635	0.518868
691	GO_GLIAL_CELL_DEVELOPMENT	0.802145	0.599371
692	GO_MITOCHONDRIAL_TRANSLATION	0.65189	0.465409
693	GO_REGULATION_OF_RETINOIC_ACID_RECEPTOR_SIGNALING_PATHWAY	0.700817	0.627673
694	GO_STRIATED_MUSCLE_CELL_DIFFERENTIATION	0.88621	0.519497
695	GO_REGULATION_OF_SYSTEMIC_ARTERIAL_BLOOD_PRESSURE	0.831563	0.494969
696	GO_REGULATION_OF_SMOOTH_MUSCLE_CONTRACTION	0.793871	0.608176
697	GO_POLYOL_CATABOLIC_PROCESS	0.624719	0.569182
698	GO_SECOND_MESSENGER_MEDIATED_SIGNALING	0.867109	0.532075
699	GO_CELL_CELL_SIGNALING	0.893973	0.64717
700	GO_NEGATIVE_REGULATION_OF_B_CELL_ACTIVATION	0.7	0.559748
701	GO_POSITIVE_REGULATION_OF_COAGULATION	0.694076	0.565409
702	GO_NEGATIVE_REGULATION_OF_PROTEIN_TYROSINE_KINASE_ACTIVITY	0.571297	0.469182
703	GO_LUNG_MORPHOGENESIS	0.758427	0.602516
704	GO_VENTRICULAR_CARDIAC_MUSCLE_CELL_DIFFERENTIATION	0.68856	0.5
705	GO_OXIDATIVE_DEMETHYLATION	0.669459	0.516352
706	GO_REGULATION_OF_MACROPHAGE_ACTIVATION	0.679673	0.52956
707	GO_VASCULAR_ENDOTHELIAL_GROWTH_FACTOR_RECEPTOR_SIGNALING_PATHWAY	0.807457	0.628302
708	GO_POSITIVE_REGULATION_OF_MAPK_CASCADE	0.907763	0.625157
709	GO_MULTICELLULAR_ORGANISMAL_MACROMOLECULE_METABOLIC_PROCESS	0.838917	0.439623
710	GO_CARBOHYDRATE_DERIVATIVE_CATABOLIC_PROCESS	0.876404	0.522642
711	GO_L_AMINO_ACID_TRANSPORT	0.771502	0.659748
712	GO_POSITIVE_REGULATION_OF_ACTION_POTENTIAL	0.638407	0.52956
713	GO_REGULATION_OF_MUSCLE_CONTRACTION	0.84382	0.598742
714	GO_REGULATION_OF_CHOLESTEROL_EFFLUX	0.721553	0.461635
715	GO_REGULATION_OF_EXOCYTOSIS	0.823391	0.516981
716	GO_NEGATIVE_REGULATION_OF_TOLL_LIKE_RECEPTOR_SIGNALING_PATHWAY	0.68141	0.472956
717	GO_ANION_TRANSMEMBRANE_TRANSPORT	0.886006	0.654088
718	GO_POSITIVE_REGULATION_OF_PROTEIN_LOCALIZATION_TO_CELL_SURFACE	0.580797	0.625157
719	GO_PROTEIN_MODIFICATION_BY_SMALL_PROTEIN_CONJUGATION_OR_REMOVAL	0.9	0.506918
720	GO_RENAL_VESICLE_DEVELOPMENT	0.689683	0.451572
721	GO_REGULATION_OF_BODY_FLUID_LEVELS	0.860674	0.656604
722	GO_REGULATION_OF_HORMONE_LEVELS	0.889683	0.595597
723	GO_BONE_CELL_DEVELOPMENT	0.624821	0.554717
724	GO_REGULATION_OF_DEFENSE_RESPONSE	0.893973	0.557233
725	GO_NEGATIVE_REGULATION_OF_NEUROLOGICAL_SYSTEM_PROCESS	0.638815	0.480503
726	GO_PYRIMIDINE_NUCLEOSIDE_MONOPHOSPHATE_METABOLIC_PROCESS	0.513381	0.51195
727	GO_POSITIVE_REGULATION_OF_HEART_GROWTH	0.786313	0.658491
728	GO_NEGATIVE_REGULATION_OF_LIPID_BIOSYNTHETIC_PROCESS	0.665475	0.632704
729	GO_NEGATIVE_REGULATION_OF_PEPTIDE_SECRETION	0.728294	0.602516
730	GO_VESICLE_TARGETING	0.80858	0.666667
731	GO_REGULATION_OF_PROTEIN_EXPORT_FROM_NUCLEUS	0.673851	0.488679
732	GO_LAYER_FORMATION_IN_CEREBRAL_CORTEX	0.661287	0.488679
733	GO_POSITIVE_REGULATION_OF_ACTIN_CYTOSKELETON_REORGANIZATION	0.610419	0.514465
734	GO_SEX_DETERMINATION	0.675689	0.571069
735	GO_OLIGOSACCHARIDE_CATABOLIC_PROCESS	0.610521	0.51761
736	GO_B_CELL_PROLIFERATION	0.721757	0.602516
737	GO_POSITIVE_REGULATION_OF_DNA_METABOLIC_PROCESS	0.82094	0.567925
738	GO_PROTEASOME_ASSEMBLY	0.546782	0.523899
739	GO_ESTABLISHMENT_OF_PROTEIN_LOCALIZATION_TO_ENDOPLASMIC_RETICULUM	0.574872	0.537736
740	GO_PYRIMIDINE_NUCLEOSIDE_TRIPHOSPHATE_BIOSYNTHETIC_PROCESS	0.585393	0.480503
741	GO_NEGATIVE_REGULATION_OF_ENDOCYTOSIS	0.68621	0.578616
742	GO_RESPONSE_TO_POTASSIUM_ION	0.709499	0.430818
743	GO_REGULATION_OF_LYMPHOCYTE_APOPTOTIC_PROCESS	0.765884	0.543396
744	GO_SMALL_MOLECULE_METABOLIC_PROCESS	0.911951	0.592453
745	GO_THYMUS_DEVELOPMENT	0.793565	0.537107
746	GO_NEGATIVE_REGULATION_OF_ADHERENS_JUNCTION_ORGANIZATION	0.61287	0.569182
747	GO_HOMEOSTATIC_PROCESS	0.922574	0.566038
748	GO_CEREBELLAR_CORTEX_MORPHOGENESIS	0.78427	0.641509
749	GO_POSITIVE_REGULATION_OF_CYTOPLASMIC_TRANSPORT	0.841471	0.650314
750	GO_MORPHOGENESIS_OF_AN_EPITHELIUM	0.892237	0.608805
751	GO_OSTEOBLAST_DIFFERENTIATION	0.817773	0.647799
752	GO_REGULATION_OF_STRIATED_MUSCLE_CELL_DIFFERENTIATION	0.812564	0.569182
753	GO_DEFENSE_RESPONSE_TO_VIRUS	0.844637	0.549686
754	GO_SENSORY_PERCEPTION_OF_CHEMICAL_STIMULUS	0.889377	0.683019
755	GO_REGULATION_OF_RUFFLE_ASSEMBLY	0.636261	0.562893
756	GO_CELLULAR_PIGMENTATION	0.696527	0.571069
757	GO_NEGATIVE_REGULATION_OF_CALCIUM_ION_DEPENDENT_EXOCYTOSIS	0.589275	0.538365
758	GO_VACUOLAR_TRANSPORT	0.836364	0.611321
759	GO_NEGATIVE_REGULATION_OF_CELL_CELL_ADHESION	0.805618	0.707547
760	GO_POSITIVE_REGULATION_OF_VIRAL_RELEASE_FROM_HOST_CELL	0.549949	0.471698
761	GO_LEUKOCYTE_MEDIATED_CYTOTOXICITY	0.670276	0.543396
762	GO_POSITIVE_REGULATION_OF_VACUOLAR_TRANSPORT	0.631256	0.507547
763	GO_POSITIVE_REGULATION_OF_LYASE_ACTIVITY	0.820531	0.522013
764	GO_ENTRAINMENT_OF_CIRCADIAN_CLOCK_BY_PHOTOPERIOD	0.64903	0.491824
765	GO_SUPEROXIDE_METABOLIC_PROCESS	0.692646	0.521384
766	GO_ORGANIC_HYDROXY_COMPOUND_METABOLIC_PROCESS	0.866905	0.588679
767	GO_TELOMERE_MAINTENANCE_VIA_TELOMERE_LENGTHENING	0.675179	0.59434
768	GO_PHOTOTRANSDUCTION	0.757508	0.613208
769	GO_REGULATION_OF_LIGASE_ACTIVITY	0.725741	0.556604
770	GO_REGULATION_OF_OXIDOREDUCTASE_ACTIVITY	0.787028	0.586792
771	GO_SULFATE_TRANSPORT	0.751788	0.532075
772	GO_RESPONSE_TO_FOOD	0.6381	0.555975
773	GO_REGULATION_OF_PROTEIN_INSERTION_INTO_MITOCHONDRIAL_MEMBRANE_INVOLVED_IN_APOPTOTIC_SIGNALING_PATHWAY	0.626558	0.585535
774	GO_TELOMERE_ORGANIZATION	0.772523	0.621384
775	GO_IMMUNE_SYSTEM_DEVELOPMENT	0.896118	0.665409
776	GO_CAMP_BIOSYNTHETIC_PROCESS	0.65332	0.549057
777	GO_ALPHA_AMINO_ACID_CATABOLIC_PROCESS	0.786925	0.550314
778	GO_CELLULAR_COMPONENT_MAINTENANCE	0.682125	0.453459
779	GO_REGULATION_OF_CARDIAC_MUSCLE_CELL_CONTRACTION	0.789275	0.510692
780	GO_FC_GAMMA_RECEPTOR_SIGNALING_PATHWAY	0.777937	0.613208
781	GO_RRNA_METABOLIC_PROCESS	0.748008	0.448428
782	GO_RESPIRATORY_SYSTEM_PROCESS	0.544229	0.486792
783	GO_NEUROTRANSMITTER_TRANSPORT	0.830031	0.637736
784	GO_REGULATION_OF_T_HELPER_CELL_DIFFERENTIATION	0.642084	0.614465
785	GO_REGULATION_OF_VOLTAGE_GATED_CALCIUM_CHANNEL_ACTIVITY	0.740245	0.528931
786	GO_PH_REDUCTION	0.631256	0.522013
787	GO_POSITIVE_REGULATION_OF_TRIGLYCERIDE_LIPASE_ACTIVITY	0.566599	0.562264
788	GO_MONOSACCHARIDE_CATABOLIC_PROCESS	0.706639	0.561635
789	GO_POSITIVE_REGULATION_OF_MRNA_METABOLIC_PROCESS	0.623698	0.586164
790	GO_RESPONSE_TO_FUNGICIDE	0.6381	0.493711
791	GO_NEGATIVE_REGULATION_BY_HOST_OF_VIRAL_TRANSCRIPTION	0.506435	0.485535
792	GO_REGULATION_OF_EPIDERMAL_GROWTH_FACTOR_ACTIVATED_RECEPTOR_ACTIVITY	0.585393	0.547799
793	GO_PROTEIN_NEDDYLATION	0.527273	0.490566
794	GO_POTASSIUM_ION_HOMEOSTASIS	0.707354	0.51761
795	GO_HORMONE_TRANSPORT	0.810215	0.63522
796	GO_PROTEIN_CATABOLIC_PROCESS	0.84954	0.497484
797	GO_POSITIVE_REGULATION_OF_INTRACELLULAR_STEROID_HORMONE_RECEPTOR_SIGNALING_PATHWAY	0.508274	0.471698
798	GO_NEGATIVE_REGULATION_OF_MYOTUBE_DIFFERENTIATION	0.600511	0.587421
799	GO_INORGANIC_ANION_TRANSPORT	0.87048	0.569811
800	GO_CARBOHYDRATE_PHOSPHORYLATION	0.615935	0.47044
801	GO_PROTEIN_IMPORT	0.809193	0.556604
802	GO_NUCLEOSIDE_BISPHOSPHATE_METABOLIC_PROCESS	0.698161	0.485535
803	GO_REGULATION_OF_INTRACELLULAR_STEROID_HORMONE_RECEPTOR_SIGNALING_PATHWAY	0.718999	0.459119
804	GO_MAMMARY_GLAND_EPITHELIAL_CELL_DIFFERENTIATION	0.593973	0.427044
805	GO_CELLULAR_RESPONSE_TO_GAMMA_RADIATION	0.634525	0.526415
806	GO_REGULATION_OF_HEAT_GENERATION	0.558427	0.459119
807	GO_REGULATION_OF_FIBROBLAST_MIGRATION	0.697753	0.552201
808	GO_INDUCTION_OF_POSITIVE_CHEMOTAXIS	0.52237	0.50566
809	GO_REGENERATION	0.863841	0.727673
810	GO_EXTRINSIC_APOPTOTIC_SIGNALING_PATHWAY	0.795914	0.457862
811	GO_REGULATION_OF_TRANSLATIONAL_ELONGATION	0.546374	0.459119
812	GO_CELL_MATRIX_ADHESION	0.88427	0.496855
813	GO_PITUITARY_GLAND_DEVELOPMENT	0.755567	0.601258
814	GO_MATING	0.718795	0.563522
815	GO_DEVELOPMENTAL_INDUCTION	0.691318	0.492453
816	GO_REGULATION_OF_TRANSFERASE_ACTIVITY	0.890092	0.659748
817	GO_NEGATIVE_REGULATION_OF_ALCOHOL_BIOSYNTHETIC_PROCESS	0.583759	0.615094
818	GO_CHROMOSOME_SEPARATION	0.656078	0.42956
819	GO_GANGLIOSIDE_METABOLIC_PROCESS	0.668539	0.462893
820	GO_TISSUE_HOMEOSTASIS	0.854443	0.58239
821	GO_ANTIGEN_PROCESSING_AND_PRESENTATION_VIA_MHC_CLASS_IB	0.703984	0.480503
822	GO_GAMMA_AMINOBUTYRIC_ACID_SIGNALING_PATHWAY	0.8	0.591195
823	GO_POSITIVE_REGULATION_OF_STEROL_TRANSPORT	0.673647	0.43522
824	GO_ADAPTIVE_IMMUNE_RESPONSE_BASED_ON_SOMATIC_RECOMBINATION_OF_IMMUNE_RECEPTORS_BUILT_FROM_IMMUNOGLOBULIN_SUPERFAMILY_DOMAINS	0.843003	0.597484
825	GO_CELL_CYCLE_ARREST	0.827375	0.58805
826	GO_THYROID_HORMONE_METABOLIC_PROCESS	0.636261	0.415723
827	GO_APOPTOTIC_CELL_CLEARANCE	0.733401	0.62956
828	GO_MODIFICATION_OF_MORPHOLOGY_OR_PHYSIOLOGY_OF_OTHER_ORGANISM	0.738611	0.413836
829	GO_RIBOSOME_ASSEMBLY	0.659857	0.462264
830	GO_NEGATIVE_REGULATION_OF_ACTIN_FILAMENT_DEPOLYMERIZATION	0.800715	0.559119
831	GO_DNA_LIGATION_INVOLVED_IN_DNA_REPAIR	0.503473	0.481132
832	GO_REGULATION_OF_CELL_JUNCTION_ASSEMBLY	0.790705	0.574843
833	GO_HYPEROSMOTIC_RESPONSE	0.660061	0.586792
834	GO_REGULATION_OF_SMAD_PROTEIN_IMPORT_INTO_NUCLEUS	0.515935	0.556604
835	GO_NEGATIVE_REGULATION_OF_NATURAL_KILLER_CELL_MEDIATED_IMMUNITY	0.542084	0.450314
836	GO_ARTERY_DEVELOPMENT	0.801532	0.584906
837	GO_PROTEIN_DEALKYLATION	0.706742	0.524528
838	GO_NEGATIVE_REGULATION_OF_DENDRITE_MORPHOGENESIS	0.61093	0.518239
839	GO_NEGATIVE_REGULATION_OF_TYPE_I_INTERFERON_PRODUCTION	0.666599	0.500629
840	GO_EXTRACELLULAR_MATRIX_ASSEMBLY	0.67763	0.472956
841	GO_POSTREPLICATION_REPAIR	0.668029	0.630189
842	GO_SKELETAL_SYSTEM_DEVELOPMENT	0.900102	0.578616
843	GO_ORGANOPHOSPHATE_METABOLIC_PROCESS	0.906333	0.620755
844	GO_CARDIAC_MYOFIBRIL_ASSEMBLY	0.749438	0.614465
845	GO_REGULATION_OF_HEART_CONTRACTION	0.893054	0.589937
846	GO_CELLULAR_AMINO_ACID_BIOSYNTHETIC_PROCESS	0.829928	0.596855
847	GO_CRANIAL_NERVE_MORPHOGENESIS	0.740041	0.476101
848	GO_ACTIVATION_OF_JUN_KINASE_ACTIVITY	0.731256	0.521384
849	GO_REGULATION_OF_BROWN_FAT_CELL_DIFFERENTIATION	0.589479	0.450943
850	GO_FIBRIL_ORGANIZATION	0.696425	0.540252
851	GO_LONG_CHAIN_FATTY_ACID_METABOLIC_PROCESS	0.847702	0.579874
852	GO_MONOVALENT_INORGANIC_CATION_TRANSPORT	0.88907	0.601258
853	GO_RELAXATION_OF_CARDIAC_MUSCLE	0.583759	0.525157
854	GO_POSITIVE_REGULATION_OF_BEHAVIOR	0.682635	0.467296
855	GO_CALCIUM_MEDIATED_SIGNALING_USING_INTRACELLULAR_CALCIUM_SOURCE	0.622676	0.504403
856	GO_NEURAL_TUBE_DEVELOPMENT	0.883861	0.596855
857	GO_POLYSACCHARIDE_METABOLIC_PROCESS	0.758938	0.516981
858	GO_REGULATION_OF_INTRACELLULAR_SIGNAL_TRANSDUCTION	0.922983	0.602516
859	GO_CYCLIC_NUCLEOTIDE_METABOLIC_PROCESS	0.852196	0.557862
860	GO_POSITIVE_REGULATION_OF_T_CELL_PROLIFERATION	0.741369	0.664151
861	GO_MULTICELLULAR_ORGANISMAL_MOVEMENT	0.758427	0.49434
862	GO_CLATHRIN_COAT_ASSEMBLY	0.582737	0.606918
863	GO_NEGATIVE_REGULATION_OF_MEIOTIC_NUCLEAR_DIVISION	0.547395	0.467925
864	GO_VASCULAR_SMOOTH_MUSCLE_CELL_DIFFERENTIATION	0.587947	0.488679
865	GO_POSITIVE_REGULATION_OF_BIOSYNTHETIC_PROCESS	0.887232	0.661635
866	GO_NEGATIVE_REGULATION_OF_NITROGEN_COMPOUND_METABOLIC_PROCESS	0.899694	0.657862
867	GO_DNA_INTEGRATION	0.55383	0.524528
868	GO_CELL_ACTIVATION	0.878958	0.657862
869	GO_REGULATION_OF_MYELINATION	0.732074	0.565409
870	GO_NEGATIVE_REGULATION_OF_JUN_KINASE_ACTIVITY	0.585598	0.598742
871	GO_REGULATION_OF_AXON_GUIDANCE	0.861287	0.565409
872	GO_REGULATION_OF_DOPAMINE_SECRETION	0.722165	0.59434
873	GO_RESPONSE_TO_COPPER_ION	0.621757	0.596855
874	GO_REGULATION_OF_CIRCADIAN_SLEEP_WAKE_CYCLE	0.73095	0.577987
875	GO_NEGATIVE_REGULATION_OF_CELLULAR_PROTEIN_CATABOLIC_PROCESS	0.714096	0.513208
876	GO_REGULATION_OF_DOUBLE_STRAND_BREAK_REPAIR_VIA_HOMOLOGOUS_RECOMBINATION	0.613892	0.559748
877	GO_RESPONSE_TO_AXON_INJURY	0.709704	0.637107
878	GO_REGULATION_OF_VACUOLE_ORGANIZATION	0.692033	0.58239
879	GO_CIRCADIAN_REGULATION_OF_GENE_EXPRESSION	0.764351	0.631447
880	GO_RETINOL_METABOLIC_PROCESS	0.607865	0.601258
881	GO_OXALOACETATE_METABOLIC_PROCESS	0.612257	0.561006
882	GO_NEGATIVE_REGULATION_OF_TUMOR_NECROSIS_FACTOR_MEDIATED_SIGNALING_PATHWAY	0.527273	0.490566
883	GO_NEGATIVE_REGULATION_OF_EXOCYTOSIS	0.649234	0.48239
884	GO_INTRACELLULAR_STEROID_HORMONE_RECEPTOR_SIGNALING_PATHWAY	0.775485	0.569182
885	GO_REGULATION_OF_WNT_SIGNALING_PATHWAY	0.893258	0.725786
886	GO_NEGATIVE_REGULATION_OF_CELL_JUNCTION_ASSEMBLY	0.630541	0.51761
887	GO_ANTIGEN_PROCESSING_AND_PRESENTATION_OF_PEPTIDE_ANTIGEN	0.801226	0.661006
888	GO_HIPPO_SIGNALING	0.674668	0.442138
889	GO_NEGATIVE_REGULATION_OF_EPITHELIAL_TO_MESENCHYMAL_TRANSITION	0.654648	0.597484
890	GO_REGULATION_OF_MEMBRANE_DEPOLARIZATION	0.771195	0.64717
891	GO_AMINO_SUGAR_BIOSYNTHETIC_PROCESS	0.521757	0.490566
892	GO_REGULATION_OF_NERVOUS_SYSTEM_DEVELOPMENT	0.938407	0.584906
893	GO_REGULATION_OF_ESTABLISHMENT_OF_PROTEIN_LOCALIZATION_TO_CHROMOSOME	0.539837	0.490566
894	GO_REGULATION_OF_CARDIAC_MUSCLE_CELL_DIFFERENTIATION	0.698468	0.51195
895	GO_POSITIVE_REGULATION_OF_DIGESTIVE_SYSTEM_PROCESS	0.546476	0.490566
896	GO_INTRINSIC_APOPTOTIC_SIGNALING_PATHWAY_IN_RESPONSE_TO_DNA_DAMAGE	0.740654	0.479245
897	GO_TETRAPYRROLE_BIOSYNTHETIC_PROCESS	0.646782	0.663522
898	GO_NUCLEOSIDE_PHOSPHATE_BIOSYNTHETIC_PROCESS	0.815628	0.583648
899	GO_PROTEIN_LIPID_COMPLEX_ASSEMBLY	0.695199	0.503145
900	GO_POSITIVE_REGULATION_OF_SODIUM_ION_TRANSPORT	0.788968	0.6
901	GO_DETECTION_OF_OTHER_ORGANISM	0.722983	0.51195
902	GO_ESTABLISHMENT_OF_LOCALIZATION_IN_CELL	0.877222	0.63522
903	GO_G_PROTEIN_COUPLED_GLUTAMATE_RECEPTOR_SIGNALING_PATHWAY	0.760061	0.466667
904	GO_NEURAL_RETINA_DEVELOPMENT	0.851788	0.606289
905	GO_CLEAVAGE_INVOLVED_IN_RRNA_PROCESSING	0.541982	0.515723
906	GO_REGULATION_OF_EXIT_FROM_MITOSIS	0.532074	0.471698
907	GO_FORELIMB_MORPHOGENESIS	0.74474	0.638365
908	GO_ASPARTATE_FAMILY_AMINO_ACID_BIOSYNTHETIC_PROCESS	0.607865	0.484277
909	GO_MANGANESE_ION_TRANSPORT	0.713994	0.510063
910	GO_POSITIVE_REGULATION_OF_HISTONE_H3_K4_METHYLATION	0.644535	0.484906
911	GO_NEURON_PROJECTION_DEVELOPMENT	0.927477	0.671698
912	GO_MALE_GAMETE_GENERATION	0.874055	0.567925
913	GO_POSITIVE_REGULATION_OF_FIBROBLAST_MIGRATION	0.599081	0.515094
914	GO_NEGATIVE_REGULATION_OF_RESPONSE_TO_OXIDATIVE_STRESS	0.639122	0.603145
915	GO_CHAPERONE_MEDIATED_PROTEIN_COMPLEX_ASSEMBLY	0.566394	0.440252
916	GO_ORGANELLE_TRANSPORT_ALONG_MICROTUBULE	0.763228	0.709434
917	GO_CHONDROCYTE_DEVELOPMENT	0.713892	0.623899
918	GO_MEMBRANE_RAFT_ORGANIZATION	0.5762	0.591824
919	GO_MITOTIC_SISTER_CHROMATID_SEGREGATION	0.792135	0.506918
920	GO_MICROTUBULE_NUCLEATION	0.602554	0.525786
921	GO_ESTABLISHMENT_OF_PROTEIN_LOCALIZATION_TO_ORGANELLE	0.815322	0.681761
922	GO_NEGATIVE_REGULATION_OF_ACUTE_INFLAMMATORY_RESPONSE	0.607661	0.567296
923	GO_REGULATION_OF_SEQUESTERING_OF_CALCIUM_ION	0.849438	0.547799
924	GO_REGULATION_OF_MEMBRANE_LIPID_METABOLIC_PROCESS	0.544127	0.532075
925	GO_XENOPHAGY	0.805924	0.549057
926	GO_DRUG_TRANSMEMBRANE_TRANSPORT	0.700817	0.563522
927	GO_POSITIVE_REGULATION_OF_MEMBRANE_DEPOLARIZATION	0.67855	0.567296
928	GO_MYD88_DEPENDENT_TOLL_LIKE_RECEPTOR_SIGNALING_PATHWAY	0.722472	0.459119
929	GO_REGULATION_OF_PROTEIN_POLYMERIZATION	0.807967	0.647799
930	GO_REGULATION_OF_PROTEIN_TARGETING_TO_MEMBRANE	0.580082	0.480503
931	GO_KIDNEY_EPITHELIUM_DEVELOPMENT	0.84474	0.610063
932	GO_HISTONE_H2A_UBIQUITINATION	0.629316	0.520126
933	GO_TOOTH_MINERALIZATION	0.584474	0.542767
934	GO_REGULATION_OF_HAIR_CYCLE	0.654443	0.423899
935	GO_NEGATIVE_REGULATION_OF_BONE_REMODELING	0.573647	0.497484
936	GO_POSITIVE_REGULATION_OF_RECEPTOR_MEDIATED_ENDOCYTOSIS	0.757303	0.592453
937	GO_ESTABLISHMENT_OF_MITOTIC_SPINDLE_ORIENTATION	0.648723	0.467296
938	GO_POSITIVE_REGULATION_OF_PROTEIN_OLIGOMERIZATION	0.56047	0.493082
939	GO_SPINDLE_CHECKPOINT	0.680695	0.491824
940	GO_POSITIVE_REGULATION_OF_STAT_CASCADE	0.74903	0.574214
941	GO_LEUKOTRIENE_BIOSYNTHETIC_PROCESS	0.614709	0.572327
942	GO_POSITIVE_REGULATION_OF_SUBSTRATE_ADHESION_DEPENDENT_CELL_SPREADING	0.748519	0.424528
943	GO_POSITIVE_REGULATION_OF_THYMOCYTE_AGGREGATION	0.646885	0.537736
944	GO_CATECHOLAMINE_METABOLIC_PROCESS	0.788253	0.473585
945	GO_POSITIVE_REGULATION_OF_PROTEIN_COMPLEX_DISASSEMBLY	0.687436	0.61761
946	GO_BLASTOCYST_FORMATION	0.627273	0.613836
947	GO_REGULATION_OF_WATER_LOSS_VIA_SKIN	0.724413	0.662264
948	GO_NEGATIVE_REGULATION_OF_REGULATED_SECRETORY_PATHWAY	0.630746	0.50566
949	GO_CELL_DIFFERENTIATION_INVOLVED_IN_METANEPHROS_DEVELOPMENT	0.564147	0.540881
950	GO_POSITIVE_REGULATION_OF_ALCOHOL_BIOSYNTHETIC_PROCESS	0.693871	0.47044
951	GO_REGULATION_OF_EPITHELIAL_CELL_DIFFERENTIATION_INVOLVED_IN_KIDNEY_DEVELOPMENT	0.649847	0.520126
952	GO_MAGNESIUM_ION_TRANSPORT	0.514607	0.457862
953	GO_PYRIMIDINE_RIBONUCLEOSIDE_METABOLIC_PROCESS	0.639428	0.508176
954	GO_PROTEIN_LOCALIZATION_TO_CENTROSOME	0.608989	0.428931
955	GO_POSITIVE_REGULATION_OF_B_CELL_PROLIFERATION	0.702758	0.577358
956	GO_POSITIVE_REGULATION_OF_ORGANELLE_ORGANIZATION	0.842799	0.693082
957	GO_MUSCLE_CELL_PROLIFERATION	0.643616	0.612579
958	GO_VENTRAL_SPINAL_CORD_INTERNEURON_SPECIFICATION	0.660368	0.604403
959	GO_AMINO_ACID_TRANSMEMBRANE_TRANSPORT	0.803882	0.601258
960	GO_CELLULAR_RESPONSE_TO_ACID_CHEMICAL	0.791216	0.553459
961	GO_PHAGOCYTOSIS_ENGULFMENT	0.699285	0.561635
962	GO_REGULATION_OF_TOLERANCE_INDUCTION	0.624617	0.520126
963	GO_REGULATION_OF_CORTICOSTEROID_HORMONE_SECRETION	0.556282	0.515723
964	GO_CELLULAR_SENESCENCE	0.631052	0.438365
965	GO_SULFATION	0.587334	0.559119
966	GO_REGULATION_OF_MEIOTIC_CELL_CYCLE	0.768539	0.440252
967	GO_DNA_DEALKYLATION	0.691318	0.613208
968	GO_ACTIN_FILAMENT_BASED_MOVEMENT	0.861185	0.577358
969	GO_POSITIVE_REGULATION_OF_EPITHELIAL_CELL_PROLIFERATION	0.87334	0.703145
970	GO_SARCOMERE_ORGANIZATION	0.752094	0.512579
971	GO_POSITIVE_REGULATION_OF_B_CELL_MEDIATED_IMMUNITY	0.643003	0.413208
972	GO_OVULATION_CYCLE	0.796936	0.624528
973	GO_NEGATIVE_REGULATION_OF_NITRIC_OXIDE_METABOLIC_PROCESS	0.543003	0.549057
974	GO_VENTRICULAR_SYSTEM_DEVELOPMENT	0.725536	0.584906
975	GO_ADULT_LOCOMOTORY_BEHAVIOR	0.807661	0.563522
976	GO_REGULATION_OF_ACTIVATED_T_CELL_PROLIFERATION	0.645965	0.591824
977	GO_POSITIVE_REGULATION_OF_HOMEOSTATIC_PROCESS	0.820429	0.720126
978	GO_RESPONSE_TO_GRAVITY	0.604903	0.573585
979	GO_REGULATION_OF_IMMUNOGLOBULIN_SECRETION	0.51808	0.490566
980	GO_ACETYL_COA_METABOLIC_PROCESS	0.673647	0.545912
981	GO_CREATINE_METABOLIC_PROCESS	0.552094	0.462264
982	GO_REGULATION_OF_CELLULAR_COMPONENT_BIOGENESIS	0.876813	0.665409
983	GO_POSITIVE_REGULATION_OF_MACROPHAGE_DERIVED_FOAM_CELL_DIFFERENTIATION	0.738611	0.535849
984	GO_IRON_ION_TRANSPORT	0.71379	0.518239
985	GO_REGULATION_OF_RECEPTOR_BINDING	0.688253	0.386792
986	GO_POSITIVE_REGULATION_OF_POTASSIUM_ION_TRANSPORT	0.769867	0.667296
987	GO_POSITIVE_REGULATION_OF_NERVOUS_SYSTEM_DEVELOPMENT	0.920225	0.630189
988	GO_REGULATION_OF_CARDIAC_MUSCLE_CELL_PROLIFERATION	0.708989	0.60566
989	GO_CELLULAR_RESPONSE_TO_OXYGEN_CONTAINING_COMPOUND	0.90143	0.60566
990	GO_REGULATION_OF_INTERLEUKIN_10_SECRETION	0.606946	0.618868
991	GO_REGULATION_OF_LAMELLIPODIUM_ASSEMBLY	0.648315	0.422013
992	GO_CELLULAR_KETONE_METABOLIC_PROCESS	0.729826	0.505031
993	GO_CRANIAL_NERVE_DEVELOPMENT	0.847293	0.593082
994	GO_WNT_SIGNALING_PATHWAY_CALCIUM_MODULATING_PATHWAY	0.747191	0.589308
995	GO_EPIDERMAL_GROWTH_FACTOR_RECEPTOR_SIGNALING_PATHWAY	0.77998	0.578616
996	GO_CELL_PROLIFERATION_IN_FOREBRAIN	0.749336	0.602516
997	GO_RESPONSE_TO_MURAMYL_DIPEPTIDE	0.667518	0.481132
998	GO_REGULATION_OF_POSITIVE_CHEMOTAXIS	0.651175	0.522642
999	GO_REGULATION_OF_IMMUNE_RESPONSE	0.895097	0.61761
1000	GO_NEGATIVE_REGULATION_OF_NOTCH_SIGNALING_PATHWAY	0.545557	0.463522
1001	GO_MEMBRANE_LIPID_CATABOLIC_PROCESS	0.636057	0.54717
1002	GO_POSITIVE_REGULATION_OF_NEUROBLAST_PROLIFERATION	0.71716	0.562893
1003	GO_CARTILAGE_MORPHOGENESIS	0.51665	0.50566
1004	GO_PEPTIDE_SECRETION	0.796016	0.64717
1005	GO_THIOESTER_METABOLIC_PROCESS	0.757712	0.6
1006	GO_NEGATIVE_REGULATION_OF_INTRINSIC_APOPTOTIC_SIGNALING_PATHWAY_IN_RESPONSE_TO_DNA_DAMAGE	0.633095	0.596226
1007	GO_REGULATION_OF_T_HELPER_2_CELL_DIFFERENTIATION	0.571399	0.498742
1008	GO_NEGATIVE_REGULATION_OF_CELLULAR_AMIDE_METABOLIC_PROCESS	0.803779	0.439623
1009	GO_PURINE_RIBONUCLEOSIDE_BISPHOSPHATE_METABOLIC_PROCESS	0.612462	0.489937
1010	GO_PEPTIDYL_CYSTEINE_MODIFICATION	0.579469	0.564151
1011	GO_LEUKOCYTE_DIFFERENTIATION	0.885598	0.625786
1012	GO_RESPONSE_TO_EXOGENOUS_DSRNA	0.637998	0.486164
1013	GO_MORPHOGENESIS_OF_EMBRYONIC_EPITHELIUM	0.800817	0.624528
1014	GO_SKELETAL_MUSCLE_CONTRACTION	0.736261	0.628931
1015	GO_POSITIVE_REGULATION_OF_HORMONE_METABOLIC_PROCESS	0.612972	0.588679
1016	GO_TONGUE_DEVELOPMENT	0.671399	0.544025
1017	GO_BONE_GROWTH	0.636159	0.547799
1018	GO_ACTIN_POLYMERIZATION_OR_DEPOLYMERIZATION	0.711849	0.489308
1019	GO_UV_PROTECTION	0.560878	0.490566
1020	GO_PROTEIN_MODIFICATION_BY_SMALL_PROTEIN_REMOVAL	0.808989	0.619497
1021	GO_REGULATION_OF_NITRIC_OXIDE_BIOSYNTHETIC_PROCESS	0.738304	0.532075
1022	GO_PHOSPHATIDYLGLYCEROL_METABOLIC_PROCESS	0.658733	0.40566
1023	GO_PYRIMIDINE_NUCLEOSIDE_BIOSYNTHETIC_PROCESS	0.570174	0.408805
1024	GO_TRANSLATIONAL_TERMINATION	0.541879	0.449686
1025	GO_CYTOKINETIC_PROCESS	0.545046	0.522013
1026	GO_ENDOCARDIAL_CUSHION_MORPHOGENESIS	0.634525	0.480503
1027	GO_REGULATION_OF_INNATE_IMMUNE_RESPONSE	0.873851	0.568553
1028	GO_VESICLE_MEDIATED_TRANSPORT	0.880899	0.662893
1029	GO_INTERLEUKIN_1_PRODUCTION	0.672421	0.533333
1030	GO_MODULATION_BY_HOST_OF_VIRAL_PROCESS	0.591318	0.511321
1031	GO_REGULATION_OF_DNA_REPAIR	0.734423	0.52327
1032	GO_REGULATION_OF_MEMBRANE_LIPID_DISTRIBUTION	0.799591	0.628931
1033	GO_REFLEX	0.755363	0.608805
1034	GO_LEUKOCYTE_MEDIATED_IMMUNITY	0.877835	0.579874
1035	GO_ORGANOPHOSPHATE_BIOSYNTHETIC_PROCESS	0.854852	0.568553
1036	GO_NEGATIVE_REGULATION_OF_SERINE_TYPE_PEPTIDASE_ACTIVITY	0.599285	0.47673
1037	GO_PROTEIN_LOCALIZATION_TO_CELL_PERIPHERY	0.851583	0.608176
1038	GO_REGULATION_OF_PROTEIN_GLYCOSYLATION	0.532686	0.536478
1039	GO_NEGATIVE_REGULATION_OF_FIBROBLAST_PROLIFERATION	0.693667	0.61761
1040	GO_REGULATION_OF_MUSCLE_TISSUE_DEVELOPMENT	0.8238	0.606289
1041	GO_ORGANIC_ACID_BIOSYNTHETIC_PROCESS	0.879469	0.606918
1042	GO_NEGATIVE_REGULATION_OF_DNA_DEPENDENT_DNA_REPLICATION	0.587028	0.416352
1043	GO_REGULATION_OF_LEUKOCYTE_MIGRATION	0.838407	0.512579
1044	GO_ORGAN_MATURATION	0.725741	0.601887
1045	GO_REGULATION_OF_CELLULAR_RESPONSE_TO_HEAT	0.736772	0.583648
1046	GO_POSITIVE_REGULATION_OF_ACUTE_INFLAMMATORY_RESPONSE	0.731971	0.518239
1047	GO_GASTRULATION_WITH_MOUTH_FORMING_SECOND	0.682533	0.562264
1048	GO_ENDOCARDIUM_DEVELOPMENT	0.593871	0.537107
1049	GO_ENDOTHELIAL_CELL_DIFFERENTIATION	0.791624	0.634591
1050	GO_NEGATIVE_REGULATION_OF_CELLULAR_PROTEIN_LOCALIZATION	0.800919	0.464151
1051	GO_INSEMINATION	0.573442	0.516981
1052	GO_REGULATION_OF_NUCLEOBASE_CONTAINING_COMPOUND_TRANSPORT	0.62666	0.524528
1053	GO_PHOSPHATIDYLINOSITOL_3_PHOSPHATE_BIOSYNTHETIC_PROCESS	0.795403	0.625157
1054	GO_CYCLIC_NUCLEOTIDE_CATABOLIC_PROCESS	0.74239	0.535849
1055	GO_RESPONSE_TO_EPIDERMAL_GROWTH_FACTOR	0.707865	0.618239
1056	GO_POSITIVE_REGULATION_OF_TRANSMEMBRANE_TRANSPORT	0.865781	0.537736
1057	GO_REGULATION_OF_NUCLEOTIDE_CATABOLIC_PROCESS	0.72237	0.533333
1058	GO_POSITIVE_REGULATION_OF_CARBOHYDRATE_METABOLIC_PROCESS	0.748621	0.467296
1059	GO_WNT_SIGNALING_PATHWAY	0.885802	0.665409
1060	GO_REGULATION_OF_NEUROTRANSMITTER_LEVELS	0.86619	0.647799
1061	GO_POSITIVE_REGULATION_OF_STRESS_ACTIVATED_PROTEIN_KINASE_SIGNALING_CASCADE	0.81573	0.555975
1062	GO_PEPTIDYL_ARGININE_MODIFICATION	0.700613	0.467296
1063	GO_SPECIFICATION_OF_ORGAN_IDENTITY	0.610112	0.500629
1064	GO_REGULATION_OF_CELLULAR_AMINE_METABOLIC_PROCESS	0.721961	0.506289
1065	GO_RRNA_TRANSCRIPTION	0.569561	0.504403
1066	GO_POSITIVE_REGULATION_OF_LIPID_TRANSPORT	0.734627	0.61761
1067	GO_ANATOMICAL_STRUCTURE_ARRANGEMENT	0.729111	0.507547
1068	GO_EPITHELIAL_TO_MESENCHYMAL_TRANSITION	0.741369	0.571698
1069	GO_PATHWAY_RESTRICTED_SMAD_PROTEIN_PHOSPHORYLATION	0.608784	0.579245
1070	GO_SINGLE_ORGANISM_MEMBRANE_BUDDING	0.801941	0.646541
1071	GO_NEGATIVE_REGULATION_OF_MAPK_CASCADE	0.788764	0.704403
1072	GO_SPONGIOTROPHOBLAST_LAYER_DEVELOPMENT	0.527783	0.508805
1073	GO_NEGATIVE_REGULATION_OF_NERVOUS_SYSTEM_DEVELOPMENT	0.904188	0.63522
1074	GO_HISTONE_H2A_MONOUBIQUITINATION	0.581001	0.548428
1075	GO_REGULATION_OF_EXTRACELLULAR_MATRIX_ORGANIZATION	0.682737	0.552201
1076	GO_CELL_DIFFERENTIATION_IN_SPINAL_CORD	0.776507	0.577358
1077	GO_MITOTIC_G2_M_TRANSITION_CHECKPOINT	0.596629	0.513208
1078	GO_POSITIVE_REGULATION_OF_INTERLEUKIN_8_SECRETION	0.58856	0.522013
1079	GO_PYRIMIDINE_NUCLEOBASE_METABOLIC_PROCESS	0.657303	0.435849
1080	GO_RNA_METHYLATION	0.575587	0.542138
1081	GO_PURINE_CONTAINING_COMPOUND_SALVAGE	0.537487	0.537107
1082	GO_INNER_EAR_RECEPTOR_STEREOCILIUM_ORGANIZATION	0.756486	0.557862
1083	GO_NEGATIVE_REGULATION_OF_CATION_TRANSMEMBRANE_TRANSPORT	0.774362	0.684277
1084	GO_REGULATION_OF_PHOSPHOLIPID_METABOLIC_PROCESS	0.798264	0.555975
1085	GO_NEGATIVE_REGULATION_OF_CYTOPLASMIC_TRANSPORT	0.796936	0.561006
1086	GO_POSITIVE_REGULATION_OF_CELLULAR_RESPONSE_TO_TRANSFORMING_GROWTH_FACTOR_BETA_STIMULUS	0.729928	0.55283
1087	GO_AXON_REGENERATION	0.639224	0.655975
1088	GO_MICROTUBULE_BASED_PROCESS	0.928396	0.627673
1089	GO_CALCIUM_MEDIATED_SIGNALING	0.796834	0.574214
1090	GO_LOW_DENSITY_LIPOPROTEIN_PARTICLE_CLEARANCE	0.635138	0.542138
1091	GO_SPERM_MOTILITY	0.834525	0.481132
1092	GO_NEGATIVE_REGULATION_OF_SEQUENCE_SPECIFIC_DNA_BINDING_TRANSCRIPTION_FACTOR_ACTIVITY	0.829928	0.579245
1093	GO_NEGATIVE_REGULATION_OF_PROTEIN_CATABOLIC_PROCESS	0.776711	0.491824
1094	GO_CELLULAR_AMINO_ACID_METABOLIC_PROCESS	0.878039	0.618868
1095	GO_POSITIVE_REGULATION_OF_DNA_BINDING	0.718488	0.506918
1096	GO_NUCLEOTIDE_TRANSPORT	0.546885	0.540881
1097	GO_REGULATION_OF_HAIR_FOLLICLE_DEVELOPMENT	0.555975	0.469182
1098	GO_CRISTAE_FORMATION	0.511236	0.509434
1099	GO_SYNAPTIC_VESICLE_RECYCLING	0.688764	0.577358
1100	GO_POSITIVE_REGULATION_OF_NUCLEOSIDE_METABOLIC_PROCESS	0.69857	0.530189
1101	GO_DORSAL_VENTRAL_PATTERN_FORMATION	0.78713	0.613836
1102	GO_REGULATION_OF_VITAMIN_METABOLIC_PROCESS	0.567416	0.639623
1103	GO_AEROBIC_RESPIRATION	0.627783	0.515723
1104	GO_CELLULAR_RESPONSE_TO_INSULIN_STIMULUS	0.809806	0.548428
1105	GO_SEQUESTERING_OF_METAL_ION	0.556282	0.545912
1106	GO_COPPER_ION_TRANSPORT	0.680388	0.461006
1107	GO_MEMBRANE_ASSEMBLY	0.715322	0.467925
1108	GO_REGULATION_OF_DNA_DAMAGE_RESPONSE_SIGNAL_TRANSDUCTION_BY_P53_CLASS_MEDIATOR	0.613892	0.641509
1109	GO_LIPID_DIGESTION	0.727171	0.614465
1110	GO_POSITIVE_REGULATION_OF_CELLULAR_COMPONENT_ORGANIZATION	0.909704	0.616352
1111	GO_POSITIVE_REGULATION_OF_G1_S_TRANSITION_OF_MITOTIC_CELL_CYCLE	0.662002	0.519497
1112	GO_POSITIVE_REGULATION_OF_GENE_EXPRESSION	0.892135	0.674214
1113	GO_NEUROMUSCULAR_PROCESS_CONTROLLING_BALANCE	0.835138	0.583648
1114	GO_ORGAN_OR_TISSUE_SPECIFIC_IMMUNE_RESPONSE	0.593565	0.534591
1115	GO_REGULATION_OF_CARDIAC_MUSCLE_CONTRACTION_BY_REGULATION_OF_THE_RELEASE_OF_SEQUESTERED_CALCIUM_ION	0.759959	0.408176
1116	GO_NEGATIVE_REGULATION_OF_ORGANELLE_ASSEMBLY	0.676711	0.610063
1117	GO_RESPONSE_TO_INTERFERON_BETA	0.583657	0.418239
1118	GO_REGULATION_OF_ORGAN_FORMATION	0.699898	0.552201
1119	GO_FOREBRAIN_DEVELOPMENT	0.862921	0.664151
1120	GO_RHODOPSIN_MEDIATED_SIGNALING_PATHWAY	0.668437	0.522013
1121	GO_ACTIVATION_OF_CYSTEINE_TYPE_ENDOPEPTIDASE_ACTIVITY	0.851685	0.36478
1122	GO_REGULATION_OF_MESONEPHROS_DEVELOPMENT	0.61236	0.466038
1123	GO_CARBOHYDRATE_DERIVATIVE_METABOLIC_PROCESS	0.896629	0.550314
1124	GO_REGULATION_OF_CHROMATIN_BINDING	0.628498	0.620755
1125	GO_STEM_CELL_PROLIFERATION	0.830337	0.595597
1126	GO_NAD_METABOLIC_PROCESS	0.654648	0.549686
1127	GO_REGULATION_OF_EXTRACELLULAR_MATRIX_ASSEMBLY	0.620327	0.48805
1128	GO_PROTEIN_LOCALIZATION_TO_LYSOSOME	0.654239	0.513208
1129	GO_MRNA_MODIFICATION	0.582635	0.593711
1130	GO_SOMATIC_DIVERSIFICATION_OF_IMMUNOGLOBULINS	0.689479	0.528931
1131	GO_ERBB2_SIGNALING_PATHWAY	0.77191	0.538365
1132	GO_AMEBOIDAL_TYPE_CELL_MIGRATION	0.85189	0.512579
1133	GO_HEMATOPOIETIC_STEM_CELL_DIFFERENTIATION	0.626047	0.464151
1134	GO_SPINAL_CORD_MOTOR_NEURON_DIFFERENTIATION	0.731052	0.61761
1135	GO_MONOCARBOXYLIC_ACID_METABOLIC_PROCESS	0.89285	0.577358
1136	GO_CELLULAR_RESPONSE_TO_TOPOLOGICALLY_INCORRECT_PROTEIN	0.766394	0.514465
1137	GO_AMINOGLYCAN_BIOSYNTHETIC_PROCESS	0.844535	0.422013
1138	GO_DICARBOXYLIC_ACID_METABOLIC_PROCESS	0.745148	0.566038
1139	GO_NEGATIVE_REGULATION_OF_ASTROCYTE_DIFFERENTIATION	0.620123	0.597484
1140	GO_POSITIVE_REGULATION_OF_PROTEASOMAL_PROTEIN_CATABOLIC_PROCESS	0.710725	0.514465
1141	GO_REGULATION_OF_ENERGY_HOMEOSTASIS	0.726047	0.548428
1142	GO_REGULATION_OF_MEMBRANE_POTENTIAL	0.907252	0.623899
1143	GO_POSITIVE_REGULATION_OF_RELEASE_OF_CYTOCHROME_C_FROM_MITOCHONDRIA	0.571093	0.572327
1144	GO_PEPTIDYL_PROLINE_HYDROXYLATION	0.574464	0.436478
1145	GO_MULTICELLULAR_ORGANISMAL_RESPONSE_TO_STRESS	0.874872	0.592453
1146	GO_NEGATIVE_REGULATION_OF_SMALL_GTPASE_MEDIATED_SIGNAL_TRANSDUCTION	0.724719	0.733962
1147	GO_ESTABLISHMENT_OF_LOCALIZATION_BY_MOVEMENT_ALONG_MICROTUBULE	0.799796	0.569182
1148	GO_AMINO_ACID_BETAINE_TRANSPORT	0.65189	0.542138
1149	GO_AMMONIUM_TRANSMEMBRANE_TRANSPORT	0.722472	0.458491
1150	GO_REGULATION_OF_GROWTH	0.892135	0.623899
1151	GO_CATION_TRANSPORT	0.915117	0.596226
1152	GO_GABAERGIC_NEURON_DIFFERENTIATION	0.618795	0.608176
1153	GO_MACROAUTOPHAGY	0.874464	0.490566
1154	GO_FATTY_ACID_BETA_OXIDATION_USING_ACYL_COA_DEHYDROGENASE	0.5857	0.510692
1155	GO_MEMBRANE_DOCKING	0.765271	0.447799
1156	GO_EXCITATORY_POSTSYNAPTIC_POTENTIAL	0.742799	0.598113
1157	GO_GLUTAMINE_FAMILY_AMINO_ACID_METABOLIC_PROCESS	0.742594	0.661006
1158	GO_REGULATION_OF_NUCLEASE_ACTIVITY	0.573544	0.473585
1159	GO_RESPONSE_TO_INORGANIC_SUBSTANCE	0.853422	0.60566
1160	GO_NEGATIVE_REGULATION_OF_HISTONE_ACETYLATION	0.532278	0.449057
1161	GO_PHAGOLYSOSOME_ASSEMBLY	0.532789	0.586792
1162	GO_MODULATION_BY_SYMBIONT_OF_HOST_CELLULAR_PROCESS	0.590705	0.507547
1163	GO_REGULATION_OF_VESICLE_MEDIATED_TRANSPORT	0.873749	0.603145
1164	GO_ORGANONITROGEN_COMPOUND_CATABOLIC_PROCESS	0.890092	0.504403
1165	GO_REGULATION_OF_ASTROCYTE_DIFFERENTIATION	0.717875	0.615723
1166	GO_REGULATION_OF_HYDROGEN_PEROXIDE_INDUCED_CELL_DEATH	0.629009	0.573585
1167	GO_ADP_METABOLIC_PROCESS	0.689377	0.457862
1168	GO_POSITIVE_REGULATION_OF_CELL_PROLIFERATION	0.885393	0.665409
1169	GO_REGULATION_OF_SODIUM_ION_TRANSPORT	0.818182	0.594969
1170	GO_POSITIVE_REGULATION_OF_TUMOR_NECROSIS_FACTOR_SUPERFAMILY_CYTOKINE_PRODUCTION	0.754341	0.536478
1171	GO_NEGATIVE_REGULATION_OF_G_PROTEIN_COUPLED_RECEPTOR_PROTEIN_SIGNALING_PATHWAY	0.699081	0.566667
1172	GO_HISTONE_DEUBIQUITINATION	0.589173	0.489308
1173	GO_GLUCOSAMINE_CONTAINING_COMPOUND_METABOLIC_PROCESS	0.54525	0.6
1174	GO_ORGANIC_ACID_TRANSPORT	0.834831	0.667296
1175	GO_FOREBRAIN_REGIONALIZATION	0.690194	0.550314
1176	GO_FOREBRAIN_GENERATION_OF_NEURONS	0.865986	0.703145
1177	GO_CALCIUM_DEPENDENT_CELL_CELL_ADHESION_VIA_PLASMA_MEMBRANE_CELL_ADHESION_MOLECULES	0.843105	0.576101
1178	GO_PANCREAS_DEVELOPMENT	0.806129	0.626415
1179	GO_LEUKOCYTE_CHEMOTAXIS	0.843922	0.596226
1180	GO_GLUCOSE_6_PHOSPHATE_METABOLIC_PROCESS	0.656384	0.496855
1181	GO_MITOCHONDRIAL_TRANSMEMBRANE_TRANSPORT	0.651685	0.555975
1182	GO_NUCLEAR_PORE_ORGANIZATION	0.647804	0.513836
1183	GO_CELLULAR_RESPONSE_TO_NITRIC_OXIDE	0.597957	0.540881
1184	GO_INTRA_S_DNA_DAMAGE_CHECKPOINT	0.54096	0.494969
1185	GO_REGULATION_OF_SYNAPSE_STRUCTURE_OR_ACTIVITY	0.890705	0.638994
1186	GO_HISTONE_H3_K9_MODIFICATION	0.537794	0.477358
1187	GO_RESPONSE_TO_INTERFERON_ALPHA	0.621757	0.52327
1188	GO_NEGATIVE_REGULATION_OF_TRANSLATIONAL_INITIATION	0.602554	0.483648
1189	GO_REGULATION_OF_TOLL_LIKE_RECEPTOR_SIGNALING_PATHWAY	0.699081	0.575472
1190	GO_CARDIAC_CONDUCTION_SYSTEM_DEVELOPMENT	0.604699	0.619497
1191	GO_REGULATION_OF_GLOMERULAR_FILTRATION	0.563943	0.49434
1192	GO_REGULATION_OF_FATTY_ACID_METABOLIC_PROCESS	0.772217	0.607547
1193	GO_CYTOCHROME_COMPLEX_ASSEMBLY	0.529009	0.457862
1194	GO_RESPONSE_TO_METAL_ION	0.850664	0.6
1195	GO_CELL_SUBSTRATE_ADHESION	0.901532	0.460377
1196	GO_NEGATIVE_REGULATION_OF_DEVELOPMENTAL_GROWTH	0.841471	0.661635
1197	GO_NEGATIVE_REGULATION_OF_INTRACELLULAR_SIGNAL_TRANSDUCTION	0.877426	0.693082
1198	GO_ENDOCARDIAL_CUSHION_FORMATION	0.567722	0.457862
1199	GO_REGULATION_OF_NUCLEAR_CELL_CYCLE_DNA_REPLICATION	0.627579	0.586164
1200	GO_ORGANIC_HYDROXY_COMPOUND_TRANSPORT	0.888662	0.597484
1201	GO_MITOCHONDRIAL_CALCIUM_ION_HOMEOSTASIS	0.594791	0.408805
1202	GO_REPLACEMENT_OSSIFICATION	0.753218	0.563522
1203	GO_REGULATION_OF_ACTIN_FILAMENT_BASED_PROCESS	0.881512	0.690566
1204	GO_WOUND_HEALING	0.874362	0.628931
1205	GO_MITOTIC_CELL_CYCLE_ARREST	0.567211	0.411321
1206	GO_HEXOSE_CATABOLIC_PROCESS	0.706742	0.569811
1207	GO_GLUTAMINE_METABOLIC_PROCESS	0.659448	0.664151
1208	GO_RESPONSE_TO_NERVE_GROWTH_FACTOR	0.737998	0.654717
1209	GO_NEGATIVE_REGULATION_OF_TELOMERASE_ACTIVITY	0.56476	0.535849
1210	GO_RNA_PROCESSING	0.848927	0.584277
1211	GO_REGULATION_OF_IRE1_MEDIATED_UNFOLDED_PROTEIN_RESPONSE	0.503473	0.533333
1212	GO_POSITIVE_REGULATION_OF_FATTY_ACID_BIOSYNTHETIC_PROCESS	0.589581	0.550943
1213	GO_SYNAPTIC_VESICLE_CYCLE	0.778345	0.625786
1214	GO_NUCLEOBASE_CONTAINING_SMALL_MOLECULE_METABOLIC_PROCESS	0.850766	0.545912
1215	GO_POSITIVE_REGULATION_OF_INTERLEUKIN_1_SECRETION	0.720225	0.488679
1216	GO_REGULATION_OF_CYTOKINE_PRODUCTION_INVOLVED_IN_IMMUNE_RESPONSE	0.747395	0.608176
1217	GO_POSITIVE_REGULATION_OF_LEUKOCYTE_PROLIFERATION	0.74239	0.692453
1218	GO_PSEUDOURIDINE_SYNTHESIS	0.532176	0.56478
1219	GO_CELLULAR_PROTEIN_COMPLEX_ASSEMBLY	0.890398	0.593711
1220	GO_DEFENSE_RESPONSE	0.91808	0.591824
1221	GO_POLY_A_MRNA_EXPORT_FROM_NUCLEUS	0.571195	0.471698
1222	GO_PHOSPHOLIPID_BIOSYNTHETIC_PROCESS	0.839122	0.620755
1223	GO_NEGATIVE_REGULATION_OF_LEUKOCYTE_APOPTOTIC_PROCESS	0.765373	0.498742
1224	GO_POSITIVE_REGULATION_OF_HYDROLASE_ACTIVITY	0.912053	0.572327
1225	GO_CELLULAR_RESPONSE_TO_INTERLEUKIN_4	0.630439	0.553459
1226	GO_PORPHYRIN_CONTAINING_COMPOUND_METABOLIC_PROCESS	0.679673	0.630189
1227	GO_SPERM_CAPACITATION	0.704699	0.554088
1228	GO_POSITIVE_REGULATION_OF_TELOMERASE_ACTIVITY	0.681103	0.457233
1229	GO_NEGATIVE_REGULATION_OF_INTERLEUKIN_6_PRODUCTION	0.704597	0.527673
1230	GO_CELLULAR_MONOVALENT_INORGANIC_CATION_HOMEOSTASIS	0.807661	0.545912
1231	GO_RESPONSE_TO_METHYLMERCURY	0.541267	0.47673
1232	GO_REGULATION_OF_CENTRIOLE_REPLICATION	0.58764	0.487421
1233	GO_POSITIVE_REGULATION_OF_MULTICELLULAR_ORGANISMAL_METABOLIC_PROCESS	0.651379	0.542138
1234	GO_REGULATION_OF_ACUTE_INFLAMMATORY_RESPONSE	0.850358	0.552201
1235	GO_CYTOKINE_PRODUCTION	0.854954	0.658491
1236	GO_TOLL_LIKE_RECEPTOR_SIGNALING_PATHWAY	0.758529	0.438365
1237	GO_POSITIVE_REGULATION_OF_INTRACELLULAR_TRANSPORT	0.874362	0.650314
1238	GO_FOREBRAIN_CELL_MIGRATION	0.827477	0.537107
1239	GO_DEMETHYLATION	0.801941	0.563522
1240	GO_CELL_MOTILITY	0.915015	0.616352
1241	GO_POSITIVE_REGULATION_OF_ENDOTHELIAL_CELL_MIGRATION	0.819816	0.577987
1242	GO_DECIDUALIZATION	0.584985	0.549686
1243	GO_REGULATION_OF_MONONUCLEAR_CELL_MIGRATION	0.653626	0.479874
1244	GO_CERAMIDE_BIOSYNTHETIC_PROCESS	0.700306	0.580503
1245	GO_NEGATIVE_REGULATION_OF_ORGAN_GROWTH	0.644842	0.571698
1246	GO_NEGATIVE_REGULATION_OF_RESPONSE_TO_BIOTIC_STIMULUS	0.6381	0.549686
1247	GO_ORGANOPHOSPHATE_ESTER_TRANSPORT	0.872932	0.462264
1248	GO_MICROTUBULE_CYTOSKELETON_ORGANIZATION	0.887232	0.644654
1249	GO_HISTONE_MONOUBIQUITINATION	0.670991	0.519497
1250	GO_REGULATION_OF_CELL_CYCLE_G2_M_PHASE_TRANSITION	0.717263	0.542138
1251	GO_EMBRYONIC_VISCEROCRANIUM_MORPHOGENESIS	0.536772	0.445283
1252	GO_SOMATIC_CELL_DNA_RECOMBINATION	0.731359	0.662264
1253	GO_PIGMENTATION	0.784985	0.647799
1254	GO_POSITIVE_REGULATION_OF_PROTEIN_LOCALIZATION_TO_CELL_PERIPHERY	0.715832	0.686792
1255	GO_POSITIVE_REGULATION_OF_TRANSLATIONAL_INITIATION	0.570889	0.532075
1256	GO_NEGATIVE_REGULATION_OF_CELL_AGING	0.653115	0.502516
1257	GO_B_CELL_MEDIATED_IMMUNITY	0.81859	0.567925
1258	GO_AORTA_DEVELOPMENT	0.743922	0.566667
1259	GO_CELL_DIFFERENTIATION_INVOLVED_IN_EMBRYONIC_PLACENTA_DEVELOPMENT	0.644025	0.528302
1260	GO_ASYMMETRIC_CELL_DIVISION	0.54903	0.416981
1261	GO_SPECIFICATION_OF_SYMMETRY	0.839837	0.48805
1262	GO_PROTEIN_LOCALIZATION_TO_ENDOPLASMIC_RETICULUM	0.692339	0.380503
1263	GO_BILE_ACID_BIOSYNTHETIC_PROCESS	0.675281	0.566038
1264	GO_NEGATIVE_REGULATION_OF_COAGULATION	0.790092	0.661635
1265	GO_HISTONE_EXCHANGE	0.618999	0.507547
1266	GO_LIPID_HOMEOSTASIS	0.781818	0.546541
1267	GO_CELLULAR_RESPIRATION	0.729928	0.568553
1268	GO_NUCLEOTIDE_EXCISION_REPAIR_DNA_DAMAGE_RECOGNITION	0.514913	0.518868
1269	GO_REGULATION_OF_ENDOTHELIAL_CELL_DEVELOPMENT	0.61716	0.508176
1270	GO_B_CELL_DIFFERENTIATION	0.768233	0.550943
1271	GO_NEURAL_PRECURSOR_CELL_PROLIFERATION	0.817569	0.616981
1272	GO_NUCLEAR_TRANSPORT	0.832584	0.597484
1273	GO_PEPTIDE_METABOLIC_PROCESS	0.845659	0.562893
1274	GO_NEGATIVE_REGULATION_OF_CELL_SUBSTRATE_ADHESION	0.798366	0.586792
1275	GO_REGULATION_OF_EPITHELIAL_CELL_DIFFERENTIATION	0.822676	0.583648
1276	GO_ENDOTHELIAL_CELL_MIGRATION	0.785904	0.537107
1277	GO_ORGANIC_HYDROXY_COMPOUND_CATABOLIC_PROCESS	0.816547	0.563522
1278	GO_GLYCEROLIPID_METABOLIC_PROCESS	0.862513	0.672327
1279	GO_PEPTIDYL_AMINO_ACID_MODIFICATION	0.905516	0.588679
1280	GO_SECRETION	0.876098	0.645283
1281	GO_REGULATION_OF_SEQUESTERING_OF_TRIGLYCERIDE	0.625945	0.5
1282	GO_NEGATIVE_REGULATION_OF_FIBROBLAST_GROWTH_FACTOR_RECEPTOR_SIGNALING_PATHWAY	0.630439	0.502516
1283	GO_NEGATIVE_REGULATION_OF_PROTEIN_OLIGOMERIZATION	0.658836	0.489937
1284	GO_CELL_ACTIVATION_INVOLVED_IN_IMMUNE_RESPONSE	0.857508	0.618868
1285	GO_POSITIVE_REGULATION_OF_VASODILATION	0.731359	0.598742
1286	GO_HOMOCYSTEINE_METABOLIC_PROCESS	0.58621	0.519497
1287	GO_NEGATIVE_REGULATION_OF_HISTONE_MODIFICATION	0.699694	0.504403
1288	GO_COFACTOR_CATABOLIC_PROCESS	0.5857	0.457862
1289	GO_PYRIMIDINE_CONTAINING_COMPOUND_CATABOLIC_PROCESS	0.686619	0.513836
1290	GO_NEGATIVE_REGULATION_OF_DNA_BINDING	0.67048	0.477987
1291	GO_VENTRAL_SPINAL_CORD_DEVELOPMENT	0.792033	0.568553
1292	GO_REGULATION_OF_CIRCADIAN_RHYTHM	0.8143	0.638365
1293	GO_ANION_TRANSPORT	0.91379	0.607547
1294	GO_CELL_CELL_ADHESION	0.913075	0.567925
1295	GO_MORPHOGENESIS_OF_AN_ENDOTHELIUM	0.649847	0.585535
1296	GO_GUANOSINE_CONTAINING_COMPOUND_METABOLIC_PROCESS	0.719203	0.620755
1297	GO_POSITIVE_REGULATION_OF_RELEASE_OF_SEQUESTERED_CALCIUM_ION_INTO_CYTOSOL	0.719203	0.581132
1298	GO_REGULATION_OF_CYCLIC_NUCLEOTIDE_METABOLIC_PROCESS	0.816037	0.690566
1299	GO_CHONDROITIN_SULFATE_PROTEOGLYCAN_BIOSYNTHETIC_PROCESS	0.691216	0.495597
1300	GO_GLANDULAR_EPITHELIAL_CELL_DEVELOPMENT	0.57906	0.530189
1301	GO_RESPONSE_TO_MAGNESIUM_ION	0.785189	0.469182
1302	GO_CELLULAR_RESPONSE_TO_ATP	0.540143	0.550943
1303	GO_CHOLESTEROL_EFFLUX	0.793054	0.460377
1304	GO_PROTEIN_OLIGOMERIZATION	0.903575	0.630189
1305	GO_BETA_CATENIN_DESTRUCTION_COMPLEX_DISASSEMBLY	0.668233	0.532704
1306	GO_INNER_DYNEIN_ARM_ASSEMBLY	0.668335	0.547799
1307	GO_REGULATION_OF_EPITHELIAL_CELL_PROLIFERATION	0.892646	0.7
1308	GO_CHROMATIN_ASSEMBLY_OR_DISASSEMBLY	0.798264	0.420126
1309	GO_REGULATION_OF_NITRIC_OXIDE_SYNTHASE_ACTIVITY	0.707661	0.462893
1310	GO_REGULATION_OF_ANDROGEN_RECEPTOR_SIGNALING_PATHWAY	0.63095	0.532075
1311	GO_LEFT_RIGHT_PATTERN_FORMATION	0.681614	0.646541
1312	GO_REGULATION_OF_LIPID_BIOSYNTHETIC_PROCESS	0.788458	0.67044
1313	GO_RESPONSE_TO_XENOBIOTIC_STIMULUS	0.836159	0.547799
1314	GO_REGULATION_OF_MACROPHAGE_DERIVED_FOAM_CELL_DIFFERENTIATION	0.779571	0.522642
1315	GO_EMBRYONIC_DIGESTIVE_TRACT_MORPHOGENESIS	0.709908	0.497484
1316	GO_PLACENTA_BLOOD_VESSEL_DEVELOPMENT	0.679265	0.588679
1317	GO_POSITIVE_REGULATION_OF_GUANYLATE_CYCLASE_ACTIVITY	0.642799	0.532075
1318	GO_MELANIN_METABOLIC_PROCESS	0.590501	0.538994
1319	GO_POSITIVE_REGULATION_OF_RESPONSE_TO_EXTERNAL_STIMULUS	0.876302	0.422642
1320	GO_POSITIVE_REGULATION_OF_CELL_CYCLE_G2_M_PHASE_TRANSITION	0.633401	0.530189
1321	GO_REGULATION_OF_REMOVAL_OF_SUPEROXIDE_RADICALS	0.608887	0.522642
1322	GO_NEGATIVE_REGULATION_OF_STEM_CELL_PROLIFERATION	0.565373	0.514465
1323	GO_AGING	0.877732	0.61195
1324	GO_REGULATION_OF_VACUOLAR_TRANSPORT	0.671399	0.516981
1325	GO_CELLULAR_RESPONSE_TO_ELECTRICAL_STIMULUS	0.567211	0.527044
1326	GO_REGULATION_OF_OXIDATIVE_PHOSPHORYLATION	0.571808	0.452201
1327	GO_NEGATIVE_REGULATION_OF_CHROMOSOME_SEGREGATION	0.684678	0.557233
1328	GO_NEGATIVE_REGULATION_OF_EXTRINSIC_APOPTOTIC_SIGNALING_PATHWAY	0.81236	0.52956
1329	GO_REGULATION_OF_BONE_DEVELOPMENT	0.65097	0.597484
1330	GO_POSITIVE_REGULATION_OF_T_CELL_MEDIATED_CYTOTOXICITY	0.527273	0.523899
1331	GO_REGULATION_OF_LEUKOCYTE_MEDIATED_CYTOTOXICITY	0.710827	0.657233
1332	GO_REGULATION_OF_CHOLESTEROL_BIOSYNTHETIC_PROCESS	0.641471	0.450943
1333	GO_POLYSACCHARIDE_CATABOLIC_PROCESS	0.696834	0.467925
1334	GO_NEGATIVE_REGULATION_OF_AUTOPHAGY	0.740449	0.555346
1335	GO_INNER_CELL_MASS_CELL_PROLIFERATION	0.548417	0.491195
1336	GO_POSITIVE_REGULATION_OF_MRNA_SPLICING_VIA_SPLICEOSOME	0.554648	0.573585
1337	GO_POSTTRANSCRIPTIONAL_REGULATION_OF_GENE_EXPRESSION	0.855771	0.491824
1338	GO_POSITIVE_REGULATION_OF_DNA_DEPENDENT_DNA_REPLICATION	0.647089	0.598742
1339	GO_STARTLE_RESPONSE	0.791624	0.515723
1340	GO_MOTOR_NEURON_AXON_GUIDANCE	0.795097	0.633333
1341	GO_TRANSCRIPTION_FROM_RNA_POLYMERASE_II_PROMOTER	0.851685	0.719497
1342	GO_PYRIMIDINE_RIBONUCLEOSIDE_CATABOLIC_PROCESS	0.599898	0.566038
1343	GO_RESPONSE_TO_ENDOGENOUS_STIMULUS	0.904801	0.650314
1344	GO_HYPOTHALAMUS_DEVELOPMENT	0.679367	0.546541
1345	GO_PATTERN_RECOGNITION_RECEPTOR_SIGNALING_PATHWAY	0.787538	0.486792
1346	GO_POSITIVE_REGULATION_OF_MEIOTIC_CELL_CYCLE	0.638509	0.47044
1347	GO_LATERAL_MESODERM_DEVELOPMENT	0.554443	0.48239
1348	GO_POSITIVE_REGULATION_OF_CELL_MATRIX_ADHESION	0.767211	0.490566
1349	GO_EMBRYO_DEVELOPMENT	0.908172	0.650314
1350	GO_REGULATION_OF_STRIATED_MUSCLE_CONTRACTION	0.847906	0.477358
1351	GO_REGULATION_OF_LEUKOCYTE_DIFFERENTIATION	0.839326	0.66478
1352	GO_REGULATION_OF_TRANSCRIPTION_ELONGATION_FROM_RNA_POLYMERASE_II_PROMOTER	0.592543	0.589308
1353	GO_WATER_TRANSPORT	0.580899	0.500629
1354	GO_ESTABLISHMENT_OF_CELL_POLARITY	0.803575	0.61761
1355	GO_BIOTIN_METABOLIC_PROCESS	0.660061	0.555346
1356	GO_STEM_CELL_DIVISION	0.715424	0.622642
1357	GO_REACTIVE_OXYGEN_SPECIES_BIOSYNTHETIC_PROCESS	0.753933	0.488679
1358	GO_POSITIVE_REGULATION_OF_NITRIC_OXIDE_SYNTHASE_BIOSYNTHETIC_PROCESS	0.63953	0.550314
1359	GO_DIGESTIVE_SYSTEM_DEVELOPMENT	0.85332	0.614465
1360	GO_POSITIVE_REGULATION_OF_STEROID_BIOSYNTHETIC_PROCESS	0.629418	0.544654
1361	GO_DNA_CONFORMATION_CHANGE	0.837998	0.666667
1362	GO_DETECTION_OF_MECHANICAL_STIMULUS	0.808069	0.512579
1363	GO_SEXUAL_REPRODUCTION	0.896834	0.622642
1364	GO_EPIDERMAL_CELL_DIFFERENTIATION	0.886925	0.628931
1365	GO_SYNAPTONEMAL_COMPLEX_ORGANIZATION	0.663126	0.577358
1366	GO_BASE_EXCISION_REPAIR	0.701124	0.361635
1367	GO_CELLULAR_CARBOHYDRATE_CATABOLIC_PROCESS	0.709091	0.512579
1368	GO_NEGATIVE_REGULATION_OF_TYPE_2_IMMUNE_RESPONSE	0.600102	0.555975
1369	GO_REGULATION_OF_NUCLEOSIDE_METABOLIC_PROCESS	0.75046	0.559748
1370	GO_TAXIS	0.919101	0.67044
1371	GO_CITRULLINE_METABOLIC_PROCESS	0.639122	0.583019
1372	GO_NEGATIVE_REGULATION_OF_AXON_GUIDANCE	0.7857	0.544654
1373	GO_ORGAN_FORMATION	0.719408	0.677987
1374	GO_NEGATIVE_REGULATION_OF_CALCIUM_ION_TRANSPORT_INTO_CYTOSOL	0.604597	0.561006
1375	GO_REGULATION_OF_CARDIAC_MUSCLE_CELL_MEMBRANE_REPOLARIZATION	0.728703	0.479874
1376	GO_RESPONSE_TO_GLUCAGON	0.737181	0.526415
1377	GO_NEGATIVE_REGULATION_OF_TISSUE_REMODELING	0.603064	0.507547
1378	GO_MEMBRANE_TUBULATION	0.581716	0.574843
1379	GO_EMBRYONIC_PLACENTA_DEVELOPMENT	0.770276	0.546541
1380	GO_SMALL_MOLECULE_BIOSYNTHETIC_PROCESS	0.885904	0.58805
1381	GO_ANATOMICAL_STRUCTURE_MATURATION	0.780388	0.596226
1382	GO_REGULATION_OF_AMYLOID_PRECURSOR_PROTEIN_CATABOLIC_PROCESS	0.60572	0.472327
1383	GO_CELLULAR_EXTRAVASATION	0.677426	0.431447
1384	GO_REGULATION_OF_TELOMERE_MAINTENANCE	0.763023	0.546541
1385	GO_REGULATION_OF_EXTRINSIC_APOPTOTIC_SIGNALING_PATHWAY_VIA_DEATH_DOMAIN_RECEPTORS	0.789581	0.501887
1386	GO_NEGATIVE_REGULATION_OF_WOUND_HEALING	0.797242	0.628931
1387	GO_REGULATION_OF_IMMUNOGLOBULIN_PRODUCTION	0.681205	0.531447
1388	GO_FATTY_ACYL_COA_METABOLIC_PROCESS	0.703473	0.601887
1389	GO_NEGATIVE_REGULATION_OF_MUSCLE_CELL_APOPTOTIC_PROCESS	0.730337	0.486792
1390	GO_GPI_ANCHOR_METABOLIC_PROCESS	0.603371	0.627044
1391	GO_POSITIVE_REGULATION_OF_HISTONE_DEACETYLATION	0.618693	0.428931
1392	GO_BLOOD_COAGULATION_FIBRIN_CLOT_FORMATION	0.75526	0.619497
1393	GO_POSITIVE_REGULATION_OF_INSULIN_SECRETION	0.729111	0.581761
1394	GO_NEGATIVE_REGULATION_OF_NEUROTRANSMITTER_TRANSPORT	0.676915	0.51761
1395	GO_AMYLOID_PRECURSOR_PROTEIN_METABOLIC_PROCESS	0.565884	0.574843
1396	GO_NUCLEIC_ACID_PHOSPHODIESTER_BOND_HYDROLYSIS	0.837487	0.477987
1397	GO_CHEMICAL_HOMEOSTASIS_WITHIN_A_TISSUE	0.573749	0.458491
1398	GO_REGULATION_OF_MYELOID_CELL_DIFFERENTIATION	0.830848	0.718868
1399	GO_REGULATION_OF_RESPONSE_TO_EXTERNAL_STIMULUS	0.927273	0.527044
1400	GO_REGULATION_OF_RNA_POLYMERASE_II_TRANSCRIPTIONAL_PREINITIATION_COMPLEX_ASSEMBLY	0.525434	0.506289
1401	GO_RETROGRADE_PROTEIN_TRANSPORT_ER_TO_CYTOSOL	0.503473	0.490566
1402	GO_EPITHELIAL_CELL_CELL_ADHESION	0.605209	0.428931
1403	GO_REGULATION_OF_MITOCHONDRION_ORGANIZATION	0.809602	0.685535
1404	GO_POLYAMINE_METABOLIC_PROCESS
1405	GO_POSITIVE_REGULATION_OF_MUSCLE_CONTRACTION	0.740654	0.496226
1406	GO_NEGATIVE_REGULATION_OF_T_CELL_RECEPTOR_SIGNALING_PATHWAY	0.588662	0.571698
1407	GO_PTERIDINE_CONTAINING_COMPOUND_BIOSYNTHETIC_PROCESS
1408	GO_BLOOD_VESSEL_ENDOTHELIAL_CELL_MIGRATION	0.68478	0.571698
1409	GO_POSITIVE_REGULATION_OF_PROTEIN_LOCALIZATION_TO_NUCLEUS	0.83667	0.601887
1410	GO_POSITIVE_REGULATION_OF_BMP_SIGNALING_PATHWAY	0.680388	0.673585
1411	GO_REGULATION_OF_INTERFERON_GAMMA_BIOSYNTHETIC_PROCESS	0.645557	0.357862
1412	GO_PROXIMAL_DISTAL_PATTERN_FORMATION	0.708376	0.655346
1413	GO_STRIATED_MUSCLE_CONTRACTION	0.845046	0.519497
1414	GO_NEGATIVE_REGULATION_OF_ANION_TRANSPORT	0.78335	0.623899
1415	GO_NEGATIVE_REGULATION_OF_CD4_POSITIVE_ALPHA_BETA_T_CELL_DIFFERENTIATION	0.566701	0.6
1416	GO_ECTODERM_DEVELOPMENT	0.624311	0.584277
1417	GO_HYALURONAN_METABOLIC_PROCESS	0.808274	0.61195
1418	GO_LEUKOCYTE_MIGRATION	0.87048	0.607547
1419	GO_NEGATIVE_REGULATION_OF_INTRACELLULAR_PROTEIN_TRANSPORT	0.797344	0.546541
1420	GO_MEIOSIS_I	0.808172	0.538365
1421	GO_SENSORY_PERCEPTION_OF_PAIN	0.783248	0.628302
1422	GO_NEGATIVE_REGULATION_OF_GENE_EXPRESSION_EPIGENETIC	0.750153	0.587421
1423	GO_ALDITOL_METABOLIC_PROCESS	0.634934	0.54717
1424	GO_MITOCHONDRIAL_ELECTRON_TRANSPORT_UBIQUINOL_TO_CYTOCHROME_C
1425	GO_REGULATION_OF_ANATOMICAL_STRUCTURE_SIZE	0.89857	0.616352
1426	GO_REGULATION_OF_CELL_PROLIFERATION_INVOLVED_IN_KIDNEY_DEVELOPMENT	0.576915	0.508176
1427	GO_POSITIVE_REGULATION_OF_MITOCHONDRION_ORGANIZATION	0.779673	0.674214
1428	GO_POSITIVE_REGULATION_OF_CATALYTIC_ACTIVITY	0.916547	0.589937
1429	GO_POSITIVE_REGULATION_OF_SIGNAL_TRANSDUCTION_BY_P53_CLASS_MEDIATOR	0.596834	0.512579
1430	GO_PEPTIDYL_LYSINE_MODIFICATION	0.848212	0.576101
1431	GO_METHYLATION_DEPENDENT_CHROMATIN_SILENCING	0.545863	0.546541
1432	GO_REGULATION_OF_LIPOPROTEIN_LIPASE_ACTIVITY	0.568948	0.52327
1433	GO_HORMONE_MEDIATED_SIGNALING_PATHWAY	0.821246	0.718239
1434	GO_ANDROGEN_BIOSYNTHETIC_PROCESS	0.521655	0.557233
1435	GO_NEGATIVE_REGULATION_OF_PROTEIN_BINDING	0.783861	0.556604
1436	GO_POSITIVE_REGULATION_OF_OLIGODENDROCYTE_DIFFERENTIATION	0.543514	0.484277
1437	GO_AXONEMAL_DYNEIN_COMPLEX_ASSEMBLY	0.726966	0.542767
1438	GO_REGULATION_OF_LIPID_METABOLIC_PROCESS	0.851277	0.628931
1439	GO_HEMIDESMOSOME_ASSEMBLY	0.764454	0.391824
1440	GO_MAST_CELL_ACTIVATION	0.597446	0.462264
1441	GO_RESPONSE_TO_EXTERNAL_STIMULUS	0.899081	0.641509
1442	GO_PROTEIN_IMPORT_INTO_NUCLEUS_TRANSLOCATION	0.644637	0.51195
1443	GO_REGULATION_OF_ADENYLATE_CYCLASE_ACTIVITY	0.802451	0.63522
1444	GO_POSITIVE_REGULATION_OF_LEUKOCYTE_DIFFERENTIATION	0.821553	0.733962
1445	GO_MITOCHONDRIAL_MEMBRANE_ORGANIZATION	0.649336	0.614465
1446	GO_POSITIVE_REGULATION_OF_NEUTROPHIL_MIGRATION	0.647702	0.564151
1447	GO_INTRA_GOLGI_VESICLE_MEDIATED_TRANSPORT	0.682533	0.637736
1448	GO_REGULATION_OF_SPINDLE_CHECKPOINT	0.597855	0.559119
1449	GO_POSITIVE_REGULATION_OF_STRIATED_MUSCLE_CONTRACTION	0.543309	0.434591
1450	GO_ANATOMICAL_STRUCTURE_REGRESSION	0.657201	0.633333
1451	GO_CEREBRAL_CORTEX_NEURON_DIFFERENTIATION	0.636977	0.610692
1452	GO_OVARIAN_FOLLICLE_DEVELOPMENT	0.727681	0.484906
1453	GO_REGULATION_OF_VENTRICULAR_CARDIAC_MUSCLE_CELL_ACTION_POTENTIAL	0.785495	0.414465
1454	GO_REGULATION_OF_MYOBLAST_DIFFERENTIATION	0.710112	0.515723
1455	GO_GLUCAN_METABOLIC_PROCESS	0.753933	0.492453
1456	GO_CARDIAC_ATRIUM_DEVELOPMENT	0.803166	0.571069
1457	GO_NEGATIVE_REGULATION_OF_CELLULAR_RESPONSE_TO_GROWTH_FACTOR_STIMULUS	0.797651	0.557233
1458	GO_FATTY_ACID_HOMEOSTASIS	0.60715	0.504403
1459	GO_NUCLEOTIDE_SUGAR_METABOLIC_PROCESS	0.606844	0.492453
1460	GO_ENERGY_DERIVATION_BY_OXIDATION_OF_ORGANIC_COMPOUNDS	0.804801	0.590566
1461	GO_REGULATION_OF_PLATELET_AGGREGATION	0.627681	0.611321
1462	GO_POSITIVE_REGULATION_OF_PROTEIN_IMPORT_INTO_NUCLEUS_TRANSLOCATION	0.620633	0.456604
1463	GO_POSITIVE_REGULATION_OF_CARDIAC_MUSCLE_CONTRACTION	0.540143	0.442767
1464	GO_REGULATION_OF_SUBSTRATE_ADHESION_DEPENDENT_CELL_SPREADING	0.789479	0.430189
1465	GO_NEPHRIC_DUCT_DEVELOPMENT	0.702247	0.540252
1466	GO_POST_GOLGI_VESICLE_MEDIATED_TRANSPORT	0.783044	0.592453
1467	GO_ERROR_FREE_TRANSLESION_SYNTHESIS	0.55332	0.559119
1468	GO_EYE_PHOTORECEPTOR_CELL_DIFFERENTIATION	0.844433	0.527044
1469	GO_RESPONSE_TO_TESTOSTERONE	0.687436	0.571698
1470	GO_CENTRIOLE_ASSEMBLY	0.672932	0.502516
1471	GO_REGULATION_OF_HEMOPOIESIS	0.83667	0.668553
1472	GO_ATRIAL_SEPTUM_DEVELOPMENT	0.70858	0.544654
1473	GO_DETECTION_OF_TEMPERATURE_STIMULUS	0.691216	0.566038
1474	GO_ION_TRANSMEMBRANE_TRANSPORT	0.88427	0.656604
1475	GO_ENAMEL_MINERALIZATION	0.532074	0.47673
1476	GO_POSITIVE_REGULATION_OF_CALCIUM_MEDIATED_SIGNALING	0.703984	0.596226
1477	GO_NEURAL_CREST_CELL_MIGRATION	0.784168	0.613836
1478	GO_SPINAL_CORD_MOTOR_NEURON_CELL_FATE_SPECIFICATION	0.649132	0.589308
1479	GO_REGULATION_OF_GLYCOPROTEIN_METABOLIC_PROCESS	0.705822	0.366667
1480	GO_INTRACELLULAR_SIGNAL_TRANSDUCTION	0.909908	0.591195
1481	GO_REGULATION_OF_BEHAVIOR	0.796221	0.542138
1482	GO_PYRIMIDINE_NUCLEOTIDE_METABOLIC_PROCESS	0.64617	0.413836
1483	GO_GLYCOLIPID_CATABOLIC_PROCESS	0.550562	0.572327
1484	GO_SYNAPTIC_VESICLE_ENDOCYTOSIS	0.64382	0.552201
1485	GO_POSITIVE_REGULATION_OF_PROTEIN_TYROSINE_KINASE_ACTIVITY	0.703677	0.566038
1486	GO_POSITIVE_REGULATION_OF_HEART_RATE	0.658325	0.495597
1487	GO_PALATE_DEVELOPMENT	0.801226	0.671698
1488	GO_INNATE_IMMUNE_RESPONSE_ACTIVATING_CELL_SURFACE_RECEPTOR_SIGNALING_PATHWAY	0.756997	0.554717
1489	GO_PATTERNING_OF_BLOOD_VESSELS	0.767722	0.532704
1490	GO_REGULATION_OF_HOMEOSTATIC_PROCESS	0.87048	0.628931
1491	GO_FATTY_ACID_BETA_OXIDATION_USING_ACYL_COA_OXIDASE	0.57191	0.469182
1492	GO_POSITIVE_REGULATION_OF_VASOCONSTRICTION	0.763636	0.440881
1493	GO_GOLGI_TO_PLASMA_MEMBRANE_TRANSPORT	0.698161	0.58239
1494	GO_PROTEIN_TARGETING_TO_MEMBRANE	0.798774	0.685535
1495	GO_MITOTIC_CELL_CYCLE	0.8619	0.644025
1496	GO_REGULATION_OF_FEEDING_BEHAVIOR	0.660061	0.556604
1497	GO_REGULATION_OF_THYMOCYTE_AGGREGATION	0.684168	0.577987
1498	GO_PROTEIN_COMPLEX_BIOGENESIS	0.901941	0.646541
1499	GO_REGULATION_OF_MULTICELLULAR_ORGANISM_GROWTH	0.819203	0.458491
1500	GO_REGULATION_OF_KIDNEY_DEVELOPMENT	0.737079	0.532704
1501	GO_MACROMOLECULAR_COMPLEX_DISASSEMBLY	0.815322	0.686792
1502	GO_POSITIVE_REGULATION_OF_CELLULAR_COMPONENT_BIOGENESIS	0.84811	0.627673
1503	GO_POSITIVE_REGULATION_OF_MITOCHONDRIAL_MEMBRANE_PERMEABILITY	0.550153	0.416981
1504	GO_COMPLEMENT_ACTIVATION	0.803984	0.484906
1505	GO_REGULATION_OF_CATECHOLAMINE_SECRETION	0.75618	0.624528
1506	GO_BONE_DEVELOPMENT	0.87855	0.620126
1507	GO_NEGATIVE_REGULATION_OF_INTRACELLULAR_STEROID_HORMONE_RECEPTOR_SIGNALING_PATHWAY	0.709602	0.434591
1508	GO_DERMATAN_SULFATE_PROTEOGLYCAN_METABOLIC_PROCESS	0.656588	0.47044
1509	GO_REGULATION_OF_BIOMINERAL_TISSUE_DEVELOPMENT	0.786313	0.499371
1510	GO_REGULATION_OF_AMINE_TRANSPORT	0.796221	0.510692
1511	GO_SMOOTH_MUSCLE_TISSUE_DEVELOPMENT	0.732891	0.693082
1512	GO_NEGATIVE_REGULATION_OF_HEMATOPOIETIC_PROGENITOR_CELL_DIFFERENTIATION	0.520838	0.544025
1513	GO_NEGATIVE_REGULATION_OF_NUCLEOSIDE_METABOLIC_PROCESS	0.583555	0.555975
1514	GO_NEGATIVE_REGULATION_OF_CATION_CHANNEL_ACTIVITY	0.707048	0.651572
1515	GO_NCRNA_PROCESSING	0.758529	0.515094
1516	GO_NEGATIVE_REGULATION_OF_TRANSPORT	0.880592	0.563522
1517	GO_THYMOCYTE_AGGREGATION	0.741164	0.589308
1518	GO_LEYDIG_CELL_DIFFERENTIATION	0.58049	0.52327
1519	GO_AMINE_METABOLIC_PROCESS	0.81808	0.589308
1520	GO_DNA_MODIFICATION	0.773544	0.532704
1521	GO_PROTEIN_LOCALIZATION_TO_MEMBRANE	0.892339	0.588679
1522	GO_RNA_SURVEILLANCE	0.523289	0.449686
1523	GO_MITOTIC_SPINDLE_ASSEMBLY	0.700409	0.51195
1524	GO_REGULATION_OF_GRANULOCYTE_DIFFERENTIATION	0.591931	0.535849
1525	GO_RESPONSE_TO_ALKALOID	0.824106	0.559748
1526	GO_REGULATION_OF_MESENCHYMAL_CELL_PROLIFERATION	0.72288	0.632704
1527	GO_MORPHOGENESIS_OF_AN_EPITHELIAL_FOLD	0.664454	0.555975
1528	GO_AUTOPHAGY	0.876711	0.49434
1529	GO_REGULATION_OF_CELL_PROJECTION_ORGANIZATION	0.920633	0.591195
1530	GO_REGULATION_OF_ACTIN_FILAMENT_LENGTH	0.830644	0.665409
1531	GO_REGULATION_OF_TRANSPORTER_ACTIVITY	0.869152	0.650943
1532	GO_EATING_BEHAVIOR	0.678856	0.522642
1533	GO_GLUTATHIONE_DERIVATIVE_METABOLIC_PROCESS	0.510419	0.481132
1534	GO_CELL_JUNCTION_ORGANIZATION	0.895097	0.45283
1535	GO_FOLIC_ACID_CONTAINING_COMPOUND_BIOSYNTHETIC_PROCESS
1536	GO_EMBRYONIC_HEART_TUBE_DEVELOPMENT	0.80429	0.576101
1537	GO_SPHINGOID_METABOLIC_PROCESS	0.556691	0.523899
1538	GO_PROTEIN_DESTABILIZATION	0.577732	0.525786
1539	GO_NEGATIVE_REGULATION_OF_RESPONSE_TO_FOOD	0.527273	0.490566
1540	GO_L_AMINO_ACID_IMPORT	0.662002	0.564151
1541	GO_EAR_DEVELOPMENT	0.90286	0.659748
1542	GO_NEGATIVE_REGULATION_OF_CELL_MATRIX_ADHESION	0.696527	0.425786
1543	GO_REGULATION_OF_MACROPHAGE_CHEMOTAXIS	0.649234	0.544654
1544	GO_LAGGING_STRAND_ELONGATION	0.513075	0.490566
1545	GO_POSITIVE_REGULATION_OF_SMOOTH_MUSCLE_CELL_PROLIFERATION	0.77763	0.621384
1546	GO_MEMBRANE_BUDDING	0.827068	0.67673
1547	GO_REGULATION_OF_SYNAPTIC_PLASTICITY	0.866496	0.636478
1548	GO_LONG_TERM_SYNAPTIC_DEPRESSION	0.695914	0.44717
1549	GO_GLYCOSYLCERAMIDE_METABOLIC_PROCESS	0.59285	0.532075
1550	GO_CELLULAR_RESPONSE_TO_RETINOIC_ACID	0.746476	0.576101
1551	GO_NCRNA_TRANSCRIPTION	0.705005	0.496855
1552	GO_REGULATION_OF_INTERLEUKIN_1_BETA_PRODUCTION	0.801532	0.383019
1553	GO_NEGATIVE_REGULATION_OF_SMOOTH_MUSCLE_CELL_MIGRATION	0.571195	0.657862
1554	GO_NEGATIVE_REGULATION_OF_INTRINSIC_APOPTOTIC_SIGNALING_PATHWAY	0.762921	0.58805
1555	GO_LIPOXYGENASE_PATHWAY	0.634831	0.400629
1556	GO_NEGATIVE_REGULATION_OF_EPITHELIAL_CELL_APOPTOTIC_PROCESS	0.772012	0.515094
1557	GO_VESICLE_DOCKING_INVOLVED_IN_EXOCYTOSIS	0.717365	0.475472
1558	GO_CD4_POSITIVE_ALPHA_BETA_T_CELL_ACTIVATION	0.755056	0.523899
1559	GO_ARTERY_MORPHOGENESIS	0.804903	0.601887
1560	GO_NEGATIVE_REGULATION_OF_DEFENSE_RESPONSE_TO_VIRUS	0.51573	0.532704
1561	GO_POSITIVE_REGULATION_OF_MOLECULAR_FUNCTION	0.93381	0.583648
1562	GO_POSITIVE_REGULATION_OF_REGULATED_SECRETORY_PATHWAY	0.765986	0.647799
1563	GO_SPROUTING_ANGIOGENESIS	0.817978	0.703774
1564	GO_LYMPHOCYTE_ACTIVATION	0.875077	0.702516
1565	GO_METALLO_SULFUR_CLUSTER_ASSEMBLY	0.55332	0.5
1566	GO_NEGATIVE_REGULATION_OF_RETINOIC_ACID_RECEPTOR_SIGNALING_PATHWAY	0.673647	0.578616
1567	GO_SPLICEOSOMAL_TRI_SNRNP_COMPLEX_ASSEMBLY	0.529928	0.47673
1568	GO_REGULATION_OF_T_CELL_TOLERANCE_INDUCTION	0.624617	0.520126
1569	GO_POSITIVE_REGULATION_OF_RESPONSE_TO_OXIDATIVE_STRESS	0.572114	0.533962
1570	GO_PROTEIN_TRIMERIZATION	0.754545	0.618868
1571	GO_REGULATION_OF_PEPTIDYL_SERINE_PHOSPHORYLATION	0.799489	0.531447
1572	GO_PROTEOGLYCAN_METABOLIC_PROCESS	0.838407	0.440252
1573	GO_NITROGEN_COMPOUND_TRANSPORT	0.834729	0.602516
1574	GO_DOPAMINE_METABOLIC_PROCESS	0.798059	0.54717
1575	GO_DEFENSE_RESPONSE_TO_OTHER_ORGANISM	0.879265	0.504403
1576	GO_POSITIVE_REGULATION_OF_GLYCOGEN_METABOLIC_PROCESS	0.556997	0.509434
1577	GO_LEUKOCYTE_PROLIFERATION	0.820838	0.561006
1578	GO_POSITIVE_REGULATION_OF_MICROTUBULE_POLYMERIZATION_OR_DEPOLYMERIZATION	0.658121	0.496855
1579	GO_L_ASCORBIC_ACID_METABOLIC_PROCESS	0.51665	0.457862
1580	GO_CEREBELLAR_GRANULAR_LAYER_DEVELOPMENT	0.685598	0.655975
1581	GO_REGULATION_OF_GENE_EXPRESSION_BY_GENETIC_IMPRINTING	0.630337	0.57673
1582	GO_ADHERENS_JUNCTION_ASSEMBLY	0.746067	0.446541
1583	GO_SECRETORY_GRANULE_ORGANIZATION	0.673851	0.522013
1584	GO_NEGATIVE_REGULATION_OF_POTASSIUM_ION_TRANSPORT	0.778345	0.533962
1585	GO_POSITIVE_REGULATION_OF_INTERLEUKIN_12_PRODUCTION	0.708478	0.595597
1586	GO_REGULATION_OF_T_CELL_APOPTOTIC_PROCESS	0.756588	0.574214
1587	GO_VESICLE_FUSION_TO_PLASMA_MEMBRANE	0.537079	0.5
1588	GO_VENTRICULAR_CARDIAC_MUSCLE_TISSUE_DEVELOPMENT	0.803677	0.650943
1589	GO_CELLULAR_RESPONSE_TO_INTERFERON_GAMMA	0.812564	0.613836
1590	GO_NEGATIVE_REGULATION_OF_HISTONE_METHYLATION	0.598366	0.567296
1591	GO_REGULATION_OF_GLIAL_CELL_PROLIFERATION	0.625026	0.485535
1592	GO_IN_UTERO_EMBRYONIC_DEVELOPMENT	0.861287	0.669811
1593	GO_NEGATIVE_REGULATION_OF_BLOOD_CIRCULATION	0.750664	0.562893
1594	GO_ER_NUCLEUS_SIGNALING_PATHWAY	0.656588	0.498113
1595	GO_ETHANOL_METABOLIC_PROCESS	0.613483	0.559748
1596	GO_DICARBOXYLIC_ACID_BIOSYNTHETIC_PROCESS	0.596425	0.566667
1597	GO_PROTEIN_HETEROTRIMERIZATION	0.68621	0.612579
1598	GO_VESICLE_CYTOSKELETAL_TRAFFICKING	0.728294	0.519497
1599	GO_REGULATION_OF_TRANSCRIPTION_FACTOR_IMPORT_INTO_NUCLEUS	0.835444	0.45283
1600	GO_EPITHELIAL_CILIUM_MOVEMENT	0.722574	0.496226
1601	GO_NEGATIVE_REGULATION_OF_MEIOTIC_CELL_CYCLE	0.604494	0.501258
1602	GO_MESENCHYMAL_CELL_DIFFERENTIATION	0.851481	0.649057
1603	GO_NEGATIVE_REGULATION_OF_DNA_BIOSYNTHETIC_PROCESS	0.675179	0.508176
1604	GO_SHORT_CHAIN_FATTY_ACID_METABOLIC_PROCESS	0.621859	0.525157
1605	GO_ATRIAL_SEPTUM_MORPHOGENESIS	0.672217	0.538365
1606	GO_REGULATION_OF_SMALL_GTPASE_MEDIATED_SIGNAL_TRANSDUCTION	0.904801	0.610063
1607	GO_CELLULAR_RESPONSE_TO_GROWTH_HORMONE_STIMULUS	0.638304	0.525157
1608	GO_REGULATION_OF_INTERLEUKIN_2_BIOSYNTHETIC_PROCESS	0.644944	0.510692
1609	GO_RNA_MODIFICATION	0.724515	0.557233
1610	GO_CELLULAR_COMPONENT_ASSEMBLY_INVOLVED_IN_MORPHOGENESIS	0.879469	0.469182
1611	GO_ORGANELLE_FISSION	0.891828	0.549686
1612	GO_EMBRYONIC_FORELIMB_MORPHOGENESIS	0.735444	0.557862
1613	GO_REGULATION_OF_FIBROBLAST_APOPTOTIC_PROCESS	0.659857	0.51761
1614	GO_NOSE_DEVELOPMENT	0.714505	0.65283
1615	GO_CELL_DIFFERENTIATION_INVOLVED_IN_KIDNEY_DEVELOPMENT	0.733504	0.433962
1616	GO_REGULATION_OF_TRANSCRIPTION_FROM_RNA_POLYMERASE_III_PROMOTER	0.634219	0.466667
1617	GO_MUSCLE_STRUCTURE_DEVELOPMENT	0.880286	0.627044
1618	GO_NEGATIVE_REGULATION_OF_CELL_CYCLE_PROCESS	0.825026	0.524528
1619	GO_RESPONSE_TO_INCREASED_OXYGEN_LEVELS	0.638407	0.493082
1620	GO_REGULATION_OF_CHROMATIN_SILENCING	0.643105	0.679245
1621	GO_MACROMOLECULAR_COMPLEX_REMODELING	0.742492	0.506918
1622	GO_RIBOSOMAL_LARGE_SUBUNIT_ASSEMBLY	0.633197	0.420755
1623	GO_MAINTENANCE_OF_LOCATION_IN_CELL	0.834014	0.57673
1624	GO_CEREBELLAR_CORTEX_DEVELOPMENT	0.806946	0.630189
1625	GO_REGULATION_OF_MICROTUBULE_POLYMERIZATION	0.680899	0.503145
1626	GO_REGULATION_OF_MESODERM_DEVELOPMENT	0.590398	0.615094
1627	GO_T_HELPER_1_TYPE_IMMUNE_RESPONSE	0.669152	0.645283
1628	GO_POSITIVE_REGULATION_OF_TYPE_2_IMMUNE_RESPONSE	0.634423	0.449686
1629	GO_PLASMA_LIPOPROTEIN_PARTICLE_CLEARANCE	0.738815	0.553459
1630	GO_CELLULAR_RESPONSE_TO_OXYGEN_LEVELS	0.844331	0.631447
1631	GO_DNA_CATABOLIC_PROCESS	0.557201	0.468553
1632	GO_REGULATION_OF_INTRACELLULAR_ESTROGEN_RECEPTOR_SIGNALING_PATHWAY	0.599285	0.406918
1633	GO_CELLULAR_RESPONSE_TO_HORMONE_STIMULUS	0.855158	0.640252
1634	GO_RESPONSE_TO_PROSTAGLANDIN	0.752298	0.559748
1635	GO_CELL_FATE_COMMITMENT_INVOLVED_IN_FORMATION_OF_PRIMARY_GERM_LAYER	0.691828	0.415723
1636	GO_DNA_REPAIR	0.873238	0.460377
1637	GO_T_CELL_DIFFERENTIATION_INVOLVED_IN_IMMUNE_RESPONSE	0.715322	0.661635
1638	GO_INSULIN_LIKE_GROWTH_FACTOR_RECEPTOR_SIGNALING_PATHWAY	0.701532	0.501258
1639	GO_PROTEIN_HETEROTETRAMERIZATION	0.593871	0.47673
1640	GO_NEGATIVE_REGULATION_OF_HEART_CONTRACTION	0.749949	0.540252
1641	GO_SUBSTRATE_INDEPENDENT_TELENCEPHALIC_TANGENTIAL_MIGRATION	0.774055	0.6
1642	GO_SULFUR_COMPOUND_CATABOLIC_PROCESS	0.743003	0.359748
1643	GO_CHLORIDE_TRANSPORT	0.870787	0.567296
1644	GO_MICROTUBULE_DEPOLYMERIZATION	0.678754	0.623899
1645	GO_PROTEIN_POLYMERIZATION	0.751175	0.569182
1646	GO_CELLULAR_RESPONSE_TO_CORTICOSTEROID_STIMULUS	0.725332	0.665409
1647	GO_SIGNAL_TRANSDUCTION_IN_RESPONSE_TO_DNA_DAMAGE	0.797446	0.509434
1648	GO_COBALAMIN_METABOLIC_PROCESS	0.678856	0.486792
1649	GO_NEGATIVE_REGULATION_OF_SYSTEMIC_ARTERIAL_BLOOD_PRESSURE	0.547497	0.499371
1650	GO_MUSCLE_CONTRACTION	0.887538	0.542767
1651	GO_TELOMERE_LOCALIZATION	0.617671	0.492453
1652	GO_TRANSITION_METAL_ION_HOMEOSTASIS	0.825026	0.53522
1653	GO_REGULATION_OF_ADHERENS_JUNCTION_ORGANIZATION	0.770582	0.589308
1654	GO_ENZYME_LINKED_RECEPTOR_PROTEIN_SIGNALING_PATHWAY	0.91665	0.58239
1655	GO_PYRIMIDINE_NUCLEOTIDE_CATABOLIC_PROCESS	0.513892	0.557233
1656	GO_PROTEIN_KINASE_C_ACTIVATING_G_PROTEIN_COUPLED_RECEPTOR_SIGNALING_PATHWAY	0.730541	0.600629
1657	GO_REGULATION_OF_DEFENSE_RESPONSE_TO_VIRUS_BY_VIRUS	0.65097	0.511321
1658	GO_REGULATION_OF_RECEPTOR_INTERNALIZATION	0.745455	0.560377
1659	GO_REGULATION_OF_CALCIUM_ION_TRANSMEMBRANE_TRANSPORT	0.840041	0.576101
1660	GO_PROTEIN_LOCALIZATION_TO_CHROMOSOME_CENTROMERIC_REGION	0.626456	0.569182
1661	GO_RESPONSE_TO_BACTERIUM	0.902962	0.644654
1662	GO_REGULATION_OF_ANTIGEN_PROCESSING_AND_PRESENTATION	0.723187	0.508805
1663	GO_VASOCONSTRICTION	0.733197	0.565409
1664	GO_REGULATION_OF_MITOCHONDRIAL_TRANSLATION	0.495199	0.509434
1665	GO_POSITIVE_REGULATION_OF_LEUKOCYTE_MIGRATION	0.741267	0.594969
1666	GO_CALCIUM_ION_IMPORT	0.864249	0.58239
1667	GO_CELL_MATURATION	0.818897	0.539623
1668	GO_BEHAVIORAL_RESPONSE_TO_PAIN	0.664862	0.61761
1669	GO_REGULATION_OF_SECRETION	0.900102	0.620755
1670	GO_CELLULAR_RESPONSE_TO_TOXIC_SUBSTANCE	0.727375	0.530818
1671	GO_MODULATION_OF_TRANSCRIPTION_IN_OTHER_ORGANISM_INVOLVED_IN_SYMBIOTIC_INTERACTION	0.614811	0.411321
1672	GO_APOPTOTIC_SIGNALING_PATHWAY	0.824413	0.534591
1673	GO_NEURAL_NUCLEUS_DEVELOPMENT	0.752605	0.735849
1674	GO_LYMPHOCYTE_MEDIATED_IMMUNITY	0.857303	0.516352
1675	GO_REGULATION_OF_HEART_MORPHOGENESIS	0.708274	0.547799
1676	GO_S_ADENOSYLMETHIONINE_METABOLIC_PROCESS	0.644127	0.471698
1677	GO_FC_EPSILON_RECEPTOR_SIGNALING_PATHWAY	0.795097	0.612579
1678	GO_HIPPOCAMPUS_DEVELOPMENT	0.819918	0.628302
1679	GO_REGULATION_OF_PROTEIN_LOCALIZATION_TO_CELL_SURFACE	0.782533	0.58805
1680	GO_RIBONUCLEOSIDE_TRIPHOSPHATE_BIOSYNTHETIC_PROCESS	0.632482	0.438994
1681	GO_PRIMARY_AMINO_COMPOUND_METABOLIC_PROCESS	0.691522	0.573585
1682	GO_POSITIVE_REGULATION_OF_TELOMERE_CAPPING	0.607252	0.515723
1683	GO_NEGATIVE_REGULATION_OF_AMINE_TRANSPORT	0.733197	0.556604
1684	GO_REGULATION_OF_CHROMOSOME_SEGREGATION	0.796629	0.604403
1685	GO_POSITIVE_REGULATION_OF_INSULIN_RECEPTOR_SIGNALING_PATHWAY	0.55189	0.52327
1686	GO_PONS_DEVELOPMENT	0.58621	0.541509
1687	GO_PROTEIN_K11_LINKED_UBIQUITINATION	0.568641	0.476101
1688	GO_DETECTION_OF_CHEMICAL_STIMULUS_INVOLVED_IN_SENSORY_PERCEPTION_OF_TASTE	0.697549	0.648428
1689	GO_REGULATION_OF_MESENCHYMAL_CELL_APOPTOTIC_PROCESS	0.583248	0.461635
1690	GO_RESPONSE_TO_INACTIVITY	0.686108	0.594969
1691	GO_SPHINGOLIPID_METABOLIC_PROCESS	0.816241	0.655346
1692	GO_RESPONSE_TO_PAIN	0.824004	0.664151
1693	GO_PROTEIN_ACETYLATION	0.826149	0.606289
1694	GO_POSITIVE_REGULATION_OF_TRANSCRIPTION_ELONGATION_FROM_RNA_POLYMERASE_II_PROMOTER	0.504903	0.515723
1695	GO_REGULATION_OF_NUCLEOCYTOPLASMIC_TRANSPORT	0.87906	0.572956
1696	GO_NEGATIVE_REGULATION_OF_CALCIUM_ION_IMPORT	0.588355	0.491195
1697	GO_CELLULAR_HORMONE_METABOLIC_PROCESS	0.833504	0.586792
1698	GO_PTERIDINE_CONTAINING_COMPOUND_METABOLIC_PROCESS	0.640858	0.533962
1699	GO_BONE_REMODELING	0.729418	0.597484
1700	GO_EMBRYONIC_CAMERA_TYPE_EYE_MORPHOGENESIS	0.672421	0.551572
1701	GO_FORMATION_OF_TRANSLATION_PREINITIATION_COMPLEX	0.543412	0.509434
1702	GO_CHEMOKINE_MEDIATED_SIGNALING_PATHWAY	0.62666	0.484277
1703	GO_POSITIVE_REGULATION_OF_INTERFERON_BETA_PRODUCTION	0.716956	0.483648
1704	GO_NEGATIVE_REGULATION_OF_LEUKOCYTE_MIGRATION	0.71573	0.542767
1705	GO_REGULATION_OF_PROTEIN_SECRETION	0.882022	0.528931
1706	GO_REGULATION_OF_PEPTIDYL_TYROSINE_PHOSPHORYLATION	0.866701	0.568553
1707	GO_REGULATION_OF_NATURAL_KILLER_CELL_ACTIVATION	0.635546	0.554088
1708	GO_RESPONSE_TO_INSULIN	0.846067	0.603774
1709	GO_POSITIVE_REGULATION_OF_FILOPODIUM_ASSEMBLY	0.59428	0.548428
1710	GO_REGULATION_OF_MUSCLE_CELL_APOPTOTIC_PROCESS	0.729826	0.590566
1711	GO_POSITIVE_REGULATION_OF_NIK_NF_KAPPAB_SIGNALING	0.728907	0.57673
1712	GO_REGULATION_OF_CATABOLIC_PROCESS	0.873136	0.518239
1713	GO_REGULATION_OF_CARBOHYDRATE_METABOLIC_PROCESS	0.796629	0.467296
1714	GO_NEGATIVE_REGULATION_OF_SYNAPTIC_TRANSMISSION	0.824923	0.654717
1715	GO_NEGATIVE_REGULATION_OF_CYTOKINE_BIOSYNTHETIC_PROCESS	0.677222	0.558491
1716	GO_ROSTROCAUDAL_NEURAL_TUBE_PATTERNING	0.527579	0.504403
1717	GO_B_CELL_ACTIVATION	0.831665	0.510692
1718	GO_CELL_DEATH_IN_RESPONSE_TO_OXIDATIVE_STRESS	0.624413	0.455346
1719	GO_REGULATION_OF_NEURON_DIFFERENTIATION	0.910725	0.572956
1720	GO_NEGATIVE_REGULATION_OF_INTERFERON_GAMMA_PRODUCTION	0.745352	0.576101
1721	GO_REGULATION_OF_FIBRINOLYSIS	0.64668	0.466667
1722	GO_NEGATIVE_REGULATION_OF_NF_KAPPAB_TRANSCRIPTION_FACTOR_ACTIVITY	0.73381	0.587421
1723	GO_PROTEIN_POLYUBIQUITINATION	0.819408	0.581761
1724	GO_RIBONUCLEOPROTEIN_COMPLEX_LOCALIZATION	0.787947	0.49434
1725	GO_REGULATION_OF_MRNA_3_END_PROCESSING	0.588151	0.544654
1726	GO_REGULATION_OF_PEPTIDE_TRANSPORT	0.850153	0.658491
1727	GO_POSITIVE_REGULATION_OF_ION_TRANSPORT	0.872319	0.632704
1728	GO_ATP_BIOSYNTHETIC_PROCESS	0.576711	0.467296
1729	GO_CANONICAL_WNT_SIGNALING_PATHWAY	0.812666	0.579874
1730	GO_ACUTE_INFLAMMATORY_RESPONSE	0.791216	0.560377
1731	GO_NUCLEOBASE_METABOLIC_PROCESS	0.726864	0.498113
1732	GO_HUMORAL_IMMUNE_RESPONSE	0.852809	0.583019
1733	GO_NEGATIVE_REGULATION_OF_INTERLEUKIN_10_PRODUCTION	0.672012	0.611321
1734	GO_PHAGOSOME_MATURATION	0.613075	0.587421
1735	GO_REGULATION_OF_CELLULAR_RESPONSE_TO_HYPOXIA	0.543309	0.490566
1736	GO_REGULATION_OF_FEMALE_GONAD_DEVELOPMENT	0.587947	0.503774
1737	GO_REGULATION_OF_THYMOCYTE_APOPTOTIC_PROCESS	0.578856	0.502516
1738	GO_CHROMATIN_MODIFICATION	0.892952	0.652201
1739	GO_MYELOID_LEUKOCYTE_ACTIVATION	0.803473	0.465409
1740	GO_REACTIVE_NITROGEN_SPECIES_METABOLIC_PROCESS	0.671808	0.581132
1741	GO_ANTERIOR_POSTERIOR_PATTERN_SPECIFICATION	0.870684	0.505031
1742	GO_POSITIVE_REGULATION_OF_CELL_DIVISION	0.837998	0.566038
1743	GO_EYELID_DEVELOPMENT_IN_CAMERA_TYPE_EYE	0.601941	0.539623
1744	GO_PIGMENT_BIOSYNTHETIC_PROCESS	0.645761	0.527044
1745	GO_ERBB_SIGNALING_PATHWAY	0.812972	0.568553
1746	GO_EMBRYONIC_ORGAN_MORPHOGENESIS	0.903269	0.609434
1747	GO_REPRODUCTIVE_SYSTEM_DEVELOPMENT	0.831563	0.657862
1748	GO_CYTOSOLIC_CALCIUM_ION_TRANSPORT	0.856997	0.615094
1749	GO_REGULATION_OF_SPINDLE_ORGANIZATION	0.584372	0.377358
1750	GO_POSITIVE_REGULATION_OF_CATABOLIC_PROCESS	0.844025	0.483019
1751	GO_PHOSPHOLIPID_SCRAMBLING	0.660674	0.575472
1752	GO_GLIOGENESIS	0.861389	0.630189
1753	GO_PEPTIDYL_THREONINE_MODIFICATION	0.763126	0.426415
1754	GO_MITOCHONDRIAL_FISSION	0.517773	0.481132
1755	GO_MATURATION_OF_5_8S_RRNA_FROM_TRICISTRONIC_RRNA_TRANSCRIPT_SSU_RRNA_5_8S_RRNA_LSU_RRNA_	0.527886	0.513208
1756	GO_NEGATIVE_REGULATION_OF_SPROUTING_ANGIOGENESIS	0.602962	0.58805
1757	GO_POLYOL_TRANSPORT	0.562513	0.450314
1758	GO_REGULATION_OF_CARDIAC_MUSCLE_CONTRACTION_BY_CALCIUM_ION_SIGNALING	0.74474	0.456604
1759	GO_ANTIGEN_PROCESSING_AND_PRESENTATION	0.819714	0.620755
1760	GO_CELLULAR_AMINO_ACID_CATABOLIC_PROCESS	0.787028	0.522642
1761	GO_TELENCEPHALON_GLIAL_CELL_MIGRATION	0.72523	0.539623
1762	GO_MAINTENANCE_OF_LOCATION	0.83953	0.631447
1763	GO_NEPHRON_EPITHELIUM_DEVELOPMENT	0.845965	0.613208
1764	GO_NEGATIVE_REGULATION_OF_RECEPTOR_ACTIVITY	0.652707	0.624528
1765	GO_KERATINOCYTE_DIFFERENTIATION	0.823902	0.615094
1766	GO_REGULATION_OF_NITRIC_OXIDE_SYNTHASE_BIOSYNTHETIC_PROCESS	0.649745	0.538365
1767	GO_POSITIVE_REGULATION_OF_CALCIUM_ION_TRANSMEMBRANE_TRANSPORT	0.784985	0.591195
1768	GO_NEGATIVE_REGULATION_OF_EPITHELIAL_CELL_MIGRATION	0.778345	0.513836
1769	GO_POSITIVE_REGULATION_OF_SYNAPSE_MATURATION	0.606129	0.588679
1770	GO_PERIPHERAL_NERVOUS_SYSTEM_NEURON_DIFFERENTIATION	0.604801	0.510692
1771	GO_CELL_REDOX_HOMEOSTASIS	0.763739	0.447799
1772	GO_POSITIVE_REGULATION_OF_SMOOTH_MUSCLE_CONTRACTION	0.719305	0.511321
1773	GO_NEGATIVE_REGULATION_OF_GLIAL_CELL_PROLIFERATION	0.595608	0.501258
1774	GO_POSITIVE_REGULATION_OF_PROTEIN_SECRETION	0.81951	0.505031
1775	GO_POSITIVE_REGULATION_OF_CYTOSKELETON_ORGANIZATION	0.855669	0.557862
1776	GO_REGULATION_OF_STEROID_HORMONE_SECRETION	0.611032	0.526415
1777	GO_RESPONSE_TO_KETONE	0.858018	0.579245
1778	GO_NEGATIVE_REGULATION_OF_PROTEIN_KINASE_B_SIGNALING	0.702962	0.602516
1779	GO_LYMPHANGIOGENESIS	0.674464	0.553459
1780	GO_REGULATION_OF_POSTSYNAPTIC_MEMBRANE_POTENTIAL	0.86476	0.640252
1781	GO_POSITIVE_REGULATION_OF_TOLL_LIKE_RECEPTOR_SIGNALING_PATHWAY	0.696527	0.483648
1782	GO_SENSORY_PERCEPTION_OF_TASTE	0.820838	0.633962
1783	GO_FEAR_RESPONSE	0.739837	0.469811
1784	GO_REGULATION_OF_CLATHRIN_MEDIATED_ENDOCYTOSIS	0.603064	0.598742
1785	GO_REGULATION_OF_ENDOTHELIAL_CELL_MIGRATION	0.833504	0.648428
1786	GO_LABYRINTHINE_LAYER_BLOOD_VESSEL_DEVELOPMENT	0.569254	0.497484
1787	GO_NEURON_NEURON_SYNAPTIC_TRANSMISSION	0.864045	0.652201
1788	GO_INNER_MITOCHONDRIAL_MEMBRANE_ORGANIZATION	0.511236	0.509434
1789	GO_CILIUM_MORPHOGENESIS	0.888355	0.527673
1790	GO_ENERGY_COUPLED_PROTON_TRANSPORT_DOWN_ELECTROCHEMICAL_GRADIENT	0.558427	0.5
1791	GO_POSITIVE_REGULATION_OF_PHOSPHOPROTEIN_PHOSPHATASE_ACTIVITY	0.727171	0.508176
1792	GO_CELLULAR_MODIFIED_AMINO_ACID_BIOSYNTHETIC_PROCESS	0.71951	0.618868
1793	GO_PROTEIN_LOCALIZATION_TO_VACUOLE	0.705618	0.565409
1794	GO_METANEPHRIC_RENAL_VESICLE_MORPHOGENESIS	0.659142	0.436478
1795	GO_NEGATIVE_REGULATION_OF_RHO_PROTEIN_SIGNAL_TRANSDUCTION	0.645557	0.550943
1796	GO_CELLULAR_RESPONSE_TO_HYDROGEN_PEROXIDE	0.703269	0.527044
1797	GO_REGULATION_OF_ORGAN_GROWTH	0.827273	0.628931
1798	GO_REGULATION_OF_SYNAPSE_ASSEMBLY	0.849438	0.608805
1799	GO_NEGATIVE_REGULATION_OF_NEUROTRANSMITTER_SECRETION	0.588764	0.522642
1800	GO_POSITIVE_REGULATION_OF_CELL_GROWTH	0.885904	0.578616
1801	GO_NEGATIVE_REGULATION_OF_OXIDOREDUCTASE_ACTIVITY	0.653218	0.654088
1802	GO_EMBRYONIC_DIGESTIVE_TRACT_DEVELOPMENT	0.794586	0.625786
1803	GO_PROTEIN_O_LINKED_MANNOSYLATION	0.52666	0.533333
1804	GO_GUANOSINE_CONTAINING_COMPOUND_BIOSYNTHETIC_PROCESS	0.548417	0.416981
1805	GO_BONE_MINERALIZATION	0.722268	0.576101
1806	GO_REGULATION_OF_TRANSMEMBRANE_RECEPTOR_PROTEIN_SERINE_THREONINE_KINASE_SIGNALING_PATHWAY	0.818999	0.542138
1807	GO_CELLULAR_RESPONSE_TO_ORGANIC_SUBSTANCE	0.889888	0.632075
1808	GO_OVULATION_CYCLE_PROCESS	0.783248	0.595597
1809	GO_POSITIVE_REGULATION_OF_CELL_ADHESION	0.895506	0.703774
1810	GO_PROTEIN_LOCALIZATION_TO_CHROMATIN	0.563432	0.542138
1811	GO_PROTEIN_O_LINKED_FUCOSYLATION	0.6381	0.498113
1812	GO_CEREBRAL_CORTEX_DEVELOPMENT	0.850766	0.694969
1813	GO_ENDOCRINE_PANCREAS_DEVELOPMENT	0.687028	0.627673
1814	GO_REGULATION_OF_INTERLEUKIN_8_PRODUCTION	0.763739	0.438994
1815	GO_RNA_PHOSPHODIESTER_BOND_HYDROLYSIS	0.746885	0.604403
1816	GO_ORGANIC_ACID_METABOLIC_PROCESS	0.896118	0.609434
1817	GO_REGULATION_OF_EXCRETION	0.756895	0.614465
1818	GO_AROMATIC_AMINO_ACID_FAMILY_METABOLIC_PROCESS	0.687232	0.57673
1819	GO_CYCLIC_NUCLEOTIDE_MEDIATED_SIGNALING	0.809704	0.606289
1820	GO_POSITIVE_REGULATION_OF_PHOSPHOLIPID_METABOLIC_PROCESS	0.773442	0.566667
1821	GO_REGULATION_OF_ENDOCRINE_PROCESS	0.743922	0.486164
1822	GO_RESPONSE_TO_INSECTICIDE	0.588866	0.516981
1823	GO_REGULATION_OF_NUCLEAR_TRANSCRIBED_MRNA_POLY_A_TAIL_SHORTENING	0.55526	0.569182
1824	GO_QUATERNARY_AMMONIUM_GROUP_TRANSPORT	0.65189	0.542138
1825	GO_EXIT_FROM_MITOSIS	0.527886	0.467296
1826	GO_REGULATION_OF_SYMBIOSIS_ENCOMPASSING_MUTUALISM_THROUGH_PARASITISM	0.841573	0.48239
1827	GO_RESPONSE_TO_GROWTH_HORMONE	0.703575	0.494969
1828	GO_PROTEIN_DEMANNOSYLATION	0.606435	0.61761
1829	GO_G1_DNA_DAMAGE_CHECKPOINT	0.717569	0.527673
1830	GO_POSITIVE_REGULATION_OF_PRI_MIRNA_TRANSCRIPTION_FROM_RNA_POLYMERASE_II_PROMOTER	0.565679	0.444025
1831	GO_RESPONSE_TO_OXYGEN_LEVELS	0.867314	0.659119
1832	GO_POSITIVE_REGULATION_OF_IMMUNE_SYSTEM_PROCESS	0.866292	0.677987
1833	GO_PHOTOTRANSDUCTION_VISIBLE_LIGHT	0.711645	0.58239
1834	GO_CELL_COMMUNICATION_INVOLVED_IN_CARDIAC_CONDUCTION	0.861696	0.548428
1835	GO_PROTEIN_LOCALIZATION_TO_CHROMOSOME_TELOMERIC_REGION	0.652094	0.493082
1836	GO_POSITIVE_REGULATION_OF_CALCIUM_ION_TRANSMEMBRANE_TRANSPORTER_ACTIVITY	0.76619	0.544025
1837	GO_REGULATION_OF_RECEPTOR_MEDIATED_ENDOCYTOSIS	0.775383	0.584906
1838	GO_POSITIVE_REGULATION_OF_LYMPHOCYTE_MEDIATED_IMMUNITY	0.740654	0.642138
1839	GO_POSITIVE_REGULATION_OF_BIOMINERAL_TISSUE_DEVELOPMENT	0.755669	0.488679
1840	GO_RESPONSE_TO_TRANSFORMING_GROWTH_FACTOR_BETA	0.810521	0.60566
1841	GO_N_ACETYLGLUCOSAMINE_METABOLIC_PROCESS	0.54525	0.6
1842	GO_TRANSCRIPTION_ELONGATION_FROM_RNA_POLYMERASE_II_PROMOTER	0.762308	0.520755
1843	GO_OXIDATIVE_PHOSPHORYLATION	0.543309	0.450314
1844	GO_APOPTOTIC_NUCLEAR_CHANGES	0.624413	0.541509
1845	GO_REGULATION_OF_RAC_PROTEIN_SIGNAL_TRANSDUCTION	0.61951	0.524528
1846	GO_CELLULAR_AMIDE_METABOLIC_PROCESS	0.870072	0.62956
1847	GO_PARENTAL_BEHAVIOR	0.612768	0.493082
1848	GO_REGULATION_OF_DNA_BINDING	0.767722	0.508176
1849	GO_IMMUNOGLOBULIN_PRODUCTION	0.725741	0.542767
1850	GO_REGULATION_OF_TRANSFORMING_GROWTH_FACTOR_BETA_PRODUCTION	0.634729	0.515094
1851	GO_TISSUE_MIGRATION	0.829111	0.487421
1852	GO_ONE_CARBON_COMPOUND_TRANSPORT	0.631256	0.506918
1853	GO_LEFT_RIGHT_AXIS_SPECIFICATION	0.610827	0.567925
1854	GO_RESPONSE_TO_ISCHEMIA	0.676302	0.566038
1855	GO_ENSHEATHMENT_OF_NEURONS	0.823596	0.52956
1856	GO_POSITIVE_REGULATION_OF_MAST_CELL_ACTIVATION_INVOLVED_IN_IMMUNE_RESPONSE	0.568846	0.559748
1857	GO_POSITIVE_REGULATION_OF_PHOSPHORUS_METABOLIC_PROCESS	0.913177	0.625157
1858	GO_CHROMATIN_DISASSEMBLY	0.620633	0.510692
1859	GO_PLATELET_MORPHOGENESIS	0.611747	0.515723
1860	GO_DENDRITE_MORPHOGENESIS	0.844842	0.613208
1861	GO_RESPONSE_TO_AMPHETAMINE	0.725945	0.518239
1862	GO_RESPONSE_TO_CAMP	0.887334	0.544654
1863	GO_MYOBLAST_DIFFERENTIATION	0.731665	0.616981
1864	GO_POSITIVE_REGULATION_OF_ACTIN_NUCLEATION	0.656078	0.544025
1865	GO_REGULATION_OF_MEGAKARYOCYTE_DIFFERENTIATION	0.557916	0.474843
1866	GO_NEGATIVE_REGULATION_OF_HEMOPOIESIS	0.792441	0.58239
1867	GO_REGULATION_OF_MUSCLE_CELL_DIFFERENTIATION	0.828396	0.648428
1868	GO_INNATE_IMMUNE_RESPONSE_IN_MUCOSA	0.52952	0.538365
1869	GO_REGULATION_OF_CHEMOKINE_SECRETION	0.659346	0.544654
1870	GO_RESPONSE_TO_STEROL	0.667518	0.444654
1871	GO_REGULATION_OF_ENDOPLASMIC_RETICULUM_STRESS_INDUCED_INTRINSIC_APOPTOTIC_SIGNALING_PATHWAY	0.645761	0.50566
1872	GO_RIBOSOMAL_SMALL_SUBUNIT_BIOGENESIS	0.617671	0.559748
1873	GO_TRABECULA_MORPHOGENESIS	0.807457	0.627673
1874	GO_PHOTORECEPTOR_CELL_MAINTENANCE	0.754137	0.630189
1875	GO_REGULATION_OF_CALCIUM_ION_IMPORT	0.822063	0.530818
1876	GO_HEPARAN_SULFATE_PROTEOGLYCAN_METABOLIC_PROCESS	0.7143	0.527044
1877	GO_INTESTINAL_EPITHELIAL_CELL_DEVELOPMENT	0.5381	0.496226
1878	GO_CELLULAR_RESPONSE_TO_GLUCAGON_STIMULUS	0.721655	0.42956
1879	GO_REGULATION_OF_METAL_ION_TRANSPORT	0.875077	0.632704
1880	GO_POSITIVE_REGULATION_OF_T_HELPER_1_TYPE_IMMUNE_RESPONSE	0.611032	0.565409
1881	GO_MODIFICATION_BY_SYMBIONT_OF_HOST_MORPHOLOGY_OR_PHYSIOLOGY	0.716343	0.451572
1882	GO_SISTER_CHROMATID_SEGREGATION	0.81808	0.589308
1883	GO_REGULATION_OF_CELL_MIGRATION_INVOLVED_IN_SPROUTING_ANGIOGENESIS	0.705516	0.537107
1884	GO_PHASIC_SMOOTH_MUSCLE_CONTRACTION	0.616956	0.699371
1885	GO_AXON_ENSHEATHMENT_IN_CENTRAL_NERVOUS_SYSTEM	0.633197	0.577987
1886	GO_MONOSACCHARIDE_BIOSYNTHETIC_PROCESS	0.681001	0.611321
1887	GO_ORGANELLE_MEMBRANE_FUSION	0.782022	0.408176
1888	GO_REGULATION_OF_ERK1_AND_ERK2_CASCADE	0.877732	0.624528
1889	GO_REGULATION_OF_T_CELL_MEDIATED_CYTOTOXICITY	0.594688	0.630189
1890	GO_CARBOHYDRATE_DERIVATIVE_BIOSYNTHETIC_PROCESS	0.906844	0.607547
1891	GO_NEGATIVE_REGULATION_OF_ACTIN_FILAMENT_BUNDLE_ASSEMBLY	0.695301	0.522642
1892	GO_POSITIVE_REGULATION_OF_CELL_JUNCTION_ASSEMBLY	0.682022	0.567925
1893	GO_NONRIBOSOMAL_PEPTIDE_BIOSYNTHETIC_PROCESS	0.568437	0.514465
1894	GO_HEART_MORPHOGENESIS	0.877222	0.500629
1895	GO_RAS_PROTEIN_SIGNAL_TRANSDUCTION	0.851685	0.661006
1896	GO_NEGATIVE_REGULATION_OF_DENDRITE_DEVELOPMENT	0.740756	0.601887
1897	GO_REGULATION_OF_HORMONE_SECRETION	0.833095	0.66478
1898	GO_REGULATION_OF_CALCIUM_ION_TRANSPORT	0.878856	0.57673
1899	GO_SENSORY_PERCEPTION_OF_LIGHT_STIMULUS	0.89857	0.604403
1900	GO_TERPENOID_METABOLIC_PROCESS	0.843412	0.579874
1901	GO_CELL_PROLIFERATION	0.901532	0.560377
1902	GO_REGULATION_OF_LIPID_KINASE_ACTIVITY	0.798264	0.654717
1903	GO_POSITIVE_REGULATION_OF_OSTEOCLAST_DIFFERENTIATION	0.633095	0.566667
1904	GO_LYSOSOME_LOCALIZATION	0.609704	0.492453
1905	GO_VITAMIN_D_METABOLIC_PROCESS	0.646782	0.49434
1906	GO_REGULATION_OF_FIBROBLAST_PROLIFERATION	0.782737	0.604403
1907	GO_CELL_AGGREGATION	0.747191	0.572327
1908	GO_RESPONSE_TO_HORMONE	0.863228	0.657233
1909	GO_REGULATION_OF_SYNCYTIUM_FORMATION_BY_PLASMA_MEMBRANE_FUSION	0.587028	0.534591
1910	GO_REGULATION_OF_HEXOKINASE_ACTIVITY	0.60572	0.410692
1911	GO_POSITIVE_REGULATION_OF_EXTRINSIC_APOPTOTIC_SIGNALING_PATHWAY_IN_ABSENCE_OF_LIGAND	0.649132	0.519497
1912	GO_CATECHOLAMINE_BIOSYNTHETIC_PROCESS	0.696629	0.510692
1913	GO_POSITIVE_REGULATION_OF_MUSCLE_HYPERTROPHY	0.701532	0.537736
1914	GO_EMBRYONIC_PATTERN_SPECIFICATION	0.775485	0.581132
1915	GO_RESPONSE_TO_PROTOZOAN	0.654545	0.562264
1916	GO_MULTIVESICULAR_BODY_ORGANIZATION	0.510112	0.533333
1917	GO_REGULATION_OF_CELL_GROWTH	0.895301	0.508805
1918	GO_CENTROSOME_CYCLE	0.757814	0.562264
1919	GO_RESPONSE_TO_FIBROBLAST_GROWTH_FACTOR	0.808989	0.606918
1920	GO_PROTEIN_CARBOXYLATION	0.647804	0.598742
1921	GO_NEGATIVE_REGULATION_OF_TELOMERE_MAINTENANCE_VIA_TELOMERE_LENGTHENING	0.605107	0.481761
1922	GO_DEOXYRIBONUCLEOSIDE_TRIPHOSPHATE_METABOLIC_PROCESS	0.539837	0.533333
1923	GO_NUCLEOTIDE_EXCISION_REPAIR_PREINCISION_COMPLEX_ASSEMBLY	0.584168	0.506918
1924	GO_POSITIVE_REGULATION_OF_EXTRACELLULAR_MATRIX_ORGANIZATION	0.628703	0.496855
1925	GO_LEARNING	0.839837	0.586164
1926	GO_CILIUM_ORGANIZATION	0.892543	0.530189
1927	GO_REGULATION_OF_PHOSPHOLIPASE_ACTIVITY	0.794995	0.598742
1928	GO_REGULATION_OF_RESPONSE_TO_FOOD	0.612053	0.468553
1929	GO_CHONDROCYTE_DIFFERENTIATION	0.812564	0.65283
1930	GO_REGULATION_OF_CELLULAR_LOCALIZATION	0.894995	0.62327
1931	GO_ADRENERGIC_RECEPTOR_SIGNALING_PATHWAY	0.751481	0.533333
1932	GO_OVULATION	0.665781	0.515723
1933	GO_NEGATIVE_REGULATION_OF_TOR_SIGNALING	0.683963	0.438365
1934	GO_SUBSTANTIA_NIGRA_DEVELOPMENT	0.674566	0.584277
1935	GO_MATURATION_OF_SSU_RRNA_FROM_TRICISTRONIC_RRNA_TRANSCRIPT_SSU_RRNA_5_8S_RRNA_LSU_RRNA_	0.590501	0.549057
1936	GO_PRODUCTION_OF_MOLECULAR_MEDIATOR_INVOLVED_IN_INFLAMMATORY_RESPONSE	0.67998	0.432075
1937	GO_PREPULSE_INHIBITION	0.720429	0.656604
1938	GO_REGULATION_OF_EARLY_ENDOSOME_TO_LATE_ENDOSOME_TRANSPORT	0.571399	0.496226
1939	GO_MIDDLE_EAR_MORPHOGENESIS	0.562513	0.462893
1940	GO_REGULATION_OF_RECEPTOR_BIOSYNTHETIC_PROCESS	0.561389	0.489308
1941	GO_JNK_CASCADE	0.798366	0.550943
1942	GO_RESPONSE_TO_SALT_STRESS	0.595403	0.584906
1943	GO_ENDODERMAL_CELL_DIFFERENTIATION	0.820225	0.612579
1944	GO_PROTEIN_KINASE_B_SIGNALING	0.713892	0.501887
1945	GO_SOMITOGENESIS	0.770991	0.569182
1946	GO_REGULATION_OF_MULTICELLULAR_ORGANISMAL_DEVELOPMENT	0.934627	0.594969
1947	GO_REGULATION_OF_DENDRITIC_SPINE_DEVELOPMENT	0.806231	0.54717
1948	GO_NEGATIVE_REGULATION_OF_PROTEIN_ACTIVATION_CASCADE	0.674566	0.469182
1949	GO_TRICARBOXYLIC_ACID_METABOLIC_PROCESS	0.633708	0.434591
1950	GO_REGULATION_OF_TRIGLYCERIDE_CATABOLIC_PROCESS	0.619612	0.575472
1951	GO_NEGATIVE_REGULATION_OF_RESPONSE_TO_EXTRACELLULAR_STIMULUS	0.674464	0.619497
1952	GO_HEMATOPOIETIC_STEM_CELL_PROLIFERATION	0.566803	0.486792
1953	GO_NEGATIVE_REGULATION_OF_ESTABLISHMENT_OF_PROTEIN_LOCALIZATION	0.849132	0.577358
1954	GO_RENAL_TUBULE_DEVELOPMENT	0.836261	0.654088
1955	GO_CARDIAC_VENTRICLE_MORPHOGENESIS	0.815935	0.603145
1956	GO_ANTIGEN_PROCESSING_AND_PRESENTATION_OF_PEPTIDE_ANTIGEN_VIA_MHC_CLASS_I	0.739224	0.433962
1957	GO_REGULATION_OF_THE_FORCE_OF_HEART_CONTRACTION	0.78999	0.563522
1958	GO_POSITIVE_REGULATION_OF_EPITHELIAL_CELL_APOPTOTIC_PROCESS	0.641267	0.594969
1959	GO_MACROMOLECULAR_COMPLEX_ASSEMBLY	0.91093	0.594969
1960	GO_PROTEIN_STABILIZATION	0.790705	0.606918
1961	GO_POSITIVE_REGULATION_OF_INTERLEUKIN_6_SECRETION	0.612257	0.545912
1962	GO_ASPARTATE_FAMILY_AMINO_ACID_CATABOLIC_PROCESS	0.589683	0.584906
1963	GO_NEGATIVE_REGULATION_OF_PROTEIN_SECRETION	0.821859	0.626415
1964	GO_NEGATIVE_REGULATION_OF_LIPASE_ACTIVITY	0.631767	0.651572
1965	GO_REGULATION_OF_CELLULAR_KETONE_METABOLIC_PROCESS	0.774566	0.533962
1966	GO_MATURATION_OF_LSU_RRNA
1967	GO_RNA_SPLICING_VIA_ENDONUCLEOLYTIC_CLEAVAGE_AND_LIGATION	0.5524	0.528931
1968	GO_REGULATION_OF_SYNAPSE_ORGANIZATION	0.859959	0.616981
1969	GO_MUSCLE_ADAPTATION	0.677426	0.526415
1970	GO_INTERFERON_GAMMA_PRODUCTION	0.55189	0.619497
1971	GO_OPTIC_NERVE_DEVELOPMENT	0.672012	0.515094
1972	GO_PHOSPHOLIPASE_C_ACTIVATING_G_PROTEIN_COUPLED_RECEPTOR_SIGNALING_PATHWAY	0.84811	0.506918
1973	GO_REGULATION_OF_KERATINOCYTE_PROLIFERATION	0.687436	0.51195
1974	GO_GAS_TRANSPORT	0.625638	0.391824
1975	GO_REGULATION_OF_FIBROBLAST_GROWTH_FACTOR_RECEPTOR_SIGNALING_PATHWAY	0.744229	0.579245
1976	GO_REGULATION_OF_MAST_CELL_ACTIVATION	0.670991	0.486792
1977	GO_MIDBRAIN_DEVELOPMENT	0.799183	0.583648
1978	GO_NEURON_FATE_SPECIFICATION	0.664556	0.562893
1979	GO_ORGANIC_ACID_CATABOLIC_PROCESS	0.851788	0.542138
1980	GO_REPRODUCTIVE_BEHAVIOR	0.710419	0.573585
1981	GO_ESTABLISHMENT_OF_TISSUE_POLARITY	0.703064	0.593082
1982	GO_REGULATION_OF_NEURON_APOPTOTIC_PROCESS	0.866394	0.692453
1983	GO_CELL_SEPARATION_AFTER_CYTOKINESIS	0.528396	0.416981
1984	GO_REGULATION_OF_GLUCOSE_IMPORT_IN_RESPONSE_TO_INSULIN_STIMULUS	0.570889	0.542138
1985	GO_AMIDE_BIOSYNTHETIC_PROCESS	0.830235	0.601258
1986	GO_POSITIVE_REGULATION_OF_EXOCYTOSIS	0.813483	0.555346
1987	GO_MORPHOGENESIS_OF_AN_EPITHELIAL_SHEET	0.745863	0.676101
1988	GO_CHEMOSENSORY_BEHAVIOR	0.698774	0.507547
1989	GO_PROTEIN_KINASE_C_SIGNALING	0.588764	0.49434
1990	GO_GLUCOSE_IMPORT	0.594791	0.515723
1991	GO_SISTER_CHROMATID_COHESION	0.77763	0.554717
1992	GO_REGULATION_OF_I_KAPPAB_KINASE_NF_KAPPAB_SIGNALING	0.848417	0.484277
1993	GO_REGULATION_OF_PROTEIN_KINASE_A_SIGNALING	0.760674	0.489308
1994	GO_HEPATOCYTE_APOPTOTIC_PROCESS	0.611849	0.579874
1995	GO_TETRAHYDROFOLATE_METABOLIC_PROCESS	0.577017	0.547799
1996	GO_ORGAN_MORPHOGENESIS	0.913279	0.557862
1997	GO_POSITIVE_REGULATION_OF_MULTICELLULAR_ORGANISMAL_PROCESS	0.924208	0.618868
1998	GO_REGULATION_OF_NECROTIC_CELL_DEATH	0.525332	0.533333
[truncated: 3,918 more rows]
