# Supplementary material for: Mutated processes predict immune checkpoint inhibitor therapy benefit in metastatic melanoma
Source: Nat Commun. 2022 Sep 19;13:5151. doi: 10.1038/s41467-022-32838-4 (PMC9485158; doi:10.1038/s41467-022-32838-4)
Supplement: Supplementary file 6 — Supplementary Dataset 4 [file 41467_2022_32838_MOESM6_ESM.xlsx]

## Sheet: Supplementary_Data_4_Legend
Supplementary Data 4. ROC AUC values for select pathways using the Forward Neural Network (FNN) and Long Short-Term Memory neural network (LSTM) algorithms. The first column are the GO processes, the second, third and fourth column are the FNN AUC values for the training, validation, and test datasets, respectively. The fifth, sixth, and seventh columns are the LSTM AUC values for the training, v…

## Sheet: Supplementary_Data_4
pathway	auc_FNN_roc_auc_score_training	auc_FNN_roc_auc_score_validation	auc_FNN_roc_auc_score_test	auc_lstm_roc_auc_score_training	auc_lstm_roc_auc_score_validation	auc_lstm_roc_auc_score_test
GO_REGULATION_OF_LEUKOCYTE_PROLIFERATION	0.756588	0.854088	0.544818	0.82523	0.792453	0.528011
GO_ATPASE_BINDING	0.657508	0.783019	0.556022	0.711236	0.751572	0.505602
GO_HORMONE_MEDIATED_SIGNALING_PATHWAY	0.760368	0.828931	0.714286	0.859244	0.811321	0.686275
GO_REGULATION_OF_T_CELL_PROLIFERATION	0.739122	0.794969	0.658263	0.773647	0.78239	0.72549
