# Supplementary material for: Mutated processes predict immune checkpoint inhibitor therapy benefit in metastatic melanoma
Source: Nat Commun. 2022 Sep 19;13:5151. doi: 10.1038/s41467-022-32838-4 (PMC9485158; doi:10.1038/s41467-022-32838-4)
Supplement: Supplementary file 7 — Supplementary Dataset 5 [file 41467_2022_32838_MOESM7_ESM.xlsx]

## Sheet: Supplementary_Data_5_Legend
Supplementary Data 5. The number of genes in a pathway after intersection between the indicated datasets, or the number of genes in a single dataset. The first column indicates the intersection, and the rest of the columns are the pathways.

## Sheet: Supplementary_Data_5
Intersected Datasets	GO_POSITIVE_REGULATION_OF_VIRAL_TRANSCRIPTION	GO_CARDIAC_CHAMBER_DEVELOPMENT	GO_DNA_DEPENDENT_DNA_REPLICATION_MAINTENANCE_OF_FIDELITY	GO_CIRCADIAN_RHYTHM	GO_PHOSPHATIDYLSERINE_ACYL_CHAIN_REMODELING	GO_SPINAL_CORD_DEVELOPMENT	GO_PLATELET_DERIVED_GROWTH_FACTOR_RECEPTOR_SIGNALING_PATHWAY	GO_CELLULAR_RESPONSE_TO_LIPOPROTEIN_PARTICLE_STIMULUS	GO_REGULATION_OF_NLRP3_INFLAMMASOME_COMPLEX_ASSEMBLY	GO_POSITIVE_REGULATION_OF_EPITHELIAL_CELL_DIFFERENTIATION	GO_POSITIVE_REGULATION_OF_KINASE_ACTIVITY	GO_NEGATIVE_REGULATION_OF_TRANSCRIPTION_FACTOR_IMPORT_INTO_NUCLEUS	GO_POTASSIUM_ION_TRANSPORT	GO_REGULATION_OF_T_CELL_RECEPTOR_SIGNALING_PATHWAY	GO_CARDIAC_MUSCLE_ADAPTATION	GO_NEGATIVE_REGULATION_OF_EPITHELIAL_CELL_PROLIFERATION	GO_MOVEMENT_IN_ENVIRONMENT_OF_OTHER_ORGANISM_INVOLVED_IN_SYMBIOTIC_INTERACTION	GO_REGULATION_OF_PROTEIN_TARGETING_TO_MITOCHONDRION	GO_APICAL_PROTEIN_LOCALIZATION	GO_REGULATION_OF_ESTABLISHMENT_OF_PLANAR_POLARITY	GO_FOREBRAIN_NEURON_DEVELOPMENT	GO_POSITIVE_REGULATION_OF_PROTEIN_MATURATION	GO_NEUROMUSCULAR_JUNCTION_DEVELOPMENT	GO_MITOTIC_CYTOKINESIS	GO_NEGATIVE_REGULATION_OF_RESPONSE_TO_ENDOPLASMIC_RETICULUM_STRESS	GO_SMAD_PROTEIN_SIGNAL_TRANSDUCTION	GO_CYTOPLASMIC_TRANSLATION	GO_MEIOTIC_CHROMOSOME_SEGREGATION	GO_POSITIVE_REGULATION_OF_CALCIUM_ION_TRANSPORT	GO_REGULATION_OF_DOUBLE_STRAND_BREAK_REPAIR	GO_RNA_DEPENDENT_DNA_BIOSYNTHETIC_PROCESS	GO_REGULATION_OF_B_CELL_RECEPTOR_SIGNALING_PATHWAY	GO_REGULATION_OF_G_PROTEIN_COUPLED_RECEPTOR_PROTEIN_SIGNALING_PATHWAY	GO_DENDRITE_DEVELOPMENT	GO_REGULATION_OF_RESPIRATORY_BURST	GO_G_PROTEIN_COUPLED_RECEPTOR_INTERNALIZATION	GO_MEMORY	GO_NEURON_DEVELOPMENT	GO_REGULATION_OF_GOLGI_ORGANIZATION	GO_ENDOTHELIAL_CELL_DEVELOPMENT	GO_POSITIVE_REGULATION_OF_MYOTUBE_DIFFERENTIATION	GO_REGULATION_OF_CELL_ACTIVATION	GO_MULTICELLULAR_ORGANISM_AGING	GO_ATP_DEPENDENT_CHROMATIN_REMODELING	GO_ANATOMICAL_STRUCTURE_FORMATION_INVOLVED_IN_MORPHOGENESIS	GO_ION_TRANSPORT	GO_LIPID_MODIFICATION	GO_NEGATIVE_REGULATION_OF_KIDNEY_DEVELOPMENT	GO_REGULATION_OF_HEPATOCYTE_PROLIFERATION
training and validation shared genes	15	101	12	78	5	68	25	5	7	38	282	20	115	17	5	66	43	46	7	54	25	15	27	18	11	37	9	38	61	23	10	10	66	53	4	10	67	431	6	27	20	251	21	32	569	763	114	10	9
training, validation, and testing shared genes	11	66	10	54	4	51	16	3	5	25	181	12	89	11	2	39	29	21	6	28	20	11	25	11	9	24	5	26	44	14	8	7	45	44	3	6	55	324	3	19	10	155	14	20	392	572	76	4	6
training, validation, testing, and msk shared genes	3	10	6	9	0	10	6	1	0	5	39	3	1	1	0	8	1	1	0	1	2	0	2	1	0	2	0	5	2	3	4	0	0	4	1	0	6	29	1	3	1	22	5	2	48	7	20	1	1
training only genes	26	135	16	123	15	94	33	12	9	54	431	35	149	25	11	105	78	86	9	99	31	18	35	26	31	54	28	57	98	32	19	13	111	72	8	11	92	621	10	39	28	414	28	53	874	1135	198	17	12
validation only genes	17	105	14	81	7	73	25	5	8	39	296	20	115	17	5	68	46	50	9	56	27	15	27	21	12	37	13	39	63	24	10	10	72	57	5	10	68	455	6	30	20	261	21	37	591	789	117	10	9
testing only genes	17	87	13	83	7	66	19	8	8	31	249	19	104	15	5	55	46	42	8	43	24	13	30	14	16	32	11	35	62	19	11	10	66	53	6	6	64	417	5	25	14	232	16	29	520	741	120	5	8
msk only genes	5	17	6	14	0	12	9	1	0	6	74	8	2	2	0	18	3	6	0	5	4	0	2	3	1	6	0	7	5	5	4	1	0	5	3	0	9	51	4	4	3	62	7	5	88	14	30	5	3
[truncated: 5,000 more columns]
