# Supplementary material for: Mutated processes predict immune checkpoint inhibitor therapy benefit in metastatic melanoma
Source: Nat Commun. 2022 Sep 19;13:5151. doi: 10.1038/s41467-022-32838-4 (PMC9485158; doi:10.1038/s41467-022-32838-4)
Supplement: Supplementary file 8 — Supplementary Dataset 6 [file 41467_2022_32838_MOESM8_ESM.xlsx]

## Sheet: Supplementary_Data_6_Legend
The patients that have low TMB and high classifier scores (through the RF leukocyte proliferation regulation predictor), using the median and the 0.75 of the classifier or TMB scores, for the training, validation and test datasets.

## Sheet: Supplementary_Data_6
0.5 percentile					0.75 percentile
Examined	Liu	riaz	hugo		Examined	Liu	riaz	hugo
RF Pos Low TMB Patient Responded above or below quantile 0.5	Patient10	Pt101	Pt13		RF Pos Low TMB Patient Responded above or below quantile 0.75	Patient10	Pt3	Pt24
	Patient100	Pt104	Pt18			Patient127	Pt30	Pt28
	Patient104	Pt3	Pt21			Patient135	Pt94	Pt34
	Patient107	Pt30	Pt24			Patient147
	Patient118	Pt48	Pt28			Patient148
	Patient125		Pt34			Patient15
	Patient141		Pt35			Patient179
	Patient15		Pt38			Patient187
	Patient150		Pt5			Patient189
	Patient166					Patient192
	Patient168					Patient21
	Patient187					Patient25
	Patient189					Patient4
	Patient197					Patient42
	Patient21					Patient45
	Patient33
	Patient34
	Patient43
	Patient44
	Patient87
