# Supplementary material for: Mutated processes predict immune checkpoint inhibitor therapy benefit in metastatic melanoma
Source: Nat Commun. 2022 Sep 19;13:5151. doi: 10.1038/s41467-022-32838-4 (PMC9485158; doi:10.1038/s41467-022-32838-4)
Supplement: Supplementary file 9 — Supplementary Dataset 7 [file 41467_2022_32838_MOESM9_ESM.xlsx]

## Sheet: Supplementary_Data_7_Legend
One-sided Wilcoxon rank-sum p-values comparing the CIBERSORT inferred abundances between CTNBB1 mutated TCGA SKCM samples and CTNBB1 wild-type TCGA SKCM samples.

## Sheet: Supplementary_Data_7
cell_type	pvalue
B.cells.naive	0.388031
B.cells.memory	0.9969
Plasma.cells	0.114768
T.cells.CD8	6.6842e-05
T.cells.CD4.naive	0.00751394
T.cells.CD4.memory.resting	0.995137
T.cells.CD4.memory.activated	0.0263181
T.cells.follicular.helper	5.30297e-07
T.cells.regulatory..Tregs.	8.0832e-08
T.cells.gamma.delta	0.0028128
NK.cells.resting	0.231975
NK.cells.activated	8.10654e-06
Monocytes	0.904392
Macrophages.M0	0.000121997
Macrophages.M1	0.134599
Macrophages.M2	1
Dendritic.cells.resting	0.520292
Dendritic.cells.activated	0.995191
Mast.cells.resting	0.978053
Mast.cells.activated	0.424285
Eosinophils	0.528237
Neutrophils	0.999685
