# Supplementary material for: Mutated processes predict immune checkpoint inhibitor therapy benefit in metastatic melanoma
Source: Nat Commun. 2022 Sep 19;13:5151. doi: 10.1038/s41467-022-32838-4 (PMC9485158; doi:10.1038/s41467-022-32838-4)
Supplement: Supplementary file 10 — Supplementary Dataset 8 [file 41467_2022_32838_MOESM10_ESM.xlsx]

## Sheet: Supplemantry_Data_8_Legend
Two-sided Spearman correlation coefficient and p-values correlating the mutation signatures (columns) with the leukocyte proliferation regulation RF classifier scores, when applied to different cancer types from TCGA (rows).

## Sheet: Supplementary_Data_8
	Signature.1_spearman_coef	Signature.1_p_value	Signature.10_spearman_coef	Signature.10_p_value	Signature.11_spearman_coef	Signature.11_p_value	Signature.12_spearman_coef	Signature.12_p_value	Signature.13_spearman_coef	Signature.13_p_value	Signature.14_spearman_coef	Signature.14_p_value	Signature.15_spearman_coef	Signature.15_p_value	Signature.16_spearman_coef	Signature.16_p_value	Signature.17_spearman_coef	Signature.17_p_value	Signature.18_spearman_coef	Signature.18_p_value	Signature.19_spearman_coef	Signature.19_p_value	Signature.2_spearman_coef	Signature.2_p_value	Signature.20_spearman_coef	Signature.20_p_value	Signature.21_spearman_coef	Signature.21_p_value	Signature.22_spearman_coef	Signature.22_p_value	Signature.23_spearman_coef	Signature.23_p_value	Signature.24_spearman_coef	Signature.24_p_value	Signature.25_spearman_coef	Signature.25_p_value	Signature.26_spearman_coef	Signature.26_p_value	Signature.27_spearman_coef	Signature.27_p_value	Signature.28_spearman_coef	Signature.28_p_value	Signature.29_spearman_coef	Signature.29_p_value	Signature.3_spearman_coef	Signature.3_p_value	Signature.30_spearman_coef	Signature.30_p_value	Signature.4_spearman_coef
CESC	-0.202196	0.000543767	-0.0234414	0.691492	-0.0960023	0.10337	-0.0352606	0.550496	0.119668	0.0420674	0.00324568	0.956188	0.00162213	0.978095	-0.0591734	0.316118	0.0345476	0.558589	0.0276231	0.640037	-0.0568386	0.335624	0.0817677	0.16564	-0.0929277	0.114948	-0.0650099	0.27066	-0.114162	0.0525393	-0.0826195	0.161262	-0.0675177	0.252569	-0.000633551	0.991444	0.0254771	0.666247	-0.0265018	0.653679	-0.0167434	0.776852	0.0207213	0.725759	-0.0150659	0.798704	0.0456647	0.439321	-0.0160325
PRAD	0.0292248	0.516955	-0.0384183	0.394192	-0.00744429	0.868912	-0.02798	0.534973	0.0509274	0.258567	0.00454967	0.919657	0.0515143	0.253113	-0.00276515	0.951118	0.00600538	0.894083	0.0103544	0.818433	-0.0482263	0.284714	0.0697908	0.121349	-0.0381789	0.397147	-0.00923238	0.837819	0.0574527	0.202391	-0.0765259	0.0893085	0.124382	0.00563508	-0.0341219	0.449232	-0.0365596	0.417486	0.0740478	0.100201	0.0169555	0.706971	0.0674189	0.134558	0.0167012	0.711168	-0.00663711	0.883018	-0.119424
THCA	0.0118835	0.792607	0.0446931	0.322509	-0.0162428	0.719304	-0.00900113	0.842145	0.063296	0.160973	0.0307165	0.496661	0.0278829	0.537222	0.00158614	0.972006	0.0185023	0.682252	-0.0570658	0.206377	0.0063948	0.887487	0.0362448	0.422457	-0.00716861	0.87398	-0.0213646	0.636399	-0.0100738	0.823625	-0.0282762	0.531495	0.0543053	0.229219	-0.0660777	0.143318	-0.0632142	0.161515	0.0187971	0.677472	0.0559195	0.215654	0.0170828	0.705446	0.0560284	0.21476	-0.0263743	0.559474	-0.0318906
BLCA	-0.160337	0.00112296	0.0336507	0.496829	-0.0335507	0.49811	0.0674789	0.172654	0.0939417	0.057358	0.0984838	0.0462721	0.0473028	0.339366	-0.0873405	0.0773139	-0.028692	0.562377	-0.05775	0.24331	-0.0108108	0.827242	0.0648813	0.189818	-0.0540352	0.275015	-0.0512929	0.300149	-0.00581431	0.906565	0.0879395	0.0752973	-0.00505765	0.918679	0.00582435	0.906404	0.0292129	0.5553	0.0764762	0.122089	0.0305297	0.537606	-0.072324	0.143771	0.102493	0.0380364	-0.0366155	0.459669	0.0570643
HNSC	-0.150481	0.000675486	0.0351248	0.430004	0.0527972	0.235342	0.0885379	0.0463083	0.0287664	0.518112	-0.0489937	0.270847	-0.0579475	0.192692	-0.00793429	0.858554	-0.00908954	0.838224	-0.0464366	0.296681	0.00998849	0.822479	0.0309906	0.486273	-0.0342797	0.44119	-0.0342652	0.441383	-0.00143719	0.974248	0.0303408	0.495464	0.0125812	0.777485	0.0114939	0.796272	0.0484084	0.276621	-0.0264882	0.551804	-0.0698487	0.11623	-0.00534639	0.904415	0.0560972	0.20731	0.0384723	0.387341	0.13704
STAD	-0.162998	0.000671864	-0.108902	0.0235951	-0.0758874	0.115259	-0.00534637	0.911774	-0.119858	0.0126679	-0.0106504	0.825304	-0.0401722	0.404912	-0.0339174	0.481981	-0.0508408	0.291734	-0.184179	0.000118123	-0.120524	0.0121783	-0.146962	0.00219607	0.0144237	0.764987	-0.0377985	0.433257	-0.110643	0.0214445	-0.0950391	0.0483706	-0.0665382	0.167434	-0.0442278	0.35912	0.135918	0.00465529	-0.0348968	0.469413	-0.0416707	0.387602	-0.0640434	0.183972	-0.130865	0.00645313	-0.0883401	0.0665973	-0.143768
SKCM	-0.0221614	0.638793	-0.153794	0.00105093	0.0253504	0.591301	-0.0123674	0.79338	-0.158874	0.000708824	-0.0815417	0.0836737	-0.132752	0.0047443	-0.0965993	0.0403097	-0.144092	0.00215804	-0.241384	2.11528e-07	-0.0199878	0.672047	-0.0291852	0.536437	-0.154875	0.000967364	-0.0171232	0.71686	-0.105088	0.0256331	0.134783	0.00413722	-0.253349	4.90762e-08	0.0444584	0.346194	-0.0233208	0.62134	-0.0675136	0.152309	-0.0651079	0.167492	-0.0580617	0.218451	-0.100861	0.0322348	-0.141614	0.00257582	-0.225297
UVM	0.27982	0.0119427	-0.0367179	0.746426	0.381146	0.000486524	-0.0525883	0.643162	-0.0591711	0.602109	-0.0814554	0.47258	-0.138847	0.219336	0.0444856	0.695189	0.285594	0.0102301	-0.070915	0.531913	-0.104974	0.354083	-0.0591711	0.602109	-0.118005	0.297176	0.00986853	0.930767	-0.0426092	0.707452	-0.126439	0.263738	0.0524586	0.643983	-0.070915	0.531913	-0.0591711	0.602109	-0.0258007	0.820288	-0.0652344	0.565356	-0.095915	0.397362	-0.055199	0.626743	0.0155316	0.891236	-0.0763015
UCEC	-0.344065	8.21574e-14	0.161253	0.00063913	-0.0718052	0.130426	0.0615554	0.194945	-0.306183	4.11354e-11	0.264454	1.47777e-08	-0.00889067	0.851641	-0.132076	0.00526208	-0.105545	0.0259856	-0.0813157	0.0866446	-0.00891789	0.851192	-0.325661	1.87575e-12	0.136852	0.00382321	0.00855023	0.85726	-0.183573	9.83113e-05	0.0081878	0.86325	-0.237854	3.84536e-07	-0.0926046	0.0509146	-0.00702267	0.882557	-0.0672553	0.156669	0.0561799	0.236922	-0.116128	0.0142405	-0.30139	8.49897e-11	-0.0349436	0.462164	-0.186094
PAAD	0.0502852	0.509932	0.0171071	0.82272	-0.079695	0.295868	-0.0511687	0.502516	0.105121	0.167442	0.0454676	0.551346	0.0812151	0.286722	-0.0732097	0.33704	0.0558752	0.463983	-0.11815	0.12049	0.0384537	0.614423	0.13813	0.0691171	-0.0386655	0.612473	-0.17091	0.0241442	0.0462997	0.544078	0.0922353	0.226095	0.0336571	0.659291	0.00036226	0.996215	0.00376943	0.960629	-0.0727121	0.340343	0.0255324	0.738061	0.01044	0.891249	0.022605	0.767178	0.0646144	0.396959	-0.106021
UCS	-0.0383931	0.77676	-0.315368	0.0168686	-0.0194954	0.885548	0.0173731	0.897937	-0.158905	0.237743	0.270838	0.041576	0.184925	0.168472	0.0581894	0.667231	-0.166956	0.214496	0.209907	0.117075	0.0082927	0.951182	-0.112498	0.404747	-0.0392532	0.771892	-0.192503	0.151394	0.0326678	0.809372	0.0479396	0.723248	0.00456633	0.973107	0.0701516	0.604082	0.246834	0.0641659	0.0123309	0.927463	0.215366	0.10764	-0.0431295	0.750064	-0.142545	0.290164	-0.180681	0.178629	0.046418
BRCA	-0.0739132	0.040842	0.000667355	0.985288	0.0621291	0.085727	-0.0419476	0.246217	0.162648	6.05763e-06	-0.0242396	0.502937	-0.103753	0.00404538	-0.0283666	0.433058	0.00686799	0.849485	0.0445334	0.218272	-0.0290012	0.422834	0.136268	0.00015498	0.0040887	0.910049	-0.0382437	0.290458	-0.031695	0.38103	0.0132513	0.714238	-0.00120888	0.973353	-0.0262689	0.467855	0.00471306	0.896385	-0.0884556	0.0143268	-0.0446811	0.216747	-0.0263552	0.466393	-0.00857701	0.812657	-0.0186773	0.605765	0.0436486
SARC	-0.0189396	0.772247	-0.102078	0.117838	0.0294669	0.652441	-0.0157794	0.80945	-0.0526719	0.420575	-0.0574933	0.379257	-0.0024645	0.969959	-0.0213486	0.744228	-0.0428878	0.512044	-0.070878	0.278173	-0.0945775	0.147488	-0.0802926	0.219104	-0.07147	0.274169	0.0145625	0.823896	-0.170658	0.00861229	-0.0226234	0.729533	0.097921	0.133638	0.00668737	0.918607	-0.0490676	0.45311	0.0591371	0.365757	-0.115852	0.0756866	-0.00698358	0.915015	0.0623873	0.339955	-0.0230668	0.724445	-0.0440576
THYM	0.00412614	0.964174	0.120325	0.188637	0.0497111	0.588176	0.0402657	0.661021	0.0853583	0.351908	0.115016	0.209037	-0.238627	0.00839287	0.195686	0.0314727	0.0328711	0.720399	0.00731096	0.936566	0.122477	0.180795	0.00128064	0.988877	-0.0431618	0.638305	0.162265	0.0753718	-0.0214524	0.815331	0.0605585	0.50936	0.0549658	0.549306	0.20034	0.0275767	-0.0320956	0.726732	-0.0353067	0.700636	0.010781	0.906572	-0.05785	0.528516	-0.0238839	0.794838	0.156343	0.0868098	0.00115011
TGCT	0.150125	0.0907591	0.120995	0.17368	-0.000405308	0.996377	-0.117729	0.185671	-0.0370933	0.677638	0.132798	0.13509	-0.000674626	0.99397	-0.0528325	0.553662	-0.045387	0.610948	-0.119191	0.18023	-0.0798365	0.370351	0.0618417	0.488021	-0.0122236	0.891076	-0.0563268	0.527704	-0.0352254	0.693032	0.0145216	0.870762	0.111102	0.211845	-0.0120407	0.892696	-0.0291208	0.744196	0.11338	0.202566	-0.116529	0.190225	0.0459416	0.606593	-0.0517744	0.561642	0.157103	0.0765615	0.060862
ESCA	0.0835521	0.259486	-0.108168	0.143865	-0.00905675	0.902886	-0.0280764	0.705189	-0.0216562	0.770446	-0.0173086	0.815604	-0.0309659	0.676474	-0.180061	0.0144512	0.22736	0.00191054	-0.0408421	0.582002	-0.0570692	0.441611	-0.112824	0.127294	-0.0740089	0.318069	0.0486613	0.511847	-0.0177269	0.81123	0.118959	0.107757	-0.0438191	0.554772	-0.0298031	0.687976	0.0692072	0.350564	-0.0739843	0.31823	0.0677997	0.360473	-0.00839317	0.90997	0.110828	0.134208	-0.0559499	0.450633	0.0453801
KICH	-0.0897194	0.477245	0.11297	0.370254	0.119825	0.341734	-0.00562244	0.964545	0.219356	0.07915	0.139788	0.266739	0.032387	0.797863	0.128434	0.307916	0.0179096	0.887395	-0.0303317	0.810445	-0.0895933	0.477867	-0.0202906	0.872542	0.000255082	0.998391	0.0122662	0.922744	0.0279654	0.824989	0.315492	0.0104682	0.0660942	0.600904	-0.107703	0.393124	-0.0553481	0.661453	-0.0553481	0.661453	0.0510925	0.686071	0.223947	0.0729187	-0.000235436	0.998515	0.185062	0.139985	0.22928
LUSC	-0.129524	0.00478139	-0.0222894	0.628713	-0.0632763	0.169471	0.00976432	0.832261	-0.00357509	0.938188	-0.0507168	0.27098	-0.120892	0.0084904	-0.0684643	0.137066	-0.0790481	0.0859202	-0.00771097	0.867164	-0.0567682	0.217817	-0.0237034	0.607095	0.052174	0.257433	-0.00575448	0.900665	-0.00323028	0.944139	0.0708183	0.124036	-0.0275266	0.550379	-0.00135674	0.976522	-0.0340627	0.459865	0.0487546	0.289979	-0.00766425	0.867962	0.0488985	0.288557	-0.00987682	0.830357	-0.00484839	0.916243	0.18152
LGG	-0.0356936	0.42349	0.0538665	0.226902	-0.0327454	0.462806	0.0203557	0.648137	0.0489961	0.271776	-0.00873227	0.844805	-0.0360253	0.419191	0.0377228	0.3976	0.0109465	0.806155	-0.0103729	0.816126	0.0173736	0.696917	-0.0326872	0.463601	-0.0386979	0.385506	-0.0164326	0.712584	0.0057403	0.897612	0.0454087	0.308474	-0.0150417	0.735966	-0.0469854	0.29196	0.0161347	0.71757	0.00984644	0.825304	-0.0783301	0.078647	-0.0288729	0.517396	0.0539719	0.225993	0.00923498	0.835994	-0.0144362
LUAD	-0.194405	1.1049e-05	-0.0899714	0.0434941	-0.0441694	0.322359	0.00670075	0.880718	0.0296835	0.506125	-0.0200292	0.653733	-0.142676	0.00132017	-0.0939028	0.0350711	-0.067823	0.128362	0.0275841	0.536679	-0.0965634	0.0301947	0.0634656	0.154824	0.072951	0.101869	-0.0407684	0.361056	-0.0930565	0.0367565	-0.113604	0.0107004	-0.000299774	0.994644	-0.0221536	0.619773	0.0179633	0.687458	0.0653962	0.14263	-0.0765358	0.0860747	-0.0594162	0.18294	-0.124691	0.00505806	-0.091544	0.0399398	0.341474
LIHC	-0.026964	0.609111	-0.0280996	0.594111	0.0333779	0.526709	-0.0106547	0.839897	-0.102626	0.051057	-0.0227461	0.666226	-0.133079	0.01126	0.0599039	0.25561	0.0102443	0.845986	0.0330903	0.530279	-0.122027	0.0202123	-0.0536353	0.308828	0.131749	0.0121083	0.024207	0.646203	0.0774447	0.141399	0.0228932	0.664199	-0.000903534	0.986332	0.0568727	0.280495	0.0327125	0.534988	-0.0633583	0.229165	-0.0413345	0.433006	0.0511864	0.331471	0.00239224	0.963822	0.0558902	0.288901	0.176942
KIRP	0.0726887	0.22533	-0.0205271	0.732364	0.0682132	0.255269	0.0396002	0.509297	-0.0193614	0.747029	-0.00254165	0.966228	-0.00106279	0.985875	-0.03345	0.577269	-0.0355802	0.553252	-0.127587	0.0328325	0.0443106	0.460208	0.0563895	0.347164	0.0321916	0.591684	0.152571	0.010571	0.013574	0.8211	-0.0762325	0.203459	0.0103146	0.863572	-0.0418632	0.485378	0.0747721	0.212278	-0.0179103	0.765413	-0.0185458	0.757346	0.12171	0.0418453	0.115437	0.0536767	-0.0523857	0.382522	0.0217003
KIRC	0.018413	0.740875	-0.00217566	0.968834	0.0885963	0.110897	0.00861169	0.877094	-0.05565	0.317236	-0.029305	0.598623	-0.00795911	0.886342	0.0107361	0.847109	0.0127992	0.8182	-0.0701112	0.207442	-0.0712138	0.200368	-0.00279192	0.960012	0.0133926	0.809927	-0.0130336	0.81493	0.0297907	0.592575	-0.0365776	0.511122	-0.0188125	0.735461	-0.0760437	0.171439	-0.0194851	0.726374	0.069913	0.208733	0.0304151	0.584839	-0.075919	0.172144	0.0370979	0.505127	0.0334543	0.547873	0.00201037
GBM	0.0590912	0.2989	-0.0646898	0.255365	0.00813303	0.886407	-0.0486457	0.392591	-0.0898894	0.113641	0.0646612	0.255575	-0.0653402	0.250607	-0.051001	0.370053	0.0263602	0.64331	-0.0348051	0.540863	0.01666	0.769798	-0.0311434	0.584282	0.0297252	0.601522	-0.00386096	0.945933	-0.0273941	0.630342	-0.0583197	0.305264	-0.0366989	0.519054	0.0523976	0.357075	-0.0640835	0.259855	0.00662175	0.907409	-0.0269149	0.636338	-0.0268815	0.636758	-0.0579195	0.308601	0.0220856	0.698043	-0.0585131
OV	-0.164552	0.197487	0.0149401	0.907482	0.0849294	0.508096	0.102143	0.425693	-0.116616	0.362722	0.120708	0.346012	0.275841	0.0286535	-0.0480653	0.708342	-0.127398	0.319735	0.0165357	0.897651	0.00820966	0.949083	0.137526	0.282449	-0.293359	0.0196253	0.239051	0.0591781	0.221137	0.0815597	-0.135168	0.29086	0.00590798	0.963347	0.189931	0.135975	-0.148777	0.244537	-0.0621288	0.628581	0.286208	0.0229651	-0.0431254	0.737173	-0.149272	0.242951	0.0830362	0.517632	0.238746
MESO	-0.111966	0.322756	0.309947	0.00514403	-0.110605	0.328711	0.0781457	0.490817	0.263763	0.0180754	0.0665971	0.557244	0.0651858	0.565647	-0.274819	0.0136223	-0.147374	0.192048	0.0715621	0.528167	0.200641	0.0743369	-0.00671205	0.95288	0.0339883	0.764709	-0.0779698	0.491796	-0.15374	0.173336	-0.0241606	0.831539	0.089174	0.431509	0.106159	0.348643	-0.156695	0.165119	-0.0359748	0.75139	0.0440007	0.698351	-0.133499	0.237782	0.0888114	0.433392	0.086213	0.447019	0.109319
ACC	0.0458063	0.664594	0.0522643	0.620751	0.130428	0.215264	-0.155485	0.138877	0.24317	0.0195076	0.215157	0.0394283	0.0309175	0.769854	-0.0870957	0.409065	-0.0641823	0.543303	-0.133257	0.205394	-0.210729	0.043768	0.212255	0.0422295	0.0744884	0.480387	0.144455	0.169493	-0.0956635	0.364349	0.000347164	0.997379	0.0361616	0.732186	0.00194144	0.985346	-0.145043	0.167744	-0.00517314	0.960966	-0.0156218	0.882501	-0.120362	0.253101	0.0457186	0.665198	0.00711441	0.946337	0.103899
READ	-0.138171	0.196606	0.0291484	0.786271	-0.172539	0.105906	-0.0596431	0.578749	-0.0629456	0.557866	0.0298216	0.781457	0.101652	0.343187	-0.187733	0.078114	0.0315117	0.769406	0.0770299	0.47307	-0.013706	0.898561	-0.00115258	0.991447	0.0195378	0.855794	0.0306617	0.77546	-0.293585	0.00523296			0.0177109	0.869152	0.0250526	0.815729			0.145835	0.172676	-0.0920979	0.390675	-0.123775	0.247829	0.028575	0.790379			0.0824721
COAD	-0.412464	3.56494e-13	-0.0700816	0.237424	0.00130967	0.982407	0.0568687	0.337911	-0.24479	2.84537e-05	0.094059	0.112459	0.122021	0.0391851	-0.081265	0.170511	-0.112691	0.0569745	-0.159223	0.0069726	-0.0617645	0.297898	-0.18877	0.00133994	0.0030371	0.959216	0.149291	0.0114758	-0.113208	0.0558384	0.0188535	0.750885	-0.149468	0.0113774	-0.0426798	0.472173	0.236716	5.27022e-05	0.028592	0.63015	-0.0695488	0.241018	-0.203086	0.000549211	-0.189987	0.00124501	0.018002	0.761788	-0.113635
PCPG	0.0304142	0.686097	0.0937141	0.212114	0.0796681	0.289097	-0.0549826	0.464769	-0.0174843	0.816303	-0.0308012	0.682318	0.033547	0.655735	-0.0299066	0.691066	-0.0416077	0.580254	-0.118778	0.113281	-0.0537574	0.474792	-0.125601	0.093876	-0.121382	0.105536	-0.000366441	0.996116	0.00290135	0.969253	0.133984	0.0737612	0.0281149	0.708709	0.139745	0.0620802	-0.0467313	0.53448	-0.0342464	0.649031	-0.101141	0.177931	0.0953585	0.204167	0.0120488	0.872819	-0.0474448	0.528253	-0.176787
DLBC	-0.256198	0.125874	0.27221	0.103122	0.169028	0.317268	-0.0710563	0.676011	0.267153	0.10994	-0.104388	0.538651	0.0784719	0.644328			0.00259115	0.987856	-0.045323	0.789959	0.263074	0.115685	0.268833	0.107638	-0.0813977	0.631992	0.0402779	0.812899	-0.047907	0.778276	-0.117923	0.486988	0.421582	0.00935617	0.168331	0.319296	0.0963578	0.570492	-0.0777872	0.647229	0.0959953	0.571949	-0.243175	0.14698	0.0945716	0.577689	-0.0428232	0.801305	0.0401491
CHOL	0.0701993	0.68413	0.259064	0.127083	-0.136449	0.427473	0.0846141	0.623675	-0.0824441	0.632634	-0.0678456	0.694201	0.0668291	0.698566	0.0370228	0.830258	0.28012	0.0979807	-0.207101	0.225534	-0.224816	0.187423	-0.0173174	0.92015	-0.207691	0.224184	-0.199003	0.244602	-0.060043	0.727947	-0.047336	0.783972	-0.0374387	0.828379	0.160981	0.348279	0.115182	0.503537	0.217508	0.202553	0.269866	0.111442	-0.212459	0.213489	0.17271	0.313798	0.271599	0.109075	0.173911
[truncated: 11 more columns]
