# Supplementary material for: Mutated processes predict immune checkpoint inhibitor therapy benefit in metastatic melanoma
Source: Nat Commun. 2022 Sep 19;13:5151. doi: 10.1038/s41467-022-32838-4 (PMC9485158; doi:10.1038/s41467-022-32838-4)
Supplement: Supplementary file 11 — Supplementary Dataset 9 [file 41467_2022_32838_MOESM11_ESM.xlsx]

## Sheet: Supplementary_Data_9_Legend
Feature reduction analysis applied to the top four biological process RF classifiers, including the ROC AUC for the training, validation and test, as well as the genes selected in each iteration.

## Sheet: Supplementary_Data_9
pathway	train_roc_auc_score	validation_roc_auc_score	test_roc_auc_score	number_of_genes	pathway_genes
GO_REGULATION_OF_LEUKOCYTE_PROLIFERATION	0.833095	0.714465	0.757703	51	['CCDC88B', 'ERBB2', 'PTPN22', 'IL13', 'IL12B', 'FOXP3', 'TNFSF18', 'CD244', 'IFNG', 'SOS1', 'NCKAP1L', 'ANXA1', 'IL2', 'PTPRC', 'MAD1L1', 'CLEC4G', 'IL1B', 'CARD11', 'LILRB2', 'SLC39A10', 'GPAM', 'RASAL3', 'PDE5A', 'TNFSF4', 'PKN1', 'SYK', 'CD300A', 'TLR4', 'IL3', 'SFTPD', 'VCAM1', 'CD86', 'MNDA', 'TMIGD2', 'WNT3A', 'CD6', 'PTPN6', 'RC3H1', 'INPP5D', 'HLA-DRB1', 'EFNB1', 'ICOSLG', 'TCF3', 'HHLA2…
GO_HORMONE_MEDIATED_SIGNALING_PATHWAY	0.792543	0.755346	0.733894	55	['SSTR5', 'NR0B2', 'SAFB', 'ESRRG', 'LATS1', 'NR6A1', 'NCOA3', 'SSTR4', 'SSTR3', 'RORC', 'NR2E1', 'DDX54', 'RBFOX2', 'NR1H4', 'NR4A2', 'GHSR', 'THRAP3', 'NEDD4', 'MED24', 'MED13', 'NR4A3', 'PAQR5', 'FSHR', 'UBR5', 'TRIP4', 'THRB', 'PMEPA1', 'ESRRB', 'ESR2', 'OR51E2', 'NCOA4', 'LHCGR', 'PPARGC1A', 'PPARGC1B', 'SSTR1', 'BMP7', 'HNF4G', 'NR1D2', 'CRHBP', 'NR2F1', 'HNF4A', 'NR0B1', 'RORB', 'JAK2', 'P…
GO_REGULATION_OF_LEUKOCYTE_PROLIFERATION	0.790398	0.705031	0.756303	35	['NCK2', 'SOS1', 'TNFSF4', 'EFNB1', 'PKN1', 'ATM', 'VCAM1', 'PTPN22', 'CD1D', 'IL13', 'PDE5A', 'SYK', 'TMIGD2', 'IL2', 'PTPN6', 'TCF3', 'CD244', 'SOX11', 'MAD1L1', 'CCDC88B', 'SPTA1', 'SPN', 'ERBB2', 'PTPRC', 'HLA-DRB1', 'CD6', 'HHLA2', 'SLC39A10', 'CARD11', 'TLR4', 'IL1B', 'MNDA', 'IL5', 'VAV3', 'TNFRSF21']
GO_REGULATION_OF_LEUKOCYTE_PROLIFERATION	0.800204	0.762264	0.704482	39	['GPAM', 'LILRB2', 'VCAM1', 'IL2', 'TMIGD2', 'SPTA1', 'SOX11', 'SOS1', 'PDE5A', 'PKN1', 'NCK2', 'IL13', 'ERBB2', 'SPN', 'ICOSLG', 'PRDM1', 'SFTPD', 'CTNNB1', 'CCDC88B', 'TCF3', 'DLG1', 'ANXA1', 'HLA-DRB1', 'WNT3A', 'NCKAP1L', 'AHR', 'INPP5D', 'IL3', 'FOXP3', 'TLR4', 'IL5', 'TNFSF4', 'CD6', 'MAD1L1', 'IDO1', 'MNDA', 'PTPRC', 'SYK', 'CD1D']
GO_HORMONE_MEDIATED_SIGNALING_PATHWAY	0.808172	0.703145	0.736695	51	['MED13', 'LATS1', 'BRCA1', 'SSTR3', 'MED24', 'RB1', 'JAK2', 'ESR1', 'CRHBP', 'NR0B1', 'LHCGR', 'NKX3-1', 'RORB', 'BMP7', 'MED14', 'OR51E2', 'NR4A2', 'CTNNB1', 'NR5A2', 'NEDD4', 'NR3C1', 'RBM14', 'SSTR5', 'FSHR', 'ESR2', 'GHSR', 'RHOXF1', 'THRAP3', 'RBFOX2', 'PPARG', 'NR1D1', 'NR2E1', 'PPARGC1B', 'NR0B2', 'NUP62', 'NR1H4', 'HNF4A', 'PPARGC1A', 'NCOA1', 'RARG', 'NR6A1', 'PAQR5', 'DDX54', 'NR2F1', …
GO_REGULATION_OF_LEUKOCYTE_PROLIFERATION	0.786415	0.768553	0.739496	27	['CD300A', 'LILRB2', 'IL12B', 'CHRNB2', 'AHR', 'WNT3A', 'IL3', 'CD6', 'IL5', 'PKN1', 'HLA-DRB1', 'SPTA1', 'FOXP3', 'MNDA', 'ANXA1', 'PDE5A', 'IFNG', 'CCDC88B', 'HHLA2', 'TMIGD2', 'SFTPD', 'PRDM1', 'TNFSF18', 'MAD1L1', 'IL1B', 'SOX11', 'DLG1']
GO_HORMONE_MEDIATED_SIGNALING_PATHWAY	0.785802	0.730818	0.726891	46	['NR1H4', 'ESRRB', 'HNF4G', 'PPARGC1B', 'SSTR5', 'MED13', 'RB1', 'PRLR', 'PPARG', 'ESR2', 'NKX3-1', 'HNF4A', 'ARID1A', 'RARG', 'NUP62', 'GHSR', 'SSTR1', 'OR51E2', 'PMEPA1', 'LEF1', 'CTNNB1', 'RBFOX2', 'SSTR4', 'JAK2', 'PAQR5', 'RBM14', 'LHCGR', 'TRIP4', 'ESR1', 'NR2F1', 'NR6A1', 'UBR5', 'NR0B1', 'NCOA3', 'SAFB', 'NR0B2', 'RORB', 'DDX54', 'ESRRG', 'FSHR', 'BMP7', 'RORC', 'THRAP3', 'RHOXF1', 'SSTR3…
GO_REGULATION_OF_LEUKOCYTE_PROLIFERATION	0.788764	0.773585	0.705882	36	['VCAM1', 'PRDM1', 'TNFSF4', 'TMIGD2', 'IL2', 'ANXA1', 'SOS1', 'ERBB2', 'NCK2', 'ICOSLG', 'VAV3', 'MAD1L1', 'FOXP3', 'IL12B', 'SOX11', 'IL3', 'IL1B', 'PTPN22', 'SYK', 'INPP5D', 'SPTA1', 'PTPRC', 'EFNB1', 'PKN1', 'NCKAP1L', 'LILRB1', 'DLG1', 'SFTPD', 'CD86', 'AHR', 'IDO1', 'TICAM1', 'LILRB2', 'RC3H1', 'ATM', 'CTNNB1']
GO_REGULATION_OF_T_CELL_PROLIFERATION	0.796118	0.755975	0.708683	30	['CD244', 'LILRB1', 'CLEC4G', 'TNFSF4', 'RASAL3', 'CD6', 'CCDC88B', 'LILRB2', 'SPN', 'HLA-DRB1', 'CTNNB1', 'FOXP3', 'TMIGD2', 'ANXA1', 'HHLA2', 'IL12B', 'ICOSLG', 'IL1B', 'DLG1', 'NCKAP1L', 'PTPRC', 'ERBB2', 'GPAM', 'NCK2', 'SPTA1', 'CARD11', 'TNFRSF21', 'IDO1', 'VCAM1', 'CD86']
GO_REGULATION_OF_LEUKOCYTE_PROLIFERATION	0.790501	0.749686	0.704482	44	['SPTA1', 'VCAM1', 'TLR4', 'TNFSF18', 'TNFRSF21', 'CTNNB1', 'AHR', 'LILRB1', 'IDO1', 'LILRB2', 'EFNB1', 'SLC39A10', 'NCK2', 'CCDC88B', 'CD1D', 'SPN', 'PDE5A', 'IL13', 'VAV3', 'RC3H1', 'IL2', 'TNFSF4', 'MAD1L1', 'NCKAP1L', 'SFTPD', 'FOXP3', 'CD6', 'DLG1', 'TICAM1', 'TCF3', 'PKN1', 'PTPN22', 'HHLA2', 'RASAL3', 'ICOSLG', 'TMIGD2', 'PTPRC', 'CD86', 'ATM', 'IL12B', 'INPP5D', 'CARD11', 'WNT3A', 'HLA-DR…
GO_HORMONE_MEDIATED_SIGNALING_PATHWAY	0.792748	0.774843	0.70028	47	['NR4A3', 'ESRRG', 'SAFB', 'PPARGC1B', 'RHOXF1', 'SSTR1', 'MED14', 'FSHR', 'RORC', 'LEF1', 'NR1D2', 'NR6A1', 'CRHBP', 'MED13', 'NR3C2', 'PPARG', 'RBM14', 'RB1', 'NR1D1', 'ESR2', 'SSTR4', 'NR0B1', 'DDX54', 'TRIP4', 'SSTR3', 'JAK2', 'RARG', 'CTNNB1', 'NCOA1', 'PAQR5', 'LHCGR', 'NCOA3', 'MED24', 'NR2F1', 'NR0B2', 'PGR', 'NR5A2', 'BRCA1', 'UBR5', 'PRLR', 'ARID1A', 'NUP62', 'NR3C1', 'ESRRB', 'PMEPA1',…
GO_HORMONE_MEDIATED_SIGNALING_PATHWAY	0.77191	0.728302	0.711485	39	['CTNNB1', 'NR2F1', 'DDX54', 'NR1H3', 'NR6A1', 'LHCGR', 'RORB', 'NR5A2', 'JAK2', 'SAFB', 'RBFOX2', 'NR3C1', 'NR4A2', 'PPARG', 'SSTR3', 'ESRRB', 'HNF4G', 'PPARGC1B', 'NR4A3', 'NCOA1', 'ESRRG', 'RB1', 'PGR', 'HNF4A', 'CRHBP', 'NEDD4', 'NR1D1', 'PMEPA1', 'NR2E1', 'SSTR4', 'ESR2', 'ESR1', 'BRCA1', 'RORC', 'THRAP3', 'ARID1A', 'NR1D2', 'LEF1', 'LATS1']
GO_REGULATION_OF_LEUKOCYTE_PROLIFERATION	0.812462	0.728931	0.735294	48	['SYK', 'CTNNB1', 'TNFSF4', 'AHR', 'DLG1', 'TCF3', 'TMIGD2', 'TNFRSF21', 'PTPN6', 'IL3', 'IL5', 'CCDC88B', 'LILRB1', 'EFNB1', 'SFTPD', 'MNDA', 'SPTA1', 'IL13', 'IL1B', 'HHLA2', 'INPP5D', 'TNFSF18', 'WNT3A', 'NCK2', 'GPAM', 'RC3H1', 'ICOSLG', 'CD1D', 'LILRB2', 'CLEC4G', 'ANXA1', 'RASAL3', 'CARD11', 'PDE5A', 'SLC39A10', 'VAV3', 'IL2', 'PKN1', 'IFNG', 'SPN', 'ERBB2', 'ATM', 'IDO1', 'VCAM1', 'PRDM1',…
GO_REGULATION_OF_LEUKOCYTE_PROLIFERATION	0.77855	0.738365	0.703081	31	['VCAM1', 'CD300A', 'INPP5D', 'DLG1', 'RC3H1', 'MNDA', 'CLEC4G', 'CD244', 'TICAM1', 'EFNB1', 'IDO1', 'SOS1', 'SPTA1', 'TLR4', 'NCK2', 'ERBB2', 'SPN', 'IL1B', 'SLC39A10', 'PDE5A', 'MAD1L1', 'IL13', 'PRDM1', 'HHLA2', 'PTPRC', 'ICOSLG', 'IL3', 'TNFSF4', 'WNT3A', 'ATM', 'SOX11']
GO_ATPASE_BINDING	0.759755	0.716352	0.733894	14	['USP25', 'DNAJB1', 'ATP6V0A2', 'ANK1', 'ANK2', 'SLC26A9', 'HRC', 'ABCA1', 'WFS1', 'ATP6V0A4', 'TRPC6', 'ADCY10', 'TOR1AIP1', 'LCK']
GO_HORMONE_MEDIATED_SIGNALING_PATHWAY	0.783963	0.713208	0.714286	25	['THRAP3', 'NR1D1', 'NR4A3', 'PMEPA1', 'NR0B2', 'NKX3-1', 'SSTR3', 'NR3C2', 'ESRRG', 'MED13', 'NR5A2', 'MED14', 'LATS1', 'NCOA3', 'JAK2', 'ESR2', 'SSTR4', 'UBR5', 'NR3C1', 'RBFOX2', 'PPARGC1B', 'LHCGR', 'HNF4G', 'THRB', 'PGR']
GO_REGULATION_OF_LEUKOCYTE_PROLIFERATION	0.777528	0.750943	0.752101	31	['NCKAP1L', 'IL2', 'INPP5D', 'VCAM1', 'ATM', 'NCK2', 'IL1B', 'GPAM', 'ERBB2', 'PTPRC', 'LILRB1', 'DLG1', 'CCDC88B', 'SPN', 'SOS1', 'TNFRSF21', 'CHRNB2', 'SLC39A10', 'PRDM1', 'SOX11', 'TNFSF18', 'LILRB2', 'HLA-DRB1', 'TMIGD2', 'MNDA', 'IL13', 'MAD1L1', 'TNFSF4', 'IL5', 'SPTA1', 'CARD11']
GO_REGULATION_OF_LEUKOCYTE_PROLIFERATION	0.760981	0.741509	0.736695	34	['SOS1', 'TCF3', 'FOXP3', 'PRDM1', 'IDO1', 'CARD11', 'SLC39A10', 'IL1B', 'PDE5A', 'SOX11', 'AHR', 'RC3H1', 'DLG1', 'MNDA', 'IL2', 'HHLA2', 'CCDC88B', 'NCKAP1L', 'EFNB1', 'CD86', 'TNFRSF21', 'IL12B', 'CHRNB2', 'IL5', 'SFTPD', 'IFNG', 'TNFSF18', 'INPP5D', 'TMIGD2', 'TICAM1', 'PTPRC', 'CD1D', 'MAD1L1', 'IL13']
GO_HORMONE_MEDIATED_SIGNALING_PATHWAY	0.781818	0.748428	0.752101	38	['LHCGR', 'ARID1A', 'NCOA1', 'ESR2', 'ESRRB', 'SSTR5', 'NR2E1', 'NR1H4', 'NR2F1', 'NR1D2', 'NR6A1', 'NEDD4', 'RORB', 'RARG', 'PGR', 'GHSR', 'SAFB', 'PMEPA1', 'NR0B2', 'UBR5', 'CRHBP', 'MED13', 'JAK2', 'HNF4A', 'NR1H3', 'THRAP3', 'PRLR', 'NCOA3', 'SSTR3', 'NUP62', 'ESRRG', 'RORC', 'SSTR4', 'NCOA4', 'NR0B1', 'FSHR', 'PPARGC1B', 'PPARGC1A']
GO_REGULATION_OF_LEUKOCYTE_PROLIFERATION	0.814709	0.779245	0.710084	51	['SOS1', 'TMIGD2', 'IDO1', 'AHR', 'WNT3A', 'GPAM', 'SPTA1', 'CLEC4G', 'CD300A', 'HLA-DRB1', 'CTNNB1', 'CHRNB2', 'VCAM1', 'TNFSF4', 'FOXP3', 'NCKAP1L', 'HHLA2', 'TLR4', 'NCK2', 'ATM', 'MNDA', 'RASAL3', 'SOX11', 'IL2', 'IL13', 'IL12B', 'PTPRC', 'SPN', 'TNFSF18', 'PTPN6', 'IL1B', 'EFNB1', 'TICAM1', 'LILRB1', 'PTPN22', 'CD1D', 'SFTPD', 'RC3H1', 'TCF3', 'ANXA1', 'SYK', 'CCDC88B', 'CD244', 'PDE5A', 'MA…
GO_REGULATION_OF_LEUKOCYTE_PROLIFERATION	0.770684	0.821384	0.714286	25	['WNT3A', 'TMIGD2', 'IL3', 'PTPN6', 'SYK', 'MNDA', 'INPP5D', 'DLG1', 'GPAM', 'AHR', 'ERBB2', 'IL2', 'TLR4', 'CCDC88B', 'ANXA1', 'LILRB2', 'SOS1', 'PKN1', 'SPN', 'CD244', 'CARD11', 'CTNNB1', 'LILRB1', 'CD86', 'CHRNB2']
GO_REGULATION_OF_LEUKOCYTE_PROLIFERATION	0.791828	0.768553	0.703081	41	['CARD11', 'SYK', 'PDE5A', 'PTPN6', 'CD300A', 'PTPN22', 'TCF3', 'HHLA2', 'PRDM1', 'LILRB2', 'RC3H1', 'WNT3A', 'TLR4', 'DLG1', 'MAD1L1', 'GPAM', 'VCAM1', 'IL2', 'TICAM1', 'PTPRC', 'SPN', 'ANXA1', 'SOX11', 'CTNNB1', 'INPP5D', 'TNFSF18', 'ATM', 'CCDC88B', 'IL1B', 'CD86', 'SOS1', 'ICOSLG', 'IL13', 'CLEC4G', 'EFNB1', 'SPTA1', 'PKN1', 'IL12B', 'IDO1', 'NCKAP1L', 'AHR']
GO_HORMONE_MEDIATED_SIGNALING_PATHWAY	0.794893	0.722642	0.719888	50	['ARID1A', 'RARG', 'NR0B1', 'NR5A2', 'THRAP3', 'SSTR5', 'CRHBP', 'UBR5', 'NR2F1', 'MED13', 'NR4A3', 'ESRRB', 'DDX54', 'PRLR', 'RORC', 'BMP7', 'RBM14', 'PMEPA1', 'OR51E2', 'RB1', 'SSTR3', 'SAFB', 'JAK2', 'NR1H4', 'GHSR', 'RORB', 'HNF4A', 'SSTR1', 'MED24', 'NR4A2', 'NCOA3', 'ESRRG', 'NUP62', 'RBFOX2', 'CTNNB1', 'PPARGC1B', 'SSTR4', 'NCOA4', 'NR1D2', 'ESR2', 'LHCGR', 'BRCA1', 'NEDD4', 'NR3C1', 'PGR'…
GO_HORMONE_MEDIATED_SIGNALING_PATHWAY	0.797242	0.731447	0.703081	53	['OR51E2', 'MED13', 'NR3C2', 'NKX3-1', 'PADI2', 'THRB', 'NR2F1', 'NR1D2', 'HNF4A', 'RORB', 'NR6A1', 'RB1', 'PRLR', 'LHCGR', 'SAFB', 'PPARG', 'LATS1', 'NUP62', 'HNF4G', 'MED24', 'CTNNB1', 'NR4A3', 'PMEPA1', 'PGR', 'RBFOX2', 'PAQR5', 'NR1H3', 'MED14', 'FSHR', 'NR1H4', 'RHOXF1', 'RARG', 'SSTR1', 'NEDD4', 'SSTR3', 'NCOA3', 'ESRRG', 'PPARGC1B', 'SSTR5', 'NR3C1', 'THRAP3', 'NCOA1', 'TRIP4', 'ESRRB', 'G…
GO_HORMONE_MEDIATED_SIGNALING_PATHWAY	0.801124	0.715723	0.714286	48	['UBR5', 'NR3C1', 'MED14', 'NKX3-1', 'OR51E2', 'ESRRG', 'NR0B1', 'RBFOX2', 'SSTR4', 'NR1D1', 'SAFB', 'RORC', 'THRB', 'FSHR', 'MED24', 'NEDD4', 'RBM14', 'NCOA4', 'SSTR1', 'PADI2', 'PPARGC1A', 'CTNNB1', 'ARID1A', 'RORB', 'NR6A1', 'BMP7', 'ESR1', 'NR4A2', 'NR3C2', 'THRAP3', 'NR1H3', 'LATS1', 'ESR2', 'RHOXF1', 'HNF4G', 'ESRRB', 'NUP62', 'TRIP4', 'PPARG', 'JAK2', 'CRHBP', 'NR2F1', 'MED13', 'PMEPA1', '…
GO_HORMONE_MEDIATED_SIGNALING_PATHWAY	0.797957	0.750943	0.733894	30	['NR1H3', 'ESR2', 'NR2E1', 'RBFOX2', 'ESRRB', 'RB1', 'NR0B2', 'NCOA4', 'LEF1', 'PPARGC1B', 'PADI2', 'NR6A1', 'SAFB', 'NCOA1', 'ARID1A', 'PPARG', 'RORC', 'CRHBP', 'NR2F1', 'NR3C2', 'THRAP3', 'MED13', 'NR1H4', 'JAK2', 'HNF4G', 'NR4A3', 'RORB', 'SSTR4', 'PPARGC1A', 'NR5A2']
GO_HORMONE_MEDIATED_SIGNALING_PATHWAY	0.803473	0.716981	0.745098	35	['NR5A2', 'MED13', 'UBR5', 'OR51E2', 'RBM14', 'JAK2', 'ESR2', 'NCOA4', 'PPARGC1B', 'RB1', 'NEDD4', 'CTNNB1', 'HNF4A', 'NR1H3', 'CRHBP', 'HNF4G', 'NCOA3', 'RORC', 'NKX3-1', 'SSTR5', 'MED24', 'LATS1', 'NR3C1', 'NUP62', 'GHSR', 'NR1D1', 'SSTR1', 'RORB', 'NR0B2', 'FSHR', 'SSTR4', 'LEF1', 'PPARG', 'THRAP3', 'PGR']
GO_ATPASE_BINDING	0.757712	0.752201	0.703081	15	['ATP6V0A2', 'USP25', 'RDX', 'TOR1AIP1', 'PGR', 'ATP6V0A4', 'LCK', 'ANK1', 'SLC26A9', 'ANK2', 'TRPC6', 'DNAJB1', 'WFS1', 'ABCA1', 'ADCY10']
GO_REGULATION_OF_LEUKOCYTE_PROLIFERATION	0.723493	0.756604	0.732493	16	['LILRB2', 'AHR', 'IDO1', 'CARD11', 'RASAL3', 'CHRNB2', 'CCDC88B', 'SFTPD', 'IFNG', 'PTPN6', 'ERBB2', 'CD244', 'SOX11', 'TLR4', 'ICOSLG', 'TNFSF4']
GO_HORMONE_MEDIATED_SIGNALING_PATHWAY	0.78856	0.75283	0.7507	51	['PMEPA1', 'SSTR4', 'PGR', 'PADI2', 'NR3C1', 'NR4A3', 'CTNNB1', 'ESR2', 'ESRRG', 'PRLR', 'GHSR', 'SAFB', 'NR2E1', 'JAK2', 'ESRRB', 'NR4A2', 'NR0B1', 'NUP62', 'HNF4A', 'RBM14', 'NR0B2', 'BRCA1', 'HNF4G', 'MED13', 'RARG', 'RHOXF1', 'PPARGC1B', 'NR2F1', 'LHCGR', 'NR1H4', 'NR6A1', 'LEF1', 'MED14', 'SSTR3', 'THRAP3', 'DDX54', 'NCOA4', 'NKX3-1', 'PPARG', 'NR1D1', 'NR5A2', 'RORC', 'NR1D2', 'UBR5', 'PAQR…
GO_REGULATION_OF_LEUKOCYTE_PROLIFERATION	0.784985	0.725786	0.766106	23	['TNFSF18', 'SOX11', 'FOXP3', 'RC3H1', 'WNT3A', 'SFTPD', 'ATM', 'GPAM', 'PKN1', 'CARD11', 'CD6', 'ICOSLG', 'IL13', 'MNDA', 'CCDC88B', 'SPTA1', 'PTPRC', 'PDE5A', 'SLC39A10', 'HLA-DRB1', 'LILRB1', 'IDO1', 'SPN']
GO_HORMONE_MEDIATED_SIGNALING_PATHWAY	0.785087	0.722013	0.701681	48	['FSHR', 'NR1H4', 'HNF4A', 'PAQR5', 'NR1D2', 'NUP62', 'PGR', 'JAK2', 'PPARGC1A', 'RORC', 'RORB', 'RBFOX2', 'PPARGC1B', 'NR6A1', 'NKX3-1', 'GHSR', 'ESRRB', 'NR4A3', 'NR3C1', 'THRAP3', 'NR0B2', 'LHCGR', 'NR4A2', 'NR0B1', 'UBR5', 'MED24', 'NCOA1', 'OR51E2', 'PPARG', 'CTNNB1', 'NCOA4', 'ESRRG', 'TRIP4', 'CRHBP', 'MED13', 'NR1H3', 'NR3C2', 'LATS1', 'HNF4G', 'RB1', 'ARID1A', 'NR5A2', 'MED14', 'SAFB', '…
GO_REGULATION_OF_LEUKOCYTE_PROLIFERATION	0.794995	0.714465	0.7493	36	['WNT3A', 'VCAM1', 'SLC39A10', 'CHRNB2', 'SFTPD', 'IDO1', 'CD300A', 'NCK2', 'HLA-DRB1', 'AHR', 'RC3H1', 'IL12B', 'IL2', 'LILRB1', 'TNFSF4', 'HHLA2', 'PDE5A', 'NCKAP1L', 'RASAL3', 'ATM', 'CCDC88B', 'MNDA', 'TNFSF18', 'ERBB2', 'IL1B', 'SPN', 'ANXA1', 'MAD1L1', 'PTPN22', 'PTPN6', 'CARD11', 'TICAM1', 'ICOSLG', 'SPTA1', 'TNFRSF21', 'PKN1']
GO_REGULATION_OF_LEUKOCYTE_PROLIFERATION	0.788866	0.767925	0.714286	30	['NCKAP1L', 'SFTPD', 'ATM', 'IL3', 'RC3H1', 'MNDA', 'NCK2', 'DLG1', 'CTNNB1', 'PDE5A', 'CCDC88B', 'IL13', 'CHRNB2', 'TLR4', 'IL12B', 'ICOSLG', 'LILRB2', 'VCAM1', 'SPTA1', 'AHR', 'CLEC4G', 'SLC39A10', 'LILRB1', 'ERBB2', 'PRDM1', 'TNFSF18', 'ANXA1', 'RASAL3', 'PKN1', 'WNT3A']
GO_HORMONE_MEDIATED_SIGNALING_PATHWAY	0.826456	0.766667	0.70028	54	['HNF4A', 'SSTR4', 'SAFB', 'TRIP4', 'NUP62', 'NCOA3', 'RB1', 'BMP7', 'NR1D1', 'NR2F1', 'DDX54', 'RORB', 'NR0B1', 'GHSR', 'MED13', 'NR3C1', 'PPARGC1B', 'PGR', 'PRLR', 'PADI2', 'NR1D2', 'LATS1', 'MED14', 'NR3C2', 'HNF4G', 'LEF1', 'SSTR3', 'SSTR5', 'ARID1A', 'NR4A3', 'BRCA1', 'FSHR', 'UBR5', 'RARG', 'JAK2', 'NR6A1', 'LHCGR', 'NEDD4', 'THRB', 'NR2E1', 'RORC', 'PAQR5', 'MED24', 'THRAP3', 'NCOA4', 'RBM…
GO_REGULATION_OF_LEUKOCYTE_PROLIFERATION	0.802758	0.741509	0.718487	47	['SFTPD', 'GPAM', 'TICAM1', 'HLA-DRB1', 'TNFSF18', 'ICOSLG', 'CD6', 'WNT3A', 'IFNG', 'NCK2', 'EFNB1', 'FOXP3', 'CARD11', 'IL3', 'HHLA2', 'TNFSF4', 'SOX11', 'PTPRC', 'SYK', 'ERBB2', 'CHRNB2', 'MNDA', 'CCDC88B', 'VAV3', 'CD300A', 'ANXA1', 'TMIGD2', 'IL13', 'CD244', 'IL12B', 'IL2', 'LILRB2', 'AHR', 'VCAM1', 'PTPN22', 'SPTA1', 'RASAL3', 'CLEC4G', 'CD86', 'CTNNB1', 'SLC39A10', 'MAD1L1', 'DLG1', 'PDE5A…
GO_HORMONE_MEDIATED_SIGNALING_PATHWAY	0.809397	0.759748	0.708683	48	['CTNNB1', 'RORB', 'PRLR', 'LEF1', 'MED13', 'NR3C2', 'NR1D1', 'NR1H4', 'ESRRB', 'NCOA1', 'NR3C1', 'ARID1A', 'SSTR1', 'NR1D2', 'HNF4G', 'ESRRG', 'NR0B2', 'CRHBP', 'LHCGR', 'THRAP3', 'NR4A2', 'JAK2', 'BMP7', 'SSTR3', 'PADI2', 'ESR2', 'NCOA3', 'PGR', 'PPARG', 'LATS1', 'PMEPA1', 'TRIP4', 'ESR1', 'MED24', 'PPARGC1A', 'NKX3-1', 'FSHR', 'PAQR5', 'RARG', 'NEDD4', 'NR2E1', 'UBR5', 'SSTR4', 'NR6A1', 'RHOXF…
GO_HORMONE_MEDIATED_SIGNALING_PATHWAY	0.812768	0.776101	0.738095	35	['NKX3-1', 'NEDD4', 'MED13', 'SSTR4', 'NR5A2', 'PRLR', 'FSHR', 'NR1D2', 'RORB', 'NR0B1', 'PADI2', 'PPARG', 'NUP62', 'CRHBP', 'CTNNB1', 'LEF1', 'NR3C2', 'BMP7', 'ARID1A', 'NCOA4', 'SAFB', 'OR51E2', 'ESRRG', 'PGR', 'HNF4G', 'NR3C1', 'SSTR5', 'JAK2', 'BRCA1', 'RB1', 'ESRRB', 'MED14', 'ESR2', 'LHCGR', 'ESR1']
GO_REGULATION_OF_LEUKOCYTE_PROLIFERATION	0.777937	0.764151	0.735294	23	['EFNB1', 'MNDA', 'DLG1', 'SPTA1', 'SFTPD', 'AHR', 'IL12B', 'NCK2', 'MAD1L1', 'TCF3', 'IDO1', 'IL1B', 'GPAM', 'CCDC88B', 'TLR4', 'ERBB2', 'SOS1', 'TICAM1', 'INPP5D', 'IL5', 'TNFRSF21', 'PTPN6', 'NCKAP1L']
GO_REGULATION_OF_LEUKOCYTE_PROLIFERATION	0.795812	0.779874	0.738095	45	['TNFSF18', 'IL2', 'IL5', 'IFNG', 'AHR', 'PDE5A', 'CD86', 'SLC39A10', 'DLG1', 'ATM', 'ERBB2', 'NCK2', 'ANXA1', 'RASAL3', 'SPN', 'CCDC88B', 'HHLA2', 'TNFRSF21', 'IL1B', 'VAV3', 'CARD11', 'CD300A', 'CLEC4G', 'SOX11', 'FOXP3', 'LILRB2', 'MNDA', 'IDO1', 'RC3H1', 'IL12B', 'LILRB1', 'EFNB1', 'SOS1', 'CD1D', 'TMIGD2', 'CD6', 'VCAM1', 'TLR4', 'SPTA1', 'PTPN6', 'GPAM', 'CD244', 'NCKAP1L', 'IL3', 'PTPRC']
GO_REGULATION_OF_T_CELL_PROLIFERATION	0.776404	0.718868	0.708683	19	['PTPN6', 'TNFSF18', 'CARD11', 'CD244', 'PTPRC', 'CCDC88B', 'IDO1', 'NCK2', 'SPN', 'LILRB2', 'SFTPD', 'IFNG', 'CD86', 'DLG1', 'CTNNB1', 'PDE5A', 'SYK', 'LILRB1', 'HHLA2']
GO_REGULATION_OF_LEUKOCYTE_PROLIFERATION	0.812972	0.786792	0.754902	51	['ATM', 'EFNB1', 'IL5', 'WNT3A', 'LILRB1', 'SPN', 'SPTA1', 'PTPN22', 'PKN1', 'TMIGD2', 'TNFSF18', 'IL1B', 'CD86', 'CHRNB2', 'ICOSLG', 'SFTPD', 'CD244', 'PRDM1', 'CLEC4G', 'IFNG', 'RASAL3', 'CCDC88B', 'PDE5A', 'ERBB2', 'HLA-DRB1', 'NCKAP1L', 'PTPRC', 'DLG1', 'FOXP3', 'CARD11', 'RC3H1', 'MNDA', 'SYK', 'TLR4', 'ANXA1', 'TCF3', 'VAV3', 'IL2', 'CD300A', 'LILRB2', 'INPP5D', 'VCAM1', 'NCK2', 'TICAM1', '…
GO_REGULATION_OF_LEUKOCYTE_PROLIFERATION	0.790705	0.712579	0.707283	47	['WNT3A', 'GPAM', 'TNFSF4', 'MNDA', 'SOX11', 'LILRB1', 'CHRNB2', 'TMIGD2', 'RC3H1', 'DLG1', 'HLA-DRB1', 'PKN1', 'IL2', 'ANXA1', 'CD86', 'INPP5D', 'TLR4', 'FOXP3', 'IFNG', 'SOS1', 'IDO1', 'TNFRSF21', 'PTPN22', 'NCKAP1L', 'AHR', 'IL1B', 'PTPN6', 'SPN', 'ERBB2', 'PTPRC', 'TCF3', 'HHLA2', 'SLC39A10', 'CD244', 'PDE5A', 'CCDC88B', 'VCAM1', 'SYK', 'SPTA1', 'CD6', 'EFNB1', 'CLEC4G', 'CD1D', 'TNFSF18', 'C…
GO_HORMONE_MEDIATED_SIGNALING_PATHWAY	0.796118	0.745912	0.703081	53	['SSTR4', 'NR3C2', 'TRIP4', 'ARID1A', 'PPARG', 'HNF4G', 'PMEPA1', 'THRB', 'PPARGC1B', 'PRLR', 'ESRRG', 'JAK2', 'RHOXF1', 'FSHR', 'LHCGR', 'NR2F1', 'SAFB', 'NR1H3', 'PAQR5', 'RORB', 'SSTR1', 'SSTR3', 'RORC', 'NEDD4', 'MED14', 'ESR2', 'DDX54', 'NUP62', 'RBM14', 'HNF4A', 'NR1D1', 'NCOA1', 'MED13', 'CTNNB1', 'GHSR', 'OR51E2', 'CRHBP', 'BMP7', 'PGR', 'BRCA1', 'NKX3-1', 'NR5A2', 'NR0B1', 'UBR5', 'NR4A3…
GO_HORMONE_MEDIATED_SIGNALING_PATHWAY	0.800919	0.738365	0.701681	54	['RB1', 'THRAP3', 'NR1H3', 'ESRRB', 'NR2E1', 'RBM14', 'SSTR5', 'NR0B1', 'BMP7', 'LATS1', 'NR1D2', 'NCOA3', 'NR6A1', 'PMEPA1', 'NCOA4', 'RARG', 'RBFOX2', 'RORC', 'NEDD4', 'PAQR5', 'PPARGC1A', 'PRLR', 'HNF4G', 'ESR1', 'NR4A3', 'ESR2', 'MED14', 'LEF1', 'NR5A2', 'RORB', 'PGR', 'NR3C1', 'UBR5', 'NCOA1', 'NR1D1', 'OR51E2', 'CRHBP', 'NR1H4', 'GHSR', 'MED24', 'NUP62', 'THRB', 'NKX3-1', 'RHOXF1', 'FSHR', …
GO_ATPASE_BINDING	0.739122	0.784906	0.732493	14	['TOR1AIP1', 'LCK', 'PGR', 'TRPC6', 'DNAJB1', 'SLC26A9', 'ATP6V1G3', 'ESR1', 'ANK1', 'NUFIP1', 'ATP6V0A2', 'ABCA1', 'WFS1', 'ADCY10']
GO_HORMONE_MEDIATED_SIGNALING_PATHWAY	0.804801	0.755975	0.732493	47	['NR1H4', 'PPARGC1B', 'NR3C2', 'ESRRG', 'DDX54', 'NR2F1', 'RB1', 'JAK2', 'PRLR', 'NCOA4', 'HNF4A', 'RORB', 'ESR2', 'SSTR4', 'THRB', 'RARG', 'PGR', 'MED14', 'NUP62', 'NR1D2', 'NR3C1', 'BMP7', 'PMEPA1', 'MED13', 'PADI2', 'THRAP3', 'NR0B1', 'SSTR3', 'HNF4G', 'RBM14', 'LHCGR', 'ESR1', 'BRCA1', 'LEF1', 'OR51E2', 'RHOXF1', 'NR4A2', 'PPARGC1A', 'TRIP4', 'ARID1A', 'CRHBP', 'SAFB', 'NR4A3', 'RBFOX2', 'FSH…
GO_REGULATION_OF_LEUKOCYTE_PROLIFERATION	0.790807	0.733333	0.70028	37	['TNFSF4', 'IL2', 'PDE5A', 'IFNG', 'EFNB1', 'IDO1', 'CD6', 'HHLA2', 'FOXP3', 'NCK2', 'INPP5D', 'TCF3', 'SOS1', 'IL5', 'IL1B', 'CD300A', 'IL12B', 'SLC39A10', 'RASAL3', 'WNT3A', 'VAV3', 'MAD1L1', 'SPN', 'LILRB2', 'SPTA1', 'PTPRC', 'HLA-DRB1', 'ATM', 'ERBB2', 'PTPN6', 'TNFSF18', 'TICAM1', 'CARD11', 'VCAM1', 'GPAM', 'MNDA', 'CD244']
GO_HORMONE_MEDIATED_SIGNALING_PATHWAY	0.722268	0.727044	0.7507	21	['BMP7', 'SSTR3', 'JAK2', 'SSTR4', 'FSHR', 'RBFOX2', 'LATS1', 'PADI2', 'MED13', 'NR6A1', 'NCOA4', 'NR1H4', 'ESR1', 'PAQR5', 'NR0B1', 'SSTR1', 'BRCA1', 'UBR5', 'HNF4G', 'SSTR5', 'TRIP4']
GO_REGULATION_OF_LEUKOCYTE_PROLIFERATION	0.787232	0.739623	0.718487	47	['CLEC4G', 'PRDM1', 'SPN', 'TNFSF18', 'SPTA1', 'PKN1', 'TNFSF4', 'EFNB1', 'TLR4', 'VAV3', 'HLA-DRB1', 'IDO1', 'CD6', 'NCK2', 'RASAL3', 'ICOSLG', 'INPP5D', 'IL3', 'ERBB2', 'CD300A', 'MNDA', 'CHRNB2', 'GPAM', 'DLG1', 'IL12B', 'TMIGD2', 'PTPRC', 'NCKAP1L', 'SLC39A10', 'RC3H1', 'CTNNB1', 'SFTPD', 'VCAM1', 'IFNG', 'CCDC88B', 'ANXA1', 'LILRB1', 'CD86', 'TICAM1', 'LILRB2', 'MAD1L1', 'TNFRSF21', 'AHR', '…
GO_REGULATION_OF_LEUKOCYTE_PROLIFERATION	0.791931	0.718868	0.745098	34	['CCDC88B', 'TICAM1', 'PKN1', 'IL3', 'GPAM', 'NCKAP1L', 'CTNNB1', 'MAD1L1', 'FOXP3', 'TNFRSF21', 'CD244', 'VCAM1', 'HLA-DRB1', 'HHLA2', 'MNDA', 'CARD11', 'ANXA1', 'SOS1', 'EFNB1', 'LILRB2', 'RASAL3', 'IDO1', 'SPN', 'TNFSF18', 'SFTPD', 'IFNG', 'NCK2', 'AHR', 'ERBB2', 'SPTA1', 'LILRB1', 'PTPN22', 'PDE5A', 'TNFSF4']
GO_HORMONE_MEDIATED_SIGNALING_PATHWAY	0.775792	0.741509	0.739496	43	['NCOA4', 'NR0B1', 'NEDD4', 'PGR', 'SSTR4', 'JAK2', 'MED24', 'NR6A1', 'NR2E1', 'TRIP4', 'LHCGR', 'LEF1', 'PPARG', 'NR5A2', 'HNF4G', 'NR1D1', 'MED13', 'HNF4A', 'THRAP3', 'NR3C1', 'BRCA1', 'OR51E2', 'NR4A3', 'SAFB', 'NCOA1', 'NR1H4', 'PMEPA1', 'DDX54', 'RBM14', 'FSHR', 'GHSR', 'CRHBP', 'RB1', 'NCOA3', 'ESRRB', 'NR0B2', 'UBR5', 'ESR2', 'SSTR3', 'PAQR5', 'PPARGC1A', 'SSTR5', 'RARG']
GO_REGULATION_OF_LEUKOCYTE_PROLIFERATION	0.793463	0.750943	0.718487	49	['EFNB1', 'DLG1', 'HLA-DRB1', 'TNFSF18', 'SPTA1', 'PRDM1', 'VAV3', 'SLC39A10', 'IL5', 'IL12B', 'MAD1L1', 'CLEC4G', 'ANXA1', 'FOXP3', 'CD6', 'RC3H1', 'SOS1', 'ERBB2', 'IL13', 'CD300A', 'SYK', 'WNT3A', 'CARD11', 'VCAM1', 'LILRB1', 'PTPN22', 'NCKAP1L', 'RASAL3', 'AHR', 'CHRNB2', 'TMIGD2', 'TICAM1', 'CD1D', 'NCK2', 'IL2', 'TNFSF4', 'IFNG', 'HHLA2', 'IDO1', 'GPAM', 'PTPN6', 'MNDA', 'ATM', 'CCDC88B', '…
GO_HORMONE_MEDIATED_SIGNALING_PATHWAY	0.782737	0.707547	0.710084	29	['PRLR', 'PADI2', 'RARG', 'HNF4A', 'RORC', 'NCOA3', 'MED13', 'ESRRG', 'RHOXF1', 'SSTR1', 'BRCA1', 'HNF4G', 'NEDD4', 'NCOA4', 'THRAP3', 'JAK2', 'ARID1A', 'SSTR5', 'PGR', 'NR2E1', 'LHCGR', 'RBFOX2', 'LATS1', 'SAFB', 'RBM14', 'NCOA1', 'NR5A2', 'NR4A2', 'SSTR3']
GO_REGULATION_OF_LEUKOCYTE_PROLIFERATION	0.793054	0.743396	0.707283	46	['IL2', 'PTPRC', 'CCDC88B', 'TNFSF4', 'SPN', 'PKN1', 'WNT3A', 'IL1B', 'CARD11', 'PTPN22', 'VCAM1', 'PTPN6', 'CD300A', 'MNDA', 'TICAM1', 'IL5', 'CTNNB1', 'IL12B', 'TLR4', 'HHLA2', 'SOX11', 'LILRB2', 'SFTPD', 'SLC39A10', 'IL3', 'EFNB1', 'AHR', 'CD244', 'RASAL3', 'TCF3', 'LILRB1', 'VAV3', 'IFNG', 'CHRNB2', 'GPAM', 'PDE5A', 'ANXA1', 'CD6', 'PRDM1', 'INPP5D', 'ERBB2', 'TNFSF18', 'NCKAP1L', 'HLA-DRB1',…
GO_ATPASE_BINDING	0.752605	0.725786	0.732493	13	['ADCY10', 'HRC', 'ANK1', 'TOR1AIP1', 'LCK', 'SLC26A9', 'WFS1', 'ANK2', 'USP25', 'ABCA1', 'DNAJB1', 'RDX', 'NUFIP1']
GO_REGULATION_OF_LEUKOCYTE_PROLIFERATION	0.780388	0.730818	0.712885	28	['CCDC88B', 'TNFRSF21', 'PDE5A', 'VAV3', 'PKN1', 'WNT3A', 'MAD1L1', 'VCAM1', 'IL12B', 'IL3', 'SYK', 'RASAL3', 'SLC39A10', 'SFTPD', 'CARD11', 'CTNNB1', 'CD86', 'ATM', 'TNFSF18', 'IFNG', 'ERBB2', 'NCK2', 'TCF3', 'ANXA1', 'TLR4', 'SOX11', 'LILRB1', 'GPAM']
GO_REGULATION_OF_LEUKOCYTE_PROLIFERATION	0.771195	0.772327	0.704482	29	['CTNNB1', 'DLG1', 'FOXP3', 'TNFSF18', 'VCAM1', 'LILRB1', 'IL3', 'PDE5A', 'CD6', 'SOX11', 'PTPN6', 'PRDM1', 'SOS1', 'CD1D', 'PKN1', 'ANXA1', 'ERBB2', 'IL5', 'MAD1L1', 'PTPN22', 'IL12B', 'CCDC88B', 'CD86', 'EFNB1', 'IL2', 'SLC39A10', 'AHR', 'CD244', 'PTPRC']
GO_HORMONE_MEDIATED_SIGNALING_PATHWAY	0.804086	0.762893	0.736695	44	['PGR', 'NR0B2', 'SSTR1', 'JAK2', 'CTNNB1', 'PAQR5', 'THRAP3', 'NCOA4', 'CRHBP', 'NR2E1', 'HNF4A', 'SSTR4', 'RBM14', 'NR1H3', 'PPARG', 'ARID1A', 'MED13', 'NR3C1', 'RHOXF1', 'OR51E2', 'PRLR', 'RB1', 'ESRRG', 'HNF4G', 'PPARGC1A', 'SAFB', 'LHCGR', 'LATS1', 'NEDD4', 'NUP62', 'MED24', 'GHSR', 'ESRRB', 'LEF1', 'NR5A2', 'NR1D2', 'SSTR3', 'NR3C2', 'NR1H4', 'PMEPA1', 'RORB', 'UBR5', 'NCOA1', 'PADI2']
GO_HORMONE_MEDIATED_SIGNALING_PATHWAY	0.804392	0.730818	0.714286	44	['OR51E2', 'RORC', 'NR3C1', 'NUP62', 'PMEPA1', 'NR1H3', 'PPARGC1B', 'PRLR', 'MED13', 'PPARG', 'THRB', 'SSTR1', 'ESR1', 'ESRRG', 'NR2E1', 'NR2F1', 'LEF1', 'UBR5', 'HNF4G', 'BRCA1', 'SSTR4', 'ESRRB', 'ESR2', 'CRHBP', 'RORB', 'PADI2', 'NR6A1', 'NR1H4', 'NR4A3', 'NR5A2', 'CTNNB1', 'THRAP3', 'PGR', 'HNF4A', 'RHOXF1', 'SSTR3', 'NCOA1', 'PPARGC1A', 'NR3C2', 'NR1D2', 'NCOA3', 'FSHR', 'SAFB', 'JAK2']
GO_REGULATION_OF_LEUKOCYTE_PROLIFERATION	0.801226	0.732075	0.739496	44	['MNDA', 'CD1D', 'CD86', 'SPTA1', 'CCDC88B', 'CLEC4G', 'IL12B', 'ICOSLG', 'CD244', 'EFNB1', 'PRDM1', 'VAV3', 'HHLA2', 'SLC39A10', 'PDE5A', 'IDO1', 'LILRB2', 'ANXA1', 'ATM', 'TCF3', 'DLG1', 'PTPN6', 'SFTPD', 'TNFSF18', 'TNFSF4', 'SOX11', 'VCAM1', 'CTNNB1', 'NCKAP1L', 'HLA-DRB1', 'PTPN22', 'PTPRC', 'IL1B', 'IL13', 'IFNG', 'FOXP3', 'RC3H1', 'NCK2', 'AHR', 'TMIGD2', 'IL3', 'IL2', 'RASAL3', 'WNT3A']
GO_HORMONE_MEDIATED_SIGNALING_PATHWAY	0.807661	0.766667	0.704482	40	['ESRRB', 'LEF1', 'LHCGR', 'TRIP4', 'RBFOX2', 'NR2E1', 'NR3C2', 'THRAP3', 'SSTR3', 'NCOA4', 'RHOXF1', 'RB1', 'PGR', 'SSTR1', 'RARG', 'PMEPA1', 'UBR5', 'NKX3-1', 'NR5A2', 'PPARG', 'NR1H3', 'NR1H4', 'SAFB', 'NR1D2', 'RORB', 'SSTR4', 'NUP62', 'FSHR', 'NR3C1', 'NR0B1', 'OR51E2', 'NR6A1', 'LATS1', 'NCOA1', 'RORC', 'NEDD4', 'PPARGC1A', 'RBM14', 'BMP7', 'JAK2']
GO_REGULATION_OF_LEUKOCYTE_PROLIFERATION	0.807354	0.739623	0.704482	49	['SLC39A10', 'AHR', 'PTPN6', 'IFNG', 'CHRNB2', 'IL12B', 'WNT3A', 'IL5', 'NCKAP1L', 'HLA-DRB1', 'PKN1', 'MNDA', 'VCAM1', 'TNFSF18', 'IL2', 'CARD11', 'NCK2', 'CCDC88B', 'ATM', 'TNFRSF21', 'EFNB1', 'LILRB2', 'TICAM1', 'CD6', 'SPN', 'IDO1', 'SYK', 'SOS1', 'PDE5A', 'DLG1', 'CD300A', 'SPTA1', 'CLEC4G', 'LILRB1', 'VAV3', 'GPAM', 'MAD1L1', 'ERBB2', 'TCF3', 'HHLA2', 'CD86', 'FOXP3', 'PRDM1', 'CD1D', 'CD24…
GO_REGULATION_OF_LEUKOCYTE_PROLIFERATION	0.810725	0.737107	0.732493	39	['MNDA', 'CD86', 'INPP5D', 'AHR', 'IL2', 'FOXP3', 'SPTA1', 'PDE5A', 'WNT3A', 'SYK', 'ICOSLG', 'CLEC4G', 'PRDM1', 'PTPRC', 'EFNB1', 'IL13', 'PKN1', 'ERBB2', 'NCK2', 'CD1D', 'IL12B', 'LILRB1', 'DLG1', 'LILRB2', 'CCDC88B', 'ANXA1', 'SPN', 'PTPN6', 'VCAM1', 'RASAL3', 'HHLA2', 'TNFSF18', 'IDO1', 'TNFSF4', 'TNFRSF21', 'CHRNB2', 'IL1B', 'NCKAP1L', 'CD244']
GO_HORMONE_MEDIATED_SIGNALING_PATHWAY	0.81522	0.72956	0.712885	48	['NR1H3', 'THRAP3', 'NR5A2', 'NR0B1', 'NR3C1', 'PMEPA1', 'MED24', 'FSHR', 'DDX54', 'PPARGC1B', 'PGR', 'RBFOX2', 'ARID1A', 'OR51E2', 'NCOA3', 'THRB', 'SAFB', 'PAQR5', 'HNF4G', 'JAK2', 'NCOA4', 'ESR1', 'MED13', 'ESRRG', 'NUP62', 'ESR2', 'SSTR5', 'RBM14', 'PADI2', 'BMP7', 'NR4A3', 'SSTR3', 'NR3C2', 'GHSR', 'PPARG', 'ESRRB', 'NEDD4', 'RHOXF1', 'NR2E1', 'HNF4A', 'RORC', 'LHCGR', 'NR1D1', 'NR1H4', 'UBR…
GO_REGULATION_OF_LEUKOCYTE_PROLIFERATION	0.813892	0.77673	0.715686	39	['LILRB1', 'LILRB2', 'HLA-DRB1', 'IL12B', 'NCKAP1L', 'WNT3A', 'ANXA1', 'INPP5D', 'EFNB1', 'VCAM1', 'IL3', 'TNFSF18', 'SOX11', 'VAV3', 'CD86', 'ATM', 'TICAM1', 'SFTPD', 'RC3H1', 'TCF3', 'PTPN6', 'SYK', 'CD6', 'CLEC4G', 'MNDA', 'DLG1', 'CD300A', 'SPTA1', 'CARD11', 'TMIGD2', 'ERBB2', 'GPAM', 'IDO1', 'PRDM1', 'SPN', 'NCK2', 'PKN1', 'RASAL3', 'IL1B']
GO_REGULATION_OF_LEUKOCYTE_PROLIFERATION	0.80143	0.715094	0.753501	40	['SOS1', 'SFTPD', 'HHLA2', 'IL13', 'PTPN6', 'TMIGD2', 'VCAM1', 'DLG1', 'TNFSF18', 'INPP5D', 'CARD11', 'TLR4', 'CD244', 'SPTA1', 'IL12B', 'IL3', 'TICAM1', 'SPN', 'CD1D', 'PDE5A', 'SYK', 'MAD1L1', 'IL1B', 'AHR', 'RASAL3', 'MNDA', 'RC3H1', 'IL5', 'FOXP3', 'NCK2', 'IL2', 'TNFSF4', 'NCKAP1L', 'LILRB2', 'IDO1', 'ICOSLG', 'VAV3', 'GPAM', 'ANXA1', 'WNT3A']
GO_REGULATION_OF_LEUKOCYTE_PROLIFERATION	0.773034	0.762893	0.782913	29	['RASAL3', 'ANXA1', 'IL1B', 'TMIGD2', 'IL13', 'DLG1', 'TNFSF18', 'HLA-DRB1', 'EFNB1', 'VCAM1', 'CD86', 'INPP5D', 'SLC39A10', 'TLR4', 'CD244', 'CARD11', 'LILRB2', 'PTPN6', 'CD6', 'ATM', 'CCDC88B', 'MNDA', 'SFTPD', 'AHR', 'PDE5A', 'CTNNB1', 'NCK2', 'ICOSLG', 'TNFRSF21']
GO_REGULATION_OF_LEUKOCYTE_PROLIFERATION	0.80429	0.718239	0.710084	33	['TMIGD2', 'HLA-DRB1', 'IL12B', 'ANXA1', 'CHRNB2', 'TNFRSF21', 'EFNB1', 'NCK2', 'IFNG', 'SLC39A10', 'CCDC88B', 'IDO1', 'SFTPD', 'DLG1', 'PDE5A', 'SPN', 'SYK', 'WNT3A', 'CD244', 'IL1B', 'CLEC4G', 'CARD11', 'SPTA1', 'PTPN6', 'IL13', 'VAV3', 'AHR', 'PRDM1', 'PTPRC', 'MNDA', 'VCAM1', 'SOS1', 'HHLA2']
GO_HORMONE_MEDIATED_SIGNALING_PATHWAY	0.787743	0.788679	0.763305	39	['NR5A2', 'TRIP4', 'PPARGC1A', 'NR2E1', 'NR6A1', 'ESRRG', 'NUP62', 'PAQR5', 'NCOA3', 'SSTR4', 'RARG', 'PPARGC1B', 'NR0B2', 'THRAP3', 'JAK2', 'LEF1', 'PMEPA1', 'NR4A3', 'RORC', 'PGR', 'PADI2', 'HNF4G', 'MED13', 'PRLR', 'ESR2', 'UBR5', 'SSTR5', 'NR4A2', 'BMP7', 'PPARG', 'NR1D2', 'RB1', 'SAFB', 'RHOXF1', 'RORB', 'ESR1', 'FSHR', 'NR3C2', 'ARID1A']
GO_REGULATION_OF_LEUKOCYTE_PROLIFERATION	0.76476	0.803774	0.704482	28	['IL13', 'TLR4', 'LILRB1', 'IL1B', 'LILRB2', 'WNT3A', 'AHR', 'CD1D', 'ERBB2', 'IDO1', 'CARD11', 'PKN1', 'DLG1', 'TICAM1', 'MNDA', 'IL12B', 'PRDM1', 'GPAM', 'IFNG', 'CD300A', 'SPTA1', 'SOS1', 'TCF3', 'ANXA1', 'CCDC88B', 'IL2', 'SPN', 'FOXP3']
GO_REGULATION_OF_LEUKOCYTE_PROLIFERATION	0.807559	0.786164	0.760504	50	['PKN1', 'RASAL3', 'PTPN22', 'SFTPD', 'IL13', 'TLR4', 'PTPRC', 'IL2', 'PRDM1', 'TNFRSF21', 'FOXP3', 'TMIGD2', 'VAV3', 'CCDC88B', 'HLA-DRB1', 'CD6', 'WNT3A', 'CARD11', 'TCF3', 'SPTA1', 'ATM', 'MAD1L1', 'GPAM', 'TNFSF18', 'ICOSLG', 'CD300A', 'TICAM1', 'VCAM1', 'SOX11', 'SOS1', 'SYK', 'PTPN6', 'IDO1', 'DLG1', 'SLC39A10', 'MNDA', 'NCK2', 'CD244', 'LILRB2', 'PDE5A', 'INPP5D', 'TNFSF4', 'CD86', 'IL12B'…
GO_REGULATION_OF_LEUKOCYTE_PROLIFERATION	0.796731	0.78239	0.710084	51	['TMIGD2', 'AHR', 'FOXP3', 'IL13', 'NCK2', 'CD6', 'MNDA', 'SOS1', 'IL5', 'ICOSLG', 'SOX11', 'PTPRC', 'RASAL3', 'SFTPD', 'CLEC4G', 'LILRB2', 'TNFSF4', 'LILRB1', 'IL12B', 'HHLA2', 'TNFSF18', 'NCKAP1L', 'PDE5A', 'CTNNB1', 'TLR4', 'CD244', 'IL2', 'SLC39A10', 'DLG1', 'SPTA1', 'GPAM', 'TNFRSF21', 'INPP5D', 'HLA-DRB1', 'IL1B', 'VCAM1', 'IFNG', 'CD300A', 'MAD1L1', 'PRDM1', 'IL3', 'IDO1', 'PTPN6', 'CARD11…
GO_REGULATION_OF_LEUKOCYTE_PROLIFERATION	0.820429	0.767296	0.745098	35	['TNFSF4', 'HLA-DRB1', 'RASAL3', 'PTPN6', 'SFTPD', 'PRDM1', 'WNT3A', 'SPN', 'IL1B', 'PTPN22', 'PKN1', 'INPP5D', 'CD244', 'SOS1', 'SPTA1', 'CD6', 'RC3H1', 'DLG1', 'LILRB2', 'IL2', 'CCDC88B', 'VAV3', 'IL13', 'ANXA1', 'TCF3', 'CD300A', 'ERBB2', 'PDE5A', 'SOX11', 'VCAM1', 'ICOSLG', 'IL5', 'NCK2', 'HHLA2', 'MNDA']
GO_HORMONE_MEDIATED_SIGNALING_PATHWAY	0.808172	0.754717	0.756303	29	['PADI2', 'NR1H4', 'NUP62', 'NR1D1', 'ESRRG', 'LATS1', 'HNF4G', 'JAK2', 'RORB', 'PMEPA1', 'ESR2', 'NR4A2', 'NR2E1', 'BMP7', 'ESR1', 'SSTR3', 'NCOA1', 'TRIP4', 'NR4A3', 'MED13', 'RBFOX2', 'THRAP3', 'OR51E2', 'SSTR4', 'LEF1', 'NR1D2', 'PPARG', 'PGR', 'ARID1A']
GO_REGULATION_OF_LEUKOCYTE_PROLIFERATION	0.80429	0.751572	0.726891	43	['TMIGD2', 'RASAL3', 'IL2', 'PTPN6', 'PTPRC', 'PDE5A', 'MNDA', 'IL12B', 'VAV3', 'NCK2', 'CCDC88B', 'TNFSF18', 'CD1D', 'GPAM', 'VCAM1', 'SOS1', 'CARD11', 'DLG1', 'RC3H1', 'CD244', 'LILRB2', 'EFNB1', 'SPTA1', 'INPP5D', 'SFTPD', 'SYK', 'HHLA2', 'TICAM1', 'CD300A', 'SPN', 'TCF3', 'CTNNB1', 'AHR', 'LILRB1', 'SOX11', 'ERBB2', 'PRDM1', 'NCKAP1L', 'CHRNB2', 'TNFSF4', 'CD86', 'IL5', 'CLEC4G']
GO_REGULATION_OF_LEUKOCYTE_PROLIFERATION	0.809397	0.765409	0.72549	42	['MAD1L1', 'VCAM1', 'PRDM1', 'CCDC88B', 'WNT3A', 'TNFSF18', 'TLR4', 'IDO1', 'MNDA', 'ICOSLG', 'PTPN6', 'CD300A', 'ANXA1', 'HLA-DRB1', 'IL2', 'AHR', 'TCF3', 'NCK2', 'PKN1', 'EFNB1', 'SPN', 'CTNNB1', 'ATM', 'RC3H1', 'IL1B', 'IL5', 'CARD11', 'TNFSF4', 'FOXP3', 'GPAM', 'ERBB2', 'PTPN22', 'CLEC4G', 'DLG1', 'TICAM1', 'HHLA2', 'LILRB1', 'SFTPD', 'RASAL3', 'CD244', 'CD6', 'SOX11']
GO_REGULATION_OF_LEUKOCYTE_PROLIFERATION	0.803269	0.793082	0.705882	39	['ERBB2', 'CCDC88B', 'FOXP3', 'PTPN22', 'ICOSLG', 'MNDA', 'HLA-DRB1', 'PTPRC', 'SPTA1', 'IL1B', 'CARD11', 'PRDM1', 'ATM', 'LILRB1', 'IL5', 'SYK', 'EFNB1', 'PKN1', 'IL3', 'TLR4', 'AHR', 'HHLA2', 'DLG1', 'TNFSF4', 'RC3H1', 'IDO1', 'IL13', 'SFTPD', 'SOX11', 'LILRB2', 'NCKAP1L', 'CTNNB1', 'GPAM', 'TCF3', 'PTPN6', 'TNFSF18', 'MAD1L1', 'WNT3A', 'VCAM1']
GO_REGULATION_OF_LEUKOCYTE_PROLIFERATION	0.761389	0.710063	0.770308	23	['TICAM1', 'LILRB2', 'DLG1', 'IL2', 'SYK', 'SPN', 'SOS1', 'CD244', 'IDO1', 'PKN1', 'RASAL3', 'SLC39A10', 'AHR', 'CARD11', 'PDE5A', 'CCDC88B', 'VCAM1', 'CTNNB1', 'IL3', 'TMIGD2', 'VAV3', 'TNFSF18', 'SOX11']
GO_REGULATION_OF_LEUKOCYTE_PROLIFERATION	0.772523	0.783648	0.705882	43	['PTPRC', 'CCDC88B', 'EFNB1', 'CHRNB2', 'IL2', 'TNFSF4', 'CD6', 'CD300A', 'SOS1', 'LILRB2', 'IL13', 'CD1D', 'IFNG', 'NCK2', 'TNFSF18', 'CD86', 'MNDA', 'TCF3', 'IL12B', 'DLG1', 'PTPN22', 'AHR', 'VCAM1', 'HHLA2', 'SLC39A10', 'ATM', 'TNFRSF21', 'PTPN6', 'SOX11', 'GPAM', 'TMIGD2', 'TLR4', 'IDO1', 'IL5', 'PRDM1', 'VAV3', 'SPN', 'LILRB1', 'WNT3A', 'ANXA1', 'FOXP3', 'PDE5A', 'ERBB2']
GO_REGULATION_OF_LEUKOCYTE_PROLIFERATION	0.808376	0.767296	0.707283	46	['LILRB2', 'HHLA2', 'CD244', 'CHRNB2', 'CD300A', 'IL2', 'IL3', 'NCKAP1L', 'PTPN6', 'NCK2', 'LILRB1', 'CCDC88B', 'PRDM1', 'SPTA1', 'CTNNB1', 'IDO1', 'SOS1', 'TICAM1', 'CD86', 'IL12B', 'SLC39A10', 'GPAM', 'ERBB2', 'TLR4', 'MAD1L1', 'IL1B', 'RC3H1', 'VCAM1', 'RASAL3', 'TMIGD2', 'TNFSF4', 'DLG1', 'PKN1', 'INPP5D', 'IL13', 'MNDA', 'PTPN22', 'TNFRSF21', 'VAV3', 'CD6', 'SPN', 'TNFSF18', 'WNT3A', 'AHR', …
GO_REGULATION_OF_LEUKOCYTE_PROLIFERATION	0.818999	0.709434	0.703081	45	['TCF3', 'EFNB1', 'RC3H1', 'CD244', 'INPP5D', 'HHLA2', 'VAV3', 'TNFSF18', 'SOX11', 'SPTA1', 'TICAM1', 'ERBB2', 'PKN1', 'TLR4', 'IDO1', 'GPAM', 'CARD11', 'TMIGD2', 'IL1B', 'MAD1L1', 'SOS1', 'IL5', 'ICOSLG', 'AHR', 'LILRB2', 'PDE5A', 'SFTPD', 'TNFRSF21', 'IFNG', 'IL13', 'TNFSF4', 'CD1D', 'FOXP3', 'PTPRC', 'CCDC88B', 'MNDA', 'CD300A', 'NCKAP1L', 'CHRNB2', 'SPN', 'CD6', 'VCAM1', 'PTPN22', 'CD86', 'CT…
GO_REGULATION_OF_LEUKOCYTE_PROLIFERATION	0.762002	0.750943	0.705882	38	['SOX11', 'EFNB1', 'AHR', 'WNT3A', 'RASAL3', 'CD1D', 'ANXA1', 'IL5', 'IL12B', 'SPTA1', 'CD244', 'PTPRC', 'IL3', 'ICOSLG', 'MAD1L1', 'TCF3', 'PKN1', 'PRDM1', 'MNDA', 'SPN', 'FOXP3', 'SFTPD', 'TMIGD2', 'VAV3', 'HLA-DRB1', 'IL2', 'IL13', 'ATM', 'SLC39A10', 'VCAM1', 'PTPN22', 'CLEC4G', 'IL1B', 'PDE5A', 'CD300A', 'DLG1', 'CD6', 'TICAM1']
GO_HORMONE_MEDIATED_SIGNALING_PATHWAY	0.797038	0.73522	0.711485	42	['SSTR1', 'PPARGC1B', 'SSTR5', 'MED14', 'RORC', 'PRLR', 'RORB', 'MED13', 'THRAP3', 'ESR2', 'PPARG', 'OR51E2', 'MED24', 'NR6A1', 'ARID1A', 'PAQR5', 'NR2F1', 'SAFB', 'NEDD4', 'PADI2', 'FSHR', 'ESRRG', 'NR2E1', 'ESR1', 'RB1', 'PGR', 'PMEPA1', 'LHCGR', 'NR1D2', 'NR4A2', 'RBFOX2', 'BMP7', 'NR3C1', 'NR5A2', 'LATS1', 'NR3C2', 'JAK2', 'UBR5', 'HNF4A', 'SSTR4', 'LEF1', 'NR1H4']
GO_HORMONE_MEDIATED_SIGNALING_PATHWAY	0.798979	0.728931	0.70028	38	['HNF4G', 'MED24', 'GHSR', 'RHOXF1', 'NR2E1', 'LEF1', 'NR6A1', 'NR3C2', 'CRHBP', 'SSTR3', 'SSTR5', 'NR4A3', 'SSTR1', 'NKX3-1', 'PGR', 'BRCA1', 'SAFB', 'RBM14', 'NR2F1', 'PADI2', 'FSHR', 'RBFOX2', 'LATS1', 'ESR2', 'TRIP4', 'NR1D1', 'THRB', 'HNF4A', 'PAQR5', 'NCOA3', 'DDX54', 'RORB', 'ARID1A', 'NUP62', 'SSTR4', 'NR5A2', 'PMEPA1', 'LHCGR']
GO_REGULATION_OF_LEUKOCYTE_PROLIFERATION	0.781001	0.774843	0.757703	39	['GPAM', 'LILRB1', 'EFNB1', 'SOS1', 'ANXA1', 'PTPN6', 'CTNNB1', 'CHRNB2', 'VCAM1', 'HHLA2', 'IL3', 'TNFRSF21', 'PTPRC', 'CD300A', 'CD6', 'WNT3A', 'ERBB2', 'TMIGD2', 'AHR', 'PRDM1', 'SFTPD', 'NCKAP1L', 'MAD1L1', 'LILRB2', 'CD244', 'IL5', 'DLG1', 'MNDA', 'IL1B', 'VAV3', 'NCK2', 'TICAM1', 'SPTA1', 'IL12B', 'RC3H1', 'CARD11', 'CCDC88B', 'SLC39A10', 'RASAL3']
GO_HORMONE_MEDIATED_SIGNALING_PATHWAY	0.788866	0.75283	0.820728	26	['NKX3-1', 'ESRRB', 'MED13', 'OR51E2', 'GHSR', 'NR4A2', 'NEDD4', 'RB1', 'NR1H4', 'PGR', 'SSTR3', 'HNF4G', 'NR2E1', 'SAFB', 'LEF1', 'THRAP3', 'PPARGC1B', 'BRCA1', 'JAK2', 'ARID1A', 'LATS1', 'HNF4A', 'RORB', 'TRIP4', 'RBFOX2', 'NR0B1']
GO_HORMONE_MEDIATED_SIGNALING_PATHWAY	0.783963	0.704403	0.705882	25	['NCOA4', 'NR3C1', 'HNF4G', 'GHSR', 'THRB', 'NR4A3', 'RORC', 'SAFB', 'RB1', 'UBR5', 'MED24', 'NCOA1', 'BMP7', 'NR0B1', 'NR1D2', 'PGR', 'PRLR', 'RARG', 'ESR1', 'RHOXF1', 'ARID1A', 'NR1H4', 'ESRRG', 'SSTR4', 'NR3C2']
GO_REGULATION_OF_LEUKOCYTE_PROLIFERATION	0.786006	0.791195	0.759104	49	['TLR4', 'WNT3A', 'LILRB1', 'SFTPD', 'RASAL3', 'EFNB1', 'CTNNB1', 'IFNG', 'FOXP3', 'INPP5D', 'IL12B', 'SOS1', 'TICAM1', 'NCKAP1L', 'SOX11', 'IL13', 'MAD1L1', 'GPAM', 'NCK2', 'CD300A', 'CD86', 'TMIGD2', 'SPTA1', 'DLG1', 'TNFSF18', 'AHR', 'MNDA', 'CD244', 'TNFSF4', 'PTPN6', 'IL3', 'PTPRC', 'VAV3', 'CD1D', 'TNFRSF21', 'IL1B', 'HLA-DRB1', 'ANXA1', 'HHLA2', 'ICOSLG', 'VCAM1', 'SLC39A10', 'RC3H1', 'ATM…
GO_HORMONE_MEDIATED_SIGNALING_PATHWAY	0.800511	0.708805	0.715686	22	['CTNNB1', 'NR5A2', 'PGR', 'THRAP3', 'NR1H3', 'GHSR', 'ESRRB', 'NR4A2', 'NR0B1', 'ESR1', 'SAFB', 'NR1H4', 'ESR2', 'LHCGR', 'ARID1A', 'LATS1', 'NR1D2', 'PRLR', 'ESRRG', 'NCOA1', 'RBFOX2', 'NR0B2']
GO_HORMONE_MEDIATED_SIGNALING_PATHWAY	0.821553	0.759748	0.70028	54	['BMP7', 'NR3C2', 'RHOXF1', 'NR1D2', 'GHSR', 'THRB', 'OR51E2', 'PRLR', 'RBFOX2', 'HNF4A', 'NCOA4', 'CTNNB1', 'RORC', 'NR1H3', 'NR4A3', 'DDX54', 'PAQR5', 'MED24', 'ARID1A', 'THRAP3', 'PADI2', 'NR2F1', 'ESR1', 'NCOA1', 'BRCA1', 'SAFB', 'FSHR', 'LHCGR', 'UBR5', 'SSTR4', 'SSTR5', 'PPARG', 'PPARGC1B', 'RORB', 'JAK2', 'ESRRB', 'NCOA3', 'PGR', 'LATS1', 'NR0B2', 'SSTR3', 'NR3C1', 'LEF1', 'NR1D1', 'NR1H4'…
GO_ATPASE_BINDING	0.781307	0.789308	0.731092	15	['USP25', 'ATP6V1G3', 'TRPC6', 'ESR1', 'ANK1', 'DNAJB1', 'TOR1AIP1', 'ATP6V0A4', 'WFS1', 'ABCA1', 'ADCY10', 'PGR', 'NUFIP1', 'ANK2', 'SLC26A9']
GO_HORMONE_MEDIATED_SIGNALING_PATHWAY	0.834729	0.76478	0.787115	49	['SSTR4', 'THRAP3', 'OR51E2', 'GHSR', 'NR1D2', 'PRLR', 'TRIP4', 'SSTR3', 'ESR2', 'NR3C1', 'NR4A2', 'SSTR1', 'SAFB', 'PPARG', 'NEDD4', 'NCOA4', 'NR2F1', 'RORB', 'NR1H4', 'HNF4G', 'NR3C2', 'BMP7', 'NCOA3', 'NUP62', 'NKX3-1', 'ESR1', 'RB1', 'ESRRG', 'FSHR', 'NR4A3', 'PADI2', 'NR0B1', 'NR2E1', 'NR1H3', 'NR0B2', 'PMEPA1', 'HNF4A', 'NR6A1', 'NR5A2', 'LHCGR', 'ARID1A', 'PGR', 'CRHBP', 'PPARGC1B', 'LATS1…
GO_HORMONE_MEDIATED_SIGNALING_PATHWAY	0.787538	0.707547	0.708683	31	['NR1H4', 'CRHBP', 'PADI2', 'RORB', 'FSHR', 'RBFOX2', 'SSTR4', 'GHSR', 'RHOXF1', 'OR51E2', 'ESR2', 'NR0B1', 'BRCA1', 'LEF1', 'LATS1', 'DDX54', 'JAK2', 'RBM14', 'NR3C2', 'NR1D2', 'NCOA3', 'NR1D1', 'THRB', 'LHCGR', 'NR5A2', 'ARID1A', 'THRAP3', 'NEDD4', 'NR6A1', 'SSTR5', 'NUP62']
GO_HORMONE_MEDIATED_SIGNALING_PATHWAY	0.809091	0.733962	0.708683	50	['LHCGR', 'NR3C1', 'SAFB', 'ARID1A', 'NUP62', 'NCOA4', 'UBR5', 'RB1', 'DDX54', 'PPARG', 'NR5A2', 'NEDD4', 'NKX3-1', 'RORC', 'CRHBP', 'PADI2', 'NR4A3', 'GHSR', 'LATS1', 'NCOA1', 'NR1D1', 'ESR2', 'SSTR3', 'SSTR4', 'MED13', 'BMP7', 'RBFOX2', 'MED24', 'HNF4G', 'THRB', 'TRIP4', 'PPARGC1A', 'RORB', 'PMEPA1', 'NR1H3', 'THRAP3', 'NR0B2', 'RARG', 'ESRRB', 'ESRRG', 'PGR', 'SSTR5', 'NR6A1', 'NCOA3', 'NR4A2'…
GO_ATPASE_BINDING	0.737589	0.766667	0.717087	11	['ANK1', 'DNAJB1', 'ADCY10', 'LCK', 'TRPC6', 'PGR', 'WFS1', 'ESR1', 'ATP6V0A4', 'SLC26A9', 'ATP6V1G3']
GO_HORMONE_MEDIATED_SIGNALING_PATHWAY	0.788764	0.716352	0.707283	39	['NR1D1', 'THRAP3', 'NR4A3', 'NKX3-1', 'FSHR', 'NCOA4', 'NEDD4', 'THRB', 'PGR', 'SSTR5', 'NR0B2', 'NR2E1', 'MED13', 'NR1D2', 'RORC', 'CRHBP', 'RORB', 'RBM14', 'HNF4G', 'ESRRB', 'SSTR3', 'CTNNB1', 'SAFB', 'TRIP4', 'NR1H3', 'HNF4A', 'ESRRG', 'OR51E2', 'RB1', 'RBFOX2', 'NR3C1', 'ESR1', 'NR5A2', 'MED24', 'PPARG', 'JAK2', 'NCOA3', 'BRCA1', 'NR4A2']
GO_HORMONE_MEDIATED_SIGNALING_PATHWAY	0.805312	0.742767	0.705882	48	['THRB', 'HNF4A', 'NR3C2', 'RBM14', 'NR3C1', 'SSTR4', 'NR4A2', 'NCOA1', 'RARG', 'NKX3-1', 'RB1', 'MED24', 'SSTR3', 'SAFB', 'NR4A3', 'ESR2', 'CTNNB1', 'LEF1', 'NR1H3', 'RORC', 'RHOXF1', 'NR2E1', 'NR1D2', 'NCOA3', 'JAK2', 'THRAP3', 'OR51E2', 'ARID1A', 'PPARGC1A', 'RBFOX2', 'NR0B2', 'NCOA4', 'BRCA1', 'PGR', 'UBR5', 'ESRRG', 'PADI2', 'NR1H4', 'LATS1', 'SSTR1', 'NR5A2', 'NEDD4', 'FSHR', 'NR6A1', 'GHSR…
GO_HORMONE_MEDIATED_SIGNALING_PATHWAY	0.796629	0.739623	0.743697	37	['THRB', 'LHCGR', 'OR51E2', 'HNF4G', 'ARID1A', 'PPARGC1B', 'SSTR3', 'NCOA1', 'ESRRG', 'LATS1', 'MED13', 'NR4A2', 'MED14', 'RB1', 'PRLR', 'NR0B1', 'NUP62', 'PAQR5', 'NR4A3', 'CRHBP', 'THRAP3', 'NR2E1', 'RARG', 'NR3C1', 'BRCA1', 'NCOA3', 'NR0B2', 'FSHR', 'SAFB', 'NR3C2', 'NR6A1', 'CTNNB1', 'NR1D2', 'RBFOX2', 'BMP7', 'GHSR', 'JAK2']
GO_REGULATION_OF_T_CELL_PROLIFERATION	0.772727	0.748428	0.72409	21	['CD6', 'IDO1', 'SOS1', 'CD86', 'IL12B', 'TMIGD2', 'IL1B', 'CD244', 'SPN', 'ANXA1', 'FOXP3', 'PTPRC', 'SFTPD', 'TNFSF18', 'DLG1', 'NCK2', 'RASAL3', 'LILRB1', 'CARD11', 'TNFRSF21', 'PTPN6']
GO_REGULATION_OF_LEUKOCYTE_PROLIFERATION	0.803984	0.776101	0.718487	46	['CD86', 'MNDA', 'MAD1L1', 'CD300A', 'SOS1', 'EFNB1', 'LILRB1', 'TCF3', 'CTNNB1', 'SLC39A10', 'IL2', 'ANXA1', 'IL5', 'SYK', 'PTPN6', 'GPAM', 'TLR4', 'SPN', 'CD1D', 'LILRB2', 'VCAM1', 'NCK2', 'AHR', 'TMIGD2', 'FOXP3', 'NCKAP1L', 'TNFSF18', 'IDO1', 'PTPRC', 'CD6', 'SPTA1', 'CD244', 'INPP5D', 'WNT3A', 'PTPN22', 'CCDC88B', 'TNFRSF21', 'DLG1', 'TNFSF4', 'HLA-DRB1', 'IFNG', 'RASAL3', 'IL13', 'SOX11', '…
GO_REGULATION_OF_LEUKOCYTE_PROLIFERATION	0.738611	0.757862	0.701681	24	['SOS1', 'AHR', 'SLC39A10', 'TLR4', 'CCDC88B', 'ANXA1', 'FOXP3', 'CHRNB2', 'PTPRC', 'ATM', 'IFNG', 'VCAM1', 'RASAL3', 'VAV3', 'IL2', 'TNFSF18', 'LILRB1', 'PDE5A', 'CARD11', 'IL5', 'DLG1', 'NCKAP1L', 'IL1B', 'TNFRSF21']
GO_REGULATION_OF_LEUKOCYTE_PROLIFERATION	0.807457	0.752201	0.752101	39	['SYK', 'SFTPD', 'HHLA2', 'IFNG', 'SOS1', 'TLR4', 'HLA-DRB1', 'TNFSF18', 'LILRB2', 'TNFRSF21', 'PKN1', 'PDE5A', 'TMIGD2', 'PTPN22', 'CCDC88B', 'NCK2', 'CHRNB2', 'IDO1', 'PTPRC', 'MNDA', 'ICOSLG', 'SLC39A10', 'CTNNB1', 'INPP5D', 'IL12B', 'ANXA1', 'PTPN6', 'SOX11', 'FOXP3', 'CARD11', 'SPTA1', 'NCKAP1L', 'IL1B', 'VCAM1', 'IL13', 'WNT3A', 'IL2', 'VAV3', 'AHR']
GO_REGULATION_OF_LEUKOCYTE_PROLIFERATION	0.783555	0.744025	0.711485	43	['SYK', 'SPTA1', 'TNFSF4', 'ERBB2', 'IL12B', 'IL1B', 'CD86', 'IL2', 'TNFSF18', 'PKN1', 'HHLA2', 'NCK2', 'IL5', 'IL13', 'AHR', 'LILRB2', 'SOX11', 'IFNG', 'VAV3', 'PTPRC', 'IL3', 'CHRNB2', 'WNT3A', 'TMIGD2', 'CD244', 'NCKAP1L', 'VCAM1', 'TLR4', 'TICAM1', 'RASAL3', 'CTNNB1', 'GPAM', 'ATM', 'CCDC88B', 'ANXA1', 'SOS1', 'EFNB1', 'PTPN6', 'MNDA', 'SLC39A10', 'CARD11', 'PTPN22', 'PRDM1']
GO_REGULATION_OF_LEUKOCYTE_PROLIFERATION	0.786925	0.783648	0.746499	33	['SOX11', 'RC3H1', 'FOXP3', 'CD6', 'EFNB1', 'TICAM1', 'PTPRC', 'ANXA1', 'IL1B', 'CCDC88B', 'PTPN22', 'PKN1', 'PTPN6', 'TNFSF4', 'IL2', 'CTNNB1', 'SLC39A10', 'AHR', 'TNFSF18', 'IL12B', 'LILRB1', 'DLG1', 'PRDM1', 'ERBB2', 'MNDA', 'IDO1', 'PDE5A', 'IL13', 'CD300A', 'IL5', 'VCAM1', 'MAD1L1', 'IL3']
GO_REGULATION_OF_LEUKOCYTE_PROLIFERATION	0.797446	0.807547	0.701681	51	['TNFRSF21', 'CCDC88B', 'SOS1', 'PTPN22', 'GPAM', 'HHLA2', 'IL1B', 'DLG1', 'RASAL3', 'PRDM1', 'SOX11', 'IFNG', 'MAD1L1', 'CTNNB1', 'CD300A', 'IL5', 'ATM', 'IL3', 'RC3H1', 'IL13', 'IL12B', 'CD244', 'ERBB2', 'TNFSF4', 'ANXA1', 'SPTA1', 'LILRB1', 'NCKAP1L', 'LILRB2', 'SFTPD', 'SLC39A10', 'TNFSF18', 'SYK', 'PTPRC', 'INPP5D', 'EFNB1', 'WNT3A', 'TMIGD2', 'CARD11', 'AHR', 'CD86', 'PDE5A', 'IDO1', 'VAV3'…
GO_REGULATION_OF_LEUKOCYTE_PROLIFERATION	0.759346	0.77044	0.717087	30	['SPTA1', 'CD244', 'MNDA', 'IL2', 'SLC39A10', 'CCDC88B', 'CARD11', 'EFNB1', 'INPP5D', 'DLG1', 'TNFSF18', 'LILRB2', 'GPAM', 'CD6', 'CD86', 'TMIGD2', 'PTPRC', 'IFNG', 'CD1D', 'ATM', 'FOXP3', 'WNT3A', 'LILRB1', 'RASAL3', 'MAD1L1', 'IL12B', 'ANXA1', 'VAV3', 'SYK', 'PRDM1']
GO_HORMONE_MEDIATED_SIGNALING_PATHWAY	0.816956	0.754717	0.707283	55	['CRHBP', 'NEDD4', 'PPARGC1A', 'NR1D2', 'MED14', 'NCOA3', 'PMEPA1', 'MED24', 'SAFB', 'PGR', 'SSTR3', 'RORC', 'CTNNB1', 'BRCA1', 'LEF1', 'SSTR5', 'RORB', 'ESR2', 'NR1D1', 'PADI2', 'NR1H3', 'NCOA1', 'BMP7', 'ESRRG', 'PAQR5', 'NR0B1', 'MED13', 'LHCGR', 'RHOXF1', 'NR3C1', 'NR4A2', 'NR2F1', 'ESRRB', 'NR0B2', 'NR3C2', 'NCOA4', 'NKX3-1', 'LATS1', 'JAK2', 'SSTR4', 'OR51E2', 'RB1', 'NR5A2', 'HNF4A', 'RARG…
GO_REGULATION_OF_LEUKOCYTE_PROLIFERATION	0.802145	0.789308	0.754902	33	['IL13', 'IL2', 'SOS1', 'SYK', 'IL3', 'NCK2', 'PKN1', 'TCF3', 'MNDA', 'RASAL3', 'TLR4', 'CD86', 'IL12B', 'CD300A', 'INPP5D', 'PTPN6', 'DLG1', 'SLC39A10', 'PTPRC', 'TICAM1', 'SPTA1', 'AHR', 'ICOSLG', 'LILRB2', 'SPN', 'PDE5A', 'IFNG', 'HHLA2', 'TNFRSF21', 'ANXA1', 'EFNB1', 'RC3H1', 'SFTPD']
GO_HORMONE_MEDIATED_SIGNALING_PATHWAY	0.823085	0.732075	0.707283	54	['NUP62', 'SSTR4', 'MED13', 'RBFOX2', 'UBR5', 'HNF4G', 'PAQR5', 'NR1H4', 'PGR', 'JAK2', 'BRCA1', 'NR4A2', 'RB1', 'TRIP4', 'LATS1', 'NR0B1', 'NR2F1', 'SSTR1', 'ESRRB', 'PADI2', 'RORB', 'ARID1A', 'RARG', 'NCOA4', 'DDX54', 'THRAP3', 'NR1H3', 'RHOXF1', 'NR3C2', 'SSTR3', 'NR1D1', 'BMP7', 'NR1D2', 'OR51E2', 'LEF1', 'NR6A1', 'PPARGC1B', 'NR4A3', 'NR0B2', 'LHCGR', 'SAFB', 'PPARG', 'RORC', 'FSHR', 'RBM14'…
GO_REGULATION_OF_LEUKOCYTE_PROLIFERATION	0.800306	0.745912	0.754902	40	['PTPRC', 'CARD11', 'DLG1', 'FOXP3', 'PTPN22', 'RASAL3', 'INPP5D', 'LILRB1', 'SOX11', 'IDO1', 'PRDM1', 'ICOSLG', 'WNT3A', 'CD86', 'RC3H1', 'TNFSF18', 'SPN', 'PTPN6', 'SPTA1', 'IL5', 'CHRNB2', 'IFNG', 'SYK', 'ANXA1', 'GPAM', 'MNDA', 'HHLA2', 'CCDC88B', 'TICAM1', 'ATM', 'VAV3', 'NCK2', 'TNFSF4', 'CD300A', 'TMIGD2', 'CLEC4G', 'AHR', 'VCAM1', 'IL13', 'CTNNB1']
GO_REGULATION_OF_LEUKOCYTE_PROLIFERATION	0.7762	0.767925	0.701681	33	['CTNNB1', 'GPAM', 'EFNB1', 'ICOSLG', 'CD1D', 'CD300A', 'IL5', 'IL3', 'MNDA', 'SPTA1', 'TNFSF4', 'LILRB1', 'CD244', 'LILRB2', 'CARD11', 'PKN1', 'PRDM1', 'VAV3', 'SOX11', 'ANXA1', 'TNFSF18', 'MAD1L1', 'INPP5D', 'PTPN22', 'CCDC88B', 'AHR', 'RC3H1', 'NCKAP1L', 'RASAL3', 'IL2', 'IL12B', 'SPN', 'TCF3']
GO_REGULATION_OF_LEUKOCYTE_PROLIFERATION	0.818999	0.78805	0.707283	47	['TICAM1', 'CLEC4G', 'SOX11', 'IDO1', 'ATM', 'IL5', 'PRDM1', 'LILRB1', 'ERBB2', 'TNFSF4', 'NCK2', 'CTNNB1', 'DLG1', 'WNT3A', 'IL1B', 'MNDA', 'CHRNB2', 'CCDC88B', 'ANXA1', 'FOXP3', 'AHR', 'SLC39A10', 'INPP5D', 'VCAM1', 'IL12B', 'HHLA2', 'LILRB2', 'PDE5A', 'TMIGD2', 'CD244', 'PTPRC', 'SPTA1', 'TNFRSF21', 'CD6', 'RASAL3', 'CD300A', 'PTPN6', 'TNFSF18', 'TLR4', 'IL2', 'HLA-DRB1', 'EFNB1', 'NCKAP1L', '…
GO_REGULATION_OF_LEUKOCYTE_PROLIFERATION	0.78907	0.774843	0.704482	37	['SPN', 'CCDC88B', 'IL5', 'TNFSF18', 'ATM', 'INPP5D', 'TICAM1', 'IFNG', 'EFNB1', 'PTPRC', 'CD6', 'SLC39A10', 'DLG1', 'RASAL3', 'NCK2', 'PRDM1', 'TMIGD2', 'ICOSLG', 'HHLA2', 'IL3', 'IL12B', 'HLA-DRB1', 'MNDA', 'IL2', 'TCF3', 'ERBB2', 'CARD11', 'SFTPD', 'TNFSF4', 'CTNNB1', 'LILRB2', 'PKN1', 'MAD1L1', 'ANXA1', 'VAV3', 'GPAM', 'PTPN6']
GO_HORMONE_MEDIATED_SIGNALING_PATHWAY	0.771093	0.752201	0.70028	37	['HNF4G', 'NEDD4', 'TRIP4', 'SAFB', 'NR2E1', 'NCOA3', 'JAK2', 'SSTR3', 'NR3C2', 'RB1', 'RORC', 'NCOA1', 'NR2F1', 'SSTR4', 'NR1H4', 'RHOXF1', 'ARID1A', 'PGR', 'RARG', 'CRHBP', 'NR1H3', 'NR1D1', 'NR5A2', 'ESRRB', 'NR6A1', 'MED14', 'BMP7', 'LATS1', 'ESR2', 'LEF1', 'NUP62', 'BRCA1', 'RBFOX2', 'NR4A2', 'NR4A3', 'SSTR1', 'PPARG']
GO_REGULATION_OF_LEUKOCYTE_PROLIFERATION	0.801021	0.757862	0.708683	50	['SOX11', 'CCDC88B', 'IL2', 'NCKAP1L', 'ANXA1', 'PTPN6', 'PKN1', 'IL3', 'PTPRC', 'TLR4', 'CTNNB1', 'CD6', 'AHR', 'PTPN22', 'ATM', 'SPTA1', 'LILRB2', 'RASAL3', 'WNT3A', 'RC3H1', 'PRDM1', 'TCF3', 'TICAM1', 'SFTPD', 'MNDA', 'SOS1', 'ICOSLG', 'TNFSF4', 'VCAM1', 'ERBB2', 'TMIGD2', 'PDE5A', 'TNFRSF21', 'VAV3', 'SPN', 'CHRNB2', 'HHLA2', 'IL12B', 'IL1B', 'TNFSF18', 'IDO1', 'CARD11', 'HLA-DRB1', 'EFNB1', …
GO_REGULATION_OF_LEUKOCYTE_PROLIFERATION	0.809806	0.802516	0.704482	47	['IDO1', 'ANXA1', 'INPP5D', 'TLR4', 'IL3', 'RASAL3', 'EFNB1', 'SFTPD', 'IL2', 'SYK', 'IL13', 'ERBB2', 'IFNG', 'PTPN22', 'VAV3', 'LILRB1', 'TNFSF18', 'RC3H1', 'HLA-DRB1', 'NCK2', 'CD6', 'PKN1', 'IL1B', 'IL12B', 'HHLA2', 'WNT3A', 'AHR', 'PDE5A', 'CARD11', 'SOS1', 'NCKAP1L', 'VCAM1', 'MNDA', 'PTPRC', 'SPN', 'SPTA1', 'DLG1', 'CD86', 'TNFRSF21', 'CD1D', 'CD300A', 'IL5', 'SOX11', 'ATM', 'TNFSF4', 'CD24…
GO_ATPASE_BINDING	0.786006	0.789937	0.710084	15	['WFS1', 'ABCA1', 'TRPC6', 'PGR', 'ESR1', 'RDX', 'DNAJB1', 'ADCY10', 'ANK2', 'SLC26A9', 'LCK', 'ATP6V0A2', 'HRC', 'ATP6V1G3', 'ANK1']
GO_REGULATION_OF_LEUKOCYTE_PROLIFERATION	0.816956	0.790566	0.738095	45	['TMIGD2', 'PTPRC', 'ANXA1', 'CD244', 'LILRB1', 'VCAM1', 'CD1D', 'CD86', 'IL12B', 'PRDM1', 'HHLA2', 'VAV3', 'IDO1', 'DLG1', 'SPN', 'IL1B', 'ICOSLG', 'MAD1L1', 'SOS1', 'PTPN6', 'EFNB1', 'GPAM', 'CCDC88B', 'CARD11', 'NCK2', 'PKN1', 'SOX11', 'SYK', 'IL2', 'TLR4', 'CD6', 'WNT3A', 'INPP5D', 'SFTPD', 'IL5', 'PTPN22', 'AHR', 'TNFSF4', 'LILRB2', 'MNDA', 'ATM', 'CD300A', 'SLC39A10', 'IL3', 'SPTA1']
GO_HORMONE_MEDIATED_SIGNALING_PATHWAY	0.795301	0.771069	0.719888	38	['NUP62', 'RBFOX2', 'PMEPA1', 'PGR', 'NR1D1', 'NR4A3', 'SSTR4', 'NR0B1', 'LEF1', 'HNF4G', 'NCOA4', 'CRHBP', 'NR3C2', 'ARID1A', 'JAK2', 'MED24', 'RHOXF1', 'GHSR', 'RARG', 'MED14', 'NR2E1', 'BMP7', 'THRAP3', 'ESRRB', 'PPARGC1B', 'NR2F1', 'FSHR', 'NCOA1', 'RORB', 'PPARGC1A', 'NEDD4', 'MED13', 'NR1D2', 'DDX54', 'SSTR5', 'LHCGR', 'NR5A2', 'PRLR']
GO_REGULATION_OF_T_CELL_PROLIFERATION	0.811951	0.708805	0.701681	30	['TNFSF4', 'CD6', 'IL1B', 'SYK', 'ICOSLG', 'PTPRC', 'GPAM', 'SPN', 'ANXA1', 'SFTPD', 'RASAL3', 'HLA-DRB1', 'ERBB2', 'DLG1', 'IL12B', 'VCAM1', 'PTPN6', 'TNFSF18', 'CTNNB1', 'CARD11', 'TNFRSF21', 'LILRB1', 'PDE5A', 'IDO1', 'IFNG', 'CLEC4G', 'MAD1L1', 'CCDC88B', 'HHLA2', 'TMIGD2']
GO_HORMONE_MEDIATED_SIGNALING_PATHWAY	0.844229	0.741509	0.70028	47	['HNF4A', 'RB1', 'ESRRG', 'SAFB', 'NR1D2', 'NR4A2', 'SSTR5', 'MED13', 'THRB', 'NEDD4', 'SSTR1', 'NR0B1', 'FSHR', 'GHSR', 'RORB', 'NKX3-1', 'UBR5', 'MED14', 'PPARG', 'PPARGC1A', 'PGR', 'NR3C2', 'BMP7', 'ARID1A', 'NR1H3', 'NR1H4', 'LATS1', 'TRIP4', 'ESR1', 'PPARGC1B', 'BRCA1', 'RBFOX2', 'PADI2', 'NR6A1', 'OR51E2', 'NCOA4', 'NR2F1', 'PRLR', 'ESRRB', 'NR5A2', 'NR0B2', 'RBM14', 'NCOA1', 'DDX54', 'RARG…
GO_REGULATION_OF_T_CELL_PROLIFERATION	0.811338	0.757233	0.731092	35	['DLG1', 'NCK2', 'PTPRC', 'IL2', 'CD6', 'CD244', 'LILRB1', 'ICOSLG', 'RASAL3', 'IL1B', 'TNFSF18', 'LILRB2', 'IL12B', 'ERBB2', 'PTPN6', 'RC3H1', 'VCAM1', 'PDE5A', 'SOS1', 'EFNB1', 'ANXA1', 'TNFRSF21', 'CARD11', 'IFNG', 'HLA-DRB1', 'FOXP3', 'HHLA2', 'CTNNB1', 'CCDC88B', 'CLEC4G', 'IDO1', 'TMIGD2', 'SFTPD', 'GPAM', 'SPN']
GO_REGULATION_OF_T_CELL_PROLIFERATION	0.797753	0.710063	0.714286	28	['HHLA2', 'IFNG', 'IL2', 'IL12B', 'CTNNB1', 'CD6', 'HLA-DRB1', 'TNFSF18', 'ANXA1', 'SPN', 'FOXP3', 'RASAL3', 'PTPRC', 'MAD1L1', 'SFTPD', 'PTPN6', 'RC3H1', 'NCKAP1L', 'CLEC4G', 'SOS1', 'IDO1', 'ERBB2', 'CCDC88B', 'SPTA1', 'CARD11', 'LILRB2', 'VCAM1', 'TNFRSF21']
GO_REGULATION_OF_T_CELL_PROLIFERATION	0.776302	0.78239	0.738095	26	['IDO1', 'CCDC88B', 'HHLA2', 'SPN', 'ERBB2', 'LILRB1', 'CARD11', 'SPTA1', 'ANXA1', 'IL12B', 'VCAM1', 'TNFRSF21', 'CD244', 'CD86', 'CTNNB1', 'CD6', 'MAD1L1', 'NCK2', 'DLG1', 'RC3H1', 'IFNG', 'NCKAP1L', 'PTPRC', 'IL1B', 'RASAL3', 'FOXP3']
GO_HORMONE_MEDIATED_SIGNALING_PATHWAY	0.801532	0.732075	0.70028	52	['NUP62', 'RHOXF1', 'FSHR', 'NR2E1', 'SSTR4', 'MED24', 'NR1D2', 'NR6A1', 'NEDD4', 'NCOA1', 'PPARGC1A', 'CTNNB1', 'ESRRB', 'UBR5', 'MED13', 'PMEPA1', 'SSTR1', 'PADI2', 'PGR', 'LHCGR', 'JAK2', 'ESR2', 'LEF1', 'LATS1', 'NCOA3', 'THRB', 'HNF4A', 'RARG', 'NR1H3', 'NR4A2', 'RBM14', 'NKX3-1', 'SAFB', 'THRAP3', 'NR3C1', 'NR2F1', 'NCOA4', 'MED14', 'DDX54', 'CRHBP', 'BMP7', 'NR1D1', 'NR0B1', 'GHSR', 'ARID1…
GO_REGULATION_OF_LEUKOCYTE_PROLIFERATION	0.72288	0.784906	0.731092	14	['VAV3', 'CD244', 'LILRB1', 'FOXP3', 'PDE5A', 'PTPN6', 'CD86', 'DLG1', 'SFTPD', 'IL3', 'CD1D', 'IDO1', 'ANXA1', 'CCDC88B']
GO_HORMONE_MEDIATED_SIGNALING_PATHWAY	0.793769	0.733333	0.719888	51	['ESRRB', 'DDX54', 'PGR', 'NCOA4', 'ARID1A', 'PMEPA1', 'SSTR3', 'NR0B1', 'NR0B2', 'RORB', 'LATS1', 'NR1D2', 'NUP62', 'NCOA3', 'NCOA1', 'MED13', 'ESR2', 'RB1', 'SSTR5', 'MED24', 'TRIP4', 'HNF4A', 'PRLR', 'PAQR5', 'ESRRG', 'NEDD4', 'NR4A3', 'NR1H3', 'HNF4G', 'CTNNB1', 'OR51E2', 'SSTR1', 'FSHR', 'THRB', 'JAK2', 'RARG', 'BMP7', 'LEF1', 'NR2E1', 'NR1H4', 'NKX3-1', 'NR2F1', 'NR3C2', 'PPARGC1B', 'RORC',…
GO_REGULATION_OF_LEUKOCYTE_PROLIFERATION	0.800715	0.755975	0.708683	49	['WNT3A', 'IL5', 'VAV3', 'TNFRSF21', 'ICOSLG', 'CCDC88B', 'PDE5A', 'ERBB2', 'INPP5D', 'IL2', 'SPN', 'RASAL3', 'CD244', 'TCF3', 'LILRB2', 'SLC39A10', 'GPAM', 'IL3', 'AHR', 'TNFSF4', 'MAD1L1', 'SPTA1', 'CD1D', 'IL1B', 'HHLA2', 'PTPN6', 'PTPRC', 'IL13', 'SOS1', 'NCK2', 'DLG1', 'IFNG', 'SOX11', 'EFNB1', 'CARD11', 'PTPN22', 'VCAM1', 'SFTPD', 'ATM', 'TMIGD2', 'HLA-DRB1', 'NCKAP1L', 'RC3H1', 'PKN1', 'AN…
GO_HORMONE_MEDIATED_SIGNALING_PATHWAY	0.812053	0.75283	0.767507	52	['ESRRG', 'SSTR1', 'PGR', 'NR6A1', 'NCOA3', 'CTNNB1', 'NR4A2', 'UBR5', 'PPARGC1B', 'FSHR', 'RHOXF1', 'RB1', 'BRCA1', 'RBM14', 'NR0B2', 'HNF4G', 'ESRRB', 'ESR2', 'PRLR', 'NKX3-1', 'MED14', 'THRB', 'NR2E1', 'MED24', 'JAK2', 'NEDD4', 'NR1D2', 'LATS1', 'SAFB', 'ARID1A', 'LEF1', 'RORB', 'SSTR4', 'THRAP3', 'PADI2', 'NR0B1', 'CRHBP', 'RORC', 'NR3C1', 'NR5A2', 'NR1D1', 'NCOA4', 'TRIP4', 'RBFOX2', 'PAQR5'…
GO_REGULATION_OF_LEUKOCYTE_PROLIFERATION	0.78335	0.745283	0.754902	27	['EFNB1', 'AHR', 'TMIGD2', 'IL5', 'CTNNB1', 'DLG1', 'VCAM1', 'CD6', 'IL13', 'CCDC88B', 'NCK2', 'IDO1', 'MNDA', 'FOXP3', 'RASAL3', 'CHRNB2', 'SFTPD', 'IL12B', 'PTPN6', 'LILRB2', 'HHLA2', 'PTPN22', 'LILRB1', 'CD86', 'SPTA1', 'ICOSLG', 'ERBB2']
GO_REGULATION_OF_LEUKOCYTE_PROLIFERATION	0.799796	0.725157	0.752101	26	['IFNG', 'PTPN6', 'DLG1', 'TMIGD2', 'LILRB1', 'PTPN22', 'INPP5D', 'GPAM', 'TNFSF18', 'TCF3', 'HHLA2', 'IL1B', 'PRDM1', 'VAV3', 'SLC39A10', 'VCAM1', 'RASAL3', 'SYK', 'LILRB2', 'PKN1', 'AHR', 'ANXA1', 'CCDC88B', 'NCKAP1L', 'SPN', 'CD86']
GO_REGULATION_OF_LEUKOCYTE_PROLIFERATION	0.812257	0.779245	0.72409	49	['IL1B', 'CD244', 'DLG1', 'SFTPD', 'NCK2', 'IL13', 'SYK', 'SPN', 'TNFSF18', 'SOS1', 'CD1D', 'LILRB1', 'SPTA1', 'ICOSLG', 'GPAM', 'IL12B', 'IFNG', 'TLR4', 'ANXA1', 'IDO1', 'CD300A', 'VCAM1', 'LILRB2', 'IL3', 'RC3H1', 'INPP5D', 'PRDM1', 'SOX11', 'CARD11', 'NCKAP1L', 'AHR', 'CHRNB2', 'CTNNB1', 'PTPRC', 'PDE5A', 'PKN1', 'CLEC4G', 'HLA-DRB1', 'TNFSF4', 'CD86', 'CD6', 'PTPN6', 'HHLA2', 'IL2', 'PTPN22',…
GO_REGULATION_OF_T_CELL_PROLIFERATION	0.80715	0.767296	0.722689	33	['CARD11', 'NCK2', 'EFNB1', 'CTNNB1', 'CD244', 'NCKAP1L', 'CLEC4G', 'MAD1L1', 'LILRB1', 'IL2', 'GPAM', 'TNFSF4', 'PTPRC', 'LILRB2', 'CD86', 'CCDC88B', 'HHLA2', 'IL12B', 'VCAM1', 'FOXP3', 'SOS1', 'ERBB2', 'TNFRSF21', 'ANXA1', 'SFTPD', 'PTPN6', 'RC3H1', 'CD6', 'SPN', 'IL1B', 'RASAL3', 'DLG1', 'PDE5A']
GO_REGULATION_OF_LEUKOCYTE_PROLIFERATION	0.81236	0.789937	0.711485	46	['CD86', 'VCAM1', 'IL5', 'SOS1', 'ICOSLG', 'TMIGD2', 'AHR', 'IDO1', 'TCF3', 'CHRNB2', 'PDE5A', 'CARD11', 'CD300A', 'LILRB2', 'RC3H1', 'TICAM1', 'VAV3', 'PKN1', 'MNDA', 'ERBB2', 'SPTA1', 'GPAM', 'FOXP3', 'SFTPD', 'SOX11', 'WNT3A', 'NCK2', 'LILRB1', 'HLA-DRB1', 'IL12B', 'RASAL3', 'ANXA1', 'CCDC88B', 'TNFRSF21', 'IL1B', 'TLR4', 'EFNB1', 'SPN', 'IFNG', 'SYK', 'INPP5D', 'CD244', 'IL3', 'CTNNB1', 'TNFS…
GO_REGULATION_OF_LEUKOCYTE_PROLIFERATION	0.763023	0.706918	0.711485	22	['SPTA1', 'IL1B', 'AHR', 'RASAL3', 'DLG1', 'SOX11', 'PTPN6', 'EFNB1', 'CARD11', 'PTPN22', 'SOS1', 'CD300A', 'VCAM1', 'CTNNB1', 'SFTPD', 'SYK', 'IL5', 'IDO1', 'CD6', 'SLC39A10', 'ICOSLG', 'TMIGD2']
GO_REGULATION_OF_LEUKOCYTE_PROLIFERATION	0.81573	0.794969	0.711485	44	['TCF3', 'CD6', 'PTPRC', 'PKN1', 'CD1D', 'IL5', 'TICAM1', 'TMIGD2', 'WNT3A', 'SPN', 'PDE5A', 'IL2', 'IFNG', 'PTPN22', 'IDO1', 'LILRB2', 'INPP5D', 'HLA-DRB1', 'SOX11', 'IL12B', 'PTPN6', 'ICOSLG', 'CD86', 'EFNB1', 'CHRNB2', 'IL3', 'VCAM1', 'TNFSF18', 'IL13', 'SLC39A10', 'SOS1', 'IL1B', 'CARD11', 'CCDC88B', 'HHLA2', 'SFTPD', 'ERBB2', 'TLR4', 'DLG1', 'SPTA1', 'MAD1L1', 'ATM', 'MNDA', 'TNFRSF21']
GO_HORMONE_MEDIATED_SIGNALING_PATHWAY	0.785495	0.76478	0.731092	53	['LATS1', 'SSTR5', 'CTNNB1', 'RB1', 'NR4A2', 'MED14', 'SSTR3', 'PRLR', 'NR1H4', 'NR3C2', 'NCOA1', 'NR1D2', 'UBR5', 'NR4A3', 'PGR', 'ESRRB', 'NR2E1', 'DDX54', 'ARID1A', 'PPARG', 'RBM14', 'ESR1', 'RARG', 'NR1H3', 'LEF1', 'ESR2', 'ESRRG', 'NUP62', 'NR2F1', 'SAFB', 'TRIP4', 'FSHR', 'HNF4G', 'NR6A1', 'NR0B1', 'NKX3-1', 'JAK2', 'MED24', 'NEDD4', 'PADI2', 'HNF4A', 'LHCGR', 'CRHBP', 'MED13', 'SSTR4', 'NC…
GO_REGULATION_OF_LEUKOCYTE_PROLIFERATION	0.804903	0.748428	0.745098	34	['IL3', 'ATM', 'MNDA', 'PRDM1', 'RASAL3', 'IL12B', 'CARD11', 'PDE5A', 'ERBB2', 'SLC39A10', 'NCK2', 'TNFSF18', 'SFTPD', 'ICOSLG', 'TLR4', 'PTPRC', 'TNFRSF21', 'AHR', 'RC3H1', 'SYK', 'IFNG', 'CD6', 'SOS1', 'NCKAP1L', 'SPTA1', 'TCF3', 'HHLA2', 'INPP5D', 'IDO1', 'PTPN6', 'VCAM1', 'IL1B', 'IL5', 'CD244']
GO_ATPASE_BINDING	0.729213	0.78239	0.715686	10	['SLC26A9', 'PGR', 'ADCY10', 'WFS1', 'ATP6V0A2', 'ESR1', 'HRC', 'ABCA1', 'ANK1', 'TOR1AIP1']
GO_HORMONE_MEDIATED_SIGNALING_PATHWAY	0.788253	0.713208	0.72549	54	['NR1D2', 'NR4A2', 'NR0B1', 'NR1H4', 'NR1D1', 'ESRRB', 'SSTR3', 'CRHBP', 'GHSR', 'RORC', 'TRIP4', 'RB1', 'OR51E2', 'RBM14', 'LEF1', 'HNF4G', 'DDX54', 'CTNNB1', 'NR0B2', 'ESRRG', 'NR2F1', 'PADI2', 'NR4A3', 'NCOA1', 'PMEPA1', 'NR2E1', 'RORB', 'PPARGC1B', 'PRLR', 'RBFOX2', 'HNF4A', 'PPARGC1A', 'LHCGR', 'NKX3-1', 'UBR5', 'BRCA1', 'NR1H3', 'SSTR4', 'JAK2', 'MED24', 'ARID1A', 'THRAP3', 'ESR2', 'NCOA4',…
GO_ATPASE_BINDING	0.779469	0.801258	0.704482	14	['ADCY10', 'LCK', 'USP25', 'SLC26A9', 'ANK2', 'WFS1', 'PGR', 'ESR1', 'ATP6V0A2', 'ATP6V1G3', 'ANK1', 'ABCA1', 'TOR1AIP1', 'HRC']
GO_REGULATION_OF_LEUKOCYTE_PROLIFERATION	0.792543	0.755975	0.711485	39	['CHRNB2', 'LILRB1', 'VCAM1', 'SOX11', 'GPAM', 'CARD11', 'IDO1', 'CCDC88B', 'SFTPD', 'TLR4', 'IL12B', 'HLA-DRB1', 'CTNNB1', 'SOS1', 'PDE5A', 'ATM', 'IL5', 'INPP5D', 'RC3H1', 'IL1B', 'PTPN22', 'CD86', 'CD1D', 'TNFSF4', 'FOXP3', 'SPN', 'ICOSLG', 'SPTA1', 'IL2', 'MAD1L1', 'MNDA', 'NCK2', 'PTPRC', 'VAV3', 'RASAL3', 'ANXA1', 'CD244', 'AHR', 'NCKAP1L']
GO_HORMONE_MEDIATED_SIGNALING_PATHWAY	0.800817	0.725786	0.703081	48	['NR1D1', 'PGR', 'HNF4A', 'MED14', 'MED24', 'UBR5', 'PPARG', 'PPARGC1A', 'NR5A2', 'FSHR', 'TRIP4', 'BMP7', 'NR4A2', 'PADI2', 'RARG', 'NCOA3', 'MED13', 'NR6A1', 'NKX3-1', 'RORB', 'SSTR5', 'OR51E2', 'HNF4G', 'SSTR3', 'NCOA4', 'ESR1', 'SAFB', 'ESR2', 'ARID1A', 'DDX54', 'PMEPA1', 'SSTR1', 'NR1H3', 'THRB', 'RB1', 'CTNNB1', 'ESRRB', 'NR0B1', 'RBFOX2', 'NR0B2', 'JAK2', 'NEDD4', 'NR1H4', 'BRCA1', 'PPARGC…
GO_REGULATION_OF_LEUKOCYTE_PROLIFERATION	0.791828	0.803774	0.754902	48	['TICAM1', 'TMIGD2', 'PRDM1', 'CD1D', 'PKN1', 'IL5', 'SOS1', 'ATM', 'LILRB2', 'PTPN22', 'CARD11', 'PTPN6', 'TNFSF4', 'IL13', 'SYK', 'MAD1L1', 'DLG1', 'TNFSF18', 'LILRB1', 'PDE5A', 'HHLA2', 'PTPRC', 'VCAM1', 'IL3', 'EFNB1', 'CCDC88B', 'WNT3A', 'INPP5D', 'CTNNB1', 'ERBB2', 'MNDA', 'FOXP3', 'SFTPD', 'SLC39A10', 'HLA-DRB1', 'IL2', 'IL12B', 'CD86', 'IFNG', 'AHR', 'CD244', 'TCF3', 'RASAL3', 'SPTA1', 'S…
GO_HORMONE_MEDIATED_SIGNALING_PATHWAY	0.757303	0.709434	0.717087	28	['ESRRB', 'NR6A1', 'NEDD4', 'NUP62', 'RORB', 'RB1', 'MED13', 'HNF4G', 'NR1H4', 'SSTR4', 'OR51E2', 'NR4A2', 'UBR5', 'BMP7', 'ESR1', 'NCOA4', 'RARG', 'NR1D1', 'GHSR', 'NR1H3', 'ESR2', 'NR2F1', 'LATS1', 'BRCA1', 'ARID1A', 'TRIP4', 'SSTR5', 'PPARGC1B']
GO_HORMONE_MEDIATED_SIGNALING_PATHWAY	0.733912	0.708176	0.717087	16	['ESRRG', 'HNF4A', 'BRCA1', 'HNF4G', 'JAK2', 'RB1', 'NR1D2', 'LHCGR', 'RBFOX2', 'SSTR3', 'ESRRB', 'PMEPA1', 'NR5A2', 'THRAP3', 'NR0B1', 'CTNNB1']
GO_REGULATION_OF_LEUKOCYTE_PROLIFERATION	0.798264	0.716352	0.732493	46	['MNDA', 'CHRNB2', 'CTNNB1', 'CD244', 'TICAM1', 'SFTPD', 'GPAM', 'RC3H1', 'NCK2', 'IL5', 'IDO1', 'TLR4', 'SLC39A10', 'HHLA2', 'SPN', 'PTPN6', 'VAV3', 'PDE5A', 'WNT3A', 'TNFRSF21', 'ANXA1', 'MAD1L1', 'PKN1', 'TCF3', 'VCAM1', 'IFNG', 'LILRB2', 'CD86', 'IL13', 'SOX11', 'FOXP3', 'CCDC88B', 'ERBB2', 'IL3', 'AHR', 'NCKAP1L', 'CD300A', 'TNFSF4', 'TMIGD2', 'TNFSF18', 'RASAL3', 'PTPRC', 'INPP5D', 'SYK', '…
GO_HORMONE_MEDIATED_SIGNALING_PATHWAY	0.810623	0.73522	0.710084	40	['NR1H4', 'OR51E2', 'PMEPA1', 'ESRRG', 'NR0B1', 'CRHBP', 'NR6A1', 'JAK2', 'NR2E1', 'MED14', 'MED13', 'DDX54', 'PPARGC1A', 'TRIP4', 'ESR2', 'RBM14', 'MED24', 'NR0B2', 'NR4A3', 'NKX3-1', 'NCOA1', 'ESRRB', 'BMP7', 'NR3C2', 'RB1', 'LATS1', 'CTNNB1', 'NR1D2', 'ARID1A', 'PPARG', 'HNF4G', 'PGR', 'RORB', 'RBFOX2', 'PRLR', 'ESR1', 'PPARGC1B', 'LHCGR', 'NR2F1', 'LEF1']
GO_REGULATION_OF_T_CELL_PROLIFERATION	0.808682	0.722642	0.711485	33	['CARD11', 'CD86', 'CD244', 'VCAM1', 'CLEC4G', 'HHLA2', 'SYK', 'NCKAP1L', 'ANXA1', 'PTPRC', 'IL12B', 'HLA-DRB1', 'SOS1', 'FOXP3', 'SFTPD', 'IDO1', 'TMIGD2', 'CD1D', 'LILRB1', 'GPAM', 'NCK2', 'ERBB2', 'LILRB2', 'RC3H1', 'DLG1', 'MAD1L1', 'IL1B', 'SPN', 'PTPN6', 'CD6', 'CCDC88B', 'TNFRSF21', 'RASAL3']
GO_REGULATION_OF_LEUKOCYTE_PROLIFERATION	0.789377	0.784906	0.705882	49	['CD1D', 'TCF3', 'LILRB2', 'PKN1', 'ERBB2', 'ATM', 'TNFRSF21', 'CD244', 'IFNG', 'PRDM1', 'TICAM1', 'CTNNB1', 'PDE5A', 'TNFSF4', 'HHLA2', 'ICOSLG', 'ANXA1', 'IL2', 'TLR4', 'MNDA', 'IDO1', 'SPN', 'CD6', 'RC3H1', 'WNT3A', 'SFTPD', 'FOXP3', 'IL3', 'AHR', 'NCK2', 'PTPRC', 'VCAM1', 'DLG1', 'CCDC88B', 'CLEC4G', 'SOX11', 'CD86', 'PTPN22', 'TMIGD2', 'PTPN6', 'SLC39A10', 'IL5', 'HLA-DRB1', 'CD300A', 'TNFSF…
GO_REGULATION_OF_LEUKOCYTE_PROLIFERATION	0.810112	0.740881	0.782913	43	['PKN1', 'RASAL3', 'PTPN22', 'SFTPD', 'IL13', 'TLR4', 'PTPRC', 'IL2', 'PRDM1', 'TNFRSF21', 'FOXP3', 'TMIGD2', 'VAV3', 'CCDC88B', 'HLA-DRB1', 'CD6', 'WNT3A', 'CARD11', 'TCF3', 'SPTA1', 'ATM', 'MAD1L1', 'GPAM', 'TNFSF18', 'ICOSLG', 'CD300A', 'TICAM1', 'VCAM1', 'SOX11', 'SOS1', 'SYK', 'PTPN6', 'IDO1', 'DLG1', 'SLC39A10', 'MNDA', 'NCK2', 'CD244', 'LILRB2', 'PDE5A', 'INPP5D', 'TNFSF4', 'CD86']
GO_REGULATION_OF_LEUKOCYTE_PROLIFERATION	0.789377	0.758491	0.711485	39	['SLC39A10', 'IDO1', 'ERBB2', 'SPN', 'IL13', 'CD6', 'LILRB2', 'TMIGD2', 'IL1B', 'TCF3', 'RASAL3', 'ICOSLG', 'CD300A', 'MNDA', 'INPP5D', 'TLR4', 'TNFSF18', 'IL5', 'IL12B', 'HHLA2', 'SFTPD', 'FOXP3', 'IL3', 'VAV3', 'ATM', 'NCK2', 'PTPN6', 'PRDM1', 'CD244', 'TNFSF4', 'PKN1', 'IFNG', 'WNT3A', 'GPAM', 'NCKAP1L', 'PDE5A', 'SPTA1', 'VCAM1', 'SOX11']
GO_HORMONE_MEDIATED_SIGNALING_PATHWAY	0.824617	0.743396	0.726891	45	['PADI2', 'RORB', 'NR3C1', 'RHOXF1', 'PAQR5', 'LATS1', 'ESRRB', 'HNF4A', 'BMP7', 'RARG', 'SSTR5', 'OR51E2', 'PMEPA1', 'NR4A3', 'TRIP4', 'NR1H3', 'LEF1', 'RORC', 'BRCA1', 'NR1D1', 'MED24', 'PPARGC1B', 'PPARG', 'RBFOX2', 'NEDD4', 'NR2E1', 'GHSR', 'ARID1A', 'SSTR3', 'NR0B1', 'FSHR', 'SSTR1', 'PGR', 'JAK2', 'CTNNB1', 'NR0B2', 'HNF4G', 'NR3C2', 'SAFB', 'THRAP3', 'MED14', 'ESR2', 'NCOA3', 'NR1H4', 'NUP…
GO_HORMONE_MEDIATED_SIGNALING_PATHWAY	0.809499	0.713208	0.719888	45	['NR3C2', 'NR5A2', 'PMEPA1', 'MED13', 'ARID1A', 'SSTR3', 'RB1', 'THRB', 'FSHR', 'NUP62', 'NR1H3', 'CTNNB1', 'MED24', 'NR6A1', 'PADI2', 'MED14', 'PRLR', 'SSTR4', 'NR2F1', 'ESR2', 'LEF1', 'CRHBP', 'NR3C1', 'NCOA3', 'NR4A2', 'GHSR', 'LATS1', 'RBM14', 'PAQR5', 'OR51E2', 'JAK2', 'RORB', 'RHOXF1', 'SSTR5', 'NEDD4', 'ESRRG', 'UBR5', 'NR1D1', 'SSTR1', 'PGR', 'SAFB', 'NR4A3', 'ESRRB', 'THRAP3', 'ESR1']
GO_REGULATION_OF_LEUKOCYTE_PROLIFERATION	0.771297	0.706918	0.763305	26	['MAD1L1', 'ICOSLG', 'SOX11', 'VAV3', 'FOXP3', 'IFNG', 'CD86', 'ANXA1', 'CD6', 'WNT3A', 'ERBB2', 'AHR', 'SLC39A10', 'SFTPD', 'PTPRC', 'SYK', 'IL3', 'CD244', 'CD1D', 'TLR4', 'PRDM1', 'TNFSF18', 'IL13', 'LILRB2', 'INPP5D', 'IL5']
GO_HORMONE_MEDIATED_SIGNALING_PATHWAY	0.812462	0.721384	0.77591	43	['RBFOX2', 'NR0B1', 'NR4A2', 'NEDD4', 'BMP7', 'MED13', 'HNF4A', 'RORC', 'NCOA4', 'CRHBP', 'MED24', 'LHCGR', 'SAFB', 'NR1H4', 'UBR5', 'NCOA3', 'PGR', 'RARG', 'PAQR5', 'HNF4G', 'THRAP3', 'TRIP4', 'LEF1', 'NR2E1', 'OR51E2', 'PRLR', 'PPARGC1B', 'NKX3-1', 'GHSR', 'JAK2', 'NR1H3', 'ARID1A', 'NUP62', 'SSTR1', 'ESR2', 'ESRRB', 'NR1D2', 'NR4A3', 'PADI2', 'FSHR', 'SSTR5', 'RBM14', 'NR5A2']
GO_REGULATION_OF_T_CELL_PROLIFERATION	0.788253	0.736478	0.72409	23	['IL1B', 'RASAL3', 'CD6', 'LILRB1', 'TNFSF18', 'ANXA1', 'HLA-DRB1', 'TNFSF4', 'TNFRSF21', 'PTPRC', 'PDE5A', 'TMIGD2', 'SOS1', 'FOXP3', 'LILRB2', 'CCDC88B', 'VCAM1', 'CARD11', 'CTNNB1', 'NCKAP1L', 'IFNG', 'ERBB2', 'PTPN6']
GO_HORMONE_MEDIATED_SIGNALING_PATHWAY	0.837487	0.718239	0.717087	51	['MED24', 'NCOA4', 'BMP7', 'SSTR3', 'NR3C2', 'ESR2', 'PPARGC1B', 'RB1', 'RHOXF1', 'PRLR', 'LHCGR', 'HNF4G', 'THRB', 'RORB', 'THRAP3', 'NR3C1', 'NR4A3', 'PADI2', 'FSHR', 'MED14', 'NR0B1', 'JAK2', 'OR51E2', 'RBFOX2', 'PGR', 'NCOA1', 'DDX54', 'ESRRG', 'NUP62', 'PMEPA1', 'UBR5', 'NR1H4', 'ESR1', 'NR5A2', 'CRHBP', 'LEF1', 'NR4A2', 'NR1D1', 'NKX3-1', 'NR1D2', 'NR2E1', 'SSTR5', 'GHSR', 'NR1H3', 'ARID1A'…
GO_HORMONE_MEDIATED_SIGNALING_PATHWAY	0.821042	0.758491	0.708683	54	['NR2E1', 'THRB', 'LATS1', 'NR0B1', 'LHCGR', 'HNF4G', 'BRCA1', 'RBM14', 'JAK2', 'RBFOX2', 'NR1H4', 'PGR', 'PPARGC1B', 'OR51E2', 'NR3C1', 'PRLR', 'MED14', 'BMP7', 'ARID1A', 'DDX54', 'CRHBP', 'RHOXF1', 'ESR1', 'PMEPA1', 'ESRRB', 'NR3C2', 'THRAP3', 'NR1D2', 'NR1D1', 'SSTR5', 'RARG', 'NR4A2', 'MED13', 'RB1', 'PPARGC1A', 'FSHR', 'CTNNB1', 'UBR5', 'NR5A2', 'TRIP4', 'PPARG', 'NCOA3', 'NR4A3', 'HNF4A', '…
GO_REGULATION_OF_LEUKOCYTE_PROLIFERATION	0.736466	0.718239	0.726891	16	['PTPN22', 'AHR', 'PTPRC', 'SPN', 'IL13', 'IL5', 'CD244', 'CARD11', 'SFTPD', 'DLG1', 'IL12B', 'PTPN6', 'VCAM1', 'ANXA1', 'TCF3', 'CD6']
GO_HORMONE_MEDIATED_SIGNALING_PATHWAY	0.764964	0.725786	0.718487	24	['LHCGR', 'OR51E2', 'NR1D2', 'GHSR', 'CRHBP', 'MED14', 'HNF4G', 'BRCA1', 'SSTR4', 'CTNNB1', 'PMEPA1', 'JAK2', 'RORC', 'NR3C1', 'SSTR1', 'FSHR', 'RBFOX2', 'RHOXF1', 'MED13', 'THRB', 'BMP7', 'HNF4A', 'RORB', 'RBM14']
GO_REGULATION_OF_LEUKOCYTE_PROLIFERATION	0.76619	0.733962	0.759104	36	['NCKAP1L', 'ATM', 'INPP5D', 'SOX11', 'CD244', 'TCF3', 'HHLA2', 'ERBB2', 'SOS1', 'IL1B', 'TNFRSF21', 'IL12B', 'EFNB1', 'CD1D', 'FOXP3', 'GPAM', 'PRDM1', 'VAV3', 'ANXA1', 'SLC39A10', 'TNFSF18', 'WNT3A', 'CCDC88B', 'IL13', 'SPN', 'SFTPD', 'CTNNB1', 'TICAM1', 'AHR', 'PTPN6', 'ICOSLG', 'LILRB1', 'IL5', 'PTPRC', 'MNDA', 'PDE5A']
GO_HORMONE_MEDIATED_SIGNALING_PATHWAY	0.806537	0.711321	0.726891	35	['FSHR', 'RB1', 'BRCA1', 'NR3C2', 'NR5A2', 'ARID1A', 'NR2E1', 'NR1D1', 'LHCGR', 'NR1H4', 'GHSR', 'DDX54', 'PADI2', 'JAK2', 'RARG', 'ESRRB', 'SSTR3', 'MED13', 'NR6A1', 'ESR2', 'LEF1', 'NR0B2', 'RORB', 'PPARGC1B', 'HNF4A', 'NR1D2', 'NCOA4', 'MED14', 'PPARG', 'SAFB', 'ESR1', 'NEDD4', 'PGR', 'RORC', 'PAQR5']
GO_REGULATION_OF_LEUKOCYTE_PROLIFERATION	0.779673	0.757862	0.753501	19	['TNFSF4', 'SPTA1', 'SOS1', 'FOXP3', 'PTPN6', 'ERBB2', 'PTPRC', 'DLG1', 'PKN1', 'ANXA1', 'GPAM', 'TLR4', 'VAV3', 'AHR', 'SFTPD', 'VCAM1', 'PRDM1', 'IFNG', 'CD1D']
GO_REGULATION_OF_LEUKOCYTE_PROLIFERATION	0.783453	0.793082	0.718487	46	['SPN', 'CD300A', 'SPTA1', 'NCK2', 'CARD11', 'TCF3', 'HHLA2', 'WNT3A', 'ICOSLG', 'SLC39A10', 'FOXP3', 'AHR', 'EFNB1', 'CD6', 'MNDA', 'IDO1', 'IL1B', 'SYK', 'PTPRC', 'CD86', 'IL2', 'PTPN22', 'GPAM', 'CD1D', 'TNFSF18', 'CD244', 'RASAL3', 'MAD1L1', 'INPP5D', 'IL12B', 'NCKAP1L', 'CTNNB1', 'LILRB1', 'DLG1', 'IFNG', 'IL5', 'CLEC4G', 'CCDC88B', 'TLR4', 'PTPN6', 'RC3H1', 'SFTPD', 'SOX11', 'PKN1', 'PRDM1'…
GO_REGULATION_OF_LEUKOCYTE_PROLIFERATION	0.827988	0.811321	0.718487	49	['SOS1', 'CD6', 'AHR', 'MAD1L1', 'LILRB2', 'VAV3', 'FOXP3', 'LILRB1', 'CD300A', 'ATM', 'TNFSF4', 'PDE5A', 'CHRNB2', 'ICOSLG', 'IFNG', 'TICAM1', 'CD86', 'GPAM', 'EFNB1', 'IL3', 'ERBB2', 'HLA-DRB1', 'CCDC88B', 'SPN', 'INPP5D', 'IDO1', 'SFTPD', 'PRDM1', 'CLEC4G', 'PTPRC', 'CTNNB1', 'CD244', 'PKN1', 'CARD11', 'NCKAP1L', 'IL5', 'TLR4', 'ANXA1', 'PTPN6', 'IL2', 'IL1B', 'TMIGD2', 'DLG1', 'MNDA', 'SPTA1'…
GO_REGULATION_OF_LEUKOCYTE_PROLIFERATION	0.823698	0.767296	0.715686	48	['VCAM1', 'DLG1', 'IDO1', 'CD6', 'IL1B', 'TICAM1', 'LILRB2', 'CARD11', 'NCKAP1L', 'SPN', 'ATM', 'IL2', 'PTPN22', 'INPP5D', 'IL12B', 'TLR4', 'CTNNB1', 'PKN1', 'IL13', 'TMIGD2', 'SLC39A10', 'CLEC4G', 'EFNB1', 'TNFSF4', 'TCF3', 'ICOSLG', 'IL3', 'MNDA', 'MAD1L1', 'HHLA2', 'IL5', 'CHRNB2', 'AHR', 'FOXP3', 'PDE5A', 'RC3H1', 'HLA-DRB1', 'VAV3', 'SPTA1', 'SFTPD', 'NCK2', 'PTPN6', 'PTPRC', 'WNT3A', 'SYK',…
GO_HORMONE_MEDIATED_SIGNALING_PATHWAY	0.825945	0.749057	0.712885	50	['PRLR', 'NR1H4', 'RBFOX2', 'CTNNB1', 'DDX54', 'NKX3-1', 'HNF4G', 'PGR', 'GHSR', 'NR4A2', 'SSTR5', 'RORB', 'TRIP4', 'NCOA1', 'MED13', 'NR1H3', 'NR1D2', 'RBM14', 'HNF4A', 'THRAP3', 'BMP7', 'FSHR', 'NR3C2', 'NCOA3', 'NEDD4', 'LHCGR', 'RHOXF1', 'ARID1A', 'ESR2', 'PPARGC1B', 'NCOA4', 'SSTR3', 'SSTR1', 'BRCA1', 'MED14', 'NR3C1', 'RORC', 'NR1D1', 'CRHBP', 'LEF1', 'NR4A3', 'ESRRB', 'OR51E2', 'NR0B1', 'R…
GO_ATPASE_BINDING	0.742594	0.749686	0.722689	12	['PGR', 'ANK1', 'DNAJB1', 'LCK', 'ATP6V0A2', 'ABCA1', 'HRC', 'ESR1', 'WFS1', 'ATP6V0A4', 'TRPC6', 'ADCY10']
GO_HORMONE_MEDIATED_SIGNALING_PATHWAY	0.818795	0.748428	0.708683	38	['RBM14', 'FSHR', 'NR4A3', 'NEDD4', 'NCOA1', 'SSTR3', 'RHOXF1', 'LATS1', 'RORC', 'PPARGC1B', 'PAQR5', 'NR3C1', 'SSTR5', 'JAK2', 'NCOA4', 'NKX3-1', 'RB1', 'PMEPA1', 'PGR', 'CRHBP', 'HNF4G', 'BRCA1', 'ESRRG', 'PRLR', 'NCOA3', 'SAFB', 'NR1H4', 'ESR2', 'NR3C2', 'BMP7', 'TRIP4', 'THRAP3', 'LEF1', 'NR4A2', 'GHSR', 'ESRRB', 'PADI2', 'THRB']
GO_REGULATION_OF_LEUKOCYTE_PROLIFERATION	0.736159	0.759748	0.722689	13	['IL12B', 'IFNG', 'ANXA1', 'SFTPD', 'CCDC88B', 'SOX11', 'MNDA', 'NCKAP1L', 'SPTA1', 'TNFSF18', 'MAD1L1', 'RASAL3', 'DLG1']
GO_REGULATION_OF_LEUKOCYTE_PROLIFERATION	0.802349	0.753459	0.795518	41	['CD6', 'SPN', 'CARD11', 'WNT3A', 'PKN1', 'TNFRSF21', 'AHR', 'HHLA2', 'ERBB2', 'TICAM1', 'DLG1', 'MAD1L1', 'LILRB2', 'TCF3', 'SOS1', 'NCKAP1L', 'IDO1', 'VAV3', 'RASAL3', 'ANXA1', 'ATM', 'SFTPD', 'VCAM1', 'TNFSF4', 'PTPN6', 'PRDM1', 'PDE5A', 'TLR4', 'CD244', 'NCK2', 'PTPRC', 'CD86', 'IL1B', 'IFNG', 'EFNB1', 'ICOSLG', 'CCDC88B', 'TMIGD2', 'HLA-DRB1', 'IL3', 'TNFSF18']
GO_HORMONE_MEDIATED_SIGNALING_PATHWAY	0.828805	0.78239	0.752101	42	['LEF1', 'NR1D1', 'THRAP3', 'SAFB', 'NKX3-1', 'PPARGC1B', 'NR1H3', 'SSTR5', 'PMEPA1', 'NCOA4', 'NR1D2', 'RORB', 'UBR5', 'NCOA1', 'NCOA3', 'JAK2', 'NR6A1', 'NR1H4', 'MED13', 'ESRRB', 'SSTR1', 'ESR2', 'NUP62', 'NR0B1', 'CRHBP', 'OR51E2', 'PRLR', 'DDX54', 'BRCA1', 'SSTR4', 'ARID1A', 'NR4A3', 'NR0B2', 'CTNNB1', 'THRB', 'PAQR5', 'NR4A2', 'PPARGC1A', 'HNF4G', 'NR2F1', 'PGR', 'MED24']
GO_ATPASE_BINDING	0.769663	0.77044	0.736695	15	['ATP6V0A2', 'LCK', 'ANK2', 'USP25', 'ESR1', 'WFS1', 'TRPC6', 'DNAJB1', 'PGR', 'ANK1', 'ATP6V0A4', 'ABCA1', 'ADCY10', 'SLC26A9', 'RDX']
GO_REGULATION_OF_LEUKOCYTE_PROLIFERATION	0.775281	0.710063	0.7493	30	['SOX11', 'CD86', 'CHRNB2', 'FOXP3', 'SFTPD', 'ATM', 'RASAL3', 'SPTA1', 'SPN', 'TNFSF18', 'VCAM1', 'TMIGD2', 'IL1B', 'HHLA2', 'SYK', 'SOS1', 'IL13', 'MNDA', 'NCKAP1L', 'DLG1', 'PTPN6', 'SLC39A10', 'GPAM', 'VAV3', 'TICAM1', 'MAD1L1', 'WNT3A', 'ANXA1', 'IL3', 'LILRB2']
GO_REGULATION_OF_LEUKOCYTE_PROLIFERATION	0.791624	0.744654	0.72409	44	['VCAM1', 'IL12B', 'DLG1', 'TMIGD2', 'CTNNB1', 'IL5', 'SYK', 'CD1D', 'HHLA2', 'ICOSLG', 'ANXA1', 'TLR4', 'NCKAP1L', 'TICAM1', 'NCK2', 'CD244', 'SOS1', 'PTPN22', 'PTPRC', 'CCDC88B', 'IL1B', 'MNDA', 'SPTA1', 'CLEC4G', 'ATM', 'INPP5D', 'IL3', 'CHRNB2', 'IL2', 'CD6', 'TCF3', 'AHR', 'PTPN6', 'SPN', 'ERBB2', 'GPAM', 'SLC39A10', 'EFNB1', 'SOX11', 'CARD11', 'PDE5A', 'CD300A', 'TNFSF18', 'CD86']
GO_HORMONE_MEDIATED_SIGNALING_PATHWAY	0.825536	0.70566	0.740896	50	['ESR2', 'NR2F1', 'NR2E1', 'NR1H4', 'RB1', 'SSTR1', 'LEF1', 'NR0B1', 'GHSR', 'PPARGC1B', 'NR4A2', 'CTNNB1', 'NR3C1', 'RBFOX2', 'PPARG', 'NR6A1', 'PADI2', 'ESRRB', 'SAFB', 'PPARGC1A', 'BRCA1', 'NR3C2', 'NCOA3', 'NR4A3', 'ESRRG', 'MED24', 'DDX54', 'UBR5', 'NR1D1', 'HNF4G', 'NCOA4', 'NEDD4', 'PMEPA1', 'NUP62', 'LATS1', 'THRAP3', 'NR1D2', 'ARID1A', 'BMP7', 'JAK2', 'SSTR4', 'MED13', 'HNF4A', 'ESR1', '…
GO_HORMONE_MEDIATED_SIGNALING_PATHWAY	0.800511	0.725157	0.732493	51	['PPARGC1B', 'LHCGR', 'NR1H3', 'SSTR1', 'NKX3-1', 'NR4A3', 'PMEPA1', 'RBM14', 'JAK2', 'NR0B2', 'THRB', 'ESRRB', 'SSTR3', 'RORB', 'LEF1', 'NR1H4', 'UBR5', 'PADI2', 'NR0B1', 'NR6A1', 'TRIP4', 'PRLR', 'NR1D1', 'PPARG', 'MED14', 'NR3C1', 'RARG', 'RBFOX2', 'GHSR', 'PAQR5', 'CRHBP', 'ARID1A', 'OR51E2', 'ESR2', 'NR5A2', 'HNF4A', 'THRAP3', 'MED13', 'DDX54', 'NCOA3', 'NR2E1', 'NR4A2', 'LATS1', 'RB1', 'NR2…
GO_HORMONE_MEDIATED_SIGNALING_PATHWAY	0.792441	0.728302	0.708683	45	['UBR5', 'NR1D2', 'NR0B1', 'HNF4A', 'ESRRG', 'SSTR5', 'NR3C1', 'NR0B2', 'FSHR', 'PADI2', 'RBFOX2', 'DDX54', 'ESR1', 'NR6A1', 'MED13', 'NUP62', 'THRB', 'PPARG', 'ESR2', 'BRCA1', 'NR1H3', 'NCOA3', 'RARG', 'CTNNB1', 'NR1D1', 'LEF1', 'NR5A2', 'SSTR4', 'PGR', 'SAFB', 'NR2E1', 'CRHBP', 'ESRRB', 'NKX3-1', 'LATS1', 'RORC', 'NR1H4', 'TRIP4', 'RORB', 'LHCGR', 'RBM14', 'THRAP3', 'RB1', 'HNF4G', 'MED14']
GO_HORMONE_MEDIATED_SIGNALING_PATHWAY	0.805312	0.723899	0.733894	45	['CRHBP', 'NR0B1', 'SSTR3', 'NCOA3', 'SSTR5', 'MED14', 'NCOA1', 'NR3C1', 'NR1D2', 'JAK2', 'LATS1', 'MED13', 'NUP62', 'THRAP3', 'ESRRG', 'RORB', 'PPARG', 'NR1H4', 'ARID1A', 'NR2E1', 'ESRRB', 'RB1', 'MED24', 'PPARGC1A', 'ESR2', 'PGR', 'RHOXF1', 'BRCA1', 'TRIP4', 'NR4A2', 'HNF4G', 'NR3C2', 'RBFOX2', 'LHCGR', 'NR6A1', 'SSTR1', 'BMP7', 'NKX3-1', 'THRB', 'NR4A3', 'NR0B2', 'PRLR', 'SAFB', 'PMEPA1', 'NR2…
GO_REGULATION_OF_LEUKOCYTE_PROLIFERATION	0.8	0.72956	0.715686	46	['VCAM1', 'RASAL3', 'SYK', 'CCDC88B', 'IL2', 'PDE5A', 'HLA-DRB1', 'PTPRC', 'AHR', 'MNDA', 'CHRNB2', 'TLR4', 'VAV3', 'CTNNB1', 'ATM', 'TMIGD2', 'CD244', 'TNFSF4', 'CLEC4G', 'TNFRSF21', 'CARD11', 'IL5', 'TNFSF18', 'TICAM1', 'WNT3A', 'INPP5D', 'DLG1', 'PTPN6', 'ICOSLG', 'SOS1', 'IL12B', 'PRDM1', 'HHLA2', 'PKN1', 'SPTA1', 'IDO1', 'SOX11', 'IL13', 'IL3', 'CD86', 'LILRB2', 'NCK2', 'CD300A', 'MAD1L1', '…
GO_HORMONE_MEDIATED_SIGNALING_PATHWAY	0.828703	0.744025	0.70028	41	['RARG', 'THRAP3', 'ESRRG', 'NCOA4', 'NCOA1', 'SSTR4', 'RBM14', 'SSTR5', 'JAK2', 'PADI2', 'NR4A3', 'NR1D2', 'RORB', 'NUP62', 'NEDD4', 'NR0B1', 'MED13', 'BRCA1', 'NR3C1', 'CTNNB1', 'NR3C2', 'HNF4A', 'NR5A2', 'DDX54', 'NR1D1', 'ESR2', 'RHOXF1', 'PPARG', 'LEF1', 'PMEPA1', 'THRB', 'FSHR', 'NR2E1', 'RORC', 'PPARGC1B', 'MED14', 'PGR', 'HNF4G', 'OR51E2', 'LATS1', 'BMP7']
GO_HORMONE_MEDIATED_SIGNALING_PATHWAY	0.82809	0.743396	0.717087	51	['NR4A2', 'NR3C2', 'PGR', 'ESRRB', 'NUP62', 'OR51E2', 'NR4A3', 'PPARGC1B', 'NR1H3', 'THRB', 'SAFB', 'NCOA4', 'RARG', 'ESRRG', 'THRAP3', 'NR2F1', 'NR2E1', 'BRCA1', 'PPARGC1A', 'GHSR', 'MED24', 'UBR5', 'NR1D1', 'LHCGR', 'NR1H4', 'SSTR5', 'NCOA3', 'NR1D2', 'MED13', 'SSTR4', 'RBM14', 'PRLR', 'LATS1', 'DDX54', 'PPARG', 'RB1', 'NR0B1', 'BMP7', 'PMEPA1', 'PAQR5', 'NKX3-1', 'RORC', 'NR3C1', 'ARID1A', 'NC…
GO_REGULATION_OF_LEUKOCYTE_PROLIFERATION	0.825434	0.774214	0.715686	50	['LILRB2', 'PKN1', 'ANXA1', 'IL12B', 'VCAM1', 'DLG1', 'MNDA', 'IL5', 'NCK2', 'TNFSF4', 'GPAM', 'MAD1L1', 'SPTA1', 'CD86', 'IL3', 'IL13', 'RASAL3', 'IL1B', 'IL2', 'CD6', 'SFTPD', 'TNFSF18', 'NCKAP1L', 'LILRB1', 'SLC39A10', 'CARD11', 'HHLA2', 'ICOSLG', 'TNFRSF21', 'SYK', 'HLA-DRB1', 'IDO1', 'FOXP3', 'CLEC4G', 'TLR4', 'PTPRC', 'IFNG', 'PTPN22', 'TCF3', 'INPP5D', 'SOX11', 'CTNNB1', 'SOS1', 'EFNB1', '…
GO_REGULATION_OF_LEUKOCYTE_PROLIFERATION	0.769969	0.713208	0.743697	27	['VCAM1', 'TNFSF18', 'TCF3', 'MNDA', 'CD86', 'SFTPD', 'SPN', 'IL12B', 'CD6', 'DLG1', 'IFNG', 'SPTA1', 'NCKAP1L', 'AHR', 'GPAM', 'TMIGD2', 'PTPN22', 'TICAM1', 'SOX11', 'PTPN6', 'NCK2', 'CARD11', 'TNFRSF21', 'ATM', 'RASAL3', 'LILRB1', 'IL2']
GO_REGULATION_OF_T_CELL_PROLIFERATION	0.74239	0.783019	0.710084	24	['EFNB1', 'IL12B', 'CD6', 'CTNNB1', 'ANXA1', 'NCKAP1L', 'DLG1', 'GPAM', 'SFTPD', 'TNFSF4', 'CCDC88B', 'TMIGD2', 'IFNG', 'RASAL3', 'PTPRC', 'IDO1', 'CARD11', 'MAD1L1', 'SPTA1', 'CD86', 'FOXP3', 'CD244', 'CD1D', 'TNFSF18']
GO_REGULATION_OF_LEUKOCYTE_PROLIFERATION	0.825741	0.760377	0.705882	43	['IL3', 'PTPN6', 'RC3H1', 'SLC39A10', 'CD1D', 'SFTPD', 'SPTA1', 'HHLA2', 'IFNG', 'ANXA1', 'ATM', 'PKN1', 'EFNB1', 'VAV3', 'ERBB2', 'TNFSF18', 'PTPRC', 'WNT3A', 'AHR', 'HLA-DRB1', 'IDO1', 'SOS1', 'MAD1L1', 'TNFSF4', 'IL13', 'FOXP3', 'TLR4', 'CTNNB1', 'IL12B', 'TICAM1', 'IL1B', 'ICOSLG', 'TNFRSF21', 'LILRB1', 'LILRB2', 'GPAM', 'CD244', 'MNDA', 'PDE5A', 'INPP5D', 'CD86', 'IL2', 'CHRNB2']
GO_REGULATION_OF_LEUKOCYTE_PROLIFERATION	0.817875	0.772956	0.701681	44	['VCAM1', 'IDO1', 'EFNB1', 'NCK2', 'AHR', 'PTPN22', 'SFTPD', 'ICOSLG', 'ATM', 'TLR4', 'ERBB2', 'SPTA1', 'RC3H1', 'GPAM', 'VAV3', 'CD244', 'TNFSF4', 'RASAL3', 'CHRNB2', 'INPP5D', 'MAD1L1', 'PRDM1', 'SPN', 'CD300A', 'CD1D', 'LILRB2', 'TMIGD2', 'PTPN6', 'SYK', 'CARD11', 'CLEC4G', 'FOXP3', 'TCF3', 'TNFSF18', 'SOS1', 'DLG1', 'PTPRC', 'IL3', 'ANXA1', 'IFNG', 'CCDC88B', 'IL12B', 'MNDA', 'CD86']
GO_REGULATION_OF_LEUKOCYTE_PROLIFERATION	0.762513	0.767925	0.740896	30	['CD244', 'DLG1', 'EFNB1', 'IL2', 'SOS1', 'SFTPD', 'GPAM', 'TMIGD2', 'CD300A', 'PKN1', 'PTPN22', 'TNFRSF21', 'CCDC88B', 'SLC39A10', 'HHLA2', 'LILRB1', 'SOX11', 'IL12B', 'AHR', 'CD1D', 'VCAM1', 'PTPRC', 'NCK2', 'ANXA1', 'IL13', 'PRDM1', 'FOXP3', 'TLR4', 'CHRNB2', 'SYK']
GO_REGULATION_OF_LEUKOCYTE_PROLIFERATION	0.801839	0.77044	0.735294	49	['IL1B', 'PKN1', 'TMIGD2', 'ERBB2', 'VAV3', 'WNT3A', 'RASAL3', 'SPTA1', 'IL12B', 'SLC39A10', 'MNDA', 'CLEC4G', 'PTPN22', 'NCK2', 'RC3H1', 'CTNNB1', 'EFNB1', 'CD244', 'IL13', 'SOX11', 'SPN', 'INPP5D', 'CARD11', 'PTPN6', 'TLR4', 'TNFSF18', 'PDE5A', 'AHR', 'SFTPD', 'IL3', 'HLA-DRB1', 'VCAM1', 'TNFSF4', 'DLG1', 'MAD1L1', 'CCDC88B', 'PTPRC', 'IL2', 'CD1D', 'HHLA2', 'SOS1', 'FOXP3', 'PRDM1', 'TICAM1', …
GO_HORMONE_MEDIATED_SIGNALING_PATHWAY	0.792033	0.760377	0.732493	32	['RORC', 'SAFB', 'RARG', 'UBR5', 'NR0B1', 'NR1H3', 'NR1D2', 'PPARG', 'NR5A2', 'JAK2', 'ESRRB', 'ARID1A', 'NR3C2', 'PADI2', 'SSTR3', 'PRLR', 'NR1H4', 'ESR2', 'PPARGC1A', 'PGR', 'HNF4G', 'RORB', 'NR3C1', 'NR0B2', 'MED13', 'SSTR5', 'NEDD4', 'TRIP4', 'RHOXF1', 'LEF1', 'NKX3-1', 'NCOA1']
GO_REGULATION_OF_LEUKOCYTE_PROLIFERATION	0.812768	0.825157	0.703081	39	['CD1D', 'CCDC88B', 'IL13', 'MAD1L1', 'INPP5D', 'IL12B', 'FOXP3', 'IL1B', 'VCAM1', 'HLA-DRB1', 'SOS1', 'GPAM', 'DLG1', 'PTPRC', 'AHR', 'CHRNB2', 'MNDA', 'LILRB2', 'LILRB1', 'ICOSLG', 'IL5', 'IDO1', 'NCKAP1L', 'ANXA1', 'IL2', 'CD86', 'ATM', 'CD300A', 'TCF3', 'WNT3A', 'PDE5A', 'SOX11', 'SPN', 'PKN1', 'CTNNB1', 'TLR4', 'HHLA2', 'SFTPD', 'ERBB2']
GO_HORMONE_MEDIATED_SIGNALING_PATHWAY	0.808478	0.762264	0.717087	47	['ESRRG', 'SSTR4', 'CRHBP', 'LEF1', 'PADI2', 'NR1D1', 'MED13', 'SAFB', 'NR2E1', 'BMP7', 'NCOA4', 'PRLR', 'DDX54', 'NR4A2', 'RBM14', 'SSTR5', 'HNF4G', 'SSTR1', 'ESR2', 'NR4A3', 'ARID1A', 'NR0B1', 'HNF4A', 'FSHR', 'RARG', 'NR3C2', 'LHCGR', 'NR1D2', 'NR5A2', 'NCOA1', 'GHSR', 'NEDD4', 'SSTR3', 'LATS1', 'PPARG', 'ESR1', 'NUP62', 'NR3C1', 'RHOXF1', 'THRAP3', 'RB1', 'PGR', 'RBFOX2', 'UBR5', 'PPARGC1B', …
GO_HORMONE_MEDIATED_SIGNALING_PATHWAY	0.796936	0.74717	0.752101	48	['PRLR', 'NR4A2', 'OR51E2', 'NR1D1', 'NCOA4', 'SSTR4', 'NR1H3', 'SSTR1', 'RB1', 'DDX54', 'LATS1', 'NCOA3', 'ESR2', 'PMEPA1', 'PADI2', 'HNF4G', 'NR6A1', 'SAFB', 'NR0B2', 'LEF1', 'RHOXF1', 'CTNNB1', 'NR1D2', 'NEDD4', 'GHSR', 'FSHR', 'UBR5', 'CRHBP', 'ESRRB', 'RBM14', 'PPARGC1B', 'ESR1', 'NR4A3', 'THRB', 'PPARG', 'NR5A2', 'MED13', 'NKX3-1', 'NR0B1', 'NR2F1', 'PGR', 'NR2E1', 'PPARGC1A', 'MED14', 'BRC…
GO_REGULATION_OF_LEUKOCYTE_PROLIFERATION	0.802656	0.788679	0.718487	41	['TLR4', 'CD86', 'CCDC88B', 'IL12B', 'TMIGD2', 'HHLA2', 'CHRNB2', 'IL5', 'WNT3A', 'PRDM1', 'MAD1L1', 'ANXA1', 'MNDA', 'TCF3', 'IDO1', 'ERBB2', 'ATM', 'CD6', 'FOXP3', 'LILRB2', 'IL1B', 'CTNNB1', 'SOX11', 'IL3', 'TNFSF4', 'INPP5D', 'TICAM1', 'CLEC4G', 'SPTA1', 'GPAM', 'ICOSLG', 'VCAM1', 'TNFSF18', 'CD244', 'TNFRSF21', 'PDE5A', 'DLG1', 'AHR', 'PTPN6', 'PTPN22', 'NCK2']
GO_REGULATION_OF_LEUKOCYTE_PROLIFERATION	0.769459	0.713208	0.742297	26	['PTPRC', 'RASAL3', 'MAD1L1', 'TMIGD2', 'VAV3', 'IL1B', 'IL12B', 'LILRB1', 'PTPN6', 'IL2', 'IL13', 'VCAM1', 'IL5', 'INPP5D', 'CARD11', 'AHR', 'PKN1', 'FOXP3', 'NCKAP1L', 'TNFSF4', 'DLG1', 'CD244', 'SOX11', 'SFTPD', 'IL3', 'IDO1']
GO_REGULATION_OF_LEUKOCYTE_PROLIFERATION	0.746578	0.779874	0.714286	12	['CCDC88B', 'IDO1', 'RASAL3', 'PTPRC', 'ERBB2', 'CARD11', 'ATM', 'IL1B', 'DLG1', 'IL3', 'LILRB2', 'PRDM1']
GO_REGULATION_OF_LEUKOCYTE_PROLIFERATION	0.811747	0.785535	0.710084	46	['CD300A', 'CD6', 'IL2', 'IL5', 'SLC39A10', 'LILRB2', 'TICAM1', 'PKN1', 'CARD11', 'SPN', 'IL13', 'MNDA', 'HLA-DRB1', 'IDO1', 'IL1B', 'SOS1', 'CD86', 'PTPN6', 'CHRNB2', 'NCKAP1L', 'TNFSF18', 'RASAL3', 'ATM', 'AHR', 'TCF3', 'IL3', 'VCAM1', 'HHLA2', 'SFTPD', 'CLEC4G', 'CD1D', 'TMIGD2', 'INPP5D', 'LILRB1', 'PRDM1', 'DLG1', 'IL12B', 'CCDC88B', 'CTNNB1', 'SOX11', 'PTPRC', 'GPAM', 'TLR4', 'FOXP3', 'SPTA…
GO_REGULATION_OF_LEUKOCYTE_PROLIFERATION	0.769969	0.730189	0.722689	28	['TNFSF4', 'SFTPD', 'SPN', 'IL13', 'MNDA', 'TCF3', 'IDO1', 'ICOSLG', 'IFNG', 'INPP5D', 'LILRB2', 'TLR4', 'SOX11', 'CD1D', 'DLG1', 'NCKAP1L', 'AHR', 'SLC39A10', 'VAV3', 'PTPN22', 'TICAM1', 'CD6', 'NCK2', 'CD244', 'GPAM', 'SOS1', 'RASAL3', 'WNT3A']
GO_HORMONE_MEDIATED_SIGNALING_PATHWAY	0.802554	0.704403	0.719888	45	['PPARG', 'SSTR4', 'MED24', 'NR2E1', 'NEDD4', 'THRAP3', 'GHSR', 'TRIP4', 'UBR5', 'NR1H3', 'PGR', 'NR1D1', 'ESR2', 'NR2F1', 'THRB', 'RARG', 'FSHR', 'NR3C1', 'ESRRG', 'LEF1', 'RORB', 'JAK2', 'HNF4G', 'PPARGC1A', 'OR51E2', 'NR4A3', 'RB1', 'RBFOX2', 'SSTR1', 'NR6A1', 'MED13', 'SAFB', 'NR0B2', 'NR4A2', 'HNF4A', 'LATS1', 'CTNNB1', 'PPARGC1B', 'CRHBP', 'RORC', 'ESRRB', 'NCOA1', 'NR5A2', 'SSTR3', 'PADI2']
GO_REGULATION_OF_T_CELL_PROLIFERATION	0.737079	0.751572	0.704482	18	['TMIGD2', 'SPTA1', 'RASAL3', 'SFTPD', 'CTNNB1', 'DLG1', 'IDO1', 'RC3H1', 'GPAM', 'FOXP3', 'TNFSF18', 'CCDC88B', 'ICOSLG', 'IL12B', 'VCAM1', 'IFNG', 'HHLA2', 'ANXA1']
GO_HORMONE_MEDIATED_SIGNALING_PATHWAY	0.804903	0.720126	0.731092	36	['LATS1', 'NCOA4', 'ESR1', 'NR2E1', 'RHOXF1', 'NR2F1', 'SSTR3', 'THRB', 'CTNNB1', 'MED14', 'RBM14', 'NR1D1', 'CRHBP', 'FSHR', 'RORC', 'RB1', 'NR5A2', 'HNF4G', 'SSTR1', 'ARID1A', 'THRAP3', 'NR1D2', 'RARG', 'NR3C1', 'PADI2', 'SAFB', 'NEDD4', 'SSTR4', 'NR1H4', 'SSTR5', 'MED13', 'ESRRB', 'BRCA1', 'NCOA1', 'MED24', 'PPARGC1B']
GO_HORMONE_MEDIATED_SIGNALING_PATHWAY	0.797651	0.710063	0.757703	46	['NR5A2', 'NUP62', 'NCOA3', 'SSTR3', 'FSHR', 'HNF4G', 'NR2E1', 'SAFB', 'PPARGC1B', 'ESRRG', 'PPARG', 'HNF4A', 'MED24', 'NR1D2', 'PPARGC1A', 'OR51E2', 'NR1H3', 'NR1D1', 'JAK2', 'NCOA4', 'MED14', 'SSTR4', 'UBR5', 'CTNNB1', 'NR1H4', 'LATS1', 'ARID1A', 'DDX54', 'THRB', 'RHOXF1', 'MED13', 'LEF1', 'TRIP4', 'RBM14', 'RORC', 'NCOA1', 'PRLR', 'NKX3-1', 'NR0B2', 'PADI2', 'NR4A2', 'RORB', 'LHCGR', 'NR3C2', …
GO_HORMONE_MEDIATED_SIGNALING_PATHWAY	0.794076	0.750314	0.711485	49	['NCOA4', 'OR51E2', 'RHOXF1', 'ESR2', 'NR5A2', 'THRAP3', 'BMP7', 'MED13', 'NEDD4', 'NR4A3', 'NUP62', 'NR1D1', 'FSHR', 'NR1H4', 'MED14', 'RORB', 'NR1H3', 'NR3C2', 'CRHBP', 'PMEPA1', 'PGR', 'RARG', 'NKX3-1', 'ESRRB', 'NR4A2', 'CTNNB1', 'RBM14', 'PRLR', 'LEF1', 'ARID1A', 'NR0B1', 'JAK2', 'DDX54', 'PADI2', 'NR2F1', 'NR2E1', 'SSTR4', 'RORC', 'SSTR3', 'MED24', 'NR6A1', 'HNF4G', 'GHSR', 'PPARG', 'THRB',…
GO_REGULATION_OF_T_CELL_PROLIFERATION	0.795914	0.745912	0.714286	17	['CD6', 'ICOSLG', 'HLA-DRB1', 'CD86', 'IDO1', 'CTNNB1', 'FOXP3', 'SFTPD', 'PTPRC', 'LILRB2', 'NCK2', 'LILRB1', 'ANXA1', 'PDE5A', 'DLG1', 'RASAL3', 'VCAM1']
GO_REGULATION_OF_LEUKOCYTE_PROLIFERATION	0.793973	0.738365	0.735294	49	['IL12B', 'NCK2', 'PRDM1', 'VAV3', 'LILRB2', 'TNFSF18', 'PTPN6', 'MAD1L1', 'CD244', 'IDO1', 'CD86', 'ATM', 'CD1D', 'RC3H1', 'IFNG', 'TICAM1', 'IL5', 'PTPRC', 'CARD11', 'SPTA1', 'IL3', 'CD300A', 'INPP5D', 'TCF3', 'PKN1', 'NCKAP1L', 'SOX11', 'CD6', 'GPAM', 'MNDA', 'PDE5A', 'FOXP3', 'CCDC88B', 'SPN', 'EFNB1', 'TMIGD2', 'LILRB1', 'SOS1', 'AHR', 'CLEC4G', 'WNT3A', 'TLR4', 'TNFSF4', 'IL2', 'PTPN22', 'I…
GO_HORMONE_MEDIATED_SIGNALING_PATHWAY	0.810623	0.765409	0.733894	53	['RORB', 'UBR5', 'PPARGC1A', 'ESR2', 'JAK2', 'NKX3-1', 'PPARG', 'PPARGC1B', 'NCOA4', 'OR51E2', 'DDX54', 'MED13', 'LATS1', 'ARID1A', 'PAQR5', 'PRLR', 'NR6A1', 'NUP62', 'NR1D2', 'RB1', 'SAFB', 'NR1D1', 'SSTR5', 'NR3C1', 'HNF4A', 'SSTR3', 'NEDD4', 'THRAP3', 'NR0B1', 'LHCGR', 'GHSR', 'ESRRB', 'PADI2', 'NR1H4', 'TRIP4', 'RORC', 'NR2E1', 'NR0B2', 'RBM14', 'HNF4G', 'ESR1', 'MED24', 'RBFOX2', 'BMP7', 'FS…
GO_ATPASE_BINDING	0.77712	0.723899	0.70028	16	['ABCA1', 'ADCY10', 'DNAJB1', 'RDX', 'ESR1', 'NUFIP1', 'LCK', 'TOR1AIP1', 'ANK1', 'WFS1', 'ATP6V0A4', 'ATP6V0A2', 'USP25', 'SLC26A9', 'ANK2', 'HRC']
GO_HORMONE_MEDIATED_SIGNALING_PATHWAY	0.802451	0.783019	0.704482	47	['NCOA3', 'OR51E2', 'SSTR3', 'NR1D1', 'NR1H4', 'PADI2', 'RBFOX2', 'ESR1', 'HNF4G', 'RORB', 'BRCA1', 'NEDD4', 'LATS1', 'PGR', 'UBR5', 'SAFB', 'HNF4A', 'NR5A2', 'ESRRB', 'PPARG', 'RHOXF1', 'NR3C1', 'SSTR1', 'ARID1A', 'PRLR', 'NR4A2', 'NR3C2', 'PAQR5', 'RORC', 'FSHR', 'LEF1', 'NR2F1', 'NR1D2', 'MED13', 'PPARGC1A', 'NKX3-1', 'NR1H3', 'NR2E1', 'GHSR', 'NR4A3', 'SSTR5', 'RB1', 'CRHBP', 'SSTR4', 'RBM14'…
GO_HORMONE_MEDIATED_SIGNALING_PATHWAY	0.796834	0.753459	0.715686	51	['NUP62', 'GHSR', 'THRAP3', 'DDX54', 'MED24', 'PPARGC1B', 'HNF4G', 'NCOA3', 'MED14', 'NR6A1', 'PRLR', 'NR2E1', 'NKX3-1', 'NR0B1', 'SAFB', 'ESR2', 'CTNNB1', 'RARG', 'LEF1', 'SSTR4', 'RBM14', 'CRHBP', 'NR1D1', 'RORC', 'PGR', 'NR1H4', 'BMP7', 'NR1H3', 'FSHR', 'RHOXF1', 'RBFOX2', 'NR1D2', 'THRB', 'JAK2', 'PPARG', 'NR3C2', 'ESRRG', 'SSTR3', 'TRIP4', 'PMEPA1', 'NEDD4', 'PAQR5', 'BRCA1', 'PADI2', 'ESRRB…
GO_REGULATION_OF_LEUKOCYTE_PROLIFERATION	0.8143	0.728302	0.72409	42	['LILRB2', 'IL2', 'ANXA1', 'SOX11', 'HHLA2', 'SLC39A10', 'VCAM1', 'CD300A', 'CD244', 'CLEC4G', 'MNDA', 'IL1B', 'SPTA1', 'CARD11', 'TNFRSF21', 'SPN', 'CD86', 'TMIGD2', 'CCDC88B', 'SFTPD', 'MAD1L1', 'VAV3', 'HLA-DRB1', 'CD6', 'EFNB1', 'IDO1', 'PTPN6', 'SYK', 'TNFSF18', 'IL12B', 'IL3', 'NCK2', 'WNT3A', 'LILRB1', 'RC3H1', 'SOS1', 'TCF3', 'CTNNB1', 'PTPRC', 'ATM', 'IL5', 'PDE5A']
GO_HORMONE_MEDIATED_SIGNALING_PATHWAY	0.769561	0.775472	0.754902	54	['CRHBP', 'NR0B2', 'NR0B1', 'NCOA1', 'NR1D1', 'ESRRG', 'PGR', 'UBR5', 'SAFB', 'MED24', 'RB1', 'LATS1', 'SSTR1', 'CTNNB1', 'NR5A2', 'NR6A1', 'THRAP3', 'NR1D2', 'RBM14', 'MED13', 'NKX3-1', 'PMEPA1', 'BRCA1', 'RARG', 'JAK2', 'NR4A3', 'PRLR', 'NR2E1', 'HNF4A', 'NR1H4', 'RBFOX2', 'NUP62', 'PADI2', 'ESR2', 'FSHR', 'NR2F1', 'PPARGC1A', 'RHOXF1', 'NR3C2', 'HNF4G', 'NCOA4', 'SSTR5', 'ESR1', 'RORB', 'SSTR3…
GO_REGULATION_OF_LEUKOCYTE_PROLIFERATION	0.743309	0.742138	0.773109	23	['INPP5D', 'SOX11', 'VCAM1', 'IL5', 'NCKAP1L', 'SFTPD', 'SPTA1', 'PKN1', 'AHR', 'ANXA1', 'IFNG', 'TNFRSF21', 'PTPRC', 'HHLA2', 'IL2', 'IL12B', 'MNDA', 'ERBB2', 'FOXP3', 'TCF3', 'DLG1', 'SOS1', 'CD6']
GO_HORMONE_MEDIATED_SIGNALING_PATHWAY	0.82952	0.745912	0.736695	53	['MED24', 'ESRRB', 'SAFB', 'ESR1', 'RHOXF1', 'CRHBP', 'NR3C1', 'NR0B1', 'RORC', 'SSTR4', 'NR1H3', 'OR51E2', 'NR6A1', 'HNF4A', 'SSTR3', 'RBM14', 'RB1', 'PMEPA1', 'NR1D2', 'ESR2', 'NR3C2', 'PPARGC1B', 'NCOA3', 'MED14', 'FSHR', 'HNF4G', 'NUP62', 'NR0B2', 'NEDD4', 'UBR5', 'LATS1', 'ESRRG', 'NCOA4', 'LHCGR', 'PAQR5', 'SSTR1', 'THRB', 'THRAP3', 'ARID1A', 'NR1D1', 'GHSR', 'PADI2', 'PPARGC1A', 'PRLR', 'P…
GO_REGULATION_OF_T_CELL_PROLIFERATION	0.761593	0.731447	0.704482	21	['CARD11', 'HHLA2', 'MAD1L1', 'CCDC88B', 'SFTPD', 'SOS1', 'IL1B', 'PTPRC', 'PDE5A', 'NCKAP1L', 'RASAL3', 'DLG1', 'CD86', 'LILRB1', 'FOXP3', 'CTNNB1', 'GPAM', 'ERBB2', 'VCAM1', 'IFNG', 'IL12B']
GO_HORMONE_MEDIATED_SIGNALING_PATHWAY	0.794076	0.742767	0.711485	53	['MED13', 'HNF4G', 'MED14', 'CRHBP', 'NR1H3', 'PRLR', 'NR5A2', 'CTNNB1', 'JAK2', 'ESR2', 'UBR5', 'SSTR5', 'NR1D2', 'NKX3-1', 'ESRRB', 'PPARGC1A', 'HNF4A', 'NR2E1', 'SSTR1', 'ESR1', 'NCOA3', 'GHSR', 'NR0B1', 'NR3C2', 'NR1H4', 'NCOA4', 'RORB', 'RHOXF1', 'NEDD4', 'NR1D1', 'LEF1', 'LHCGR', 'MED24', 'RARG', 'PGR', 'BRCA1', 'NR0B2', 'SSTR4', 'NUP62', 'NR4A2', 'RORC', 'PMEPA1', 'OR51E2', 'RBM14', 'NR2F1…
GO_REGULATION_OF_LEUKOCYTE_PROLIFERATION	0.814607	0.731447	0.805322	27	['CCDC88B', 'TMIGD2', 'TICAM1', 'SPN', 'CARD11', 'INPP5D', 'LILRB1', 'CD244', 'IDO1', 'ICOSLG', 'SFTPD', 'PTPN6', 'PTPRC', 'EFNB1', 'LILRB2', 'IL13', 'GPAM', 'AHR', 'CTNNB1', 'ANXA1', 'ERBB2', 'CD6', 'SOX11', 'IL1B', 'HLA-DRB1', 'CD86', 'VCAM1']
GO_ATPASE_BINDING	0.777324	0.73522	0.703081	15	['ATP6V0A2', 'TOR1AIP1', 'ANK2', 'SLC26A9', 'ANK1', 'HRC', 'NUFIP1', 'ABCA1', 'ADCY10', 'WFS1', 'RDX', 'ATP6V0A4', 'ESR1', 'TRPC6', 'USP25']
GO_HORMONE_MEDIATED_SIGNALING_PATHWAY	0.813279	0.746541	0.710084	40	['NR3C2', 'PMEPA1', 'ESRRB', 'NR1H3', 'NR0B1', 'HNF4A', 'LATS1', 'THRB', 'TRIP4', 'NR0B2', 'NUP62', 'MED14', 'NR1D1', 'ESRRG', 'NR1D2', 'NR6A1', 'FSHR', 'THRAP3', 'NR2F1', 'SSTR4', 'PADI2', 'ESR1', 'BMP7', 'RB1', 'NR3C1', 'RBM14', 'SSTR3', 'PGR', 'OR51E2', 'SSTR5', 'PPARGC1B', 'NR4A2', 'HNF4G', 'RHOXF1', 'CRHBP', 'NKX3-1', 'NCOA3', 'JAK2', 'SSTR1', 'ESR2']
GO_REGULATION_OF_LEUKOCYTE_PROLIFERATION	0.785291	0.740252	0.732493	34	['CCDC88B', 'ERBB2', 'LILRB2', 'VAV3', 'SLC39A10', 'EFNB1', 'IL2', 'TMIGD2', 'TNFSF18', 'VCAM1', 'ICOSLG', 'INPP5D', 'CLEC4G', 'CTNNB1', 'SPTA1', 'WNT3A', 'CD86', 'IL13', 'RASAL3', 'TNFSF4', 'IFNG', 'LILRB1', 'DLG1', 'TCF3', 'MAD1L1', 'SOS1', 'IL5', 'AHR', 'MNDA', 'PDE5A', 'ANXA1', 'PTPN6', 'SOX11', 'SFTPD']
GO_REGULATION_OF_LEUKOCYTE_PROLIFERATION	0.783248	0.779245	0.754902	27	['TLR4', 'LILRB2', 'DLG1', 'TCF3', 'IFNG', 'PDE5A', 'HHLA2', 'FOXP3', 'CARD11', 'IL2', 'ERBB2', 'GPAM', 'ATM', 'VCAM1', 'VAV3', 'MNDA', 'ICOSLG', 'AHR', 'PTPN6', 'IL5', 'SOS1', 'IL3', 'SPTA1', 'PKN1', 'CCDC88B', 'PTPN22', 'HLA-DRB1']
GO_REGULATION_OF_LEUKOCYTE_PROLIFERATION	0.806844	0.790566	0.712885	47	['IFNG', 'WNT3A', 'SFTPD', 'AHR', 'NCKAP1L', 'CLEC4G', 'MNDA', 'CD86', 'LILRB2', 'SPTA1', 'VCAM1', 'CHRNB2', 'IL12B', 'RASAL3', 'TICAM1', 'PTPN22', 'TNFRSF21', 'PTPN6', 'IL1B', 'CD6', 'FOXP3', 'SOS1', 'LILRB1', 'CTNNB1', 'CD244', 'IL3', 'MAD1L1', 'PRDM1', 'ICOSLG', 'RC3H1', 'SPN', 'IL5', 'TNFSF4', 'IL2', 'GPAM', 'NCK2', 'TLR4', 'HLA-DRB1', 'ATM', 'ANXA1', 'DLG1', 'CD1D', 'CCDC88B', 'TMIGD2', 'INP…
GO_REGULATION_OF_LEUKOCYTE_PROLIFERATION	0.820735	0.772327	0.754902	48	['INPP5D', 'TMIGD2', 'MNDA', 'CD86', 'NCK2', 'TNFSF4', 'DLG1', 'SFTPD', 'TNFSF18', 'IL13', 'IDO1', 'RC3H1', 'PRDM1', 'PTPRC', 'VCAM1', 'CTNNB1', 'IL3', 'CD300A', 'EFNB1', 'HHLA2', 'ANXA1', 'CD1D', 'CD6', 'ICOSLG', 'SPTA1', 'SPN', 'IFNG', 'WNT3A', 'SYK', 'TNFRSF21', 'PKN1', 'CARD11', 'PDE5A', 'CD244', 'ERBB2', 'IL5', 'NCKAP1L', 'SOS1', 'SLC39A10', 'SOX11', 'CCDC88B', 'TLR4', 'VAV3', 'IL2', 'AHR', …
GO_REGULATION_OF_T_CELL_PROLIFERATION	0.799898	0.737736	0.704482	31	['CD86', 'LILRB1', 'IL2', 'CARD11', 'PDE5A', 'VCAM1', 'IL1B', 'LILRB2', 'CD6', 'SFTPD', 'CTNNB1', 'CLEC4G', 'PTPRC', 'ANXA1', 'NCK2', 'HHLA2', 'ICOSLG', 'IFNG', 'TNFSF18', 'CCDC88B', 'PTPN6', 'IL12B', 'TNFRSF21', 'RC3H1', 'ERBB2', 'SOS1', 'RASAL3', 'DLG1', 'FOXP3', 'NCKAP1L', 'IDO1']
GO_REGULATION_OF_LEUKOCYTE_PROLIFERATION	0.820225	0.751572	0.704482	49	['LILRB1', 'HHLA2', 'IL3', 'EFNB1', 'CTNNB1', 'RASAL3', 'SOS1', 'NCK2', 'ATM', 'TCF3', 'MAD1L1', 'SPN', 'PTPN6', 'LILRB2', 'IL13', 'INPP5D', 'TMIGD2', 'PDE5A', 'ERBB2', 'CCDC88B', 'SYK', 'WNT3A', 'CD244', 'CARD11', 'IL12B', 'CD86', 'ICOSLG', 'TICAM1', 'IL5', 'DLG1', 'FOXP3', 'RC3H1', 'HLA-DRB1', 'CD300A', 'VCAM1', 'TNFSF4', 'MNDA', 'IFNG', 'IL1B', 'CLEC4G', 'SOX11', 'PTPRC', 'NCKAP1L', 'IDO1', 'S…
GO_REGULATION_OF_LEUKOCYTE_PROLIFERATION	0.812155	0.738365	0.70028	35	['CTNNB1', 'LILRB2', 'PDE5A', 'CHRNB2', 'AHR', 'SFTPD', 'IFNG', 'TLR4', 'IL2', 'RC3H1', 'IL3', 'MAD1L1', 'ATM', 'VAV3', 'SOX11', 'SOS1', 'PTPRC', 'TCF3', 'SLC39A10', 'CLEC4G', 'INPP5D', 'IL5', 'CD86', 'PTPN6', 'DLG1', 'ANXA1', 'MNDA', 'SPTA1', 'CD244', 'EFNB1', 'PKN1', 'FOXP3', 'IL13', 'ERBB2', 'HHLA2']
GO_REGULATION_OF_T_CELL_PROLIFERATION	0.788458	0.730189	0.710084	32	['CD86', 'EFNB1', 'FOXP3', 'ERBB2', 'TMIGD2', 'TNFSF18', 'RASAL3', 'HHLA2', 'CARD11', 'DLG1', 'CD6', 'TNFRSF21', 'NCK2', 'LILRB2', 'SYK', 'MAD1L1', 'IDO1', 'GPAM', 'LILRB1', 'RC3H1', 'ANXA1', 'SOS1', 'IL1B', 'PTPN6', 'IFNG', 'PDE5A', 'NCKAP1L', 'CTNNB1', 'TNFSF4', 'SFTPD', 'IL12B', 'CCDC88B']
GO_HORMONE_MEDIATED_SIGNALING_PATHWAY	0.831767	0.734591	0.705882	43	['PPARGC1A', 'RHOXF1', 'NR2E1', 'OR51E2', 'NR4A3', 'FSHR', 'NR0B2', 'NR1H3', 'NCOA3', 'MED13', 'SSTR1', 'BRCA1', 'TRIP4', 'RORB', 'LATS1', 'DDX54', 'ESRRG', 'NKX3-1', 'NR3C2', 'UBR5', 'NEDD4', 'ESR1', 'NR3C1', 'SAFB', 'ARID1A', 'NCOA4', 'HNF4A', 'RARG', 'RORC', 'THRAP3', 'PAQR5', 'THRB', 'ESR2', 'BMP7', 'NR0B1', 'JAK2', 'NR5A2', 'RB1', 'HNF4G', 'MED24', 'LEF1', 'SSTR4', 'RBFOX2']
GO_REGULATION_OF_LEUKOCYTE_PROLIFERATION	0.789479	0.781761	0.701681	46	['CARD11', 'IL1B', 'NCKAP1L', 'SOX11', 'GPAM', 'PTPRC', 'PTPN22', 'TMIGD2', 'TNFRSF21', 'CD1D', 'LILRB2', 'DLG1', 'INPP5D', 'TNFSF4', 'CCDC88B', 'RC3H1', 'MNDA', 'IL2', 'CD86', 'IL12B', 'AHR', 'ANXA1', 'HLA-DRB1', 'PRDM1', 'ERBB2', 'VCAM1', 'LILRB1', 'VAV3', 'IL5', 'WNT3A', 'ATM', 'SFTPD', 'PDE5A', 'TCF3', 'SPTA1', 'CTNNB1', 'IL3', 'EFNB1', 'NCK2', 'CLEC4G', 'FOXP3', 'MAD1L1', 'TLR4', 'CD244', 'S…
GO_REGULATION_OF_T_CELL_PROLIFERATION	0.787947	0.748428	0.753501	28	['TNFSF4', 'IL12B', 'VCAM1', 'IL1B', 'NCKAP1L', 'GPAM', 'RASAL3', 'SPN', 'TMIGD2', 'ERBB2', 'SPTA1', 'EFNB1', 'DLG1', 'PTPN6', 'SFTPD', 'RC3H1', 'CCDC88B', 'CD244', 'LILRB2', 'IDO1', 'LILRB1', 'PDE5A', 'CD6', 'CARD11', 'PTPRC', 'IFNG', 'SOS1', 'CTNNB1']
GO_REGULATION_OF_LEUKOCYTE_PROLIFERATION	0.796629	0.822013	0.753501	43	['GPAM', 'IFNG', 'TLR4', 'TNFSF4', 'CHRNB2', 'IL3', 'CD244', 'VCAM1', 'IL13', 'PTPN6', 'ICOSLG', 'INPP5D', 'RASAL3', 'AHR', 'TCF3', 'TICAM1', 'NCK2', 'EFNB1', 'CTNNB1', 'ANXA1', 'IL12B', 'PKN1', 'PTPN22', 'LILRB1', 'LILRB2', 'VAV3', 'CD300A', 'CCDC88B', 'PRDM1', 'MNDA', 'CLEC4G', 'ATM', 'SOX11', 'DLG1', 'SPTA1', 'TNFRSF21', 'HHLA2', 'WNT3A', 'CARD11', 'SPN', 'ERBB2', 'TNFSF18', 'SFTPD']
GO_REGULATION_OF_T_CELL_PROLIFERATION	0.812666	0.725786	0.70028	35	['DLG1', 'ERBB2', 'VCAM1', 'FOXP3', 'TNFRSF21', 'TMIGD2', 'CD86', 'SPN', 'PTPN6', 'CD244', 'IL1B', 'SYK', 'PTPRC', 'IFNG', 'LILRB2', 'HHLA2', 'MAD1L1', 'IDO1', 'SFTPD', 'TNFSF4', 'EFNB1', 'PDE5A', 'CD6', 'TNFSF18', 'ANXA1', 'ICOSLG', 'SOS1', 'CARD11', 'RASAL3', 'IL12B', 'LILRB1', 'NCK2', 'HLA-DRB1', 'RC3H1', 'NCKAP1L']
GO_REGULATION_OF_LEUKOCYTE_PROLIFERATION	0.819816	0.730189	0.711485	45	['CCDC88B', 'SYK', 'SPN', 'IL13', 'HLA-DRB1', 'IDO1', 'CD244', 'NCKAP1L', 'VCAM1', 'PRDM1', 'TCF3', 'DLG1', 'CTNNB1', 'EFNB1', 'PDE5A', 'AHR', 'CLEC4G', 'PTPN6', 'ERBB2', 'MAD1L1', 'IL3', 'SPTA1', 'GPAM', 'LILRB2', 'IL5', 'INPP5D', 'HHLA2', 'TLR4', 'IL12B', 'CD6', 'SOX11', 'PTPRC', 'RASAL3', 'PTPN22', 'CD86', 'TNFRSF21', 'SOS1', 'SLC39A10', 'ANXA1', 'RC3H1', 'VAV3', 'ICOSLG', 'MNDA', 'TMIGD2', 'P…
GO_REGULATION_OF_T_CELL_PROLIFERATION	0.783044	0.760377	0.715686	23	['ANXA1', 'CLEC4G', 'CD6', 'FOXP3', 'IL12B', 'SOS1', 'PTPN6', 'GPAM', 'VCAM1', 'CD244', 'ERBB2', 'TNFSF18', 'CARD11', 'TNFRSF21', 'CTNNB1', 'LILRB2', 'DLG1', 'LILRB1', 'SPN', 'CD1D', 'CCDC88B', 'TMIGD2', 'RASAL3']
GO_REGULATION_OF_LEUKOCYTE_PROLIFERATION	0.761491	0.806289	0.701681	24	['EFNB1', 'CCDC88B', 'IL12B', 'IL2', 'DLG1', 'MNDA', 'CD244', 'GPAM', 'TLR4', 'IDO1', 'SLC39A10', 'CD6', 'SPTA1', 'TNFRSF21', 'ATM', 'IL13', 'IL3', 'SOS1', 'INPP5D', 'IFNG', 'VAV3', 'TNFSF4', 'IL5', 'IL1B']
GO_REGULATION_OF_LEUKOCYTE_PROLIFERATION	0.792237	0.703145	0.77591	34	['PTPN6', 'IFNG', 'TCF3', 'PDE5A', 'ICOSLG', 'IDO1', 'IL2', 'CD6', 'TNFSF18', 'TNFSF4', 'SLC39A10', 'SFTPD', 'SOX11', 'SPTA1', 'ATM', 'CD1D', 'IL13', 'SOS1', 'CCDC88B', 'LILRB1', 'WNT3A', 'CARD11', 'HHLA2', 'FOXP3', 'TMIGD2', 'SPN', 'LILRB2', 'IL1B', 'ERBB2', 'DLG1', 'SYK', 'MNDA', 'VCAM1', 'ANXA1']
GO_REGULATION_OF_LEUKOCYTE_PROLIFERATION	0.804801	0.786164	0.72549	44	['SOX11', 'MAD1L1', 'CTNNB1', 'PTPRC', 'TNFRSF21', 'IFNG', 'IDO1', 'SOS1', 'VAV3', 'IL5', 'HHLA2', 'ICOSLG', 'SFTPD', 'TNFSF18', 'CARD11', 'PKN1', 'TLR4', 'IL12B', 'NCKAP1L', 'RASAL3', 'ATM', 'IL1B', 'LILRB2', 'LILRB1', 'CHRNB2', 'CD6', 'PTPN6', 'CD1D', 'DLG1', 'ERBB2', 'HLA-DRB1', 'PDE5A', 'CD86', 'AHR', 'IL3', 'VCAM1', 'PTPN22', 'SPTA1', 'ANXA1', 'CD244', 'RC3H1', 'MNDA', 'CLEC4G', 'EFNB1']
GO_ATPASE_BINDING	0.7524	0.741509	0.707283	15	['SLC26A9', 'DNAJB1', 'ANK1', 'TOR1AIP1', 'WFS1', 'HRC', 'ESR1', 'ANK2', 'LCK', 'ATP6V1G3', 'PGR', 'USP25', 'ABCA1', 'NUFIP1', 'ATP6V0A2']
GO_ATPASE_BINDING	0.760776	0.783019	0.72549	14	['LCK', 'SLC26A9', 'ESR1', 'ATP6V0A4', 'TOR1AIP1', 'ANK1', 'ADCY10', 'HRC', 'RDX', 'ABCA1', 'NUFIP1', 'WFS1', 'PGR', 'ATP6V0A2']
GO_REGULATION_OF_T_CELL_PROLIFERATION	0.745659	0.766667	0.726891	15	['CTNNB1', 'CCDC88B', 'IFNG', 'PDE5A', 'SOS1', 'CD86', 'SPTA1', 'SPN', 'LILRB1', 'NCKAP1L', 'DLG1', 'VCAM1', 'HHLA2', 'ANXA1', 'SFTPD']
GO_HORMONE_MEDIATED_SIGNALING_PATHWAY	0.810317	0.721384	0.760504	46	['SSTR5', 'LATS1', 'THRAP3', 'NCOA3', 'HNF4A', 'NR5A2', 'PGR', 'NR3C2', 'NR0B2', 'MED13', 'SSTR1', 'PPARG', 'CTNNB1', 'NR4A2', 'RHOXF1', 'NR2E1', 'FSHR', 'ESR2', 'RORB', 'NCOA4', 'NR1D2', 'UBR5', 'LEF1', 'NR4A3', 'ESR1', 'NKX3-1', 'JAK2', 'PPARGC1B', 'SSTR3', 'RARG', 'NR1H4', 'SAFB', 'NR3C1', 'PADI2', 'OR51E2', 'MED14', 'ESRRB', 'NR0B1', 'BRCA1', 'TRIP4', 'NR1H3', 'MED24', 'PPARGC1A', 'HNF4G', 'R…
GO_REGULATION_OF_LEUKOCYTE_PROLIFERATION	0.78999	0.72956	0.717087	33	['TNFRSF21', 'WNT3A', 'SOX11', 'ICOSLG', 'RC3H1', 'AHR', 'MNDA', 'IL2', 'CLEC4G', 'IL13', 'IL3', 'PDE5A', 'CARD11', 'PTPRC', 'VCAM1', 'SLC39A10', 'ATM', 'PTPN22', 'TNFSF4', 'IDO1', 'FOXP3', 'ANXA1', 'TCF3', 'TLR4', 'CTNNB1', 'CCDC88B', 'NCK2', 'LILRB1', 'SOS1', 'HLA-DRB1', 'DLG1', 'PKN1', 'IFNG']
GO_REGULATION_OF_LEUKOCYTE_PROLIFERATION	0.793258	0.803145	0.782913	37	['LILRB2', 'INPP5D', 'SOS1', 'CTNNB1', 'TNFSF18', 'NCKAP1L', 'TMIGD2', 'IL13', 'RC3H1', 'TNFRSF21', 'CCDC88B', 'CD244', 'ICOSLG', 'MNDA', 'TICAM1', 'ANXA1', 'VCAM1', 'NCK2', 'PTPRC', 'CHRNB2', 'IL5', 'HHLA2', 'IL3', 'PDE5A', 'ATM', 'TCF3', 'PTPN6', 'CD300A', 'PKN1', 'TNFSF4', 'IDO1', 'HLA-DRB1', 'AHR', 'CARD11', 'CD6', 'IL1B', 'DLG1']
GO_HORMONE_MEDIATED_SIGNALING_PATHWAY	0.808172	0.735849	0.718487	47	['THRAP3', 'NR1H4', 'LHCGR', 'NEDD4', 'NCOA4', 'RB1', 'NR3C1', 'PADI2', 'CRHBP', 'SSTR4', 'RORB', 'THRB', 'NR2E1', 'NKX3-1', 'SSTR3', 'MED14', 'NCOA1', 'PPARG', 'NUP62', 'RBFOX2', 'NR1D1', 'NR4A2', 'PAQR5', 'GHSR', 'NCOA3', 'NR2F1', 'ESR2', 'JAK2', 'DDX54', 'SSTR1', 'SSTR5', 'RBM14', 'BMP7', 'MED13', 'HNF4G', 'ESR1', 'PGR', 'FSHR', 'NR0B2', 'LEF1', 'SAFB', 'MED24', 'UBR5', 'RORC', 'NR4A3', 'RARG'…
GO_REGULATION_OF_LEUKOCYTE_PROLIFERATION	0.786619	0.812579	0.718487	51	['CCDC88B', 'ERBB2', 'IL1B', 'MNDA', 'SPTA1', 'EFNB1', 'TNFSF4', 'PRDM1', 'TICAM1', 'SLC39A10', 'INPP5D', 'IFNG', 'PTPN22', 'CHRNB2', 'IL3', 'TLR4', 'NCK2', 'CARD11', 'CD1D', 'RC3H1', 'CD86', 'RASAL3', 'TNFRSF21', 'HLA-DRB1', 'PTPRC', 'SOX11', 'DLG1', 'GPAM', 'LILRB2', 'ICOSLG', 'CD6', 'IDO1', 'MAD1L1', 'PKN1', 'SFTPD', 'TCF3', 'IL2', 'IL12B', 'NCKAP1L', 'VCAM1', 'IL13', 'HHLA2', 'CD244', 'ATM', …
GO_REGULATION_OF_LEUKOCYTE_PROLIFERATION	0.801839	0.726415	0.710084	33	['IFNG', 'PTPRC', 'CCDC88B', 'TLR4', 'IL5', 'HLA-DRB1', 'CD1D', 'IL12B', 'PTPN22', 'LILRB1', 'AHR', 'SYK', 'IL1B', 'IL13', 'ERBB2', 'CD244', 'CLEC4G', 'PRDM1', 'IL2', 'DLG1', 'SPTA1', 'EFNB1', 'SFTPD', 'TICAM1', 'RASAL3', 'VCAM1', 'GPAM', 'FOXP3', 'CD86', 'MNDA', 'MAD1L1', 'SOS1', 'RC3H1']
GO_HORMONE_MEDIATED_SIGNALING_PATHWAY	0.820838	0.755975	0.703081	35	['PGR', 'OR51E2', 'ESRRB', 'PPARGC1B', 'PADI2', 'NR4A2', 'JAK2', 'GHSR', 'LHCGR', 'RORB', 'MED13', 'NCOA3', 'NR1H4', 'THRB', 'MED14', 'NR3C2', 'ESR1', 'NR0B1', 'NUP62', 'PAQR5', 'ESR2', 'BRCA1', 'RBM14', 'RARG', 'NEDD4', 'SSTR3', 'HNF4G', 'THRAP3', 'NR0B2', 'RORC', 'NR1D2', 'RHOXF1', 'NR3C1', 'SSTR4', 'NR4A3']
GO_REGULATION_OF_T_CELL_PROLIFERATION	0.809397	0.710692	0.705882	35	['CCDC88B', 'NCK2', 'IL1B', 'CD6', 'EFNB1', 'IL2', 'SPTA1', 'IDO1', 'CD244', 'FOXP3', 'ICOSLG', 'HHLA2', 'SPN', 'SYK', 'CARD11', 'IL12B', 'TNFSF4', 'CLEC4G', 'PTPN6', 'CD86', 'PDE5A', 'LILRB1', 'PTPRC', 'CTNNB1', 'RASAL3', 'CD1D', 'LILRB2', 'IFNG', 'SFTPD', 'MAD1L1', 'HLA-DRB1', 'SOS1', 'VCAM1', 'RC3H1', 'ANXA1']
GO_REGULATION_OF_LEUKOCYTE_PROLIFERATION	0.813892	0.772956	0.711485	51	['FOXP3', 'TICAM1', 'AHR', 'ATM', 'LILRB1', 'CD6', 'PTPN22', 'SPTA1', 'IFNG', 'SFTPD', 'TNFSF18', 'IL12B', 'ANXA1', 'PTPRC', 'CLEC4G', 'SOX11', 'WNT3A', 'LILRB2', 'GPAM', 'NCKAP1L', 'DLG1', 'PDE5A', 'CCDC88B', 'IL3', 'SLC39A10', 'CD86', 'IDO1', 'TNFRSF21', 'SOS1', 'RASAL3', 'MNDA', 'TCF3', 'INPP5D', 'HHLA2', 'IL13', 'SPN', 'RC3H1', 'IL5', 'NCK2', 'VCAM1', 'EFNB1', 'HLA-DRB1', 'SYK', 'CTNNB1', 'PT…
GO_HORMONE_MEDIATED_SIGNALING_PATHWAY	0.809193	0.723899	0.711485	30	['NR1D2', 'PAQR5', 'PMEPA1', 'NR1H3', 'PRLR', 'SAFB', 'MED14', 'ARID1A', 'NEDD4', 'NKX3-1', 'RBFOX2', 'NR1H4', 'NR2E1', 'NR2F1', 'NR4A2', 'PPARGC1B', 'LEF1', 'MED24', 'CTNNB1', 'NUP62', 'CRHBP', 'JAK2', 'ESRRB', 'NR0B2', 'PADI2', 'SSTR1', 'RHOXF1', 'NR3C1', 'PGR', 'THRAP3']
GO_HORMONE_MEDIATED_SIGNALING_PATHWAY	0.798876	0.787421	0.745098	55	['LHCGR', 'PRLR', 'RHOXF1', 'NR0B1', 'RBM14', 'NR6A1', 'FSHR', 'NR1H4', 'UBR5', 'NR0B2', 'NR1D2', 'SAFB', 'THRB', 'SSTR4', 'ESR1', 'NUP62', 'PGR', 'NR4A2', 'HNF4A', 'OR51E2', 'NR2E1', 'RORB', 'NCOA1', 'GHSR', 'NR3C2', 'ESR2', 'MED14', 'CRHBP', 'ARID1A', 'NKX3-1', 'RB1', 'THRAP3', 'HNF4G', 'NCOA3', 'NEDD4', 'NR4A3', 'NCOA4', 'PAQR5', 'RARG', 'RBFOX2', 'RORC', 'PPARGC1A', 'PPARGC1B', 'CTNNB1', 'NR1…
GO_REGULATION_OF_T_CELL_PROLIFERATION	0.782227	0.720126	0.7493	30	['EFNB1', 'SYK', 'VCAM1', 'CD244', 'SOS1', 'TMIGD2', 'IL2', 'ICOSLG', 'RASAL3', 'IL1B', 'HHLA2', 'CD6', 'IL12B', 'CARD11', 'IFNG', 'RC3H1', 'CCDC88B', 'TNFSF18', 'PDE5A', 'DLG1', 'CTNNB1', 'TNFRSF21', 'CD1D', 'CD86', 'SPTA1', 'LILRB2', 'FOXP3', 'IDO1', 'ERBB2', 'PTPRC']
GO_REGULATION_OF_LEUKOCYTE_PROLIFERATION	0.77998	0.737736	0.785714	48	['WNT3A', 'IL3', 'TNFSF4', 'SPN', 'CHRNB2', 'RC3H1', 'PTPN6', 'LILRB2', 'MAD1L1', 'IL5', 'ERBB2', 'SLC39A10', 'SOS1', 'CD1D', 'VCAM1', 'CD6', 'TCF3', 'ICOSLG', 'CARD11', 'FOXP3', 'TNFRSF21', 'HHLA2', 'TMIGD2', 'ATM', 'VAV3', 'IL12B', 'CD300A', 'ANXA1', 'PTPRC', 'PKN1', 'AHR', 'TNFSF18', 'SOX11', 'MNDA', 'SPTA1', 'NCK2', 'CCDC88B', 'PDE5A', 'CD86', 'EFNB1', 'CD244', 'LILRB1', 'PRDM1', 'IFNG', 'DLG…
GO_REGULATION_OF_LEUKOCYTE_PROLIFERATION	0.735955	0.758491	0.791317	15	['CARD11', 'CCDC88B', 'TCF3', 'FOXP3', 'PTPRC', 'PTPN6', 'TNFSF18', 'DLG1', 'LILRB2', 'CD6', 'PTPN22', 'CHRNB2', 'ANXA1', 'EFNB1', 'AHR']
GO_HORMONE_MEDIATED_SIGNALING_PATHWAY	0.799489	0.769182	0.704482	46	['ESRRG', 'JAK2', 'PAQR5', 'SSTR4', 'PPARGC1A', 'MED13', 'NCOA1', 'NR1H3', 'RARG', 'CRHBP', 'RORC', 'GHSR', 'OR51E2', 'DDX54', 'MED14', 'NR3C1', 'THRAP3', 'NR5A2', 'NEDD4', 'PGR', 'NR4A3', 'ESRRB', 'RBFOX2', 'HNF4G', 'PPARG', 'NR0B1', 'ARID1A', 'LATS1', 'ESR2', 'LEF1', 'NCOA4', 'NR4A2', 'PADI2', 'PMEPA1', 'NUP62', 'SSTR3', 'CTNNB1', 'PRLR', 'BMP7', 'NR0B2', 'NR1D1', 'SAFB', 'ESR1', 'SSTR5', 'RHOX…
GO_REGULATION_OF_LEUKOCYTE_PROLIFERATION	0.791522	0.761006	0.766106	43	['PDE5A', 'AHR', 'NCK2', 'MNDA', 'CD244', 'TMIGD2', 'HHLA2', 'SLC39A10', 'CARD11', 'INPP5D', 'IL3', 'HLA-DRB1', 'PRDM1', 'TNFSF4', 'FOXP3', 'IDO1', 'SOS1', 'GPAM', 'TICAM1', 'NCKAP1L', 'TNFSF18', 'IL1B', 'SOX11', 'IL12B', 'IL5', 'IL13', 'SFTPD', 'EFNB1', 'CD86', 'MAD1L1', 'CD6', 'LILRB2', 'VCAM1', 'DLG1', 'PTPN22', 'SPN', 'WNT3A', 'ANXA1', 'ATM', 'VAV3', 'ICOSLG', 'PTPN6', 'PTPRC']
GO_HORMONE_MEDIATED_SIGNALING_PATHWAY	0.810317	0.744654	0.72549	47	['JAK2', 'CTNNB1', 'NKX3-1', 'NR5A2', 'LEF1', 'RHOXF1', 'PPARGC1A', 'RARG', 'PRLR', 'BRCA1', 'ESR2', 'SSTR1', 'NR2F1', 'RB1', 'THRB', 'BMP7', 'FSHR', 'NR4A3', 'SSTR5', 'SAFB', 'RORB', 'PGR', 'OR51E2', 'MED24', 'NR0B2', 'LHCGR', 'RBM14', 'NR2E1', 'ARID1A', 'PMEPA1', 'NR3C2', 'MED13', 'PPARG', 'PAQR5', 'NCOA3', 'NR1D1', 'UBR5', 'RORC', 'SSTR4', 'ESRRB', 'SSTR3', 'HNF4G', 'NR1H3', 'LATS1', 'NR1H4', …
GO_HORMONE_MEDIATED_SIGNALING_PATHWAY	0.770174	0.740252	0.717087	40	['NR2E1', 'HNF4G', 'LHCGR', 'OR51E2', 'FSHR', 'RBM14', 'NR0B2', 'PPARG', 'NCOA4', 'PPARGC1B', 'ARID1A', 'NR6A1', 'PAQR5', 'NR1H4', 'HNF4A', 'RORC', 'NR4A3', 'PPARGC1A', 'RARG', 'NKX3-1', 'CRHBP', 'BRCA1', 'TRIP4', 'NR1D1', 'JAK2', 'SSTR3', 'PADI2', 'THRAP3', 'SSTR4', 'ESRRG', 'RBFOX2', 'NR4A2', 'PMEPA1', 'GHSR', 'RB1', 'NCOA3', 'ESR2', 'NEDD4', 'ESRRB', 'NR0B1']
GO_REGULATION_OF_LEUKOCYTE_PROLIFERATION	0.802554	0.796226	0.707283	41	['AHR', 'SYK', 'PRDM1', 'MNDA', 'CD244', 'HLA-DRB1', 'IL3', 'DLG1', 'EFNB1', 'SPN', 'TNFSF4', 'SLC39A10', 'CCDC88B', 'HHLA2', 'PKN1', 'VCAM1', 'VAV3', 'CLEC4G', 'IDO1', 'CD1D', 'IL12B', 'WNT3A', 'CARD11', 'TLR4', 'ATM', 'ERBB2', 'RASAL3', 'SFTPD', 'GPAM', 'LILRB1', 'RC3H1', 'ICOSLG', 'NCK2', 'NCKAP1L', 'SOX11', 'ANXA1', 'INPP5D', 'CTNNB1', 'SPTA1', 'CD6', 'IL1B']
GO_HORMONE_MEDIATED_SIGNALING_PATHWAY	0.813585	0.720755	0.726891	46	['FSHR', 'SSTR5', 'PPARG', 'DDX54', 'LHCGR', 'UBR5', 'CRHBP', 'MED13', 'THRB', 'RBM14', 'NR1D1', 'ESRRB', 'SSTR1', 'NR4A2', 'GHSR', 'PRLR', 'NR3C2', 'BRCA1', 'ARID1A', 'SAFB', 'ESR1', 'NCOA3', 'LEF1', 'LATS1', 'ESR2', 'HNF4G', 'PGR', 'NR5A2', 'THRAP3', 'NCOA1', 'NKX3-1', 'PMEPA1', 'NR1H3', 'NR1D2', 'RORB', 'RORC', 'NR1H4', 'HNF4A', 'NR6A1', 'NR4A3', 'PPARGC1B', 'CTNNB1', 'JAK2', 'PADI2', 'TRIP4',…
GO_HORMONE_MEDIATED_SIGNALING_PATHWAY	0.769254	0.728302	0.710084	39	['SSTR5', 'RORC', 'NCOA4', 'HNF4G', 'CRHBP', 'NR4A3', 'NR3C2', 'ESR1', 'THRB', 'LHCGR', 'HNF4A', 'NR2E1', 'FSHR', 'NR1H3', 'NR5A2', 'ESRRG', 'PRLR', 'MED24', 'ARID1A', 'ESR2', 'RBFOX2', 'PMEPA1', 'TRIP4', 'SAFB', 'NKX3-1', 'THRAP3', 'MED13', 'NR0B1', 'RB1', 'LEF1', 'SSTR4', 'RHOXF1', 'NR2F1', 'PPARGC1A', 'NCOA3', 'GHSR', 'NR1D2', 'NR6A1', 'PPARGC1B']
GO_HORMONE_MEDIATED_SIGNALING_PATHWAY	0.776302	0.731447	0.711485	37	['NR2E1', 'RBM14', 'NR1D2', 'RORB', 'LHCGR', 'NR2F1', 'HNF4G', 'THRAP3', 'OR51E2', 'UBR5', 'GHSR', 'ESRRB', 'NR0B2', 'RB1', 'PADI2', 'NR1H3', 'RARG', 'MED13', 'CRHBP', 'ARID1A', 'JAK2', 'PPARG', 'PGR', 'MED14', 'ESRRG', 'FSHR', 'PPARGC1B', 'NR3C2', 'LEF1', 'NCOA1', 'BRCA1', 'RORC', 'NR0B1', 'NEDD4', 'SSTR5', 'BMP7', 'PAQR5']
GO_REGULATION_OF_T_CELL_PROLIFERATION	0.748008	0.777987	0.756303	20	['RC3H1', 'TNFSF4', 'TMIGD2', 'MAD1L1', 'IFNG', 'CTNNB1', 'ANXA1', 'DLG1', 'HHLA2', 'CD6', 'IL12B', 'VCAM1', 'PDE5A', 'SFTPD', 'CARD11', 'SPN', 'TNFSF18', 'PTPRC', 'TNFRSF21', 'CD86']
GO_REGULATION_OF_T_CELL_PROLIFERATION	0.788968	0.733962	0.711485	33	['SPN', 'DLG1', 'NCK2', 'ERBB2', 'HHLA2', 'ICOSLG', 'TNFRSF21', 'IL1B', 'RASAL3', 'TNFSF18', 'PTPN6', 'EFNB1', 'LILRB2', 'FOXP3', 'RC3H1', 'IFNG', 'TNFSF4', 'LILRB1', 'CD1D', 'CCDC88B', 'SOS1', 'CD86', 'GPAM', 'HLA-DRB1', 'CARD11', 'NCKAP1L', 'SFTPD', 'CD244', 'VCAM1', 'CD6', 'TMIGD2', 'SYK', 'PTPRC']
GO_REGULATION_OF_LEUKOCYTE_PROLIFERATION	0.767007	0.727673	0.740896	21	['ANXA1', 'INPP5D', 'HHLA2', 'TCF3', 'NCK2', 'RASAL3', 'SFTPD', 'RC3H1', 'CARD11', 'ATM', 'PKN1', 'TNFRSF21', 'IL12B', 'DLG1', 'CCDC88B', 'CD244', 'MNDA', 'EFNB1', 'PTPRC', 'FOXP3', 'IDO1']
GO_HORMONE_MEDIATED_SIGNALING_PATHWAY	0.794178	0.750943	0.794118	45	['NR3C1', 'MED14', 'ESR1', 'SSTR5', 'SSTR4', 'BRCA1', 'PMEPA1', 'UBR5', 'SAFB', 'PPARGC1B', 'NR0B1', 'RB1', 'NCOA4', 'ARID1A', 'NR5A2', 'NEDD4', 'HNF4A', 'THRAP3', 'LATS1', 'MED24', 'LEF1', 'ESR2', 'HNF4G', 'NR4A3', 'PGR', 'PPARGC1A', 'PRLR', 'NR4A2', 'NR3C2', 'LHCGR', 'MED13', 'NR2E1', 'NR6A1', 'PADI2', 'RBM14', 'BMP7', 'NR1H3', 'NR1H4', 'DDX54', 'JAK2', 'NR1D1', 'ESRRB', 'NCOA3', 'TRIP4', 'OR51…
GO_HORMONE_MEDIATED_SIGNALING_PATHWAY	0.811645	0.745912	0.789916	51	['NR2F1', 'PRLR', 'ESR2', 'RBM14', 'LATS1', 'THRAP3', 'NKX3-1', 'NR0B2', 'NR6A1', 'RHOXF1', 'FSHR', 'PGR', 'ARID1A', 'NR0B1', 'LHCGR', 'NR1H4', 'NEDD4', 'DDX54', 'THRB', 'CRHBP', 'NR2E1', 'NR3C1', 'BRCA1', 'LEF1', 'MED14', 'NR4A3', 'HNF4A', 'JAK2', 'ESRRG', 'NCOA4', 'NR1D2', 'NR3C2', 'MED24', 'SSTR4', 'RORB', 'PAQR5', 'PPARGC1B', 'NR5A2', 'PPARGC1A', 'MED13', 'GHSR', 'NR1H3', 'PADI2', 'NR1D1', 'R…
GO_HORMONE_MEDIATED_SIGNALING_PATHWAY	0.789683	0.724528	0.731092	52	['NR1H4', 'NR5A2', 'NR1H3', 'PGR', 'MED13', 'NR3C2', 'THRB', 'NUP62', 'RBFOX2', 'UBR5', 'NR6A1', 'RORC', 'PPARG', 'HNF4G', 'FSHR', 'PAQR5', 'ESRRG', 'NEDD4', 'THRAP3', 'NR0B2', 'NCOA3', 'DDX54', 'MED24', 'TRIP4', 'MED14', 'PPARGC1A', 'NR3C1', 'SSTR1', 'RARG', 'BMP7', 'RB1', 'SSTR3', 'LATS1', 'ESR1', 'PMEPA1', 'BRCA1', 'NR4A3', 'ARID1A', 'NR1D2', 'NKX3-1', 'SSTR4', 'JAK2', 'PRLR', 'SAFB', 'ESRRB',…
GO_HORMONE_MEDIATED_SIGNALING_PATHWAY	0.799898	0.752201	0.70028	53	['NR1H4', 'PPARGC1B', 'RB1', 'PPARG', 'GHSR', 'NR0B1', 'PGR', 'RORC', 'ARID1A', 'NR0B2', 'NR3C1', 'NCOA1', 'THRB', 'UBR5', 'NEDD4', 'MED24', 'NR1H3', 'NKX3-1', 'FSHR', 'NR4A2', 'NR2F1', 'SSTR4', 'TRIP4', 'NR2E1', 'CTNNB1', 'ESR2', 'MED13', 'MED14', 'NR6A1', 'NR3C2', 'RBM14', 'ESRRB', 'NR1D2', 'PAQR5', 'JAK2', 'BMP7', 'RBFOX2', 'NUP62', 'OR51E2', 'PADI2', 'RHOXF1', 'NCOA4', 'SAFB', 'PRLR', 'PPARGC…
GO_REGULATION_OF_T_CELL_PROLIFERATION	0.788866	0.757233	0.740896	22	['DLG1', 'HLA-DRB1', 'IDO1', 'SFTPD', 'IL1B', 'PDE5A', 'FOXP3', 'TMIGD2', 'TNFSF18', 'ANXA1', 'HHLA2', 'CCDC88B', 'TNFRSF21', 'VCAM1', 'LILRB2', 'RC3H1', 'CARD11', 'IFNG', 'CD86', 'TNFSF4', 'PTPN6', 'PTPRC']
GO_REGULATION_OF_LEUKOCYTE_PROLIFERATION	0.784985	0.714465	0.714286	45	['CD86', 'ICOSLG', 'TCF3', 'TNFRSF21', 'PKN1', 'IDO1', 'CD300A', 'PTPRC', 'MAD1L1', 'TNFSF4', 'TICAM1', 'TMIGD2', 'PTPN22', 'TLR4', 'HHLA2', 'SOS1', 'TNFSF18', 'CCDC88B', 'IL13', 'ANXA1', 'ERBB2', 'WNT3A', 'EFNB1', 'AHR', 'RC3H1', 'VAV3', 'MNDA', 'IL2', 'ATM', 'SPTA1', 'CLEC4G', 'CD244', 'LILRB2', 'SOX11', 'PTPN6', 'SLC39A10', 'DLG1', 'CHRNB2', 'VCAM1', 'IL5', 'HLA-DRB1', 'SYK', 'CARD11', 'PRDM1'…
GO_REGULATION_OF_T_CELL_PROLIFERATION	0.798161	0.732075	0.707283	31	['CD86', 'CARD11', 'PTPN6', 'IL12B', 'SPTA1', 'PTPRC', 'ERBB2', 'IFNG', 'CTNNB1', 'SYK', 'SPN', 'CLEC4G', 'TNFRSF21', 'LILRB2', 'EFNB1', 'IL2', 'CD1D', 'SFTPD', 'CD6', 'NCK2', 'LILRB1', 'IDO1', 'TNFSF18', 'RASAL3', 'VCAM1', 'CCDC88B', 'NCKAP1L', 'SOS1', 'IL1B', 'DLG1', 'ICOSLG']
GO_REGULATION_OF_LEUKOCYTE_PROLIFERATION	0.78192	0.740881	0.740896	44	['VAV3', 'CD6', 'CD300A', 'TMIGD2', 'DLG1', 'CHRNB2', 'IFNG', 'IL12B', 'TLR4', 'TNFSF4', 'PDE5A', 'MNDA', 'NCK2', 'CCDC88B', 'CD1D', 'ANXA1', 'VCAM1', 'TNFRSF21', 'CD244', 'AHR', 'ERBB2', 'PKN1', 'SPN', 'IDO1', 'TICAM1', 'SYK', 'TNFSF18', 'HHLA2', 'INPP5D', 'NCKAP1L', 'IL5', 'HLA-DRB1', 'EFNB1', 'IL3', 'LILRB2', 'MAD1L1', 'SFTPD', 'RC3H1', 'PTPRC', 'WNT3A', 'SOS1', 'GPAM', 'ICOSLG', 'SLC39A10']
GO_REGULATION_OF_LEUKOCYTE_PROLIFERATION	0.809091	0.788679	0.715686	51	['SPTA1', 'PTPN22', 'IDO1', 'FOXP3', 'VCAM1', 'SYK', 'HLA-DRB1', 'LILRB2', 'CD1D', 'TMIGD2', 'PKN1', 'CD86', 'LILRB1', 'CCDC88B', 'CTNNB1', 'PRDM1', 'DLG1', 'CHRNB2', 'AHR', 'SFTPD', 'IL12B', 'HHLA2', 'VAV3', 'IL13', 'ANXA1', 'NCKAP1L', 'MNDA', 'ERBB2', 'EFNB1', 'IL1B', 'ICOSLG', 'IL2', 'GPAM', 'INPP5D', 'NCK2', 'SOS1', 'TICAM1', 'TLR4', 'IL5', 'IFNG', 'PTPRC', 'SLC39A10', 'PTPN6', 'TNFRSF21', 'T…
GO_HORMONE_MEDIATED_SIGNALING_PATHWAY	0.779775	0.730818	0.726891	29	['ESRRG', 'NR6A1', 'NR4A2', 'ARID1A', 'NR1D1', 'RARG', 'NKX3-1', 'NR1H3', 'SAFB', 'NCOA3', 'NR4A3', 'PADI2', 'PRLR', 'HNF4G', 'MED14', 'RORB', 'NR1D2', 'THRAP3', 'NR0B1', 'FSHR', 'NR5A2', 'CTNNB1', 'PPARGC1B', 'HNF4A', 'PPARGC1A', 'RB1', 'ESR2', 'SSTR4', 'NR2F1']
GO_REGULATION_OF_LEUKOCYTE_PROLIFERATION	0.773238	0.762264	0.701681	43	['MAD1L1', 'IL2', 'VCAM1', 'TLR4', 'IL5', 'TMIGD2', 'MNDA', 'SOX11', 'IDO1', 'CHRNB2', 'WNT3A', 'HHLA2', 'FOXP3', 'CTNNB1', 'CD86', 'CD244', 'IFNG', 'AHR', 'GPAM', 'IL1B', 'CD6', 'TNFRSF21', 'VAV3', 'SYK', 'TNFSF4', 'ANXA1', 'PTPN6', 'EFNB1', 'DLG1', 'CLEC4G', 'IL12B', 'LILRB2', 'TCF3', 'CCDC88B', 'NCK2', 'CARD11', 'PDE5A', 'TICAM1', 'RC3H1', 'CD300A', 'HLA-DRB1', 'NCKAP1L', 'SOS1']
GO_HORMONE_MEDIATED_SIGNALING_PATHWAY	0.808784	0.73522	0.703081	28	['PADI2', 'SAFB', 'NR2E1', 'SSTR5', 'OR51E2', 'MED13', 'RORB', 'BMP7', 'GHSR', 'NR0B1', 'NCOA1', 'ESRRB', 'RBFOX2', 'NEDD4', 'BRCA1', 'CRHBP', 'CTNNB1', 'HNF4G', 'TRIP4', 'JAK2', 'RORC', 'PGR', 'SSTR1', 'HNF4A', 'ESR1', 'NR1D2', 'MED14', 'NR3C1']
GO_HORMONE_MEDIATED_SIGNALING_PATHWAY	0.802247	0.775472	0.721289	40	['NR1H4', 'TRIP4', 'NKX3-1', 'NR1H3', 'PAQR5', 'NCOA3', 'NR4A2', 'MED13', 'NR0B1', 'NR2F1', 'PADI2', 'SSTR5', 'NR1D2', 'BMP7', 'MED24', 'HNF4G', 'SSTR3', 'RORB', 'NCOA4', 'THRB', 'NUP62', 'RBFOX2', 'LEF1', 'PMEPA1', 'JAK2', 'NCOA1', 'PPARG', 'ARID1A', 'NR1D1', 'RHOXF1', 'SSTR4', 'THRAP3', 'RB1', 'ESRRB', 'PRLR', 'NEDD4', 'CRHBP', 'NR6A1', 'ESR2', 'PGR']
GO_HORMONE_MEDIATED_SIGNALING_PATHWAY	0.733912	0.744654	0.712885	31	['LEF1', 'PGR', 'RORC', 'CTNNB1', 'NR0B2', 'NKX3-1', 'JAK2', 'NR6A1', 'BMP7', 'BRCA1', 'ARID1A', 'HNF4G', 'PAQR5', 'PPARG', 'NR4A2', 'SSTR5', 'FSHR', 'NR1H3', 'ESRRB', 'ESR2', 'NUP62', 'PRLR', 'NR1D1', 'SSTR4', 'UBR5', 'NR1D2', 'RARG', 'THRAP3', 'NR4A3', 'PADI2', 'NR2E1']
GO_HORMONE_MEDIATED_SIGNALING_PATHWAY	0.800306	0.779245	0.732493	46	['NR3C1', 'LHCGR', 'THRB', 'SSTR5', 'TRIP4', 'NCOA4', 'NR6A1', 'NR0B1', 'CRHBP', 'MED13', 'NUP62', 'FSHR', 'NR0B2', 'NR2F1', 'PGR', 'NR5A2', 'RORC', 'NCOA3', 'NKX3-1', 'PPARGC1B', 'NR4A2', 'NR1H4', 'NR1D2', 'RHOXF1', 'ESR2', 'JAK2', 'RB1', 'BRCA1', 'PADI2', 'THRAP3', 'DDX54', 'RORB', 'NR1H3', 'NR2E1', 'NEDD4', 'MED14', 'MED24', 'ESR1', 'NR1D1', 'CTNNB1', 'GHSR', 'HNF4G', 'ARID1A', 'PAQR5', 'SSTR4…
GO_REGULATION_OF_LEUKOCYTE_PROLIFERATION	0.804801	0.730818	0.759104	45	['SOX11', 'VCAM1', 'LILRB2', 'AHR', 'FOXP3', 'EFNB1', 'IL5', 'HLA-DRB1', 'CCDC88B', 'CARD11', 'SPTA1', 'GPAM', 'ANXA1', 'CHRNB2', 'DLG1', 'IL3', 'CD1D', 'PKN1', 'CD6', 'VAV3', 'TNFSF4', 'SFTPD', 'CD300A', 'CD86', 'ERBB2', 'IL2', 'SLC39A10', 'PTPRC', 'TLR4', 'TNFSF18', 'ATM', 'IL1B', 'TMIGD2', 'IDO1', 'INPP5D', 'HHLA2', 'MNDA', 'IFNG', 'RASAL3', 'CLEC4G', 'PDE5A', 'LILRB1', 'TICAM1', 'PRDM1', 'SOS…
GO_REGULATION_OF_T_CELL_PROLIFERATION	0.805209	0.75283	0.726891	33	['HLA-DRB1', 'LILRB1', 'IL2', 'IL12B', 'HHLA2', 'PDE5A', 'CD86', 'MAD1L1', 'CD6', 'FOXP3', 'IFNG', 'SFTPD', 'GPAM', 'NCKAP1L', 'CTNNB1', 'NCK2', 'ERBB2', 'SPN', 'CCDC88B', 'CD1D', 'TNFRSF21', 'IDO1', 'EFNB1', 'RASAL3', 'PTPRC', 'CARD11', 'CLEC4G', 'LILRB2', 'SPTA1', 'DLG1', 'SOS1', 'VCAM1', 'ICOSLG']
GO_HORMONE_MEDIATED_SIGNALING_PATHWAY	0.796527	0.757233	0.70028	35	['NR2E1', 'BRCA1', 'THRB', 'NR4A3', 'FSHR', 'LATS1', 'HNF4G', 'RORC', 'CRHBP', 'PAQR5', 'SSTR5', 'ARID1A', 'RBM14', 'NCOA3', 'JAK2', 'PPARGC1A', 'PGR', 'LHCGR', 'SAFB', 'NR2F1', 'RB1', 'NR0B1', 'HNF4A', 'NR1H3', 'THRAP3', 'NR1H4', 'RORB', 'ESR2', 'GHSR', 'OR51E2', 'NKX3-1', 'BMP7', 'NR3C2', 'NUP62', 'RBFOX2']
GO_HORMONE_MEDIATED_SIGNALING_PATHWAY	0.795812	0.778616	0.719888	47	['PPARG', 'NR1H4', 'PPARGC1B', 'PPARGC1A', 'NCOA4', 'RBFOX2', 'FSHR', 'SAFB', 'NR1D2', 'MED13', 'SSTR5', 'ESRRB', 'ARID1A', 'RB1', 'ESR2', 'ESRRG', 'RORB', 'PADI2', 'NR3C1', 'MED24', 'NR3C2', 'CTNNB1', 'PGR', 'NR4A2', 'JAK2', 'SSTR1', 'HNF4G', 'SSTR4', 'NR0B1', 'LATS1', 'OR51E2', 'PMEPA1', 'NCOA3', 'NCOA1', 'LHCGR', 'RORC', 'ESR1', 'LEF1', 'PAQR5', 'BMP7', 'NR1D1', 'HNF4A', 'NR1H3', 'NR2E1', 'NR4…
GO_REGULATION_OF_LEUKOCYTE_PROLIFERATION	0.763739	0.727673	0.705882	27	['TMIGD2', 'IL1B', 'CD300A', 'NCK2', 'HLA-DRB1', 'ANXA1', 'CD1D', 'ATM', 'MNDA', 'SPN', 'ICOSLG', 'IFNG', 'FOXP3', 'IL13', 'AHR', 'CD6', 'MAD1L1', 'CTNNB1', 'SPTA1', 'EFNB1', 'RASAL3', 'IDO1', 'ERBB2', 'VCAM1', 'CCDC88B', 'RC3H1', 'SLC39A10']
GO_HORMONE_MEDIATED_SIGNALING_PATHWAY	0.817875	0.76478	0.733894	44	['ESR2', 'TRIP4', 'NR3C1', 'NUP62', 'LEF1', 'CTNNB1', 'SSTR4', 'ARID1A', 'NCOA4', 'THRB', 'ESRRB', 'RBM14', 'NR6A1', 'RORC', 'ESRRG', 'JAK2', 'SAFB', 'CRHBP', 'NR4A3', 'MED13', 'NR2E1', 'RHOXF1', 'NR0B1', 'MED24', 'PADI2', 'NR3C2', 'RORB', 'NCOA1', 'NR0B2', 'UBR5', 'GHSR', 'NR1D2', 'NR1H4', 'SSTR5', 'PPARG', 'SSTR3', 'LATS1', 'PPARGC1A', 'RB1', 'PGR', 'NR2F1', 'HNF4G', 'SSTR1', 'ESR1']
GO_REGULATION_OF_LEUKOCYTE_PROLIFERATION	0.803882	0.713208	0.718487	51	['SOX11', 'AHR', 'IDO1', 'MNDA', 'CD300A', 'TCF3', 'SPTA1', 'CD244', 'RC3H1', 'WNT3A', 'LILRB2', 'IL13', 'SYK', 'SOS1', 'MAD1L1', 'ICOSLG', 'SLC39A10', 'PKN1', 'PRDM1', 'NCKAP1L', 'ATM', 'TNFSF4', 'VAV3', 'IFNG', 'TMIGD2', 'TLR4', 'CD6', 'NCK2', 'GPAM', 'TNFSF18', 'SFTPD', 'LILRB1', 'IL12B', 'PTPN6', 'CCDC88B', 'CARD11', 'INPP5D', 'CTNNB1', 'IL2', 'ERBB2', 'IL1B', 'VCAM1', 'IL5', 'FOXP3', 'HLA-DR…
GO_REGULATION_OF_T_CELL_PROLIFERATION	0.763023	0.737107	0.701681	24	['SPTA1', 'RASAL3', 'CD86', 'SFTPD', 'CD244', 'CTNNB1', 'IFNG', 'SPN', 'SOS1', 'CARD11', 'IDO1', 'ERBB2', 'LILRB2', 'GPAM', 'VCAM1', 'CD1D', 'FOXP3', 'PDE5A', 'DLG1', 'RC3H1', 'IL12B', 'EFNB1', 'NCK2', 'LILRB1']
GO_REGULATION_OF_LEUKOCYTE_PROLIFERATION	0.806742	0.808176	0.7493	47	['SFTPD', 'ANXA1', 'INPP5D', 'ERBB2', 'TLR4', 'CHRNB2', 'HLA-DRB1', 'VAV3', 'CTNNB1', 'IL13', 'VCAM1', 'TMIGD2', 'IL3', 'CCDC88B', 'CD244', 'MNDA', 'PDE5A', 'SOS1', 'SPTA1', 'WNT3A', 'IL1B', 'PKN1', 'PTPN6', 'DLG1', 'IL5', 'TICAM1', 'IL12B', 'NCK2', 'ICOSLG', 'SLC39A10', 'ATM', 'LILRB2', 'TCF3', 'EFNB1', 'CD300A', 'LILRB1', 'PTPRC', 'TNFSF4', 'IFNG', 'GPAM', 'TNFSF18', 'NCKAP1L', 'IDO1', 'CARD11'…
GO_REGULATION_OF_LEUKOCYTE_PROLIFERATION	0.808682	0.795597	0.757703	48	['RC3H1', 'SOS1', 'PKN1', 'TLR4', 'SFTPD', 'GPAM', 'IL1B', 'PRDM1', 'ERBB2', 'PTPN22', 'SPTA1', 'TNFRSF21', 'CD1D', 'SYK', 'VAV3', 'PTPRC', 'ANXA1', 'MNDA', 'IL3', 'IL5', 'CARD11', 'LILRB2', 'ICOSLG', 'CD244', 'RASAL3', 'IDO1', 'MAD1L1', 'HHLA2', 'DLG1', 'TNFSF4', 'PTPN6', 'AHR', 'TNFSF18', 'TICAM1', 'IL13', 'TCF3', 'NCKAP1L', 'CCDC88B', 'IL12B', 'WNT3A', 'PDE5A', 'TMIGD2', 'NCK2', 'SLC39A10', 'F…
GO_REGULATION_OF_T_CELL_PROLIFERATION	0.788968	0.722642	0.714286	32	['FOXP3', 'LILRB2', 'CARD11', 'SYK', 'CTNNB1', 'CD86', 'TNFSF18', 'ANXA1', 'ERBB2', 'RASAL3', 'HHLA2', 'MAD1L1', 'VCAM1', 'PTPN6', 'CCDC88B', 'PTPRC', 'SPN', 'RC3H1', 'IL12B', 'TNFSF4', 'NCK2', 'SOS1', 'IL1B', 'IL2', 'IFNG', 'GPAM', 'EFNB1', 'ICOSLG', 'CLEC4G', 'CD6', 'TNFRSF21', 'CD244']
GO_HORMONE_MEDIATED_SIGNALING_PATHWAY	0.811134	0.754717	0.736695	41	['NR1D2', 'THRAP3', 'PAQR5', 'NKX3-1', 'NR0B2', 'SAFB', 'FSHR', 'ESR2', 'MED13', 'NR5A2', 'CTNNB1', 'ARID1A', 'RB1', 'OR51E2', 'LEF1', 'LATS1', 'NR2F1', 'NR6A1', 'BMP7', 'PPARGC1A', 'THRB', 'NR1H4', 'RORC', 'NR1H3', 'BRCA1', 'ESRRG', 'MED24', 'HNF4G', 'NCOA3', 'RHOXF1', 'NEDD4', 'RBM14', 'ESRRB', 'LHCGR', 'NUP62', 'JAK2', 'PMEPA1', 'RBFOX2', 'SSTR4', 'NR4A3', 'PRLR']
GO_HORMONE_MEDIATED_SIGNALING_PATHWAY	0.82145	0.715723	0.70028	53	['ARID1A', 'NUP62', 'GHSR', 'CRHBP', 'SSTR3', 'MED24', 'NR2E1', 'NR1D2', 'DDX54', 'OR51E2', 'NCOA4', 'SSTR1', 'PAQR5', 'SAFB', 'NR6A1', 'SSTR5', 'BRCA1', 'JAK2', 'PMEPA1', 'MED14', 'HNF4G', 'ESRRB', 'THRB', 'MED13', 'NR1H4', 'NR3C1', 'PRLR', 'NR1D1', 'LATS1', 'RORB', 'THRAP3', 'ESRRG', 'NR4A3', 'ESR1', 'NEDD4', 'PPARG', 'UBR5', 'NR0B1', 'RORC', 'SSTR4', 'RB1', 'PADI2', 'HNF4A', 'ESR2', 'NR4A2', '…
GO_ATPASE_BINDING	0.748723	0.725786	0.703081	14	['WFS1', 'TRPC6', 'DNAJB1', 'ATP6V0A2', 'ATP6V1G3', 'ADCY10', 'ATP6V0A4', 'ANK1', 'LCK', 'RDX', 'NUFIP1', 'ESR1', 'TOR1AIP1', 'SLC26A9']
GO_REGULATION_OF_T_CELL_PROLIFERATION	0.795608	0.719497	0.72549	30	['SPN', 'IFNG', 'IL12B', 'VCAM1', 'IDO1', 'ICOSLG', 'SYK', 'CD86', 'MAD1L1', 'TNFSF4', 'RASAL3', 'CD244', 'TNFSF18', 'PDE5A', 'CD6', 'LILRB2', 'NCKAP1L', 'FOXP3', 'TNFRSF21', 'RC3H1', 'ANXA1', 'PTPRC', 'SOS1', 'CARD11', 'DLG1', 'HLA-DRB1', 'SFTPD', 'CLEC4G', 'HHLA2', 'PTPN6']
GO_ATPASE_BINDING	0.734014	0.733333	0.719888	9	['ESR1', 'WFS1', 'ABCA1', 'ATP6V0A2', 'LCK', 'ADCY10', 'TOR1AIP1', 'TRPC6', 'ANK1']
GO_ATPASE_BINDING	0.779469	0.73522	0.731092	14	['DNAJB1', 'WFS1', 'USP25', 'TOR1AIP1', 'HRC', 'LCK', 'ATP6V0A4', 'ESR1', 'SLC26A9', 'ANK1', 'ATP6V1G3', 'ANK2', 'ABCA1', 'ADCY10']
GO_ATPASE_BINDING	0.77763	0.726415	0.701681	15	['ANK2', 'WFS1', 'SLC26A9', 'ANK1', 'DNAJB1', 'NUFIP1', 'ATP6V1G3', 'ABCA1', 'ATP6V0A4', 'USP25', 'ADCY10', 'TRPC6', 'LCK', 'TOR1AIP1', 'ESR1']
GO_REGULATION_OF_T_CELL_PROLIFERATION	0.801226	0.759119	0.805322	33	['TNFSF4', 'PDE5A', 'IL2', 'CD6', 'SFTPD', 'IL1B', 'EFNB1', 'CD86', 'CD244', 'NCKAP1L', 'ICOSLG', 'NCK2', 'IL12B', 'PTPRC', 'IDO1', 'LILRB2', 'HLA-DRB1', 'SOS1', 'SPN', 'VCAM1', 'GPAM', 'HHLA2', 'LILRB1', 'FOXP3', 'TMIGD2', 'CCDC88B', 'DLG1', 'CTNNB1', 'RASAL3', 'CARD11', 'PTPN6', 'CD1D', 'TNFSF18']
GO_HORMONE_MEDIATED_SIGNALING_PATHWAY	0.800306	0.744025	0.732493	48	['NR1D1', 'MED24', 'OR51E2', 'NCOA3', 'NR4A2', 'THRAP3', 'RORB', 'RHOXF1', 'BMP7', 'RBFOX2', 'TRIP4', 'NR0B1', 'JAK2', 'NR6A1', 'NCOA1', 'ESRRB', 'ARID1A', 'THRB', 'PPARGC1B', 'RORC', 'NR1D2', 'ESR2', 'SSTR3', 'GHSR', 'PRLR', 'SSTR4', 'NKX3-1', 'NR2E1', 'SSTR1', 'PGR', 'PADI2', 'NR3C2', 'MED13', 'NUP62', 'NR5A2', 'PMEPA1', 'SAFB', 'HNF4G', 'NR0B2', 'LATS1', 'RARG', 'ESRRG', 'LHCGR', 'HNF4A', 'CTN…
GO_REGULATION_OF_T_CELL_PROLIFERATION	0.802247	0.76478	0.739496	28	['NCK2', 'TMIGD2', 'IL1B', 'CCDC88B', 'IL2', 'CD244', 'TNFSF18', 'RASAL3', 'PTPRC', 'SOS1', 'IDO1', 'DLG1', 'LILRB1', 'CARD11', 'ERBB2', 'LILRB2', 'VCAM1', 'IL12B', 'CLEC4G', 'SPN', 'HHLA2', 'TNFSF4', 'PTPN6', 'RC3H1', 'HLA-DRB1', 'CTNNB1', 'ANXA1', 'SFTPD']
GO_REGULATION_OF_LEUKOCYTE_PROLIFERATION	0.821655	0.722642	0.718487	48	['MNDA', 'TICAM1', 'SPN', 'IL5', 'TCF3', 'PTPRC', 'CD300A', 'VCAM1', 'SFTPD', 'PKN1', 'VAV3', 'ANXA1', 'RASAL3', 'CARD11', 'LILRB1', 'PTPN6', 'CD1D', 'CHRNB2', 'IL13', 'ICOSLG', 'NCKAP1L', 'INPP5D', 'HHLA2', 'SPTA1', 'DLG1', 'TNFSF4', 'SYK', 'PRDM1', 'RC3H1', 'TNFSF18', 'SLC39A10', 'TMIGD2', 'PDE5A', 'IL1B', 'CTNNB1', 'FOXP3', 'WNT3A', 'TNFRSF21', 'IL3', 'CD244', 'TLR4', 'CD86', 'CD6', 'MAD1L1', …
GO_REGULATION_OF_LEUKOCYTE_PROLIFERATION	0.787436	0.71195	0.701681	27	['VAV3', 'TNFSF18', 'IL1B', 'CARD11', 'PRDM1', 'NCK2', 'CD6', 'VCAM1', 'CHRNB2', 'SPN', 'DLG1', 'INPP5D', 'ANXA1', 'FOXP3', 'HHLA2', 'IL13', 'TNFRSF21', 'SOS1', 'SFTPD', 'IL2', 'ICOSLG', 'RASAL3', 'GPAM', 'TLR4', 'MNDA', 'PDE5A', 'TCF3']
GO_HORMONE_MEDIATED_SIGNALING_PATHWAY	0.761798	0.709434	0.703081	28	['THRB', 'NR1D2', 'PPARGC1B', 'SSTR4', 'PPARGC1A', 'LEF1', 'SSTR5', 'NR5A2', 'NR3C1', 'CRHBP', 'NR4A3', 'NCOA3', 'NR3C2', 'NR1H4', 'NR0B1', 'TRIP4', 'NKX3-1', 'RB1', 'MED13', 'PRLR', 'LATS1', 'JAK2', 'ESRRG', 'OR51E2', 'NR2F1', 'ARID1A', 'NR2E1', 'UBR5']
GO_REGULATION_OF_LEUKOCYTE_PROLIFERATION	0.803882	0.749686	0.710084	42	['CHRNB2', 'MNDA', 'CCDC88B', 'PKN1', 'MAD1L1', 'IL3', 'IFNG', 'TLR4', 'SLC39A10', 'IL12B', 'LILRB1', 'ERBB2', 'ATM', 'CLEC4G', 'VAV3', 'IDO1', 'SFTPD', 'GPAM', 'CD86', 'EFNB1', 'TNFSF4', 'HLA-DRB1', 'PDE5A', 'PTPN22', 'TNFSF18', 'TCF3', 'IL5', 'FOXP3', 'NCKAP1L', 'SOS1', 'SPN', 'LILRB2', 'CTNNB1', 'NCK2', 'RASAL3', 'SPTA1', 'VCAM1', 'TMIGD2', 'CARD11', 'IL2', 'CD6', 'SOX11']
GO_HORMONE_MEDIATED_SIGNALING_PATHWAY	0.811542	0.703145	0.753501	32	['FSHR', 'PADI2', 'NR1H4', 'TRIP4', 'NUP62', 'THRAP3', 'RORB', 'NEDD4', 'SSTR1', 'MED13', 'PMEPA1', 'SSTR4', 'NR4A2', 'ARID1A', 'NR3C1', 'NR1D2', 'HNF4G', 'NCOA1', 'GHSR', 'MED24', 'LATS1', 'NR5A2', 'PPARGC1B', 'RBFOX2', 'NCOA3', 'ESR2', 'PAQR5', 'THRB', 'NR1H3', 'MED14', 'SSTR3', 'JAK2']
GO_REGULATION_OF_LEUKOCYTE_PROLIFERATION	0.806844	0.802516	0.715686	50	['GPAM', 'ERBB2', 'IL1B', 'CHRNB2', 'RC3H1', 'CD6', 'LILRB2', 'CLEC4G', 'IFNG', 'CCDC88B', 'EFNB1', 'CD300A', 'SPTA1', 'TNFRSF21', 'IL12B', 'WNT3A', 'SFTPD', 'CTNNB1', 'IL3', 'ATM', 'PTPN22', 'VAV3', 'INPP5D', 'CD244', 'NCK2', 'TCF3', 'ANXA1', 'IL5', 'IDO1', 'TLR4', 'SOX11', 'MAD1L1', 'TNFSF4', 'TMIGD2', 'RASAL3', 'PDE5A', 'ICOSLG', 'PTPRC', 'AHR', 'SPN', 'PRDM1', 'CARD11', 'VCAM1', 'SYK', 'HLA-D…
GO_HORMONE_MEDIATED_SIGNALING_PATHWAY	0.783044	0.749057	0.731092	33	['LHCGR', 'NR1D2', 'MED24', 'NR2E1', 'NR1H3', 'HNF4A', 'JAK2', 'HNF4G', 'MED13', 'NR3C1', 'PGR', 'RBFOX2', 'NR3C2', 'CRHBP', 'PPARGC1A', 'OR51E2', 'NR4A2', 'RORC', 'ARID1A', 'SSTR3', 'SSTR1', 'NR0B2', 'NUP62', 'RARG', 'SSTR4', 'NR1H4', 'NR1D1', 'ESR2', 'UBR5', 'TRIP4', 'NEDD4', 'PADI2', 'NCOA4']
GO_REGULATION_OF_LEUKOCYTE_PROLIFERATION	0.811645	0.778616	0.740896	47	['TLR4', 'RC3H1', 'MAD1L1', 'RASAL3', 'WNT3A', 'NCKAP1L', 'SOX11', 'SOS1', 'ANXA1', 'TNFSF4', 'CD1D', 'IL5', 'HLA-DRB1', 'FOXP3', 'PRDM1', 'IDO1', 'IL2', 'AHR', 'TMIGD2', 'CTNNB1', 'PDE5A', 'HHLA2', 'VAV3', 'NCK2', 'ICOSLG', 'SPTA1', 'SYK', 'PTPN6', 'ERBB2', 'PTPRC', 'IL3', 'CARD11', 'TCF3', 'SFTPD', 'SLC39A10', 'CD86', 'MNDA', 'TNFSF18', 'CD6', 'IFNG', 'INPP5D', 'IL12B', 'GPAM', 'SPN', 'VCAM1', …
GO_HORMONE_MEDIATED_SIGNALING_PATHWAY	0.780695	0.709434	0.714286	48	['NR0B1', 'UBR5', 'OR51E2', 'NR1H4', 'TRIP4', 'NR6A1', 'NCOA1', 'NR5A2', 'MED13', 'SSTR4', 'RHOXF1', 'THRAP3', 'HNF4A', 'NR3C2', 'DDX54', 'CTNNB1', 'ARID1A', 'NR3C1', 'RORB', 'NCOA4', 'NR4A2', 'PPARGC1B', 'NR0B2', 'PPARGC1A', 'THRB', 'CRHBP', 'NR1D2', 'ESR2', 'RBFOX2', 'SAFB', 'LATS1', 'NKX3-1', 'NR1D1', 'ESRRG', 'RARG', 'FSHR', 'NUP62', 'JAK2', 'ESRRB', 'SSTR1', 'ESR1', 'GHSR', 'RORC', 'PPARG', …
GO_REGULATION_OF_T_CELL_PROLIFERATION	0.77712	0.703145	0.777311	17	['HHLA2', 'ANXA1', 'VCAM1', 'CLEC4G', 'IDO1', 'PTPN6', 'PTPRC', 'RASAL3', 'SFTPD', 'MAD1L1', 'TMIGD2', 'CCDC88B', 'IL12B', 'DLG1', 'CD86', 'LILRB2', 'GPAM']
GO_HORMONE_MEDIATED_SIGNALING_PATHWAY	0.812768	0.742138	0.789916	49	['RORC', 'HNF4G', 'NR1H4', 'NR2E1', 'BRCA1', 'MED13', 'NR6A1', 'SAFB', 'NR4A3', 'ESR1', 'SSTR4', 'NR1D1', 'ARID1A', 'OR51E2', 'NR3C1', 'NR1H3', 'NR2F1', 'GHSR', 'HNF4A', 'ESRRG', 'NKX3-1', 'RORB', 'ESR2', 'NEDD4', 'JAK2', 'LHCGR', 'PGR', 'RB1', 'PADI2', 'MED24', 'THRB', 'RBM14', 'MED14', 'NR3C2', 'TRIP4', 'NCOA4', 'LEF1', 'CRHBP', 'PAQR5', 'THRAP3', 'ESRRB', 'BMP7', 'PPARG', 'LATS1', 'SSTR1', 'NR…
GO_REGULATION_OF_LEUKOCYTE_PROLIFERATION	0.797651	0.750943	0.715686	50	['ANXA1', 'INPP5D', 'IL5', 'SOS1', 'PTPRC', 'VCAM1', 'TLR4', 'GPAM', 'CD244', 'IDO1', 'TICAM1', 'MNDA', 'IL2', 'PDE5A', 'PTPN22', 'CCDC88B', 'ERBB2', 'IFNG', 'NCK2', 'SLC39A10', 'ICOSLG', 'SOX11', 'SPN', 'EFNB1', 'LILRB2', 'TNFSF18', 'SFTPD', 'RC3H1', 'NCKAP1L', 'AHR', 'CD86', 'IL12B', 'PKN1', 'FOXP3', 'MAD1L1', 'CD1D', 'TNFSF4', 'IL3', 'ATM', 'CARD11', 'CD6', 'LILRB1', 'CTNNB1', 'HHLA2', 'CD300A…
GO_HORMONE_MEDIATED_SIGNALING_PATHWAY	0.802247	0.723899	0.729692	44	['CRHBP', 'RB1', 'TRIP4', 'NR1H3', 'RBFOX2', 'PPARGC1B', 'ESRRB', 'NCOA3', 'SSTR4', 'JAK2', 'ARID1A', 'RHOXF1', 'CTNNB1', 'NR1H4', 'HNF4G', 'NR5A2', 'PMEPA1', 'NR0B1', 'SSTR1', 'NCOA1', 'RARG', 'NR3C1', 'DDX54', 'NR3C2', 'MED24', 'NKX3-1', 'FSHR', 'GHSR', 'BRCA1', 'MED13', 'SSTR3', 'LHCGR', 'BMP7', 'THRAP3', 'RBM14', 'SSTR5', 'PRLR', 'NEDD4', 'RORB', 'HNF4A', 'NR2F1', 'NR0B2', 'LATS1', 'PGR']
GO_REGULATION_OF_LEUKOCYTE_PROLIFERATION	0.711032	0.762893	0.711485	14	['LILRB2', 'IDO1', 'IL12B', 'SOX11', 'CHRNB2', 'CD300A', 'VCAM1', 'ICOSLG', 'DLG1', 'SOS1', 'AHR', 'NCKAP1L', 'CD244', 'PTPN6']
GO_REGULATION_OF_LEUKOCYTE_PROLIFERATION	0.779162	0.742767	0.704482	50	['CCDC88B', 'PDE5A', 'SPTA1', 'LILRB1', 'DLG1', 'IL2', 'CHRNB2', 'ERBB2', 'RC3H1', 'NCKAP1L', 'SPN', 'TNFSF18', 'ICOSLG', 'PKN1', 'MNDA', 'GPAM', 'SOX11', 'FOXP3', 'TMIGD2', 'PTPRC', 'VAV3', 'IFNG', 'INPP5D', 'EFNB1', 'AHR', 'SFTPD', 'CD244', 'IL13', 'ANXA1', 'IL3', 'ATM', 'IL1B', 'SLC39A10', 'IL12B', 'CLEC4G', 'CD300A', 'PRDM1', 'TNFSF4', 'TLR4', 'RASAL3', 'CD1D', 'MAD1L1', 'TICAM1', 'PTPN6', 'C…
GO_REGULATION_OF_LEUKOCYTE_PROLIFERATION	0.790194	0.705031	0.703081	45	['ANXA1', 'IL13', 'AHR', 'SPTA1', 'ERBB2', 'TNFRSF21', 'SFTPD', 'TMIGD2', 'HHLA2', 'SPN', 'IL12B', 'ICOSLG', 'MNDA', 'CCDC88B', 'PKN1', 'RC3H1', 'MAD1L1', 'EFNB1', 'PTPN6', 'VCAM1', 'NCKAP1L', 'WNT3A', 'NCK2', 'PRDM1', 'SYK', 'TNFSF18', 'TICAM1', 'ATM', 'CD244', 'LILRB2', 'VAV3', 'PDE5A', 'IFNG', 'DLG1', 'CLEC4G', 'LILRB1', 'INPP5D', 'PTPN22', 'IL5', 'IDO1', 'IL2', 'TNFSF4', 'CD300A', 'TCF3', 'SO…
GO_HORMONE_MEDIATED_SIGNALING_PATHWAY	0.751481	0.725786	0.728291	45	['BRCA1', 'THRAP3', 'RHOXF1', 'NR3C1', 'UBR5', 'NUP62', 'NCOA3', 'NR1D1', 'ESRRB', 'FSHR', 'NR2E1', 'SSTR5', 'NR4A2', 'RORC', 'HNF4G', 'LHCGR', 'ARID1A', 'MED24', 'NCOA4', 'SAFB', 'PAQR5', 'CTNNB1', 'NR0B1', 'PPARG', 'RB1', 'RBFOX2', 'SSTR4', 'OR51E2', 'PRLR', 'NR2F1', 'MED14', 'JAK2', 'NR4A3', 'SSTR1', 'RBM14', 'ESRRG', 'PADI2', 'NR0B2', 'NR6A1', 'PMEPA1', 'SSTR3', 'NR1D2', 'NR1H4', 'LEF1', 'NKX…
GO_HORMONE_MEDIATED_SIGNALING_PATHWAY	0.788764	0.722642	0.785714	39	['NR3C1', 'NR6A1', 'NUP62', 'PRLR', 'HNF4G', 'NR0B2', 'NR2E1', 'FSHR', 'MED24', 'THRAP3', 'CRHBP', 'RBM14', 'PMEPA1', 'ARID1A', 'ESR1', 'LEF1', 'SAFB', 'PPARGC1B', 'BMP7', 'TRIP4', 'RORC', 'MED13', 'ESRRB', 'RB1', 'NCOA3', 'NR1H3', 'NR4A2', 'GHSR', 'PPARG', 'RHOXF1', 'NR3C2', 'NR0B1', 'JAK2', 'NKX3-1', 'BRCA1', 'UBR5', 'RBFOX2', 'NEDD4', 'SSTR4']
GO_HORMONE_MEDIATED_SIGNALING_PATHWAY	0.778141	0.769811	0.732493	24	['PPARGC1B', 'THRAP3', 'THRB', 'NR1H3', 'MED13', 'NR1D1', 'LHCGR', 'NCOA3', 'MED14', 'NR3C2', 'RBM14', 'SSTR4', 'NR5A2', 'MED24', 'CTNNB1', 'RARG', 'NCOA1', 'RORC', 'SSTR3', 'PGR', 'SAFB', 'JAK2', 'NR1D2', 'NEDD4']
GO_REGULATION_OF_LEUKOCYTE_PROLIFERATION	0.791318	0.759119	0.718487	46	['IL5', 'PKN1', 'PRDM1', 'IDO1', 'CD244', 'CARD11', 'PTPN22', 'ICOSLG', 'SOX11', 'SPTA1', 'WNT3A', 'ANXA1', 'TICAM1', 'AHR', 'CHRNB2', 'ATM', 'TMIGD2', 'TNFSF18', 'FOXP3', 'TLR4', 'CTNNB1', 'MNDA', 'MAD1L1', 'VCAM1', 'LILRB2', 'SFTPD', 'IL1B', 'NCK2', 'SOS1', 'ERBB2', 'DLG1', 'EFNB1', 'IL13', 'IFNG', 'CD6', 'INPP5D', 'RASAL3', 'IL2', 'SPN', 'SYK', 'CD86', 'GPAM', 'TNFSF4', 'IL3', 'TCF3', 'CD1D']
GO_REGULATION_OF_LEUKOCYTE_PROLIFERATION	0.776711	0.728302	0.72549	29	['CD86', 'SPTA1', 'ATM', 'GPAM', 'PDE5A', 'MAD1L1', 'HLA-DRB1', 'SFTPD', 'ANXA1', 'CTNNB1', 'IL2', 'SLC39A10', 'VCAM1', 'NCKAP1L', 'TMIGD2', 'CD244', 'MNDA', 'AHR', 'PTPRC', 'PTPN6', 'SOS1', 'CARD11', 'LILRB1', 'TCF3', 'TLR4', 'IL13', 'CCDC88B', 'ERBB2', 'TNFRSF21']
GO_REGULATION_OF_LEUKOCYTE_PROLIFERATION	0.796118	0.77044	0.764706	38	['IL13', 'SOX11', 'IDO1', 'PTPN22', 'ICOSLG', 'IL1B', 'TNFSF4', 'IL12B', 'IL2', 'MAD1L1', 'LILRB2', 'SFTPD', 'CCDC88B', 'SPTA1', 'NCK2', 'LILRB1', 'TCF3', 'AHR', 'CD244', 'ATM', 'PTPRC', 'DLG1', 'PTPN6', 'NCKAP1L', 'HHLA2', 'VCAM1', 'GPAM', 'SYK', 'TICAM1', 'CD6', 'PDE5A', 'EFNB1', 'HLA-DRB1', 'TNFSF18', 'TNFRSF21', 'IL3', 'TLR4', 'INPP5D']
GO_HORMONE_MEDIATED_SIGNALING_PATHWAY	0.799898	0.741509	0.72549	55	['NR1H4', 'RARG', 'NR6A1', 'RBM14', 'NKX3-1', 'RORC', 'LATS1', 'JAK2', 'RORB', 'NR4A3', 'TRIP4', 'NEDD4', 'NUP62', 'RHOXF1', 'UBR5', 'BMP7', 'HNF4A', 'LHCGR', 'NCOA1', 'PRLR', 'LEF1', 'MED13', 'NR3C1', 'FSHR', 'SSTR3', 'PAQR5', 'NR4A2', 'ARID1A', 'GHSR', 'PGR', 'DDX54', 'THRAP3', 'HNF4G', 'NCOA3', 'SAFB', 'SSTR1', 'NR3C2', 'PPARGC1A', 'ESR2', 'NR0B2', 'SSTR5', 'ESRRB', 'NR1D2', 'OR51E2', 'THRB', …
GO_ATPASE_BINDING	0.80143	0.789308	0.705882	15	['ATP6V1G3', 'TRPC6', 'ATP6V0A2', 'LCK', 'ANK2', 'PGR', 'USP25', 'SLC26A9', 'ATP6V0A4', 'HRC', 'ADCY10', 'ANK1', 'WFS1', 'ABCA1', 'ESR1']
GO_REGULATION_OF_LEUKOCYTE_PROLIFERATION	0.796016	0.763522	0.708683	37	['PTPRC', 'CD86', 'PKN1', 'CD300A', 'ANXA1', 'LILRB2', 'IL5', 'MAD1L1', 'GPAM', 'TMIGD2', 'CD244', 'TLR4', 'PTPN6', 'DLG1', 'IFNG', 'IL12B', 'IL1B', 'VAV3', 'LILRB1', 'VCAM1', 'HLA-DRB1', 'IL2', 'CTNNB1', 'IDO1', 'ICOSLG', 'WNT3A', 'TNFRSF21', 'AHR', 'SPN', 'ERBB2', 'HHLA2', 'CD1D', 'CCDC88B', 'SFTPD', 'NCKAP1L', 'INPP5D', 'PRDM1']
GO_REGULATION_OF_LEUKOCYTE_PROLIFERATION	0.792339	0.76478	0.717087	48	['IL12B', 'TMIGD2', 'FOXP3', 'CD1D', 'SLC39A10', 'VCAM1', 'EFNB1', 'ATM', 'SPTA1', 'IL13', 'TNFSF18', 'SOS1', 'ERBB2', 'IDO1', 'INPP5D', 'GPAM', 'VAV3', 'IL5', 'IL1B', 'DLG1', 'CD300A', 'PDE5A', 'IL2', 'PKN1', 'HLA-DRB1', 'CD86', 'CARD11', 'ANXA1', 'CCDC88B', 'NCKAP1L', 'SOX11', 'AHR', 'CD244', 'TICAM1', 'TCF3', 'LILRB2', 'PTPN6', 'RASAL3', 'HHLA2', 'CLEC4G', 'RC3H1', 'SFTPD', 'TNFRSF21', 'WNT3A'…
GO_REGULATION_OF_LEUKOCYTE_PROLIFERATION	0.754137	0.755975	0.721289	21	['DLG1', 'PTPN22', 'TMIGD2', 'CTNNB1', 'VCAM1', 'HHLA2', 'AHR', 'IL3', 'ANXA1', 'MAD1L1', 'SFTPD', 'ATM', 'INPP5D', 'CD244', 'PKN1', 'NCKAP1L', 'IDO1', 'TNFSF18', 'CCDC88B', 'SPN', 'RC3H1']
GO_HORMONE_MEDIATED_SIGNALING_PATHWAY	0.806333	0.793082	0.708683	47	['CTNNB1', 'MED24', 'NR4A3', 'NR3C1', 'NEDD4', 'FSHR', 'SSTR4', 'ESRRB', 'NR2F1', 'RB1', 'RBFOX2', 'RBM14', 'NR2E1', 'LATS1', 'NR1H4', 'NR1D2', 'OR51E2', 'GHSR', 'JAK2', 'NR4A2', 'UBR5', 'SSTR3', 'RARG', 'SSTR5', 'NR0B2', 'PGR', 'ESR1', 'MED13', 'PAQR5', 'RORC', 'NUP62', 'NCOA1', 'PRLR', 'NCOA4', 'ARID1A', 'NR1H3', 'SSTR1', 'LHCGR', 'HNF4G', 'PADI2', 'NR5A2', 'PMEPA1', 'PPARG', 'HNF4A', 'TRIP4', …
GO_HORMONE_MEDIATED_SIGNALING_PATHWAY	0.810827	0.749686	0.743697	44	['NCOA3', 'PMEPA1', 'NR0B2', 'SSTR5', 'NR1D2', 'FSHR', 'MED24', 'ESR2', 'CTNNB1', 'RBM14', 'MED14', 'RBFOX2', 'NR1D1', 'THRAP3', 'LHCGR', 'NUP62', 'GHSR', 'ESR1', 'NR5A2', 'LATS1', 'HNF4G', 'NR4A3', 'RORB', 'NR0B1', 'CRHBP', 'TRIP4', 'ESRRB', 'PADI2', 'ESRRG', 'PGR', 'NR1H4', 'NR3C2', 'RARG', 'BMP7', 'RB1', 'SSTR3', 'SSTR4', 'PAQR5', 'NR3C1', 'LEF1', 'BRCA1', 'JAK2', 'NKX3-1', 'NR2E1']
GO_REGULATION_OF_LEUKOCYTE_PROLIFERATION	0.811542	0.706289	0.717087	38	['SPTA1', 'IL2', 'AHR', 'SLC39A10', 'EFNB1', 'TICAM1', 'VAV3', 'CD300A', 'NCK2', 'PDE5A', 'TCF3', 'IFNG', 'GPAM', 'ICOSLG', 'FOXP3', 'MNDA', 'TNFRSF21', 'HHLA2', 'VCAM1', 'SFTPD', 'TNFSF4', 'PTPRC', 'IDO1', 'RASAL3', 'LILRB1', 'CLEC4G', 'PKN1', 'IL5', 'CD86', 'ERBB2', 'PTPN6', 'SOX11', 'SPN', 'ANXA1', 'RC3H1', 'DLG1', 'CD1D', 'MAD1L1']
GO_HORMONE_MEDIATED_SIGNALING_PATHWAY	0.794076	0.738365	0.711485	35	['ESRRG', 'DDX54', 'PRLR', 'NEDD4', 'HNF4G', 'RORB', 'RARG', 'NR2E1', 'RORC', 'PGR', 'THRAP3', 'NR3C2', 'NR1H4', 'ESR2', 'LATS1', 'JAK2', 'NUP62', 'SSTR4', 'NCOA3', 'NR0B2', 'PPARG', 'NR3C1', 'GHSR', 'ESRRB', 'PPARGC1A', 'PAQR5', 'PADI2', 'FSHR', 'NR1D1', 'NR4A3', 'PMEPA1', 'OR51E2', 'NR2F1', 'ARID1A', 'NR0B1']
GO_HORMONE_MEDIATED_SIGNALING_PATHWAY	0.811951	0.744654	0.736695	44	['HNF4A', 'NR5A2', 'PRLR', 'JAK2', 'PAQR5', 'PPARGC1B', 'TRIP4', 'NCOA3', 'CTNNB1', 'SSTR5', 'RORB', 'NR1D2', 'RBM14', 'DDX54', 'CRHBP', 'PMEPA1', 'GHSR', 'MED14', 'NR1H4', 'THRAP3', 'PPARGC1A', 'NR2F1', 'NCOA4', 'PGR', 'NR3C1', 'HNF4G', 'SAFB', 'RB1', 'LHCGR', 'NR3C2', 'NEDD4', 'NR1D1', 'MED13', 'SSTR3', 'RORC', 'NR1H3', 'FSHR', 'NR6A1', 'ESR2', 'LATS1', 'UBR5', 'NR2E1', 'PADI2', 'SSTR4']
GO_REGULATION_OF_T_CELL_PROLIFERATION	0.786415	0.732075	0.703081	23	['IL12B', 'LILRB1', 'HLA-DRB1', 'RASAL3', 'RC3H1', 'CARD11', 'SOS1', 'LILRB2', 'IFNG', 'CD86', 'CTNNB1', 'TNFRSF21', 'ICOSLG', 'TNFSF4', 'GPAM', 'PTPRC', 'ERBB2', 'IDO1', 'MAD1L1', 'VCAM1', 'FOXP3', 'PDE5A', 'HHLA2']
GO_REGULATION_OF_LEUKOCYTE_PROLIFERATION	0.791318	0.798742	0.703081	40	['SPN', 'IL5', 'SOX11', 'NCK2', 'TCF3', 'CARD11', 'IL1B', 'TNFSF18', 'VCAM1', 'TICAM1', 'ICOSLG', 'PTPRC', 'PTPN6', 'SPTA1', 'ATM', 'CTNNB1', 'TLR4', 'DLG1', 'PKN1', 'MAD1L1', 'PDE5A', 'TNFSF4', 'GPAM', 'SOS1', 'PRDM1', 'IDO1', 'HHLA2', 'WNT3A', 'IL13', 'IL2', 'CHRNB2', 'INPP5D', 'CCDC88B', 'VAV3', 'TNFRSF21', 'FOXP3', 'SLC39A10', 'IL3', 'TMIGD2', 'ANXA1']
GO_REGULATION_OF_LEUKOCYTE_PROLIFERATION	0.80429	0.766667	0.704482	50	['NCKAP1L', 'PDE5A', 'ERBB2', 'TNFSF18', 'AHR', 'TNFSF4', 'IL3', 'WNT3A', 'SPN', 'SPTA1', 'VCAM1', 'IL1B', 'TNFRSF21', 'PTPN6', 'VAV3', 'IL2', 'LILRB2', 'CD6', 'SFTPD', 'TMIGD2', 'IL5', 'IFNG', 'TICAM1', 'DLG1', 'CCDC88B', 'HHLA2', 'RASAL3', 'CLEC4G', 'ATM', 'ANXA1', 'CD244', 'IL13', 'CD300A', 'CHRNB2', 'GPAM', 'SYK', 'ICOSLG', 'PTPN22', 'SOX11', 'MNDA', 'PKN1', 'TCF3', 'CTNNB1', 'PRDM1', 'CD86',…
GO_HORMONE_MEDIATED_SIGNALING_PATHWAY	0.786006	0.783648	0.728291	44	['SAFB', 'MED14', 'JAK2', 'SSTR1', 'THRAP3', 'PPARGC1A', 'TRIP4', 'PGR', 'RHOXF1', 'OR51E2', 'NR5A2', 'NCOA1', 'NR3C1', 'ESRRG', 'CTNNB1', 'PPARGC1B', 'ARID1A', 'SSTR3', 'RARG', 'NR1H4', 'NCOA4', 'NR0B2', 'ESR2', 'NUP62', 'NEDD4', 'ESR1', 'NR1D2', 'NKX3-1', 'NR2F1', 'SSTR4', 'NR0B1', 'NR4A2', 'NR2E1', 'HNF4G', 'RB1', 'CRHBP', 'MED24', 'BMP7', 'NR1H3', 'MED13', 'LATS1', 'RBM14', 'ESRRB', 'PRLR']
GO_HORMONE_MEDIATED_SIGNALING_PATHWAY	0.781307	0.764151	0.710084	40	['PPARGC1B', 'RARG', 'RBFOX2', 'LEF1', 'RB1', 'NR3C1', 'ARID1A', 'BRCA1', 'NR1D2', 'DDX54', 'TRIP4', 'NR5A2', 'UBR5', 'LHCGR', 'JAK2', 'BMP7', 'THRAP3', 'NR2E1', 'HNF4G', 'SSTR1', 'RBM14', 'CTNNB1', 'ESRRG', 'ESRRB', 'ESR2', 'NUP62', 'SSTR4', 'NKX3-1', 'MED14', 'NR4A2', 'FSHR', 'SSTR5', 'PAQR5', 'NR0B2', 'SSTR3', 'RORC', 'PGR', 'MED13', 'NR1D1', 'RORB']
GO_ATPASE_BINDING	0.745659	0.724528	0.703081	14	['SLC26A9', 'ADCY10', 'ATP6V1G3', 'LCK', 'RDX', 'DNAJB1', 'ANK2', 'USP25', 'TOR1AIP1', 'ABCA1', 'ATP6V0A2', 'ANK1', 'HRC', 'WFS1']
GO_REGULATION_OF_T_CELL_PROLIFERATION	0.805924	0.728931	0.704482	35	['CD1D', 'IDO1', 'VCAM1', 'PTPN6', 'CCDC88B', 'MAD1L1', 'GPAM', 'LILRB1', 'CD86', 'FOXP3', 'TMIGD2', 'CTNNB1', 'TNFRSF21', 'EFNB1', 'DLG1', 'CD6', 'LILRB2', 'PTPRC', 'IL1B', 'IFNG', 'TNFSF18', 'SYK', 'CARD11', 'RASAL3', 'ANXA1', 'HLA-DRB1', 'CD244', 'PDE5A', 'NCKAP1L', 'SPTA1', 'ICOSLG', 'CLEC4G', 'SFTPD', 'SOS1', 'IL12B']
GO_HORMONE_MEDIATED_SIGNALING_PATHWAY	0.804699	0.761006	0.766106	47	['PGR', 'NCOA3', 'LEF1', 'PPARG', 'SSTR3', 'RHOXF1', 'OR51E2', 'GHSR', 'SSTR1', 'NEDD4', 'NKX3-1', 'NR4A2', 'RORC', 'PMEPA1', 'MED24', 'NR4A3', 'CRHBP', 'FSHR', 'SAFB', 'ESRRB', 'NR0B1', 'NR1D1', 'BMP7', 'ESR2', 'JAK2', 'NR1D2', 'NR6A1', 'NR1H3', 'UBR5', 'ARID1A', 'NR2E1', 'SSTR4', 'RB1', 'LHCGR', 'HNF4A', 'HNF4G', 'THRB', 'RARG', 'PRLR', 'NR5A2', 'DDX54', 'MED13', 'BRCA1', 'MED14', 'NR1H4', 'NCO…
GO_HORMONE_MEDIATED_SIGNALING_PATHWAY	0.766701	0.728302	0.742297	27	['NR6A1', 'PPARG', 'NEDD4', 'PGR', 'NR2E1', 'NR1H4', 'PMEPA1', 'NR3C2', 'NR0B1', 'NR3C1', 'NR1D2', 'NR1H3', 'THRAP3', 'BRCA1', 'RBFOX2', 'RORC', 'PAQR5', 'NR0B2', 'SSTR4', 'NR5A2', 'JAK2', 'SAFB', 'MED24', 'ESRRB', 'ESR1', 'MED13', 'LHCGR']
GO_ATPASE_BINDING	0.743718	0.728931	0.710084	13	['TOR1AIP1', 'ANK1', 'ATP6V0A4', 'SLC26A9', 'HRC', 'ADCY10', 'RDX', 'LCK', 'ABCA1', 'ATP6V1G3', 'ESR1', 'WFS1', 'ATP6V0A2']
GO_HORMONE_MEDIATED_SIGNALING_PATHWAY	0.798979	0.749686	0.701681	51	['NR3C1', 'SAFB', 'RB1', 'THRB', 'PRLR', 'NR0B2', 'RORC', 'TRIP4', 'NR5A2', 'BRCA1', 'NR4A2', 'LATS1', 'NCOA3', 'PPARGC1A', 'SSTR1', 'PADI2', 'SSTR5', 'DDX54', 'ESR2', 'FSHR', 'RORB', 'NR1D1', 'PPARGC1B', 'HNF4G', 'NCOA1', 'PMEPA1', 'THRAP3', 'RARG', 'CRHBP', 'RBFOX2', 'RBM14', 'NR6A1', 'ESRRG', 'NR2F1', 'NR2E1', 'NR0B1', 'JAK2', 'NKX3-1', 'ESRRB', 'LEF1', 'PGR', 'MED13', 'PAQR5', 'NEDD4', 'RHOXF…
GO_HORMONE_MEDIATED_SIGNALING_PATHWAY	0.821144	0.759119	0.72549	52	['PGR', 'SSTR4', 'MED14', 'NEDD4', 'ESR2', 'TRIP4', 'HNF4A', 'NR3C2', 'ESR1', 'NCOA3', 'PRLR', 'RB1', 'ESRRG', 'LEF1', 'FSHR', 'NR1D2', 'NR0B2', 'NR1D1', 'MED24', 'NR6A1', 'BRCA1', 'ARID1A', 'THRAP3', 'UBR5', 'PPARGC1B', 'NR1H4', 'NR3C1', 'PPARGC1A', 'ESRRB', 'PADI2', 'PAQR5', 'LHCGR', 'NKX3-1', 'CTNNB1', 'HNF4G', 'RBM14', 'GHSR', 'NR5A2', 'RHOXF1', 'NR4A3', 'PMEPA1', 'OR51E2', 'THRB', 'CRHBP', '…
GO_REGULATION_OF_LEUKOCYTE_PROLIFERATION	0.780286	0.701258	0.712885	37	['VAV3', 'HLA-DRB1', 'IL3', 'NCKAP1L', 'VCAM1', 'EFNB1', 'CD6', 'CD1D', 'MNDA', 'PKN1', 'PRDM1', 'CD300A', 'CCDC88B', 'CLEC4G', 'RASAL3', 'PTPN22', 'IL12B', 'SOX11', 'CARD11', 'IL1B', 'SPTA1', 'IFNG', 'TCF3', 'CD244', 'TMIGD2', 'LILRB1', 'MAD1L1', 'ERBB2', 'AHR', 'DLG1', 'ICOSLG', 'PTPRC', 'WNT3A', 'TICAM1', 'SLC39A10', 'CD86', 'IL5']
GO_HORMONE_MEDIATED_SIGNALING_PATHWAY	0.818182	0.724528	0.714286	51	['LEF1', 'MED24', 'THRAP3', 'PGR', 'NEDD4', 'RARG', 'PPARG', 'THRB', 'RHOXF1', 'NR6A1', 'ARID1A', 'RORB', 'MED13', 'ESRRB', 'NR2F1', 'SSTR1', 'RB1', 'NR5A2', 'PADI2', 'NR1H3', 'NR3C1', 'NR4A3', 'NR1H4', 'ESR1', 'NR0B2', 'FSHR', 'PMEPA1', 'NKX3-1', 'DDX54', 'SSTR5', 'BMP7', 'NR3C2', 'HNF4A', 'PPARGC1B', 'RBFOX2', 'CRHBP', 'NCOA4', 'NR2E1', 'SSTR4', 'HNF4G', 'LHCGR', 'NCOA3', 'PRLR', 'MED14', 'ESRR…
GO_REGULATION_OF_T_CELL_PROLIFERATION	0.787743	0.701887	0.701681	26	['CD244', 'CLEC4G', 'IL1B', 'CARD11', 'PTPN6', 'RASAL3', 'PTPRC', 'CCDC88B', 'IDO1', 'TNFSF4', 'IL2', 'SPTA1', 'CTNNB1', 'TNFSF18', 'HHLA2', 'HLA-DRB1', 'IL12B', 'VCAM1', 'ANXA1', 'EFNB1', 'CD6', 'LILRB2', 'TNFRSF21', 'RC3H1', 'SPN', 'ICOSLG']
GO_ATPASE_BINDING	0.77191	0.730818	0.704482	15	['SLC26A9', 'ANK1', 'USP25', 'ESR1', 'TRPC6', 'ABCA1', 'NUFIP1', 'LCK', 'RDX', 'ANK2', 'ADCY10', 'DNAJB1', 'HRC', 'WFS1', 'ATP6V1G3']
GO_HORMONE_MEDIATED_SIGNALING_PATHWAY	0.808069	0.771698	0.733894	51	['NR1H4', 'PADI2', 'NR2F1', 'SAFB', 'OR51E2', 'CTNNB1', 'NR0B1', 'BMP7', 'MED14', 'SSTR4', 'RHOXF1', 'NCOA3', 'SSTR5', 'NR6A1', 'PMEPA1', 'NR4A3', 'SSTR3', 'NR5A2', 'NR3C1', 'THRAP3', 'CRHBP', 'RB1', 'NR4A2', 'NR1D1', 'MED24', 'JAK2', 'RARG', 'PAQR5', 'RORC', 'PGR', 'RBFOX2', 'BRCA1', 'THRB', 'MED13', 'NR1H3', 'PPARG', 'TRIP4', 'NCOA4', 'ESRRG', 'HNF4A', 'NKX3-1', 'RORB', 'NEDD4', 'ESR2', 'NR0B2'…
GO_HORMONE_MEDIATED_SIGNALING_PATHWAY	0.805924	0.72956	0.705882	52	['NR1D2', 'NR1D1', 'NR0B2', 'NR1H4', 'NR2E1', 'UBR5', 'BRCA1', 'NR4A3', 'JAK2', 'NR2F1', 'OR51E2', 'SAFB', 'SSTR5', 'MED24', 'NR5A2', 'PPARGC1B', 'NR3C1', 'SSTR3', 'RBFOX2', 'HNF4A', 'CTNNB1', 'ARID1A', 'NCOA3', 'RORB', 'BMP7', 'HNF4G', 'ESRRB', 'SSTR1', 'NR6A1', 'RORC', 'PAQR5', 'RHOXF1', 'PMEPA1', 'LEF1', 'CRHBP', 'NCOA1', 'PGR', 'ESR2', 'ESR1', 'PRLR', 'NKX3-1', 'RARG', 'LHCGR', 'MED13', 'NEDD…
GO_HORMONE_MEDIATED_SIGNALING_PATHWAY	0.79714	0.76478	0.738095	50	['SAFB', 'ESR1', 'CRHBP', 'RB1', 'SSTR4', 'RARG', 'NR6A1', 'TRIP4', 'RBFOX2', 'NR4A3', 'LATS1', 'RHOXF1', 'NCOA3', 'GHSR', 'NR1H3', 'NEDD4', 'ESRRB', 'MED13', 'NR3C1', 'RORC', 'JAK2', 'HNF4G', 'SSTR1', 'ESR2', 'LEF1', 'FSHR', 'NR1D2', 'PADI2', 'PPARGC1A', 'NCOA4', 'NCOA1', 'LHCGR', 'SSTR5', 'PGR', 'NR1H4', 'RBM14', 'NR0B2', 'NR2E1', 'THRAP3', 'MED14', 'RORB', 'NR2F1', 'CTNNB1', 'NKX3-1', 'NR5A2',…
GO_REGULATION_OF_T_CELL_PROLIFERATION	0.810725	0.754717	0.705882	33	['LILRB2', 'PTPN6', 'SFTPD', 'ERBB2', 'CCDC88B', 'TNFRSF21', 'TNFSF4', 'IDO1', 'RC3H1', 'CD1D', 'CD244', 'IFNG', 'VCAM1', 'PTPRC', 'TMIGD2', 'NCK2', 'CARD11', 'CLEC4G', 'CTNNB1', 'IL1B', 'LILRB1', 'IL2', 'CD86', 'CD6', 'FOXP3', 'TNFSF18', 'IL12B', 'DLG1', 'RASAL3', 'SPTA1', 'SOS1', 'GPAM', 'NCKAP1L']
GO_REGULATION_OF_LEUKOCYTE_PROLIFERATION	0.80143	0.755346	0.70028	34	['SFTPD', 'VAV3', 'TLR4', 'RASAL3', 'CD1D', 'SPN', 'IL12B', 'NCKAP1L', 'CCDC88B', 'IL1B', 'CD86', 'IL13', 'EFNB1', 'TCF3', 'SOS1', 'AHR', 'IL5', 'HHLA2', 'SLC39A10', 'HLA-DRB1', 'VCAM1', 'CD244', 'ANXA1', 'DLG1', 'CHRNB2', 'CD6', 'TNFSF18', 'IFNG', 'LILRB1', 'TNFRSF21', 'PTPRC', 'CTNNB1', 'CLEC4G', 'GPAM']
GO_HORMONE_MEDIATED_SIGNALING_PATHWAY	0.82094	0.761635	0.7507	50	['HNF4A', 'LEF1', 'OR51E2', 'THRAP3', 'ESRRG', 'PPARGC1A', 'RORB', 'SSTR4', 'NR0B2', 'SSTR3', 'NCOA3', 'BMP7', 'SSTR1', 'PADI2', 'RB1', 'PMEPA1', 'BRCA1', 'TRIP4', 'UBR5', 'NR5A2', 'PPARG', 'NR6A1', 'SSTR5', 'NEDD4', 'RARG', 'NR1D2', 'MED24', 'PGR', 'NR0B1', 'NR4A3', 'FSHR', 'PAQR5', 'NUP62', 'PRLR', 'CRHBP', 'RHOXF1', 'ARID1A', 'PPARGC1B', 'GHSR', 'NR3C1', 'NR2E1', 'SAFB', 'CTNNB1', 'RBM14', 'NR…
GO_REGULATION_OF_LEUKOCYTE_PROLIFERATION	0.807048	0.728302	0.703081	37	['PTPN6', 'TCF3', 'MNDA', 'HHLA2', 'HLA-DRB1', 'ATM', 'SOS1', 'RASAL3', 'INPP5D', 'SFTPD', 'TNFSF18', 'RC3H1', 'CCDC88B', 'TICAM1', 'FOXP3', 'CARD11', 'IFNG', 'VCAM1', 'DLG1', 'VAV3', 'TNFSF4', 'PRDM1', 'ICOSLG', 'PTPN22', 'SLC39A10', 'CD244', 'CHRNB2', 'LILRB1', 'TMIGD2', 'TNFRSF21', 'CD6', 'AHR', 'NCKAP1L', 'EFNB1', 'IDO1', 'SYK', 'ANXA1']
GO_REGULATION_OF_LEUKOCYTE_PROLIFERATION	0.798979	0.735849	0.719888	40	['GPAM', 'CCDC88B', 'VAV3', 'PTPRC', 'IDO1', 'TMIGD2', 'LILRB1', 'IL1B', 'TCF3', 'PRDM1', 'RASAL3', 'IL12B', 'IL3', 'IL5', 'CD6', 'LILRB2', 'TICAM1', 'TNFSF18', 'MNDA', 'PTPN6', 'SLC39A10', 'SPTA1', 'TNFRSF21', 'INPP5D', 'WNT3A', 'SFTPD', 'SOX11', 'ERBB2', 'MAD1L1', 'PDE5A', 'ANXA1', 'CARD11', 'HLA-DRB1', 'VCAM1', 'CD300A', 'TLR4', 'TNFSF4', 'SPN', 'PKN1', 'RC3H1']
GO_HORMONE_MEDIATED_SIGNALING_PATHWAY	0.846885	0.762893	0.756303	51	['JAK2', 'NCOA1', 'ESRRB', 'NR1H4', 'RB1', 'RARG', 'NR2F1', 'NR2E1', 'NEDD4', 'NCOA4', 'SSTR4', 'ESRRG', 'SAFB', 'NR3C2', 'NR0B1', 'LATS1', 'SSTR1', 'HNF4A', 'THRB', 'MED14', 'HNF4G', 'RBFOX2', 'CRHBP', 'NR6A1', 'PGR', 'NUP62', 'NR3C1', 'BRCA1', 'NR0B2', 'NR4A2', 'FSHR', 'RBM14', 'NR1H3', 'GHSR', 'MED13', 'PMEPA1', 'NR5A2', 'THRAP3', 'RORC', 'TRIP4', 'UBR5', 'RORB', 'SSTR5', 'PADI2', 'ESR2', 'MED…
GO_REGULATION_OF_T_CELL_PROLIFERATION	0.809091	0.750943	0.704482	34	['CD86', 'DLG1', 'SFTPD', 'SPTA1', 'CD6', 'TMIGD2', 'PDE5A', 'SPN', 'PTPRC', 'ICOSLG', 'IL2', 'ERBB2', 'ANXA1', 'MAD1L1', 'CARD11', 'CCDC88B', 'IL12B', 'TNFSF18', 'CLEC4G', 'NCK2', 'IFNG', 'FOXP3', 'LILRB1', 'CD1D', 'RASAL3', 'CTNNB1', 'HLA-DRB1', 'EFNB1', 'CD244', 'PTPN6', 'IDO1', 'VCAM1', 'LILRB2', 'NCKAP1L']
GO_REGULATION_OF_T_CELL_PROLIFERATION	0.738304	0.713836	0.753501	21	['LILRB2', 'EFNB1', 'PDE5A', 'CD6', 'CLEC4G', 'FOXP3', 'NCKAP1L', 'IL12B', 'SFTPD', 'ICOSLG', 'PTPN6', 'TNFSF18', 'GPAM', 'SOS1', 'DLG1', 'VCAM1', 'CCDC88B', 'IDO1', 'IFNG', 'SPN', 'CD244']
GO_HORMONE_MEDIATED_SIGNALING_PATHWAY	0.789888	0.759119	0.701681	39	['NR1H4', 'SSTR5', 'NCOA4', 'NUP62', 'THRB', 'FSHR', 'PPARGC1A', 'OR51E2', 'NR4A2', 'CRHBP', 'HNF4G', 'NR2F1', 'RARG', 'PMEPA1', 'ESRRG', 'BMP7', 'PAQR5', 'PPARG', 'RB1', 'PADI2', 'MED13', 'NR4A3', 'NCOA3', 'THRAP3', 'NR1D2', 'RBFOX2', 'ESR1', 'PGR', 'JAK2', 'SSTR1', 'LEF1', 'ESRRB', 'NR2E1', 'ARID1A', 'NR6A1', 'MED24', 'ESR2', 'LHCGR', 'GHSR']
GO_REGULATION_OF_LEUKOCYTE_PROLIFERATION	0.790603	0.780503	0.735294	46	['IL1B', 'TMIGD2', 'PTPN6', 'NCK2', 'ANXA1', 'IFNG', 'IL3', 'EFNB1', 'SPTA1', 'MAD1L1', 'SFTPD', 'PDE5A', 'CTNNB1', 'RASAL3', 'TNFSF4', 'IL12B', 'CD1D', 'SLC39A10', 'SPN', 'CD86', 'AHR', 'IL5', 'PKN1', 'TCF3', 'TLR4', 'SOS1', 'IL2', 'LILRB1', 'NCKAP1L', 'VCAM1', 'GPAM', 'PTPN22', 'VAV3', 'CCDC88B', 'CD244', 'HLA-DRB1', 'IL13', 'LILRB2', 'MNDA', 'TNFSF18', 'ICOSLG', 'ERBB2', 'PRDM1', 'CARD11', 'DL…
GO_REGULATION_OF_LEUKOCYTE_PROLIFERATION	0.818897	0.718239	0.736695	33	['LILRB1', 'CD6', 'TNFSF18', 'SPN', 'HLA-DRB1', 'TICAM1', 'PKN1', 'NCKAP1L', 'VCAM1', 'TMIGD2', 'ICOSLG', 'ANXA1', 'VAV3', 'CTNNB1', 'IDO1', 'CARD11', 'TNFSF4', 'CD1D', 'SFTPD', 'MAD1L1', 'SLC39A10', 'PRDM1', 'AHR', 'IL2', 'TLR4', 'SOS1', 'HHLA2', 'LILRB2', 'IL13', 'CD244', 'IL1B', 'SOX11', 'TCF3']
GO_REGULATION_OF_T_CELL_PROLIFERATION	0.811747	0.754088	0.732493	32	['SOS1', 'IDO1', 'MAD1L1', 'IL1B', 'CD6', 'EFNB1', 'TNFSF18', 'CARD11', 'HHLA2', 'PTPN6', 'CTNNB1', 'CD1D', 'SYK', 'TMIGD2', 'PTPRC', 'VCAM1', 'SPN', 'TNFRSF21', 'IL12B', 'NCKAP1L', 'HLA-DRB1', 'CCDC88B', 'IFNG', 'CD244', 'LILRB2', 'DLG1', 'SFTPD', 'CLEC4G', 'ANXA1', 'RASAL3', 'NCK2', 'GPAM']
GO_REGULATION_OF_LEUKOCYTE_PROLIFERATION	0.791931	0.745283	0.721289	42	['TNFSF4', 'PKN1', 'IL5', 'CLEC4G', 'ICOSLG', 'PTPN22', 'CARD11', 'PTPN6', 'IL12B', 'DLG1', 'VCAM1', 'TNFRSF21', 'SYK', 'FOXP3', 'PRDM1', 'RC3H1', 'NCK2', 'CD300A', 'SFTPD', 'ERBB2', 'CTNNB1', 'CD244', 'INPP5D', 'CD1D', 'IDO1', 'LILRB1', 'GPAM', 'EFNB1', 'HHLA2', 'CCDC88B', 'LILRB2', 'ANXA1', 'SPTA1', 'TLR4', 'SLC39A10', 'AHR', 'SOX11', 'RASAL3', 'MNDA', 'CD6', 'IL13', 'CD86']
GO_HORMONE_MEDIATED_SIGNALING_PATHWAY	0.832482	0.761006	0.759104	55	['LHCGR', 'NR2F1', 'ESR1', 'MED14', 'SSTR4', 'UBR5', 'NR1D1', 'THRB', 'MED13', 'SAFB', 'RORB', 'GHSR', 'BRCA1', 'NEDD4', 'PMEPA1', 'NCOA1', 'PGR', 'HNF4A', 'SSTR5', 'ESR2', 'NR5A2', 'NR0B2', 'NR1D2', 'LATS1', 'CTNNB1', 'PRLR', 'RB1', 'RARG', 'NR6A1', 'RBFOX2', 'PADI2', 'NR1H3', 'ARID1A', 'PAQR5', 'THRAP3', 'NR3C1', 'ESRRB', 'NUP62', 'NR3C2', 'PPARGC1B', 'OR51E2', 'NR4A3', 'RBM14', 'BMP7', 'LEF1',…
GO_REGULATION_OF_LEUKOCYTE_PROLIFERATION	0.800204	0.73522	0.719888	48	['PTPRC', 'AHR', 'CARD11', 'IDO1', 'SFTPD', 'PDE5A', 'PRDM1', 'IL3', 'WNT3A', 'CD6', 'TCF3', 'IL2', 'VAV3', 'TMIGD2', 'TNFSF4', 'IL12B', 'ATM', 'SPTA1', 'TLR4', 'CHRNB2', 'INPP5D', 'SYK', 'PTPN6', 'RASAL3', 'GPAM', 'LILRB1', 'SOX11', 'CD244', 'ICOSLG', 'IFNG', 'HHLA2', 'IL5', 'ANXA1', 'NCK2', 'CTNNB1', 'RC3H1', 'TICAM1', 'IL13', 'CD86', 'ERBB2', 'CCDC88B', 'PTPN22', 'CLEC4G', 'MAD1L1', 'PKN1', 'S…
GO_HORMONE_MEDIATED_SIGNALING_PATHWAY	0.774668	0.700629	0.703081	49	['NUP62', 'UBR5', 'SSTR1', 'LHCGR', 'RB1', 'SSTR4', 'NR1D1', 'GHSR', 'RORC', 'MED14', 'NR1D2', 'BMP7', 'THRB', 'PAQR5', 'PMEPA1', 'ESRRG', 'CTNNB1', 'NR4A3', 'TRIP4', 'SSTR3', 'NR5A2', 'NR1H4', 'HNF4A', 'FSHR', 'JAK2', 'RARG', 'NR4A2', 'PADI2', 'RBFOX2', 'NR3C2', 'NCOA3', 'ESRRB', 'DDX54', 'ESR2', 'BRCA1', 'NR6A1', 'MED24', 'RORB', 'NR0B2', 'RBM14', 'ARID1A', 'LEF1', 'PRLR', 'PPARGC1B', 'SAFB', '…
GO_HORMONE_MEDIATED_SIGNALING_PATHWAY	0.792441	0.758491	0.740896	45	['CRHBP', 'NR1D1', 'NR6A1', 'PPARGC1B', 'OR51E2', 'PMEPA1', 'MED13', 'LHCGR', 'NEDD4', 'NR1H3', 'PPARGC1A', 'ESR2', 'NR2E1', 'SSTR4', 'NUP62', 'TRIP4', 'NR5A2', 'THRAP3', 'ESRRB', 'PPARG', 'RHOXF1', 'NR1H4', 'NR2F1', 'RORC', 'JAK2', 'FSHR', 'PGR', 'NR0B1', 'NCOA3', 'SSTR5', 'NR4A3', 'RBFOX2', 'DDX54', 'PAQR5', 'NCOA4', 'HNF4G', 'BRCA1', 'RBM14', 'NR3C1', 'RARG', 'NR4A2', 'GHSR', 'NR0B2', 'LATS1',…
GO_REGULATION_OF_LEUKOCYTE_PROLIFERATION	0.809704	0.766667	0.739496	42	['DLG1', 'ANXA1', 'PDE5A', 'INPP5D', 'CD1D', 'CLEC4G', 'TMIGD2', 'PKN1', 'TICAM1', 'RASAL3', 'HLA-DRB1', 'PTPN6', 'LILRB2', 'SOX11', 'CCDC88B', 'IL13', 'IDO1', 'WNT3A', 'AHR', 'IFNG', 'CHRNB2', 'MAD1L1', 'ICOSLG', 'IL3', 'SFTPD', 'TNFSF4', 'SPTA1', 'VCAM1', 'NCKAP1L', 'EFNB1', 'MNDA', 'NCK2', 'CTNNB1', 'TLR4', 'PRDM1', 'TCF3', 'ATM', 'CD244', 'CD6', 'IL5', 'VAV3', 'FOXP3']
GO_HORMONE_MEDIATED_SIGNALING_PATHWAY	0.773647	0.786792	0.733894	36	['PPARG', 'CTNNB1', 'ESR1', 'JAK2', 'NR1D1', 'NR3C1', 'PRLR', 'NR0B1', 'RORC', 'SSTR1', 'NR1D2', 'PPARGC1A', 'UBR5', 'RARG', 'RHOXF1', 'NR2F1', 'PGR', 'PPARGC1B', 'THRB', 'NUP62', 'FSHR', 'NR4A3', 'HNF4G', 'ARID1A', 'THRAP3', 'RBM14', 'SSTR3', 'SSTR4', 'NR1H4', 'RORB', 'NCOA3', 'ESRRG', 'NEDD4', 'RB1', 'BRCA1', 'HNF4A']
GO_REGULATION_OF_T_CELL_PROLIFERATION	0.758325	0.730818	0.717087	29	['EFNB1', 'CTNNB1', 'CARD11', 'DLG1', 'CCDC88B', 'LILRB2', 'IL1B', 'PTPRC', 'SPN', 'TNFRSF21', 'PTPN6', 'SOS1', 'ANXA1', 'NCK2', 'SFTPD', 'SYK', 'TNFSF4', 'VCAM1', 'IL12B', 'IFNG', 'CLEC4G', 'GPAM', 'LILRB1', 'NCKAP1L', 'CD1D', 'IL2', 'HHLA2', 'TMIGD2', 'ERBB2']
GO_REGULATION_OF_LEUKOCYTE_PROLIFERATION	0.806742	0.743396	0.715686	47	['SYK', 'CD1D', 'EFNB1', 'LILRB1', 'ANXA1', 'IL1B', 'TNFSF18', 'AHR', 'NCKAP1L', 'MNDA', 'PTPN22', 'CHRNB2', 'PKN1', 'ATM', 'INPP5D', 'IFNG', 'PTPN6', 'SOS1', 'SFTPD', 'PDE5A', 'RC3H1', 'FOXP3', 'IL12B', 'IDO1', 'CCDC88B', 'MAD1L1', 'TCF3', 'WNT3A', 'IL3', 'SOX11', 'ERBB2', 'GPAM', 'CD244', 'SPTA1', 'VCAM1', 'DLG1', 'ICOSLG', 'RASAL3', 'NCK2', 'VAV3', 'CLEC4G', 'PTPRC', 'SPN', 'LILRB2', 'CARD11',…
GO_HORMONE_MEDIATED_SIGNALING_PATHWAY	0.802656	0.745283	0.718487	50	['PMEPA1', 'NR6A1', 'RBM14', 'NR1H3', 'NCOA1', 'OR51E2', 'NEDD4', 'RORB', 'NR5A2', 'ARID1A', 'NR1D2', 'CTNNB1', 'NR2F1', 'THRB', 'NR4A2', 'SAFB', 'NKX3-1', 'NR2E1', 'RARG', 'NCOA4', 'ESR2', 'GHSR', 'MED14', 'NR3C2', 'SSTR3', 'LATS1', 'RBFOX2', 'HNF4G', 'PGR', 'NUP62', 'NR0B2', 'FSHR', 'ESRRB', 'DDX54', 'LHCGR', 'LEF1', 'RORC', 'PPARGC1A', 'NCOA3', 'NR3C1', 'PADI2', 'RHOXF1', 'PRLR', 'HNF4A', 'BRC…
GO_REGULATION_OF_T_CELL_PROLIFERATION	0.722472	0.728302	0.712885	12	['ICOSLG', 'ANXA1', 'MAD1L1', 'SPN', 'VCAM1', 'PTPRC', 'IDO1', 'GPAM', 'EFNB1', 'LILRB2', 'PDE5A', 'CCDC88B']
GO_REGULATION_OF_LEUKOCYTE_PROLIFERATION	0.760163	0.797484	0.738095	44	['CD1D', 'CHRNB2', 'ERBB2', 'IL12B', 'RASAL3', 'ICOSLG', 'LILRB2', 'IL13', 'NCKAP1L', 'AHR', 'SPTA1', 'IL1B', 'MAD1L1', 'ATM', 'FOXP3', 'PTPRC', 'PTPN6', 'SPN', 'IFNG', 'LILRB1', 'IL5', 'TNFSF4', 'IL3', 'DLG1', 'IDO1', 'SLC39A10', 'TMIGD2', 'WNT3A', 'SOX11', 'VAV3', 'PDE5A', 'RC3H1', 'HHLA2', 'CD300A', 'CD244', 'CD86', 'IL2', 'CTNNB1', 'TICAM1', 'GPAM', 'MNDA', 'CARD11', 'CCDC88B', 'PTPN22']
GO_HORMONE_MEDIATED_SIGNALING_PATHWAY	0.77855	0.720755	0.742297	42	['NR4A2', 'PRLR', 'RORC', 'BMP7', 'NR1D1', 'RORB', 'NKX3-1', 'NR1D2', 'GHSR', 'MED24', 'ESR1', 'RARG', 'PGR', 'SSTR5', 'PAQR5', 'RBFOX2', 'RBM14', 'THRAP3', 'FSHR', 'NR2F1', 'MED13', 'MED14', 'ESRRB', 'PPARG', 'UBR5', 'NUP62', 'NR2E1', 'SAFB', 'NR0B2', 'HNF4A', 'CRHBP', 'OR51E2', 'HNF4G', 'BRCA1', 'LHCGR', 'PPARGC1B', 'CTNNB1', 'ESRRG', 'NR5A2', 'ARID1A', 'JAK2', 'RHOXF1']
GO_HORMONE_MEDIATED_SIGNALING_PATHWAY	0.825638	0.703774	0.714286	46	['SSTR5', 'LATS1', 'THRAP3', 'NCOA3', 'HNF4A', 'NR5A2', 'PGR', 'NR3C2', 'NR0B2', 'MED13', 'SSTR1', 'PPARG', 'CTNNB1', 'NR4A2', 'RHOXF1', 'NR2E1', 'FSHR', 'ESR2', 'RORB', 'NCOA4', 'NR1D2', 'UBR5', 'LEF1', 'NR4A3', 'ESR1', 'NKX3-1', 'JAK2', 'PPARGC1B', 'SSTR3', 'RARG', 'NR1H4', 'SAFB', 'NR3C1', 'PADI2', 'OR51E2', 'MED14', 'ESRRB', 'NR0B1', 'BRCA1', 'TRIP4', 'NR1H3', 'MED24', 'PPARGC1A', 'HNF4G', 'R…
GO_HORMONE_MEDIATED_SIGNALING_PATHWAY	0.799898	0.760377	0.753501	40	['RBM14', 'UBR5', 'ARID1A', 'ESR1', 'NUP62', 'NR5A2', 'LHCGR', 'ESRRG', 'MED13', 'NCOA1', 'NR4A2', 'GHSR', 'RORC', 'PAQR5', 'DDX54', 'PPARGC1A', 'PADI2', 'FSHR', 'NR1D2', 'NR0B1', 'NR1H3', 'SSTR3', 'CRHBP', 'NR2F1', 'NR2E1', 'PMEPA1', 'PRLR', 'PGR', 'NR3C2', 'THRAP3', 'HNF4G', 'NR4A3', 'SSTR4', 'NR1H4', 'RBFOX2', 'NEDD4', 'HNF4A', 'JAK2', 'SSTR1', 'MED24']
GO_REGULATION_OF_LEUKOCYTE_PROLIFERATION	0.769561	0.726415	0.739496	35	['PRDM1', 'SYK', 'CD244', 'PTPN6', 'SFTPD', 'EFNB1', 'SLC39A10', 'TMIGD2', 'TNFSF18', 'TCF3', 'ANXA1', 'IL13', 'CD6', 'CD86', 'IL2', 'AHR', 'SPTA1', 'GPAM', 'SOX11', 'SOS1', 'PTPRC', 'VCAM1', 'IL5', 'CARD11', 'IL12B', 'INPP5D', 'ATM', 'PDE5A', 'CD300A', 'IFNG', 'TICAM1', 'WNT3A', 'MNDA', 'DLG1', 'RC3H1']
GO_ATPASE_BINDING	0.779469	0.736478	0.70028	15	['RDX', 'TRPC6', 'DNAJB1', 'TOR1AIP1', 'USP25', 'WFS1', 'NUFIP1', 'ESR1', 'LCK', 'ABCA1', 'ANK1', 'ANK2', 'SLC26A9', 'ATP6V0A4', 'ADCY10']
GO_HORMONE_MEDIATED_SIGNALING_PATHWAY	0.755873	0.720126	0.710084	23	['NKX3-1', 'NUP62', 'OR51E2', 'ARID1A', 'RBM14', 'NCOA1', 'SSTR1', 'FSHR', 'ESRRG', 'LHCGR', 'HNF4A', 'NR1D1', 'CTNNB1', 'MED13', 'JAK2', 'NR2E1', 'BRCA1', 'PADI2', 'SSTR4', 'PPARGC1A', 'PRLR', 'RHOXF1', 'SAFB']
GO_REGULATION_OF_LEUKOCYTE_PROLIFERATION	0.816343	0.748428	0.710084	51	['CLEC4G', 'IL2', 'PTPN6', 'SOS1', 'EFNB1', 'SFTPD', 'PTPRC', 'HLA-DRB1', 'IL12B', 'ERBB2', 'TNFSF18', 'ANXA1', 'RASAL3', 'PRDM1', 'CARD11', 'IL1B', 'RC3H1', 'ICOSLG', 'SOX11', 'IL3', 'TLR4', 'PDE5A', 'VAV3', 'CD86', 'MNDA', 'SPTA1', 'CCDC88B', 'CD300A', 'NCKAP1L', 'DLG1', 'IFNG', 'CD244', 'PTPN22', 'NCK2', 'WNT3A', 'VCAM1', 'CD1D', 'AHR', 'TCF3', 'IDO1', 'TMIGD2', 'TICAM1', 'LILRB1', 'TNFSF4', '…
GO_HORMONE_MEDIATED_SIGNALING_PATHWAY	0.800919	0.761635	0.722689	53	['NR3C1', 'NR0B2', 'RORB', 'LEF1', 'NKX3-1', 'NR5A2', 'LHCGR', 'SSTR1', 'NR1H4', 'FSHR', 'NR1H3', 'PPARGC1B', 'ESRRB', 'HNF4G', 'SSTR4', 'PMEPA1', 'SSTR5', 'TRIP4', 'ARID1A', 'LATS1', 'SAFB', 'NCOA1', 'ESRRG', 'MED24', 'PAQR5', 'JAK2', 'NR4A2', 'PPARG', 'RHOXF1', 'BMP7', 'DDX54', 'NR2F1', 'PGR', 'NR2E1', 'RORC', 'NR3C2', 'NUP62', 'NR4A3', 'BRCA1', 'NR1D2', 'PPARGC1A', 'MED13', 'NCOA3', 'SSTR3', '…
GO_HORMONE_MEDIATED_SIGNALING_PATHWAY	0.800919	0.710692	0.701681	38	['NKX3-1', 'NR0B1', 'RARG', 'NUP62', 'GHSR', 'TRIP4', 'SSTR3', 'NR4A2', 'NR4A3', 'ESRRB', 'PADI2', 'THRB', 'NR1D1', 'ESRRG', 'OR51E2', 'NR1D2', 'HNF4A', 'PMEPA1', 'ESR1', 'PPARGC1B', 'LATS1', 'NR1H3', 'PPARGC1A', 'ESR2', 'SSTR4', 'NR3C2', 'RORB', 'NEDD4', 'JAK2', 'RBFOX2', 'NR1H4', 'SAFB', 'NCOA4', 'PPARG', 'RBM14', 'THRAP3', 'PGR', 'NR2E1']
GO_REGULATION_OF_LEUKOCYTE_PROLIFERATION	0.775485	0.735849	0.715686	41	['TLR4', 'NCKAP1L', 'LILRB1', 'IL3', 'PKN1', 'TNFSF4', 'CD1D', 'TICAM1', 'LILRB2', 'CCDC88B', 'ATM', 'EFNB1', 'GPAM', 'PDE5A', 'TMIGD2', 'IL12B', 'PTPRC', 'ERBB2', 'RC3H1', 'IL1B', 'CARD11', 'SLC39A10', 'CD6', 'IL5', 'INPP5D', 'MAD1L1', 'VCAM1', 'RASAL3', 'SPN', 'ANXA1', 'SOS1', 'TCF3', 'PTPN22', 'TNFRSF21', 'PRDM1', 'FOXP3', 'DLG1', 'AHR', 'IDO1', 'SYK', 'CD86']
GO_HORMONE_MEDIATED_SIGNALING_PATHWAY	0.797651	0.769811	0.70028	37	['THRB', 'PPARGC1A', 'LEF1', 'FSHR', 'PPARGC1B', 'PADI2', 'GHSR', 'NR3C1', 'PMEPA1', 'HNF4A', 'ARID1A', 'NR2E1', 'BMP7', 'BRCA1', 'NR0B2', 'PAQR5', 'PGR', 'NR1H3', 'RBFOX2', 'NCOA3', 'JAK2', 'LHCGR', 'RB1', 'CTNNB1', 'MED13', 'SSTR5', 'NR3C2', 'NR6A1', 'NR0B1', 'HNF4G', 'CRHBP', 'RHOXF1', 'RORC', 'NR2F1', 'ESR2', 'RARG', 'RORB']
GO_HORMONE_MEDIATED_SIGNALING_PATHWAY	0.798059	0.749686	0.711485	37	['SSTR1', 'SSTR5', 'NEDD4', 'ESR2', 'RB1', 'CRHBP', 'PAQR5', 'TRIP4', 'ARID1A', 'LHCGR', 'NUP62', 'NR2F1', 'NR4A2', 'PRLR', 'PGR', 'NR0B1', 'NR1D1', 'FSHR', 'JAK2', 'NCOA4', 'THRB', 'PADI2', 'NR1D2', 'LEF1', 'DDX54', 'PPARGC1A', 'THRAP3', 'RBFOX2', 'MED14', 'CTNNB1', 'HNF4G', 'NR3C1', 'NR1H3', 'NR0B2', 'NR2E1', 'UBR5', 'NR4A3']
GO_REGULATION_OF_LEUKOCYTE_PROLIFERATION	0.782635	0.705031	0.795518	32	['CTNNB1', 'INPP5D', 'IL5', 'TICAM1', 'RASAL3', 'NCKAP1L', 'CCDC88B', 'AHR', 'EFNB1', 'PTPN6', 'TLR4', 'SOS1', 'SLC39A10', 'GPAM', 'TCF3', 'VAV3', 'ANXA1', 'IFNG', 'CD6', 'PKN1', 'PTPN22', 'SFTPD', 'PDE5A', 'NCK2', 'MNDA', 'HHLA2', 'ERBB2', 'TNFSF4', 'TMIGD2', 'VCAM1', 'CD244', 'SOX11']
GO_REGULATION_OF_LEUKOCYTE_PROLIFERATION	0.779877	0.759748	0.712885	40	['CTNNB1', 'SOX11', 'SFTPD', 'IL2', 'TMIGD2', 'HHLA2', 'CD244', 'GPAM', 'NCKAP1L', 'MAD1L1', 'CARD11', 'EFNB1', 'PDE5A', 'VAV3', 'TLR4', 'IL12B', 'PTPN6', 'CHRNB2', 'SOS1', 'PTPRC', 'LILRB2', 'IDO1', 'INPP5D', 'CD300A', 'PKN1', 'VCAM1', 'SPN', 'TNFSF4', 'ERBB2', 'CD6', 'TICAM1', 'AHR', 'TNFSF18', 'DLG1', 'TNFRSF21', 'RC3H1', 'WNT3A', 'IL13', 'SLC39A10', 'NCK2']
GO_REGULATION_OF_LEUKOCYTE_PROLIFERATION	0.795914	0.738994	0.712885	46	['SFTPD', 'CD244', 'TNFSF18', 'FOXP3', 'SLC39A10', 'IDO1', 'PTPRC', 'ATM', 'CD86', 'ICOSLG', 'SPN', 'HHLA2', 'IL13', 'MNDA', 'SPTA1', 'CD1D', 'CLEC4G', 'NCKAP1L', 'SOS1', 'TMIGD2', 'IL12B', 'PRDM1', 'TNFSF4', 'RASAL3', 'CCDC88B', 'IL3', 'MAD1L1', 'CARD11', 'CD300A', 'VAV3', 'PTPN6', 'IFNG', 'TCF3', 'PKN1', 'IL1B', 'ANXA1', 'VCAM1', 'IL5', 'RC3H1', 'IL2', 'TICAM1', 'AHR', 'SOX11', 'INPP5D', 'WNT3A…
GO_REGULATION_OF_LEUKOCYTE_PROLIFERATION	0.805516	0.74717	0.718487	45	['VCAM1', 'SPTA1', 'IL1B', 'IL13', 'MNDA', 'CD6', 'ICOSLG', 'CD1D', 'SFTPD', 'CD86', 'SYK', 'RC3H1', 'SOS1', 'PRDM1', 'TMIGD2', 'FOXP3', 'EFNB1', 'CCDC88B', 'TNFSF18', 'CTNNB1', 'HHLA2', 'CD244', 'SLC39A10', 'MAD1L1', 'INPP5D', 'AHR', 'ERBB2', 'NCKAP1L', 'SOX11', 'IFNG', 'HLA-DRB1', 'NCK2', 'TNFRSF21', 'TCF3', 'PTPN22', 'GPAM', 'TLR4', 'DLG1', 'CARD11', 'IL12B', 'IL2', 'TICAM1', 'VAV3', 'CLEC4G',…
GO_HORMONE_MEDIATED_SIGNALING_PATHWAY	0.798468	0.724528	0.733894	51	['NR6A1', 'ESR1', 'SSTR3', 'RHOXF1', 'UBR5', 'LHCGR', 'NR0B1', 'MED13', 'HNF4A', 'ARID1A', 'NR1D2', 'PPARG', 'ESR2', 'FSHR', 'NR1H3', 'NCOA4', 'SAFB', 'JAK2', 'TRIP4', 'NR3C1', 'BRCA1', 'PAQR5', 'RARG', 'BMP7', 'ESRRG', 'THRAP3', 'CRHBP', 'NR5A2', 'LATS1', 'LEF1', 'NCOA1', 'NCOA3', 'SSTR4', 'NR1H4', 'HNF4G', 'NR2E1', 'NR4A2', 'NR0B2', 'NR3C2', 'DDX54', 'PRLR', 'PPARGC1A', 'ESRRB', 'NR2F1', 'NR4A3…
GO_REGULATION_OF_LEUKOCYTE_PROLIFERATION	0.809295	0.742767	0.707283	37	['CARD11', 'MNDA', 'PTPN6', 'CD244', 'TCF3', 'GPAM', 'EFNB1', 'DLG1', 'TNFSF4', 'LILRB1', 'CHRNB2', 'INPP5D', 'TNFRSF21', 'IDO1', 'IL1B', 'ICOSLG', 'TICAM1', 'IL3', 'PRDM1', 'CD300A', 'NCKAP1L', 'SYK', 'WNT3A', 'LILRB2', 'IL12B', 'PTPRC', 'NCK2', 'TNFSF18', 'CD86', 'ATM', 'SLC39A10', 'CD6', 'RASAL3', 'ANXA1', 'AHR', 'CCDC88B', 'CLEC4G']
GO_ATPASE_BINDING	0.77855	0.789308	0.707283	15	['ANK2', 'ESR1', 'PGR', 'NUFIP1', 'ADCY10', 'ANK1', 'ATP6V0A4', 'RDX', 'DNAJB1', 'LCK', 'SLC26A9', 'ABCA1', 'ATP6V1G3', 'WFS1', 'TOR1AIP1']
GO_ATPASE_BINDING	0.761593	0.810063	0.703081	15	['USP25', 'RDX', 'TRPC6', 'ANK2', 'ATP6V1G3', 'HRC', 'TOR1AIP1', 'DNAJB1', 'PGR', 'ANK1', 'ADCY10', 'WFS1', 'LCK', 'ATP6V0A2', 'SLC26A9']
GO_REGULATION_OF_T_CELL_PROLIFERATION	0.708478	0.759748	0.717087	13	['ANXA1', 'TNFRSF21', 'PTPRC', 'CARD11', 'FOXP3', 'HLA-DRB1', 'EFNB1', 'MAD1L1', 'VCAM1', 'TMIGD2', 'SFTPD', 'CCDC88B', 'DLG1']
GO_REGULATION_OF_LEUKOCYTE_PROLIFERATION	0.814198	0.78239	0.7507	49	['PTPN22', 'CD6', 'IL2', 'RC3H1', 'RASAL3', 'HHLA2', 'ATM', 'CARD11', 'TLR4', 'GPAM', 'NCKAP1L', 'ANXA1', 'CD244', 'CTNNB1', 'PDE5A', 'FOXP3', 'PRDM1', 'CD1D', 'CHRNB2', 'CCDC88B', 'SFTPD', 'CLEC4G', 'EFNB1', 'PTPRC', 'TCF3', 'LILRB2', 'WNT3A', 'VCAM1', 'DLG1', 'LILRB1', 'MNDA', 'SOS1', 'SPN', 'MAD1L1', 'SYK', 'TNFRSF21', 'TMIGD2', 'SOX11', 'VAV3', 'PTPN6', 'TNFSF18', 'IDO1', 'NCK2', 'IL3', 'ERBB…
GO_REGULATION_OF_T_CELL_PROLIFERATION	0.781716	0.758491	0.707283	30	['NCKAP1L', 'MAD1L1', 'IL2', 'CTNNB1', 'ICOSLG', 'IL12B', 'CD6', 'DLG1', 'CLEC4G', 'GPAM', 'VCAM1', 'CCDC88B', 'LILRB1', 'NCK2', 'CARD11', 'ANXA1', 'CD86', 'IFNG', 'PTPRC', 'RC3H1', 'TMIGD2', 'SPN', 'HHLA2', 'IDO1', 'CD244', 'TNFRSF21', 'SOS1', 'SFTPD', 'SPTA1', 'CD1D']
GO_REGULATION_OF_LEUKOCYTE_PROLIFERATION	0.797753	0.719497	0.726891	44	['CARD11', 'TICAM1', 'CD6', 'CLEC4G', 'IDO1', 'RC3H1', 'ANXA1', 'PTPN22', 'TCF3', 'CHRNB2', 'SOS1', 'PTPRC', 'SFTPD', 'HHLA2', 'GPAM', 'HLA-DRB1', 'SYK', 'IL13', 'FOXP3', 'AHR', 'ATM', 'SLC39A10', 'WNT3A', 'LILRB1', 'CCDC88B', 'IFNG', 'VCAM1', 'CTNNB1', 'CD1D', 'NCK2', 'MNDA', 'IL2', 'SPN', 'TNFSF18', 'SPTA1', 'PDE5A', 'CD300A', 'NCKAP1L', 'INPP5D', 'PTPN6', 'TMIGD2', 'EFNB1', 'PRDM1', 'ERBB2']
GO_HORMONE_MEDIATED_SIGNALING_PATHWAY	0.780286	0.704403	0.708683	50	['THRAP3', 'NCOA4', 'RBM14', 'LEF1', 'BRCA1', 'RB1', 'GHSR', 'NR4A2', 'LHCGR', 'NUP62', 'ESRRG', 'NR2E1', 'HNF4A', 'HNF4G', 'NR0B2', 'PRLR', 'MED14', 'NR4A3', 'SAFB', 'NR1D2', 'SSTR5', 'NR3C2', 'RBFOX2', 'UBR5', 'OR51E2', 'RARG', 'SSTR4', 'ESR1', 'PMEPA1', 'NR0B1', 'ESR2', 'NCOA3', 'NR2F1', 'LATS1', 'RORC', 'FSHR', 'SSTR3', 'NKX3-1', 'NR1H3', 'PADI2', 'NR5A2', 'NR1H4', 'NR3C1', 'NCOA1', 'TRIP4', …
GO_HORMONE_MEDIATED_SIGNALING_PATHWAY	0.789377	0.754088	0.742297	32	['RARG', 'LHCGR', 'HNF4A', 'NR1H4', 'ARID1A', 'NR2E1', 'TRIP4', 'PADI2', 'LEF1', 'NR0B2', 'NR1D2', 'NR3C2', 'RHOXF1', 'NEDD4', 'BMP7', 'JAK2', 'PPARGC1A', 'RBFOX2', 'PAQR5', 'NR0B1', 'CTNNB1', 'NR4A2', 'HNF4G', 'GHSR', 'NKX3-1', 'THRAP3', 'PRLR', 'SSTR1', 'ESRRG', 'PGR', 'FSHR', 'NR1D1']
GO_HORMONE_MEDIATED_SIGNALING_PATHWAY	0.78856	0.783648	0.710084	51	['RB1', 'PPARGC1A', 'ESRRG', 'SSTR1', 'UBR5', 'RBM14', 'RORB', 'LEF1', 'SSTR4', 'RARG', 'THRB', 'PGR', 'HNF4A', 'BRCA1', 'NR5A2', 'SAFB', 'OR51E2', 'ESR1', 'CRHBP', 'TRIP4', 'NR2E1', 'NCOA4', 'NR1H4', 'ESR2', 'NEDD4', 'RORC', 'PADI2', 'LHCGR', 'PPARGC1B', 'ARID1A', 'NR4A2', 'MED24', 'PAQR5', 'NUP62', 'BMP7', 'MED13', 'PRLR', 'HNF4G', 'NR3C2', 'CTNNB1', 'NR3C1', 'NR1D1', 'PPARG', 'DDX54', 'FSHR', …
GO_REGULATION_OF_T_CELL_PROLIFERATION	0.784576	0.754717	0.707283	26	['CD1D', 'DLG1', 'SPN', 'SOS1', 'ICOSLG', 'PTPRC', 'ANXA1', 'HHLA2', 'IFNG', 'GPAM', 'EFNB1', 'CTNNB1', 'CARD11', 'CCDC88B', 'RASAL3', 'PTPN6', 'IL1B', 'TNFSF4', 'CD6', 'IDO1', 'FOXP3', 'LILRB2', 'RC3H1', 'SYK', 'VCAM1', 'SPTA1']
GO_ATPASE_BINDING	0.732891	0.708176	0.717087	11	['SLC26A9', 'DNAJB1', 'ADCY10', 'TRPC6', 'ANK1', 'LCK', 'TOR1AIP1', 'ABCA1', 'NUFIP1', 'ATP6V0A2', 'WFS1']
GO_REGULATION_OF_LEUKOCYTE_PROLIFERATION	0.791931	0.78239	0.722689	49	['CD1D', 'TMIGD2', 'ATM', 'TNFSF18', 'SFTPD', 'SOX11', 'CD6', 'CARD11', 'HLA-DRB1', 'DLG1', 'PTPRC', 'TNFRSF21', 'SPN', 'ANXA1', 'AHR', 'NCK2', 'NCKAP1L', 'EFNB1', 'IL13', 'CTNNB1', 'TCF3', 'PTPN22', 'LILRB2', 'CD244', 'IL5', 'IL12B', 'IL2', 'TNFSF4', 'VCAM1', 'HHLA2', 'PTPN6', 'INPP5D', 'CD300A', 'GPAM', 'VAV3', 'MNDA', 'RC3H1', 'TICAM1', 'IFNG', 'FOXP3', 'IDO1', 'SOS1', 'TLR4', 'ICOSLG', 'PKN1'…
GO_HORMONE_MEDIATED_SIGNALING_PATHWAY	0.808478	0.737107	0.703081	41	['JAK2', 'SSTR1', 'LATS1', 'NR0B1', 'NR1D1', 'GHSR', 'SSTR4', 'PGR', 'NR1H3', 'ESRRB', 'CRHBP', 'NR3C1', 'NCOA4', 'NUP62', 'THRAP3', 'ARID1A', 'LHCGR', 'TRIP4', 'PRLR', 'HNF4G', 'PPARG', 'NR3C2', 'LEF1', 'MED24', 'NR2E1', 'NR5A2', 'NR0B2', 'NR2F1', 'ESR2', 'ESR1', 'RBFOX2', 'NR6A1', 'PMEPA1', 'HNF4A', 'OR51E2', 'NR1H4', 'NCOA3', 'THRB', 'RHOXF1', 'NR4A2', 'UBR5']
GO_HORMONE_MEDIATED_SIGNALING_PATHWAY	0.803371	0.727673	0.728291	36	['ARID1A', 'NR3C2', 'PMEPA1', 'MED24', 'PGR', 'NR1D2', 'MED13', 'THRAP3', 'RBFOX2', 'NR2F1', 'NR0B2', 'SSTR4', 'BRCA1', 'BMP7', 'ESRRG', 'NR6A1', 'JAK2', 'NR5A2', 'PRLR', 'NR1H3', 'RHOXF1', 'LATS1', 'THRB', 'NR0B1', 'TRIP4', 'NUP62', 'LHCGR', 'NR4A3', 'GHSR', 'ESR2', 'RORB', 'NEDD4', 'NCOA1', 'RORC', 'FSHR', 'SSTR1']
GO_HORMONE_MEDIATED_SIGNALING_PATHWAY	0.785904	0.722013	0.753501	41	['NR3C1', 'PADI2', 'LATS1', 'CRHBP', 'RB1', 'NR0B2', 'NR1D1', 'RORB', 'HNF4G', 'NR5A2', 'MED24', 'LEF1', 'ESR2', 'RORC', 'SSTR3', 'THRAP3', 'NR1H3', 'CTNNB1', 'SAFB', 'NKX3-1', 'PPARG', 'NR0B1', 'NR6A1', 'NCOA4', 'NEDD4', 'NR3C2', 'NUP62', 'MED13', 'NR4A3', 'NCOA3', 'SSTR4', 'RBM14', 'JAK2', 'GHSR', 'UBR5', 'FSHR', 'NCOA1', 'NR4A2', 'RHOXF1', 'RBFOX2', 'BRCA1']
GO_HORMONE_MEDIATED_SIGNALING_PATHWAY	0.818386	0.731447	0.761905	48	['NR1D1', 'MED13', 'NR2E1', 'PPARG', 'ARID1A', 'NR1H3', 'PAQR5', 'RBFOX2', 'NR4A2', 'BMP7', 'CRHBP', 'ESR2', 'NR1D2', 'PRLR', 'UBR5', 'TRIP4', 'NR3C2', 'NCOA3', 'MED14', 'THRB', 'NEDD4', 'THRAP3', 'BRCA1', 'RB1', 'NCOA1', 'LHCGR', 'HNF4G', 'RHOXF1', 'SSTR4', 'PPARGC1B', 'SSTR3', 'NKX3-1', 'ESRRB', 'OR51E2', 'NR0B2', 'FSHR', 'RORB', 'NR5A2', 'NR0B1', 'NR4A3', 'PADI2', 'NCOA4', 'JAK2', 'ESRRG', 'NR…
GO_HORMONE_MEDIATED_SIGNALING_PATHWAY	0.816241	0.744654	0.714286	54	['NR2E1', 'ESRRG', 'MED24', 'SSTR3', 'SSTR4', 'ESR2', 'PPARGC1B', 'ARID1A', 'NR1H3', 'NR1H4', 'TRIP4', 'RHOXF1', 'UBR5', 'PAQR5', 'NCOA4', 'NR0B1', 'PPARGC1A', 'SSTR5', 'PRLR', 'THRAP3', 'RB1', 'PPARG', 'PADI2', 'THRB', 'NEDD4', 'NR3C2', 'RBM14', 'RORC', 'ESRRB', 'JAK2', 'BRCA1', 'LATS1', 'NR2F1', 'NR5A2', 'GHSR', 'HNF4G', 'LEF1', 'SAFB', 'PGR', 'RBFOX2', 'NUP62', 'MED13', 'ESR1', 'MED14', 'NR0B2…
GO_REGULATION_OF_LEUKOCYTE_PROLIFERATION	0.775996	0.739623	0.708683	41	['MNDA', 'IL1B', 'CD1D', 'TCF3', 'CD86', 'LILRB2', 'CHRNB2', 'EFNB1', 'LILRB1', 'PTPRC', 'IFNG', 'DLG1', 'SPTA1', 'NCK2', 'SOX11', 'MAD1L1', 'TNFRSF21', 'SOS1', 'ERBB2', 'HHLA2', 'VCAM1', 'TICAM1', 'IL2', 'CD244', 'PRDM1', 'CD6', 'IL3', 'GPAM', 'TLR4', 'IDO1', 'VAV3', 'IL12B', 'RASAL3', 'TNFSF4', 'SLC39A10', 'PTPN6', 'ANXA1', 'IL13', 'WNT3A', 'AHR', 'NCKAP1L']
GO_HORMONE_MEDIATED_SIGNALING_PATHWAY	0.820123	0.747799	0.717087	47	['NR1H4', 'NR5A2', 'JAK2', 'NCOA3', 'RB1', 'UBR5', 'RBFOX2', 'NKX3-1', 'ARID1A', 'MED14', 'CTNNB1', 'NUP62', 'BMP7', 'SAFB', 'HNF4A', 'SSTR4', 'NCOA4', 'NEDD4', 'NR4A2', 'NR1D1', 'NR0B1', 'TRIP4', 'NR6A1', 'SSTR3', 'ESR1', 'RORB', 'HNF4G', 'OR51E2', 'CRHBP', 'ESRRG', 'NR4A3', 'NCOA1', 'PMEPA1', 'MED13', 'NR1H3', 'LEF1', 'THRB', 'MED24', 'PADI2', 'NR3C2', 'PPARGC1B', 'LATS1', 'PPARG', 'FSHR', 'GHS…
GO_REGULATION_OF_T_CELL_PROLIFERATION	0.800715	0.749057	0.70028	32	['SFTPD', 'MAD1L1', 'TNFRSF21', 'PTPN6', 'CLEC4G', 'IL2', 'TNFSF4', 'SPTA1', 'IDO1', 'ICOSLG', 'LILRB2', 'CARD11', 'HLA-DRB1', 'IFNG', 'RC3H1', 'LILRB1', 'GPAM', 'CCDC88B', 'CD86', 'TMIGD2', 'SPN', 'TNFSF18', 'PTPRC', 'FOXP3', 'PDE5A', 'NCK2', 'VCAM1', 'DLG1', 'IL12B', 'HHLA2', 'SOS1', 'CD244']
GO_REGULATION_OF_LEUKOCYTE_PROLIFERATION	0.821348	0.730189	0.733894	44	['VCAM1', 'ANXA1', 'PRDM1', 'SYK', 'RC3H1', 'TNFSF18', 'TMIGD2', 'TLR4', 'NCK2', 'RASAL3', 'MAD1L1', 'AHR', 'ATM', 'CD6', 'HLA-DRB1', 'TCF3', 'CTNNB1', 'IDO1', 'PTPN6', 'FOXP3', 'MNDA', 'DLG1', 'SPN', 'IL13', 'PTPN22', 'EFNB1', 'ERBB2', 'PDE5A', 'LILRB2', 'GPAM', 'SPTA1', 'CD86', 'TNFRSF21', 'IFNG', 'PTPRC', 'VAV3', 'CD244', 'INPP5D', 'LILRB1', 'SFTPD', 'ICOSLG', 'TNFSF4', 'PKN1', 'CARD11']
GO_REGULATION_OF_T_CELL_PROLIFERATION	0.774157	0.742767	0.701681	28	['TNFSF18', 'SPN', 'RC3H1', 'NCK2', 'CTNNB1', 'CD1D', 'GPAM', 'LILRB2', 'ANXA1', 'IL1B', 'DLG1', 'IFNG', 'IDO1', 'PTPN6', 'IL12B', 'TNFSF4', 'EFNB1', 'CD6', 'VCAM1', 'MAD1L1', 'ICOSLG', 'CCDC88B', 'FOXP3', 'ERBB2', 'HHLA2', 'RASAL3', 'TNFRSF21', 'SOS1']
GO_HORMONE_MEDIATED_SIGNALING_PATHWAY	0.783963	0.706289	0.714286	32	['NR5A2', 'NR2F1', 'NR3C2', 'NR1D1', 'ARID1A', 'NR2E1', 'ESR1', 'LATS1', 'GHSR', 'NR1H4', 'CTNNB1', 'LEF1', 'ESRRB', 'BMP7', 'RHOXF1', 'NCOA4', 'NEDD4', 'MED14', 'HNF4G', 'ESRRG', 'PPARG', 'PAQR5', 'PMEPA1', 'TRIP4', 'NR0B2', 'JAK2', 'RB1', 'CRHBP', 'THRAP3', 'MED24', 'NR4A3', 'RORC']
GO_HORMONE_MEDIATED_SIGNALING_PATHWAY	0.804801	0.750314	0.767507	43	['MED24', 'NR1H4', 'ESR2', 'JAK2', 'PRLR', 'RB1', 'MED14', 'NCOA4', 'NR1H3', 'ESRRG', 'RHOXF1', 'NR1D2', 'SSTR4', 'NCOA1', 'PPARGC1A', 'NR4A3', 'THRB', 'NEDD4', 'PPARG', 'HNF4G', 'PAQR5', 'ARID1A', 'NKX3-1', 'NCOA3', 'PADI2', 'PMEPA1', 'NR5A2', 'LEF1', 'RBFOX2', 'NR3C1', 'RARG', 'GHSR', 'SAFB', 'CTNNB1', 'PGR', 'RORC', 'UBR5', 'ESRRB', 'TRIP4', 'SSTR1', 'MED13', 'NR3C2', 'NR2F1']
GO_REGULATION_OF_T_CELL_PROLIFERATION	0.722165	0.721384	0.746499	20	['MAD1L1', 'ANXA1', 'EFNB1', 'TNFSF18', 'CD244', 'IL12B', 'DLG1', 'LILRB1', 'CCDC88B', 'NCKAP1L', 'IFNG', 'CD6', 'GPAM', 'RASAL3', 'ICOSLG', 'CD1D', 'VCAM1', 'SOS1', 'SPTA1', 'IDO1']
GO_HORMONE_MEDIATED_SIGNALING_PATHWAY	0.820225	0.738365	0.70028	45	['PPARGC1A', 'ESR2', 'NCOA1', 'NUP62', 'NCOA3', 'ESR1', 'FSHR', 'RORC', 'BMP7', 'RORB', 'UBR5', 'NR3C2', 'MED13', 'NR0B1', 'RBM14', 'NR1H3', 'NR4A3', 'THRB', 'NR0B2', 'ARID1A', 'MED24', 'NEDD4', 'PPARG', 'NR3C1', 'LHCGR', 'NR4A2', 'HNF4G', 'SSTR4', 'NCOA4', 'OR51E2', 'DDX54', 'PRLR', 'CTNNB1', 'PGR', 'NKX3-1', 'PADI2', 'SSTR1', 'TRIP4', 'LEF1', 'RARG', 'JAK2', 'PMEPA1', 'NR5A2', 'NR1D2', 'NR1H4']
GO_REGULATION_OF_LEUKOCYTE_PROLIFERATION	0.800715	0.77673	0.717087	46	['FOXP3', 'VCAM1', 'PRDM1', 'IL3', 'IL12B', 'ATM', 'CD300A', 'HHLA2', 'SOS1', 'LILRB1', 'CCDC88B', 'RASAL3', 'CD1D', 'GPAM', 'PTPRC', 'TNFRSF21', 'TICAM1', 'SOX11', 'TMIGD2', 'TNFSF18', 'CLEC4G', 'IL2', 'IFNG', 'AHR', 'IL13', 'IDO1', 'ANXA1', 'SPN', 'PTPN22', 'MAD1L1', 'WNT3A', 'DLG1', 'ICOSLG', 'CARD11', 'VAV3', 'EFNB1', 'PKN1', 'CTNNB1', 'TNFSF4', 'RC3H1', 'MNDA', 'ERBB2', 'LILRB2', 'CD6', 'IL1…
GO_HORMONE_MEDIATED_SIGNALING_PATHWAY	0.808784	0.758491	0.70028	53	['RORB', 'NR5A2', 'PRLR', 'MED14', 'NR0B2', 'SAFB', 'NR4A2', 'THRB', 'PPARG', 'DDX54', 'NUP62', 'NR6A1', 'CRHBP', 'RARG', 'NR2E1', 'NR0B1', 'ESR1', 'THRAP3', 'JAK2', 'BRCA1', 'RORC', 'PPARGC1A', 'SSTR4', 'NKX3-1', 'OR51E2', 'PMEPA1', 'NR4A3', 'NR1H3', 'PPARGC1B', 'NR3C1', 'NCOA4', 'HNF4G', 'MED24', 'NR2F1', 'SSTR5', 'SSTR1', 'HNF4A', 'RB1', 'LATS1', 'NR1H4', 'TRIP4', 'GHSR', 'ESR2', 'MED13', 'LEF…
GO_ATPASE_BINDING	0.775689	0.797484	0.742297	16	['ANK1', 'RDX', 'NUFIP1', 'HRC', 'ESR1', 'USP25', 'DNAJB1', 'TOR1AIP1', 'LCK', 'SLC26A9', 'WFS1', 'ABCA1', 'ADCY10', 'ANK2', 'PGR', 'TRPC6']
GO_REGULATION_OF_LEUKOCYTE_PROLIFERATION	0.794484	0.749057	0.740896	31	['RASAL3', 'MAD1L1', 'ERBB2', 'IL12B', 'PTPN6', 'CLEC4G', 'SFTPD', 'LILRB2', 'TICAM1', 'CD244', 'PKN1', 'IL13', 'SLC39A10', 'CARD11', 'ATM', 'CHRNB2', 'TNFRSF21', 'CTNNB1', 'PTPRC', 'CD1D', 'VAV3', 'GPAM', 'WNT3A', 'SOS1', 'NCKAP1L', 'IDO1', 'CCDC88B', 'NCK2', 'PRDM1', 'DLG1', 'VCAM1']
GO_REGULATION_OF_T_CELL_PROLIFERATION	0.812564	0.716981	0.746499	29	['PDE5A', 'TMIGD2', 'ICOSLG', 'RASAL3', 'CLEC4G', 'SOS1', 'SFTPD', 'ERBB2', 'IFNG', 'SYK', 'IL12B', 'EFNB1', 'LILRB2', 'DLG1', 'NCKAP1L', 'HHLA2', 'SPTA1', 'LILRB1', 'CARD11', 'CCDC88B', 'ANXA1', 'IDO1', 'TNFSF18', 'VCAM1', 'IL1B', 'CTNNB1', 'GPAM', 'PTPRC', 'CD6']
GO_REGULATION_OF_LEUKOCYTE_PROLIFERATION	0.781716	0.791824	0.70028	39	['SPTA1', 'ICOSLG', 'CD6', 'TLR4', 'IL3', 'NCK2', 'INPP5D', 'CD244', 'HHLA2', 'WNT3A', 'IFNG', 'CTNNB1', 'VAV3', 'TNFSF4', 'SPN', 'MNDA', 'CD86', 'RC3H1', 'DLG1', 'CD300A', 'IL13', 'TICAM1', 'ANXA1', 'FOXP3', 'CLEC4G', 'PDE5A', 'IL12B', 'SFTPD', 'PKN1', 'SOS1', 'AHR', 'PRDM1', 'TNFSF18', 'TCF3', 'VCAM1', 'SOX11', 'PTPN6', 'EFNB1', 'IL1B']
GO_HORMONE_MEDIATED_SIGNALING_PATHWAY	0.78713	0.74717	0.746499	39	['PGR', 'PPARGC1A', 'RORB', 'PRLR', 'MED14', 'NR4A2', 'NR0B1', 'ESR2', 'UBR5', 'PPARGC1B', 'MED13', 'NR1H3', 'RARG', 'RBFOX2', 'PADI2', 'NR4A3', 'NCOA3', 'NR6A1', 'ARID1A', 'ESR1', 'NR1D1', 'NR0B2', 'RB1', 'SSTR4', 'PMEPA1', 'FSHR', 'NR1H4', 'PAQR5', 'NEDD4', 'OR51E2', 'RHOXF1', 'ESRRG', 'NR3C2', 'RBM14', 'HNF4G', 'JAK2', 'NKX3-1', 'NCOA1', 'NR2E1']
GO_HORMONE_MEDIATED_SIGNALING_PATHWAY	0.817365	0.755975	0.718487	52	['NR1H3', 'MED13', 'NR0B2', 'NR1D2', 'LHCGR', 'GHSR', 'NR0B1', 'NR4A2', 'NR6A1', 'RHOXF1', 'HNF4A', 'ESR2', 'NR1D1', 'THRAP3', 'NCOA3', 'PGR', 'LATS1', 'RORC', 'RB1', 'NR5A2', 'RBM14', 'SSTR5', 'NCOA4', 'RBFOX2', 'SSTR1', 'RARG', 'NR1H4', 'MED14', 'HNF4G', 'PAQR5', 'THRB', 'PPARGC1B', 'NUP62', 'SSTR4', 'JAK2', 'PMEPA1', 'NR2E1', 'TRIP4', 'BMP7', 'CRHBP', 'NR3C1', 'MED24', 'ESRRB', 'NR2F1', 'FSHR'…
GO_ATPASE_BINDING	0.755056	0.759119	0.732493	15	['ADCY10', 'NUFIP1', 'SLC26A9', 'TOR1AIP1', 'DNAJB1', 'ABCA1', 'ESR1', 'PGR', 'LCK', 'ATP6V0A2', 'HRC', 'WFS1', 'USP25', 'ANK1', 'ATP6V1G3']
GO_HORMONE_MEDIATED_SIGNALING_PATHWAY	0.830133	0.735849	0.7493	47	['ARID1A', 'ESR2', 'SSTR3', 'JAK2', 'PMEPA1', 'NR1D1', 'GHSR', 'MED13', 'LHCGR', 'NCOA3', 'THRAP3', 'SAFB', 'SSTR4', 'SSTR1', 'BRCA1', 'RHOXF1', 'HNF4G', 'PPARGC1A', 'ESRRG', 'UBR5', 'RORB', 'NR0B2', 'NR3C2', 'NCOA4', 'PGR', 'MED24', 'NEDD4', 'THRB', 'NR4A3', 'NR1H3', 'NR0B1', 'MED14', 'NR1D2', 'PAQR5', 'ESR1', 'BMP7', 'NCOA1', 'HNF4A', 'PPARGC1B', 'NKX3-1', 'NR3C1', 'CRHBP', 'PRLR', 'TRIP4', 'RA…
GO_REGULATION_OF_LEUKOCYTE_PROLIFERATION	0.815424	0.777358	0.721289	50	['PTPN22', 'CLEC4G', 'PRDM1', 'SLC39A10', 'SFTPD', 'SOX11', 'ATM', 'FOXP3', 'CTNNB1', 'NCKAP1L', 'CD86', 'IL13', 'SOS1', 'TNFSF18', 'LILRB2', 'CARD11', 'VCAM1', 'IFNG', 'IL2', 'SPN', 'CHRNB2', 'PTPRC', 'SYK', 'CCDC88B', 'ANXA1', 'TNFRSF21', 'TNFSF4', 'ICOSLG', 'CD1D', 'DLG1', 'PKN1', 'TMIGD2', 'CD244', 'TLR4', 'INPP5D', 'IL1B', 'TCF3', 'CD6', 'PTPN6', 'SPTA1', 'GPAM', 'AHR', 'PDE5A', 'WNT3A', 'LI…
GO_ATPASE_BINDING	0.774872	0.728931	0.701681	13	['ADCY10', 'LCK', 'TOR1AIP1', 'ATP6V0A4', 'ESR1', 'ANK1', 'ATP6V1G3', 'DNAJB1', 'SLC26A9', 'HRC', 'ANK2', 'WFS1', 'ABCA1']
GO_HORMONE_MEDIATED_SIGNALING_PATHWAY	0.76905	0.707547	0.708683	35	['MED13', 'NR2E1', 'JAK2', 'FSHR', 'LEF1', 'NR1D1', 'OR51E2', 'NR0B1', 'NR2F1', 'CRHBP', 'NR5A2', 'LHCGR', 'DDX54', 'UBR5', 'NR0B2', 'NR1D2', 'ARID1A', 'RBFOX2', 'RBM14', 'NR1H4', 'LATS1', 'HNF4G', 'ESR1', 'PPARGC1A', 'SSTR4', 'PMEPA1', 'BMP7', 'PADI2', 'SSTR1', 'SSTR5', 'NEDD4', 'GHSR', 'RARG', 'BRCA1', 'NR6A1']
GO_HORMONE_MEDIATED_SIGNALING_PATHWAY	0.784985	0.74717	0.712885	53	['NR3C1', 'LEF1', 'LHCGR', 'NR3C2', 'NR1D2', 'PPARGC1B', 'MED13', 'RB1', 'ESRRG', 'NR2F1', 'RARG', 'PGR', 'NCOA4', 'NR1H4', 'RORB', 'NR5A2', 'ARID1A', 'UBR5', 'NR6A1', 'NCOA3', 'TRIP4', 'PMEPA1', 'OR51E2', 'FSHR', 'JAK2', 'BRCA1', 'ESRRB', 'SAFB', 'RHOXF1', 'NR0B1', 'ESR2', 'GHSR', 'MED14', 'PADI2', 'PPARG', 'BMP7', 'HNF4A', 'HNF4G', 'NCOA1', 'PRLR', 'ESR1', 'SSTR3', 'CRHBP', 'PAQR5', 'RBFOX2', '…
GO_HORMONE_MEDIATED_SIGNALING_PATHWAY	0.818795	0.789308	0.736695	36	['NR1H4', 'NCOA4', 'NR5A2', 'JAK2', 'GHSR', 'MED14', 'RBFOX2', 'OR51E2', 'LHCGR', 'NR3C1', 'PGR', 'SSTR5', 'NR0B2', 'DDX54', 'NR1D2', 'FSHR', 'LEF1', 'MED24', 'SSTR1', 'RBM14', 'NKX3-1', 'RHOXF1', 'TRIP4', 'NR0B1', 'LATS1', 'ARID1A', 'NCOA3', 'NR1H3', 'NR4A2', 'NR2F1', 'SSTR4', 'CRHBP', 'RB1', 'RORC', 'ESRRG', 'MED13']
GO_ATPASE_BINDING	0.776711	0.730189	0.717087	15	['ANK1', 'RDX', 'ESR1', 'WFS1', 'ATP6V0A2', 'HRC', 'TRPC6', 'SLC26A9', 'ATP6V1G3', 'ANK2', 'ADCY10', 'ABCA1', 'ATP6V0A4', 'TOR1AIP1', 'LCK']
GO_REGULATION_OF_LEUKOCYTE_PROLIFERATION	0.815015	0.740252	0.707283	48	['SLC39A10', 'CD86', 'RASAL3', 'CD6', 'HLA-DRB1', 'TLR4', 'IL2', 'IL1B', 'ICOSLG', 'MNDA', 'PTPN6', 'VAV3', 'CCDC88B', 'TICAM1', 'IFNG', 'VCAM1', 'CD1D', 'CTNNB1', 'TNFRSF21', 'WNT3A', 'TNFSF4', 'HHLA2', 'SYK', 'IL3', 'INPP5D', 'IDO1', 'CD300A', 'PKN1', 'PDE5A', 'SFTPD', 'ATM', 'SPN', 'ANXA1', 'RC3H1', 'AHR', 'NCK2', 'TMIGD2', 'PTPRC', 'SPTA1', 'SOS1', 'IL5', 'LILRB2', 'PTPN22', 'CARD11', 'FOXP3'…
GO_REGULATION_OF_LEUKOCYTE_PROLIFERATION	0.791318	0.715723	0.718487	38	['VCAM1', 'GPAM', 'PTPN6', 'HHLA2', 'IL5', 'PKN1', 'TNFRSF21', 'IL2', 'IL13', 'TMIGD2', 'TLR4', 'WNT3A', 'RASAL3', 'CD1D', 'TCF3', 'IDO1', 'MNDA', 'SPN', 'SOX11', 'CD86', 'TNFSF4', 'ICOSLG', 'NCK2', 'EFNB1', 'CCDC88B', 'LILRB2', 'ATM', 'SLC39A10', 'PTPRC', 'CD300A', 'SPTA1', 'INPP5D', 'IL3', 'IFNG', 'PTPN22', 'RC3H1', 'PDE5A', 'SOS1']
GO_REGULATION_OF_T_CELL_PROLIFERATION	0.784985	0.803145	0.704482	26	['VCAM1', 'NCK2', 'CD244', 'SYK', 'IDO1', 'DLG1', 'HLA-DRB1', 'PDE5A', 'CCDC88B', 'HHLA2', 'ERBB2', 'TNFSF4', 'ICOSLG', 'CTNNB1', 'LILRB2', 'FOXP3', 'CD1D', 'PTPRC', 'IL1B', 'CD6', 'MAD1L1', 'CD86', 'ANXA1', 'CARD11', 'SFTPD', 'SOS1']
GO_REGULATION_OF_LEUKOCYTE_PROLIFERATION	0.772727	0.802516	0.719888	34	['SOX11', 'DLG1', 'NCK2', 'RASAL3', 'MNDA', 'AHR', 'GPAM', 'ERBB2', 'SOS1', 'IDO1', 'TNFSF18', 'IL2', 'ICOSLG', 'PKN1', 'IL3', 'RC3H1', 'CD86', 'TNFSF4', 'MAD1L1', 'HHLA2', 'CD1D', 'CTNNB1', 'ANXA1', 'CCDC88B', 'IL12B', 'IL5', 'TLR4', 'PRDM1', 'FOXP3', 'NCKAP1L', 'PTPN6', 'LILRB1', 'SPN', 'CD6']
GO_REGULATION_OF_LEUKOCYTE_PROLIFERATION	0.765884	0.784906	0.708683	33	['NCKAP1L', 'IL2', 'PDE5A', 'TICAM1', 'VAV3', 'TMIGD2', 'CD86', 'CD1D', 'CD300A', 'SLC39A10', 'DLG1', 'TLR4', 'SOX11', 'PTPN22', 'EFNB1', 'IL1B', 'NCK2', 'AHR', 'PTPRC', 'CD244', 'RASAL3', 'GPAM', 'LILRB2', 'ATM', 'ICOSLG', 'VCAM1', 'CCDC88B', 'WNT3A', 'IL12B', 'CTNNB1', 'IL5', 'TCF3', 'ERBB2']
GO_REGULATION_OF_LEUKOCYTE_PROLIFERATION	0.804494	0.780503	0.714286	40	['ANXA1', 'RC3H1', 'RASAL3', 'DLG1', 'IL12B', 'CHRNB2', 'CD300A', 'CD1D', 'ERBB2', 'IDO1', 'IL13', 'EFNB1', 'SLC39A10', 'MNDA', 'INPP5D', 'PDE5A', 'IL1B', 'SPN', 'CARD11', 'PTPRC', 'VCAM1', 'ATM', 'MAD1L1', 'CTNNB1', 'CLEC4G', 'VAV3', 'TNFSF18', 'LILRB1', 'CD6', 'IFNG', 'SFTPD', 'TICAM1', 'CD86', 'IL5', 'SOS1', 'HLA-DRB1', 'WNT3A', 'TMIGD2', 'TNFRSF21', 'AHR']
GO_HORMONE_MEDIATED_SIGNALING_PATHWAY	0.816752	0.752201	0.771709	44	['NR1H3', 'SAFB', 'RHOXF1', 'NR6A1', 'NUP62', 'LATS1', 'NEDD4', 'PPARGC1B', 'FSHR', 'LEF1', 'ESRRG', 'PMEPA1', 'THRAP3', 'NR4A2', 'RARG', 'NR1D1', 'MED13', 'NCOA1', 'NCOA4', 'PADI2', 'BMP7', 'SSTR1', 'NR0B1', 'NR4A3', 'RORC', 'PPARG', 'ESR2', 'LHCGR', 'RB1', 'NCOA3', 'PPARGC1A', 'SSTR4', 'ARID1A', 'RBFOX2', 'ESR1', 'RBM14', 'JAK2', 'NR3C2', 'SSTR5', 'NR3C1', 'NR2F1', 'HNF4G', 'NR1D2', 'ESRRB']
GO_REGULATION_OF_LEUKOCYTE_PROLIFERATION	0.793667	0.78805	0.738095	43	['WNT3A', 'SFTPD', 'IFNG', 'GPAM', 'PDE5A', 'SOX11', 'IL5', 'HLA-DRB1', 'RASAL3', 'AHR', 'MNDA', 'SYK', 'FOXP3', 'EFNB1', 'CARD11', 'SPTA1', 'MAD1L1', 'IL13', 'LILRB2', 'HHLA2', 'CTNNB1', 'PTPN22', 'DLG1', 'TNFRSF21', 'PRDM1', 'TMIGD2', 'TNFSF4', 'IL12B', 'ERBB2', 'CD244', 'RC3H1', 'TNFSF18', 'TCF3', 'VCAM1', 'IL1B', 'VAV3', 'NCKAP1L', 'ANXA1', 'CD300A', 'CD1D', 'LILRB1', 'NCK2', 'IDO1']
GO_REGULATION_OF_LEUKOCYTE_PROLIFERATION	0.798876	0.749686	0.710084	40	['TCF3', 'SLC39A10', 'HHLA2', 'SYK', 'ANXA1', 'ERBB2', 'IFNG', 'ICOSLG', 'PTPRC', 'CD244', 'WNT3A', 'PDE5A', 'NCKAP1L', 'EFNB1', 'SOX11', 'CARD11', 'IL5', 'NCK2', 'VCAM1', 'SPTA1', 'MNDA', 'LILRB2', 'IL12B', 'IL2', 'CCDC88B', 'VAV3', 'TNFSF18', 'SOS1', 'DLG1', 'TLR4', 'CD86', 'IL1B', 'CTNNB1', 'AHR', 'CD300A', 'TICAM1', 'HLA-DRB1', 'CHRNB2', 'IDO1', 'SPN']
GO_REGULATION_OF_T_CELL_PROLIFERATION	0.763534	0.722013	0.72549	30	['PDE5A', 'TMIGD2', 'FOXP3', 'CARD11', 'CD6', 'VCAM1', 'DLG1', 'PTPRC', 'NCK2', 'TNFSF18', 'SYK', 'EFNB1', 'IL12B', 'LILRB2', 'CD1D', 'TNFSF4', 'ANXA1', 'ICOSLG', 'RC3H1', 'TNFRSF21', 'HHLA2', 'CD244', 'ERBB2', 'GPAM', 'LILRB1', 'IL1B', 'NCKAP1L', 'SPN', 'MAD1L1', 'SFTPD']
GO_REGULATION_OF_T_CELL_PROLIFERATION	0.763023	0.769811	0.717087	18	['CTNNB1', 'CCDC88B', 'IFNG', 'PDE5A', 'SOS1', 'CD86', 'SPTA1', 'SPN', 'LILRB1', 'NCKAP1L', 'DLG1', 'VCAM1', 'HHLA2', 'ANXA1', 'SFTPD', 'CD244', 'TNFSF4', 'IL2']
GO_REGULATION_OF_LEUKOCYTE_PROLIFERATION	0.758223	0.718239	0.707283	25	['CARD11', 'CCDC88B', 'TCF3', 'FOXP3', 'PTPRC', 'PTPN6', 'TNFSF18', 'DLG1', 'LILRB2', 'CD6', 'PTPN22', 'CHRNB2', 'ANXA1', 'EFNB1', 'AHR', 'RC3H1', 'IL3', 'SPN', 'IL12B', 'IFNG', 'PRDM1', 'TICAM1', 'ICOSLG', 'RASAL3', 'IL5']
GO_HORMONE_MEDIATED_SIGNALING_PATHWAY	0.7762	0.740881	0.703081	40	['HNF4A', 'RBFOX2', 'PADI2', 'LATS1', 'PRLR', 'NR1H3', 'LEF1', 'SSTR5', 'PGR', 'FSHR', 'PMEPA1', 'NR3C1', 'SSTR4', 'TRIP4', 'NR1H4', 'CTNNB1', 'PPARGC1A', 'THRB', 'DDX54', 'ARID1A', 'NCOA4', 'RARG', 'NR4A3', 'BRCA1', 'HNF4G', 'ESR2', 'CRHBP', 'NR1D2', 'OR51E2', 'UBR5', 'SSTR1', 'NR1D1', 'ESRRG', 'PPARGC1B', 'NUP62', 'RHOXF1', 'PAQR5', 'RORC', 'PPARG', 'JAK2']
GO_REGULATION_OF_T_CELL_PROLIFERATION	0.794178	0.752201	0.739496	34	['DLG1', 'IL2', 'VCAM1', 'SPN', 'TNFSF18', 'CTNNB1', 'IDO1', 'LILRB2', 'HHLA2', 'SYK', 'CARD11', 'TNFRSF21', 'SOS1', 'ICOSLG', 'PDE5A', 'CD1D', 'CCDC88B', 'IL1B', 'PTPN6', 'NCKAP1L', 'IFNG', 'RASAL3', 'CD244', 'ERBB2', 'ANXA1', 'CD6', 'RC3H1', 'SFTPD', 'LILRB1', 'NCK2', 'PTPRC', 'GPAM', 'EFNB1', 'TMIGD2']
GO_HORMONE_MEDIATED_SIGNALING_PATHWAY	0.774055	0.750943	0.703081	25	['TRIP4', 'NR2F1', 'NR1D2', 'PPARGC1A', 'SSTR5', 'NR6A1', 'RBFOX2', 'JAK2', 'NEDD4', 'ESR2', 'NUP62', 'ESRRG', 'CTNNB1', 'NR0B1', 'RBM14', 'ESRRB', 'NCOA3', 'THRAP3', 'ARID1A', 'LATS1', 'OR51E2', 'GHSR', 'PMEPA1', 'RORB', 'LHCGR']
GO_REGULATION_OF_T_CELL_PROLIFERATION	0.806435	0.742767	0.710084	35	['NCKAP1L', 'SPTA1', 'CLEC4G', 'TNFSF4', 'NCK2', 'EFNB1', 'RC3H1', 'ANXA1', 'PTPRC', 'HLA-DRB1', 'RASAL3', 'SPN', 'GPAM', 'LILRB1', 'ERBB2', 'SFTPD', 'IDO1', 'LILRB2', 'IL12B', 'SOS1', 'TNFSF18', 'CD86', 'CTNNB1', 'SYK', 'ICOSLG', 'VCAM1', 'CCDC88B', 'MAD1L1', 'DLG1', 'PTPN6', 'CARD11', 'FOXP3', 'CD244', 'PDE5A', 'TMIGD2']
GO_REGULATION_OF_LEUKOCYTE_PROLIFERATION	0.793973	0.774843	0.763305	36	['TNFRSF21', 'CD300A', 'CARD11', 'TMIGD2', 'SPTA1', 'HLA-DRB1', 'NCK2', 'IL12B', 'SOX11', 'GPAM', 'IL2', 'AHR', 'CD6', 'SOS1', 'TCF3', 'IL1B', 'SLC39A10', 'LILRB2', 'LILRB1', 'CTNNB1', 'CD86', 'FOXP3', 'DLG1', 'ATM', 'CD244', 'INPP5D', 'ERBB2', 'ICOSLG', 'IL5', 'IL3', 'CCDC88B', 'RC3H1', 'SPN', 'VAV3', 'PTPN6', 'HHLA2']
GO_HORMONE_MEDIATED_SIGNALING_PATHWAY	0.809499	0.753459	0.717087	50	['PGR', 'SSTR3', 'SAFB', 'NR1D2', 'NR5A2', 'NR0B2', 'OR51E2', 'TRIP4', 'SSTR5', 'NCOA4', 'NR0B1', 'HNF4A', 'RB1', 'NR4A3', 'PRLR', 'RARG', 'NR3C2', 'ESR1', 'RBFOX2', 'NR6A1', 'PAQR5', 'NR1H3', 'PADI2', 'RBM14', 'ARID1A', 'PPARGC1B', 'MED14', 'NEDD4', 'JAK2', 'BRCA1', 'LATS1', 'NCOA1', 'MED13', 'GHSR', 'NKX3-1', 'NR4A2', 'ESRRG', 'NCOA3', 'SSTR1', 'LHCGR', 'NR1H4', 'RORC', 'RORB', 'ESRRB', 'NUP62'…
GO_ATPASE_BINDING	0.77712	0.740252	0.732493	16	['TRPC6', 'HRC', 'ADCY10', 'SLC26A9', 'ANK2', 'TOR1AIP1', 'ANK1', 'ATP6V0A4', 'NUFIP1', 'ATP6V1G3', 'ESR1', 'LCK', 'USP25', 'ATP6V0A2', 'WFS1', 'ABCA1']
GO_HORMONE_MEDIATED_SIGNALING_PATHWAY	0.799898	0.726415	0.738095	37	['PADI2', 'NR1D1', 'UBR5', 'NR3C2', 'SSTR1', 'ESRRG', 'NR0B1', 'FSHR', 'NR2E1', 'NR1H3', 'ESR2', 'NR2F1', 'MED24', 'NR6A1', 'NR1D2', 'SSTR3', 'THRB', 'JAK2', 'SSTR5', 'RARG', 'PAQR5', 'BMP7', 'RORC', 'LEF1', 'SAFB', 'MED13', 'SSTR4', 'BRCA1', 'NCOA3', 'CRHBP', 'NEDD4', 'CTNNB1', 'ARID1A', 'RORB', 'RBFOX2', 'PGR', 'NCOA4']
GO_HORMONE_MEDIATED_SIGNALING_PATHWAY	0.806537	0.769811	0.712885	42	['PRLR', 'THRAP3', 'OR51E2', 'SSTR4', 'NR1D2', 'UBR5', 'ARID1A', 'LATS1', 'LEF1', 'HNF4G', 'ESRRG', 'PPARGC1B', 'PADI2', 'PGR', 'ESR1', 'SSTR1', 'MED24', 'NR1D1', 'DDX54', 'MED13', 'PAQR5', 'GHSR', 'MED14', 'NKX3-1', 'NUP62', 'SAFB', 'PPARG', 'JAK2', 'NR6A1', 'RBFOX2', 'PMEPA1', 'ESRRB', 'SSTR5', 'RORB', 'ESR2', 'CTNNB1', 'RB1', 'NR2E1', 'LHCGR', 'NCOA1', 'HNF4A', 'NR2F1']
GO_REGULATION_OF_T_CELL_PROLIFERATION	0.802349	0.750314	0.701681	29	['ICOSLG', 'CLEC4G', 'PDE5A', 'IL2', 'SFTPD', 'NCKAP1L', 'LILRB2', 'TNFSF18', 'CTNNB1', 'CARD11', 'TNFRSF21', 'MAD1L1', 'PTPRC', 'CD86', 'HHLA2', 'TMIGD2', 'HLA-DRB1', 'SOS1', 'CD1D', 'TNFSF4', 'IDO1', 'EFNB1', 'FOXP3', 'CCDC88B', 'IL12B', 'DLG1', 'SPN', 'VCAM1', 'PTPN6']
GO_HORMONE_MEDIATED_SIGNALING_PATHWAY	0.813279	0.700629	0.711485	54	['FSHR', 'PPARGC1B', 'MED14', 'NR3C2', 'ARID1A', 'PPARG', 'THRB', 'PAQR5', 'SAFB', 'SSTR5', 'UBR5', 'RORC', 'CRHBP', 'NR0B2', 'ESRRB', 'RARG', 'PPARGC1A', 'NR2F1', 'HNF4A', 'NEDD4', 'ESR1', 'LEF1', 'NCOA3', 'LHCGR', 'ESR2', 'HNF4G', 'NR1D1', 'MED24', 'THRAP3', 'PMEPA1', 'RBFOX2', 'NR6A1', 'NR5A2', 'SSTR4', 'NKX3-1', 'NCOA1', 'PADI2', 'NR3C1', 'NCOA4', 'NUP62', 'JAK2', 'MED13', 'NR4A2', 'RB1', 'TR…
GO_HORMONE_MEDIATED_SIGNALING_PATHWAY	0.817263	0.777358	0.728291	49	['NR1H3', 'JAK2', 'NR0B1', 'ESR2', 'TRIP4', 'OR51E2', 'DDX54', 'NR2E1', 'PGR', 'THRB', 'RORB', 'NCOA1', 'BRCA1', 'RBM14', 'SSTR5', 'ARID1A', 'CRHBP', 'NR1D2', 'ESR1', 'RB1', 'MED14', 'BMP7', 'NEDD4', 'PMEPA1', 'FSHR', 'GHSR', 'NR1D1', 'MED13', 'RBFOX2', 'NR4A3', 'NR3C1', 'PPARGC1B', 'ESRRG', 'HNF4G', 'CTNNB1', 'MED24', 'PADI2', 'SSTR1', 'LEF1', 'PAQR5', 'SSTR4', 'ESRRB', 'SSTR3', 'NCOA3', 'NR1H4'…
GO_REGULATION_OF_T_CELL_PROLIFERATION	0.799591	0.749686	0.736695	35	['ANXA1', 'ICOSLG', 'IL2', 'LILRB1', 'SFTPD', 'CD6', 'CARD11', 'HLA-DRB1', 'RC3H1', 'VCAM1', 'RASAL3', 'CD244', 'CTNNB1', 'TNFRSF21', 'SOS1', 'PTPN6', 'EFNB1', 'NCK2', 'CD86', 'PDE5A', 'CCDC88B', 'IDO1', 'HHLA2', 'CLEC4G', 'SPN', 'IL1B', 'IL12B', 'PTPRC', 'TNFSF4', 'MAD1L1', 'IFNG', 'CD1D', 'DLG1', 'ERBB2', 'LILRB2']
GO_REGULATION_OF_LEUKOCYTE_PROLIFERATION	0.774055	0.750314	0.795518	41	['AHR', 'CTNNB1', 'NCK2', 'DLG1', 'IL12B', 'LILRB1', 'LILRB2', 'SOS1', 'TNFSF4', 'CD1D', 'IL5', 'CCDC88B', 'HHLA2', 'MNDA', 'IL3', 'SOX11', 'ICOSLG', 'WNT3A', 'TNFRSF21', 'TNFSF18', 'ATM', 'FOXP3', 'ANXA1', 'RASAL3', 'NCKAP1L', 'CARD11', 'PDE5A', 'IDO1', 'CD6', 'ERBB2', 'TCF3', 'CLEC4G', 'PTPRC', 'CHRNB2', 'MAD1L1', 'VAV3', 'TMIGD2', 'SLC39A10', 'PKN1', 'IL1B', 'TICAM1']
GO_HORMONE_MEDIATED_SIGNALING_PATHWAY	0.768233	0.786792	0.703081	29	['SSTR1', 'PGR', 'RB1', 'NCOA4', 'PPARGC1A', 'FSHR', 'SSTR4', 'BRCA1', 'NR1H4', 'THRAP3', 'PRLR', 'ESR2', 'NEDD4', 'SSTR5', 'LATS1', 'NR3C2', 'NR1D1', 'DDX54', 'NR1D2', 'RBFOX2', 'ESRRB', 'NUP62', 'RORB', 'CTNNB1', 'RHOXF1', 'HNF4G', 'SAFB', 'RBM14', 'NR0B2']
GO_REGULATION_OF_T_CELL_PROLIFERATION	0.768437	0.728302	0.738095	29	['CARD11', 'PDE5A', 'GPAM', 'ANXA1', 'LILRB1', 'ERBB2', 'IDO1', 'LILRB2', 'SFTPD', 'IL1B', 'ICOSLG', 'IFNG', 'EFNB1', 'MAD1L1', 'DLG1', 'CTNNB1', 'HHLA2', 'CD244', 'IL12B', 'SOS1', 'RASAL3', 'TNFRSF21', 'TNFSF18', 'VCAM1', 'NCKAP1L', 'SPTA1', 'NCK2', 'CD6', 'CD86']
GO_HORMONE_MEDIATED_SIGNALING_PATHWAY	0.791011	0.718239	0.711485	51	['NR6A1', 'NR4A2', 'UBR5', 'MED13', 'BMP7', 'NUP62', 'NCOA1', 'RHOXF1', 'NR4A3', 'NR0B2', 'NR1D1', 'FSHR', 'LHCGR', 'PAQR5', 'MED24', 'PPARG', 'RBM14', 'HNF4A', 'PGR', 'RBFOX2', 'CTNNB1', 'NR0B1', 'RORC', 'NR5A2', 'THRB', 'NR2E1', 'PMEPA1', 'NCOA4', 'PPARGC1A', 'SSTR5', 'NEDD4', 'CRHBP', 'LATS1', 'ESR2', 'PRLR', 'JAK2', 'LEF1', 'NCOA3', 'RARG', 'THRAP3', 'SSTR1', 'ESRRB', 'RORB', 'RB1', 'DDX54', …
GO_REGULATION_OF_LEUKOCYTE_PROLIFERATION	0.733912	0.791824	0.721289	19	['ATM', 'IL12B', 'ERBB2', 'PTPRC', 'RC3H1', 'MNDA', 'TMIGD2', 'AHR', 'VAV3', 'LILRB2', 'DLG1', 'GPAM', 'ANXA1', 'SOS1', 'PTPN22', 'IL13', 'HLA-DRB1', 'TICAM1', 'IL3']
GO_HORMONE_MEDIATED_SIGNALING_PATHWAY	0.796016	0.744654	0.711485	55	['NR4A3', 'PPARG', 'THRAP3', 'NR0B2', 'LHCGR', 'NCOA1', 'RB1', 'NR2F1', 'JAK2', 'PPARGC1B', 'NR2E1', 'NUP62', 'PRLR', 'NCOA4', 'ESR1', 'RBM14', 'ESR2', 'HNF4A', 'BMP7', 'RORC', 'FSHR', 'NR3C2', 'HNF4G', 'RORB', 'NCOA3', 'RARG', 'PGR', 'ARID1A', 'NR5A2', 'PPARGC1A', 'NR1H3', 'NR4A2', 'PADI2', 'OR51E2', 'CTNNB1', 'LEF1', 'RBFOX2', 'PMEPA1', 'NR0B1', 'NR1D1', 'SSTR1', 'SAFB', 'NR6A1', 'NR1H4', 'TRIP…
GO_REGULATION_OF_LEUKOCYTE_PROLIFERATION	0.822063	0.727044	0.743697	31	['NCKAP1L', 'PRDM1', 'TNFRSF21', 'INPP5D', 'ATM', 'TICAM1', 'MNDA', 'ANXA1', 'PTPN22', 'LILRB2', 'FOXP3', 'VCAM1', 'IL5', 'TCF3', 'SFTPD', 'SYK', 'RC3H1', 'CD6', 'TNFSF4', 'NCK2', 'DLG1', 'SLC39A10', 'PTPRC', 'PTPN6', 'CCDC88B', 'IL13', 'SOS1', 'AHR', 'IL1B', 'EFNB1', 'CD300A']
GO_REGULATION_OF_LEUKOCYTE_PROLIFERATION	0.796731	0.718868	0.764706	30	['ATM', 'SOS1', 'PKN1', 'PTPN22', 'EFNB1', 'LILRB1', 'CD1D', 'PTPRC', 'TICAM1', 'TNFRSF21', 'VAV3', 'TNFSF18', 'CARD11', 'IL3', 'LILRB2', 'INPP5D', 'AHR', 'TCF3', 'SPN', 'GPAM', 'HHLA2', 'PRDM1', 'NCK2', 'IDO1', 'VCAM1', 'SYK', 'WNT3A', 'ERBB2', 'DLG1', 'MNDA']
GO_ATPASE_BINDING	0.791726	0.723899	0.735294	15	['ADCY10', 'ESR1', 'LCK', 'ANK1', 'TRPC6', 'USP25', 'ATP6V0A4', 'ATP6V0A2', 'WFS1', 'ANK2', 'SLC26A9', 'HRC', 'ABCA1', 'TOR1AIP1', 'NUFIP1']
GO_REGULATION_OF_LEUKOCYTE_PROLIFERATION	0.805312	0.847799	0.719888	34	['SOX11', 'TCF3', 'CD244', 'IL5', 'CD1D', 'SPTA1', 'IL3', 'NCK2', 'SFTPD', 'MNDA', 'SLC39A10', 'TLR4', 'INPP5D', 'ANXA1', 'VAV3', 'IL1B', 'VCAM1', 'SYK', 'IDO1', 'TNFRSF21', 'GPAM', 'PDE5A', 'SPN', 'TNFSF18', 'IL2', 'CCDC88B', 'IL13', 'DLG1', 'CHRNB2', 'CTNNB1', 'LILRB1', 'PTPRC', 'SOS1', 'ICOSLG']
GO_REGULATION_OF_T_CELL_PROLIFERATION	0.805822	0.708805	0.707283	31	['CD6', 'IL1B', 'RASAL3', 'CLEC4G', 'SOS1', 'FOXP3', 'SYK', 'TNFSF18', 'GPAM', 'HHLA2', 'IL12B', 'IL2', 'ERBB2', 'CARD11', 'PTPN6', 'DLG1', 'IDO1', 'VCAM1', 'TMIGD2', 'PDE5A', 'SPN', 'CD244', 'CCDC88B', 'CTNNB1', 'PTPRC', 'IFNG', 'SPTA1', 'RC3H1', 'CD1D', 'LILRB2', 'TNFRSF21']
GO_HORMONE_MEDIATED_SIGNALING_PATHWAY	0.808274	0.737107	0.701681	40	['NR4A2', 'ESRRG', 'PADI2', 'ARID1A', 'JAK2', 'FSHR', 'MED13', 'NCOA4', 'DDX54', 'PPARGC1B', 'PPARGC1A', 'ESR2', 'NR4A3', 'OR51E2', 'NR1H4', 'THRB', 'RBFOX2', 'RARG', 'ESRRB', 'NCOA3', 'LATS1', 'RORC', 'RORB', 'NR0B2', 'MED14', 'PGR', 'TRIP4', 'NR3C2', 'NCOA1', 'UBR5', 'PMEPA1', 'NR1D2', 'NR1H3', 'BRCA1', 'NR2F1', 'SAFB', 'NKX3-1', 'NEDD4', 'THRAP3', 'SSTR5']
GO_HORMONE_MEDIATED_SIGNALING_PATHWAY	0.807252	0.76478	0.714286	52	['NCOA1', 'NKX3-1', 'TRIP4', 'OR51E2', 'ARID1A', 'RHOXF1', 'UBR5', 'NR1H3', 'NR0B1', 'PPARG', 'PAQR5', 'PRLR', 'NCOA3', 'NR4A3', 'RB1', 'NR0B2', 'NR1D1', 'ESRRB', 'ESR1', 'PPARGC1A', 'RARG', 'THRAP3', 'RBFOX2', 'NR1H4', 'PGR', 'MED13', 'GHSR', 'PPARGC1B', 'MED24', 'ESR2', 'LATS1', 'SSTR5', 'SAFB', 'NR2F1', 'NR5A2', 'BMP7', 'NR2E1', 'JAK2', 'SSTR4', 'CTNNB1', 'FSHR', 'NR1D2', 'PADI2', 'RORB', 'LHC…
GO_REGULATION_OF_LEUKOCYTE_PROLIFERATION	0.801124	0.767296	0.752101	48	['TICAM1', 'VCAM1', 'LILRB1', 'LILRB2', 'PTPRC', 'PDE5A', 'AHR', 'INPP5D', 'TNFSF4', 'EFNB1', 'PRDM1', 'WNT3A', 'FOXP3', 'VAV3', 'ANXA1', 'HHLA2', 'MNDA', 'CHRNB2', 'CD244', 'ERBB2', 'CLEC4G', 'RASAL3', 'SYK', 'SOX11', 'IFNG', 'IL3', 'CARD11', 'CCDC88B', 'PTPN22', 'SFTPD', 'CTNNB1', 'SOS1', 'TNFRSF21', 'IL2', 'TNFSF18', 'CD1D', 'CD6', 'DLG1', 'IL1B', 'GPAM', 'PKN1', 'HLA-DRB1', 'ICOSLG', 'IDO1', …
GO_HORMONE_MEDIATED_SIGNALING_PATHWAY	0.779367	0.712579	0.726891	32	['ARID1A', 'NR3C2', 'PMEPA1', 'MED24', 'PGR', 'NR1D2', 'MED13', 'THRAP3', 'RBFOX2', 'NR2F1', 'NR0B2', 'SSTR4', 'BRCA1', 'BMP7', 'ESRRG', 'NR6A1', 'JAK2', 'NR5A2', 'PRLR', 'NR1H3', 'RHOXF1', 'LATS1', 'THRB', 'NR0B1', 'TRIP4', 'NUP62', 'LHCGR', 'NR4A3', 'GHSR', 'ESR2', 'RORB', 'NEDD4']
GO_REGULATION_OF_LEUKOCYTE_PROLIFERATION	0.775689	0.767925	0.712885	38	['PTPRC', 'CARD11', 'DLG1', 'FOXP3', 'PTPN22', 'RASAL3', 'INPP5D', 'LILRB1', 'SOX11', 'IDO1', 'PRDM1', 'ICOSLG', 'WNT3A', 'CD86', 'RC3H1', 'TNFSF18', 'SPN', 'PTPN6', 'SPTA1', 'IL5', 'CHRNB2', 'IFNG', 'SYK', 'ANXA1', 'GPAM', 'MNDA', 'HHLA2', 'CCDC88B', 'TICAM1', 'ATM', 'VAV3', 'NCK2', 'TNFSF4', 'CD300A', 'TMIGD2', 'CLEC4G', 'AHR', 'VCAM1']
GO_HORMONE_MEDIATED_SIGNALING_PATHWAY	0.799387	0.757233	0.701681	55	['PRLR', 'RHOXF1', 'PGR', 'LHCGR', 'JAK2', 'RORC', 'DDX54', 'NR4A2', 'FSHR', 'NR2E1', 'PADI2', 'RORB', 'ESRRB', 'MED13', 'HNF4G', 'MED14', 'RBFOX2', 'NR5A2', 'NR0B2', 'ESR2', 'PPARGC1B', 'UBR5', 'SSTR5', 'NCOA4', 'NEDD4', 'SSTR4', 'SAFB', 'PPARGC1A', 'NCOA3', 'NKX3-1', 'ARID1A', 'NR0B1', 'THRAP3', 'PPARG', 'BRCA1', 'PMEPA1', 'PAQR5', 'GHSR', 'TRIP4', 'CTNNB1', 'NCOA1', 'CRHBP', 'RB1', 'NR2F1', 'R…
GO_HORMONE_MEDIATED_SIGNALING_PATHWAY	0.777222	0.716352	0.757703	38	['NR4A3', 'NCOA4', 'HNF4G', 'RARG', 'LATS1', 'GHSR', 'ESRRG', 'LHCGR', 'SAFB', 'JAK2', 'FSHR', 'PPARGC1A', 'ESR1', 'PADI2', 'MED14', 'MED13', 'ARID1A', 'DDX54', 'BMP7', 'BRCA1', 'SSTR4', 'NR0B1', 'RBFOX2', 'HNF4A', 'NCOA1', 'SSTR1', 'NR1D2', 'RHOXF1', 'MED24', 'ESR2', 'SSTR5', 'NR2E1', 'CTNNB1', 'RORB', 'NR3C2', 'RORC', 'LEF1', 'OR51E2']
GO_REGULATION_OF_T_CELL_PROLIFERATION	0.758631	0.773585	0.710084	25	['CCDC88B', 'TMIGD2', 'IDO1', 'SPTA1', 'SOS1', 'TNFSF4', 'SPN', 'CARD11', 'LILRB1', 'IL2', 'SFTPD', 'HHLA2', 'RC3H1', 'DLG1', 'TNFSF18', 'NCKAP1L', 'ERBB2', 'CD244', 'VCAM1', 'NCK2', 'IL12B', 'CTNNB1', 'MAD1L1', 'PTPRC', 'IL1B']
GO_REGULATION_OF_LEUKOCYTE_PROLIFERATION	0.836772	0.732704	0.726891	47	['SFTPD', 'CD1D', 'CLEC4G', 'PDE5A', 'CTNNB1', 'IFNG', 'IL5', 'TLR4', 'SLC39A10', 'ANXA1', 'MNDA', 'VCAM1', 'SPN', 'SOX11', 'CHRNB2', 'IL2', 'CD244', 'SYK', 'ICOSLG', 'SOS1', 'LILRB1', 'AHR', 'IL13', 'IL1B', 'TMIGD2', 'PKN1', 'PTPRC', 'CD6', 'ATM', 'TNFSF18', 'PRDM1', 'MAD1L1', 'HHLA2', 'PTPN6', 'ERBB2', 'TNFRSF21', 'CD86', 'SPTA1', 'TCF3', 'FOXP3', 'IDO1', 'WNT3A', 'IL3', 'RASAL3', 'CARD11', 'CC…
GO_REGULATION_OF_LEUKOCYTE_PROLIFERATION	0.799591	0.763522	0.738095	47	['TNFSF18', 'TMIGD2', 'HLA-DRB1', 'SLC39A10', 'SOS1', 'TNFRSF21', 'PTPRC', 'SPN', 'IL3', 'ATM', 'MAD1L1', 'NCKAP1L', 'CLEC4G', 'RC3H1', 'IDO1', 'IL1B', 'TCF3', 'EFNB1', 'INPP5D', 'CD244', 'LILRB1', 'SYK', 'FOXP3', 'IL12B', 'PRDM1', 'GPAM', 'PTPN22', 'IFNG', 'ICOSLG', 'CD1D', 'LILRB2', 'CARD11', 'IL13', 'AHR', 'IL5', 'TICAM1', 'CHRNB2', 'DLG1', 'VCAM1', 'RASAL3', 'SFTPD', 'TLR4', 'CCDC88B', 'CD6',…
GO_REGULATION_OF_LEUKOCYTE_PROLIFERATION	0.771297	0.751572	0.766106	33	['AHR', 'SLC39A10', 'SPTA1', 'IL12B', 'ERBB2', 'EFNB1', 'CD86', 'SOX11', 'TICAM1', 'LILRB1', 'ICOSLG', 'RC3H1', 'HHLA2', 'SFTPD', 'IL5', 'DLG1', 'ATM', 'PKN1', 'MNDA', 'TNFRSF21', 'LILRB2', 'IDO1', 'CARD11', 'CD6', 'VCAM1', 'TLR4', 'IL3', 'CD244', 'PTPN6', 'PDE5A', 'WNT3A', 'ANXA1', 'NCK2']
GO_HORMONE_MEDIATED_SIGNALING_PATHWAY	0.792339	0.750943	0.701681	47	['PGR', 'THRB', 'SSTR3', 'BRCA1', 'BMP7', 'UBR5', 'NR1D1', 'ESR2', 'NR3C1', 'RARG', 'PAQR5', 'CRHBP', 'NR2E1', 'MED14', 'PRLR', 'MED13', 'NR6A1', 'NUP62', 'ESR1', 'SAFB', 'PADI2', 'RBFOX2', 'NR0B1', 'NR0B2', 'ESRRG', 'NR1H4', 'LEF1', 'PPARG', 'NR3C2', 'RBM14', 'NCOA3', 'PPARGC1A', 'NR1D2', 'HNF4A', 'PPARGC1B', 'ESRRB', 'THRAP3', 'OR51E2', 'NR4A2', 'JAK2', 'SSTR4', 'HNF4G', 'TRIP4', 'NR4A3', 'PMEP…
GO_HORMONE_MEDIATED_SIGNALING_PATHWAY	0.811542	0.741509	0.711485	49	['FSHR', 'LHCGR', 'NR1H3', 'NR3C1', 'NR2F1', 'MED24', 'LATS1', 'SAFB', 'RHOXF1', 'NR1D2', 'CTNNB1', 'NR5A2', 'MED13', 'NCOA1', 'GHSR', 'NR0B2', 'THRAP3', 'PAQR5', 'BRCA1', 'THRB', 'CRHBP', 'JAK2', 'HNF4G', 'BMP7', 'RORB', 'RB1', 'NR4A3', 'RARG', 'PRLR', 'PPARG', 'PGR', 'NKX3-1', 'NR4A2', 'NEDD4', 'NR6A1', 'RORC', 'OR51E2', 'NR1H4', 'NCOA3', 'RBM14', 'DDX54', 'NCOA4', 'TRIP4', 'LEF1', 'ESR2', 'NR2…
GO_REGULATION_OF_LEUKOCYTE_PROLIFERATION	0.755975	0.767925	0.704482	27	['SPTA1', 'CD244', 'MNDA', 'IL2', 'SLC39A10', 'CCDC88B', 'CARD11', 'EFNB1', 'INPP5D', 'DLG1', 'TNFSF18', 'LILRB2', 'GPAM', 'CD6', 'CD86', 'TMIGD2', 'PTPRC', 'IFNG', 'CD1D', 'ATM', 'FOXP3', 'WNT3A', 'LILRB1', 'RASAL3', 'MAD1L1', 'IL12B', 'ANXA1']
GO_REGULATION_OF_LEUKOCYTE_PROLIFERATION	0.799183	0.755975	0.70028	49	['DLG1', 'PTPN22', 'CCDC88B', 'PRDM1', 'TICAM1', 'WNT3A', 'PTPN6', 'HHLA2', 'VAV3', 'IL13', 'CTNNB1', 'SOX11', 'AHR', 'TLR4', 'LILRB2', 'CLEC4G', 'CD244', 'ANXA1', 'ERBB2', 'SLC39A10', 'SPTA1', 'IFNG', 'IL1B', 'CARD11', 'TNFSF18', 'TCF3', 'IL5', 'PKN1', 'CD86', 'VCAM1', 'TMIGD2', 'IL3', 'TNFSF4', 'MNDA', 'CD6', 'RASAL3', 'PTPRC', 'ATM', 'IDO1', 'SFTPD', 'ICOSLG', 'CD1D', 'HLA-DRB1', 'TNFRSF21', '…
GO_HORMONE_MEDIATED_SIGNALING_PATHWAY	0.750358	0.762264	0.722689	24	['THRB', 'LATS1', 'RBM14', 'PGR', 'NR6A1', 'DDX54', 'JAK2', 'RORC', 'MED13', 'LEF1', 'NR0B1', 'HNF4G', 'NR3C1', 'RBFOX2', 'PPARG', 'SAFB', 'NR1D2', 'NR2E1', 'ARID1A', 'RHOXF1', 'FSHR', 'ESRRG', 'SSTR4', 'NR2F1']
GO_REGULATION_OF_LEUKOCYTE_PROLIFERATION	0.734219	0.806289	0.704482	23	['IL12B', 'MNDA', 'IDO1', 'TNFSF4', 'TNFRSF21', 'CD244', 'ATM', 'CD6', 'PDE5A', 'TCF3', 'GPAM', 'TMIGD2', 'CD300A', 'IL3', 'ANXA1', 'DLG1', 'PTPN6', 'TNFSF18', 'ICOSLG', 'CCDC88B', 'SOS1', 'FOXP3', 'SOX11']
GO_REGULATION_OF_LEUKOCYTE_PROLIFERATION	0.775894	0.70566	0.721289	27	['TNFSF4', 'CLEC4G', 'GPAM', 'IL2', 'DLG1', 'PTPN22', 'MNDA', 'VAV3', 'ERBB2', 'CD6', 'AHR', 'IFNG', 'PTPN6', 'TNFRSF21', 'SOX11', 'RC3H1', 'CARD11', 'VCAM1', 'ICOSLG', 'IL12B', 'SPTA1', 'FOXP3', 'TMIGD2', 'CTNNB1', 'CD1D', 'NCKAP1L', 'SPN']
GO_REGULATION_OF_T_CELL_PROLIFERATION	0.770582	0.769811	0.773109	28	['CARD11', 'HHLA2', 'DLG1', 'HLA-DRB1', 'SOS1', 'FOXP3', 'RASAL3', 'IL12B', 'CD1D', 'RC3H1', 'ERBB2', 'NCK2', 'ICOSLG', 'TNFSF18', 'MAD1L1', 'EFNB1', 'CD6', 'VCAM1', 'SFTPD', 'PDE5A', 'TNFSF4', 'PTPN6', 'LILRB1', 'CTNNB1', 'LILRB2', 'CD86', 'PTPRC', 'CCDC88B']
GO_HORMONE_MEDIATED_SIGNALING_PATHWAY	0.765884	0.706289	0.707283	30	['LHCGR', 'MED24', 'RORC', 'RB1', 'BMP7', 'NUP62', 'SSTR4', 'LATS1', 'LEF1', 'SAFB', 'PGR', 'PRLR', 'ESRRG', 'NR3C2', 'NR2E1', 'HNF4G', 'RARG', 'NR1D2', 'TRIP4', 'NR1H4', 'NR6A1', 'RORB', 'PPARGC1B', 'MED13', 'SSTR5', 'RHOXF1', 'ARID1A', 'NR1D1', 'NCOA4', 'NR0B2']
GO_REGULATION_OF_T_CELL_PROLIFERATION	0.806333	0.711321	0.704482	26	['SFTPD', 'PTPN6', 'ANXA1', 'ICOSLG', 'SPTA1', 'IFNG', 'CTNNB1', 'TNFSF18', 'CD244', 'RASAL3', 'RC3H1', 'CD86', 'GPAM', 'TNFRSF21', 'SOS1', 'IL1B', 'IDO1', 'LILRB2', 'VCAM1', 'CARD11', 'NCK2', 'DLG1', 'SPN', 'NCKAP1L', 'CCDC88B', 'PTPRC']
GO_HORMONE_MEDIATED_SIGNALING_PATHWAY	0.764147	0.738994	0.785714	29	['RHOXF1', 'RARG', 'SSTR4', 'NR1D1', 'NR6A1', 'PGR', 'ESRRB', 'MED13', 'NR2E1', 'CTNNB1', 'RB1', 'NR5A2', 'TRIP4', 'THRAP3', 'PPARGC1B', 'NR4A3', 'RORB', 'RORC', 'LATS1', 'BRCA1', 'NR1H4', 'NCOA3', 'ARID1A', 'NR0B2', 'NR1H3', 'OR51E2', 'NCOA1', 'PRLR', 'PPARG']
GO_REGULATION_OF_LEUKOCYTE_PROLIFERATION	0.780797	0.789308	0.731092	37	['WNT3A', 'LILRB2', 'SOS1', 'NCKAP1L', 'PTPN22', 'TMIGD2', 'SPN', 'CD1D', 'DLG1', 'VCAM1', 'SYK', 'CD244', 'HLA-DRB1', 'PKN1', 'PDE5A', 'TLR4', 'SOX11', 'CD6', 'CARD11', 'RASAL3', 'NCK2', 'IL1B', 'IDO1', 'FOXP3', 'EFNB1', 'AHR', 'CCDC88B', 'IL3', 'TNFSF18', 'CD300A', 'PTPN6', 'LILRB1', 'IL12B', 'IL13', 'SLC39A10', 'SPTA1', 'SFTPD']
GO_ATPASE_BINDING	0.772932	0.737736	0.7493	14	['SLC26A9', 'TRPC6', 'ABCA1', 'ATP6V1G3', 'ADCY10', 'USP25', 'TOR1AIP1', 'DNAJB1', 'RDX', 'ANK1', 'WFS1', 'ANK2', 'LCK', 'ESR1']
GO_REGULATION_OF_LEUKOCYTE_PROLIFERATION	0.794995	0.716352	0.736695	45	['TICAM1', 'SOX11', 'PTPRC', 'SLC39A10', 'INPP5D', 'ICOSLG', 'CCDC88B', 'RC3H1', 'TNFSF18', 'EFNB1', 'TNFSF4', 'PTPN22', 'IL1B', 'LILRB1', 'CTNNB1', 'ATM', 'CD1D', 'PTPN6', 'NCK2', 'TNFRSF21', 'IL12B', 'IFNG', 'RASAL3', 'SPTA1', 'FOXP3', 'PKN1', 'TMIGD2', 'SFTPD', 'CD86', 'CARD11', 'IL5', 'CD244', 'VAV3', 'HLA-DRB1', 'MNDA', 'LILRB2', 'SPN', 'TCF3', 'DLG1', 'PDE5A', 'IL3', 'WNT3A', 'VCAM1', 'CD30…
GO_HORMONE_MEDIATED_SIGNALING_PATHWAY	0.779469	0.734591	0.721289	39	['NR4A2', 'NR1D1', 'RARG', 'NR0B1', 'LHCGR', 'NR3C2', 'NR1H4', 'NR1H3', 'NR3C1', 'ARID1A', 'HNF4G', 'ESR2', 'PPARG', 'FSHR', 'RORB', 'NCOA3', 'LATS1', 'RBFOX2', 'SSTR1', 'CRHBP', 'NR1D2', 'TRIP4', 'NR6A1', 'PAQR5', 'LEF1', 'NEDD4', 'NR4A3', 'NR2E1', 'PPARGC1A', 'RORC', 'DDX54', 'NKX3-1', 'MED14', 'JAK2', 'SSTR5', 'RB1', 'CTNNB1', 'MED13', 'PGR']
GO_HORMONE_MEDIATED_SIGNALING_PATHWAY	0.806537	0.768553	0.728291	42	['GHSR', 'ESR2', 'FSHR', 'THRB', 'ESRRG', 'HNF4G', 'LATS1', 'BRCA1', 'RORC', 'MED14', 'RHOXF1', 'ESRRB', 'PPARGC1A', 'NR1H4', 'NR0B2', 'SAFB', 'NR1D1', 'JAK2', 'SSTR4', 'ARID1A', 'NR3C1', 'PRLR', 'BMP7', 'RARG', 'LEF1', 'SSTR3', 'UBR5', 'HNF4A', 'PPARG', 'NCOA1', 'NR3C2', 'NR4A3', 'TRIP4', 'PGR', 'MED13', 'CTNNB1', 'NUP62', 'NCOA4', 'LHCGR', 'NR2E1', 'NKX3-1', 'OR51E2']
GO_HORMONE_MEDIATED_SIGNALING_PATHWAY	0.791113	0.769182	0.732493	39	['RBFOX2', 'UBR5', 'NR1H4', 'PPARGC1B', 'ARID1A', 'SSTR5', 'LATS1', 'NR1D2', 'NR5A2', 'LHCGR', 'NR0B1', 'NKX3-1', 'NR4A3', 'CTNNB1', 'HNF4G', 'DDX54', 'SAFB', 'CRHBP', 'BRCA1', 'LEF1', 'NUP62', 'PRLR', 'OR51E2', 'NR2E1', 'NCOA3', 'NR1H3', 'BMP7', 'NR0B2', 'PMEPA1', 'ESRRB', 'THRB', 'MED13', 'PGR', 'NCOA1', 'NR2F1', 'FSHR', 'NEDD4', 'RHOXF1', 'RB1']
GO_HORMONE_MEDIATED_SIGNALING_PATHWAY	0.791828	0.743396	0.711485	52	['NR1H3', 'PRLR', 'NR1D1', 'CRHBP', 'CTNNB1', 'GHSR', 'PMEPA1', 'PADI2', 'NCOA1', 'ESR1', 'SAFB', 'SSTR4', 'HNF4G', 'ESRRG', 'PPARG', 'PGR', 'ESRRB', 'NR3C2', 'MED24', 'NR4A3', 'PPARGC1B', 'THRAP3', 'NR2F1', 'NUP62', 'NR1H4', 'NR1D2', 'PPARGC1A', 'RORC', 'NCOA4', 'ESR2', 'NKX3-1', 'UBR5', 'TRIP4', 'LATS1', 'DDX54', 'HNF4A', 'LHCGR', 'ARID1A', 'SSTR3', 'JAK2', 'MED13', 'RBM14', 'RHOXF1', 'FSHR', '…
GO_HORMONE_MEDIATED_SIGNALING_PATHWAY	0.809091	0.760377	0.7507	45	['THRAP3', 'NCOA1', 'NR1D1', 'RHOXF1', 'BRCA1', 'UBR5', 'NR4A3', 'HNF4G', 'FSHR', 'HNF4A', 'RBM14', 'SSTR5', 'NR0B1', 'PGR', 'MED24', 'NR1D2', 'MED13', 'NR0B2', 'BMP7', 'JAK2', 'NR1H4', 'THRB', 'RBFOX2', 'NR1H3', 'NR2E1', 'NKX3-1', 'NCOA3', 'PPARGC1B', 'TRIP4', 'LEF1', 'PAQR5', 'RORB', 'NR5A2', 'PADI2', 'DDX54', 'OR51E2', 'LATS1', 'NR3C2', 'PRLR', 'SSTR4', 'RB1', 'ESR2', 'CRHBP', 'PMEPA1', 'ESRRB…
GO_ATPASE_BINDING	0.761696	0.724528	0.7493	14	['USP25', 'ANK1', 'TRPC6', 'LCK', 'ADCY10', 'SLC26A9', 'TOR1AIP1', 'NUFIP1', 'ANK2', 'HRC', 'RDX', 'ABCA1', 'DNAJB1', 'WFS1']
GO_REGULATION_OF_LEUKOCYTE_PROLIFERATION	0.740552	0.728302	0.701681	25	['AHR', 'CD1D', 'VCAM1', 'MNDA', 'RC3H1', 'FOXP3', 'SOX11', 'GPAM', 'ANXA1', 'IL13', 'PKN1', 'WNT3A', 'ICOSLG', 'IL12B', 'SPTA1', 'HLA-DRB1', 'TMIGD2', 'SPN', 'IDO1', 'CHRNB2', 'INPP5D', 'CARD11', 'IL2', 'IL5', 'NCK2']
GO_REGULATION_OF_LEUKOCYTE_PROLIFERATION	0.797549	0.745912	0.705882	40	['FOXP3', 'IL5', 'SOX11', 'ICOSLG', 'SPTA1', 'MNDA', 'IL1B', 'IDO1', 'PTPRC', 'RC3H1', 'VAV3', 'CD244', 'MAD1L1', 'NCKAP1L', 'PTPN22', 'LILRB2', 'CLEC4G', 'HHLA2', 'IL3', 'SLC39A10', 'AHR', 'IL2', 'CD1D', 'LILRB1', 'VCAM1', 'PTPN6', 'GPAM', 'TNFRSF21', 'TLR4', 'TNFSF18', 'WNT3A', 'CTNNB1', 'IFNG', 'CD300A', 'SFTPD', 'TCF3', 'DLG1', 'TMIGD2', 'CCDC88B', 'IL12B']
GO_ATPASE_BINDING	0.755669	0.716981	0.712885	13	['ADCY10', 'ANK1', 'ATP6V0A2', 'ATP6V1G3', 'USP25', 'RDX', 'TRPC6', 'LCK', 'ANK2', 'SLC26A9', 'ATP6V0A4', 'WFS1', 'DNAJB1']
GO_REGULATION_OF_LEUKOCYTE_PROLIFERATION	0.824004	0.803774	0.704482	47	['CCDC88B', 'EFNB1', 'MAD1L1', 'LILRB2', 'SFTPD', 'PKN1', 'HLA-DRB1', 'CARD11', 'TNFRSF21', 'AHR', 'SPN', 'IDO1', 'HHLA2', 'IL3', 'TICAM1', 'NCKAP1L', 'SOX11', 'PRDM1', 'IL5', 'CD86', 'DLG1', 'WNT3A', 'VCAM1', 'ANXA1', 'TMIGD2', 'PTPN6', 'CD1D', 'TLR4', 'CTNNB1', 'IL12B', 'ATM', 'LILRB1', 'PDE5A', 'CD244', 'IL2', 'SLC39A10', 'SOS1', 'SYK', 'FOXP3', 'MNDA', 'SPTA1', 'CHRNB2', 'IL1B', 'IL13', 'INPP…
GO_HORMONE_MEDIATED_SIGNALING_PATHWAY	0.801328	0.745912	0.761905	52	['NEDD4', 'MED13', 'PRLR', 'TRIP4', 'PADI2', 'NR1D2', 'RBFOX2', 'LEF1', 'SSTR3', 'NR5A2', 'HNF4A', 'UBR5', 'LATS1', 'PAQR5', 'CTNNB1', 'NCOA4', 'THRAP3', 'SSTR4', 'CRHBP', 'NCOA3', 'NR4A3', 'MED14', 'PPARGC1A', 'BRCA1', 'NUP62', 'NR2E1', 'HNF4G', 'RARG', 'NR2F1', 'DDX54', 'NR3C1', 'ESR2', 'NR1D1', 'SAFB', 'ESRRG', 'NR4A2', 'SSTR1', 'ARID1A', 'RB1', 'PMEPA1', 'RORC', 'ESRRB', 'SSTR5', 'JAK2', 'NR1…
GO_ATPASE_BINDING	0.762206	0.764151	0.705882	15	['WFS1', 'SLC26A9', 'TOR1AIP1', 'PGR', 'ANK1', 'HRC', 'ATP6V1G3', 'ADCY10', 'ESR1', 'USP25', 'RDX', 'ABCA1', 'ATP6V0A4', 'LCK', 'TRPC6']
GO_REGULATION_OF_LEUKOCYTE_PROLIFERATION	0.794995	0.703774	0.729692	45	['FOXP3', 'IL3', 'VCAM1', 'IFNG', 'NCKAP1L', 'TNFSF18', 'ICOSLG', 'CD244', 'SLC39A10', 'CD1D', 'TMIGD2', 'IDO1', 'MNDA', 'TNFRSF21', 'AHR', 'WNT3A', 'MAD1L1', 'CD6', 'CCDC88B', 'INPP5D', 'LILRB2', 'EFNB1', 'IL2', 'PTPRC', 'GPAM', 'PTPN6', 'PDE5A', 'SOS1', 'TNFSF4', 'VAV3', 'SOX11', 'SFTPD', 'TLR4', 'HLA-DRB1', 'RC3H1', 'IL5', 'CTNNB1', 'NCK2', 'SPN', 'IL12B', 'IL1B', 'ANXA1', 'PTPN22', 'SPTA1', '…
GO_REGULATION_OF_T_CELL_PROLIFERATION	0.76905	0.764151	0.759104	24	['CD6', 'ERBB2', 'TNFSF4', 'RASAL3', 'CARD11', 'PDE5A', 'CCDC88B', 'PTPN6', 'CD244', 'TNFRSF21', 'IL12B', 'SFTPD', 'SPTA1', 'IL1B', 'CTNNB1', 'TNFSF18', 'HLA-DRB1', 'IDO1', 'SOS1', 'ANXA1', 'VCAM1', 'HHLA2', 'DLG1', 'FOXP3']
GO_REGULATION_OF_LEUKOCYTE_PROLIFERATION	0.813585	0.772327	0.728291	45	['PKN1', 'WNT3A', 'CD244', 'TICAM1', 'SPTA1', 'CD86', 'SPN', 'IL13', 'PTPN6', 'AHR', 'VAV3', 'TNFSF18', 'INPP5D', 'CD300A', 'ERBB2', 'TNFRSF21', 'CCDC88B', 'VCAM1', 'NCKAP1L', 'ICOSLG', 'CD1D', 'FOXP3', 'SFTPD', 'IFNG', 'PRDM1', 'DLG1', 'IL1B', 'EFNB1', 'MAD1L1', 'SOS1', 'ANXA1', 'CARD11', 'SOX11', 'GPAM', 'RASAL3', 'ATM', 'RC3H1', 'LILRB2', 'IDO1', 'CHRNB2', 'SYK', 'LILRB1', 'TCF3', 'PDE5A', 'IL…
GO_ATPASE_BINDING	0.756895	0.774214	0.722689	13	['TOR1AIP1', 'ADCY10', 'DNAJB1', 'ANK1', 'ABCA1', 'HRC', 'ANK2', 'LCK', 'SLC26A9', 'TRPC6', 'WFS1', 'ATP6V0A4', 'PGR']
GO_ATPASE_BINDING	0.737487	0.789308	0.714286	13	['HRC', 'WFS1', 'TOR1AIP1', 'ATP6V0A4', 'PGR', 'NUFIP1', 'LCK', 'ABCA1', 'ESR1', 'ATP6V0A2', 'RDX', 'ADCY10', 'ANK1']
GO_HORMONE_MEDIATED_SIGNALING_PATHWAY	0.819203	0.754717	0.707283	55	['NR1H4', 'RHOXF1', 'MED13', 'SSTR1', 'PGR', 'NR4A3', 'PPARGC1A', 'NCOA4', 'RORB', 'NCOA1', 'PMEPA1', 'PRLR', 'NR2F1', 'NEDD4', 'ESR2', 'OR51E2', 'JAK2', 'NR3C1', 'HNF4A', 'PADI2', 'TRIP4', 'BRCA1', 'NR4A2', 'PPARGC1B', 'PPARG', 'UBR5', 'SSTR3', 'PAQR5', 'LHCGR', 'NR1D1', 'THRAP3', 'NR3C2', 'CRHBP', 'NKX3-1', 'ESR1', 'RARG', 'HNF4G', 'RB1', 'SSTR4', 'SSTR5', 'CTNNB1', 'ESRRG', 'MED24', 'ESRRB', '…
GO_REGULATION_OF_LEUKOCYTE_PROLIFERATION	0.778345	0.728302	0.738095	36	['IL13', 'GPAM', 'ICOSLG', 'AHR', 'TMIGD2', 'PTPN6', 'TNFSF4', 'CD244', 'PDE5A', 'PRDM1', 'SPN', 'RASAL3', 'ATM', 'SOS1', 'TICAM1', 'LILRB2', 'CARD11', 'EFNB1', 'CCDC88B', 'IL5', 'LILRB1', 'VAV3', 'FOXP3', 'TNFSF18', 'PKN1', 'ERBB2', 'HLA-DRB1', 'MAD1L1', 'IL1B', 'ANXA1', 'IDO1', 'NCK2', 'NCKAP1L', 'PTPRC', 'VCAM1', 'SOX11']
GO_REGULATION_OF_LEUKOCYTE_PROLIFERATION	0.810623	0.755346	0.712885	51	['GPAM', 'ERBB2', 'MNDA', 'IDO1', 'ATM', 'CCDC88B', 'PRDM1', 'VAV3', 'TICAM1', 'PDE5A', 'CD6', 'PTPRC', 'CD244', 'SLC39A10', 'TNFRSF21', 'WNT3A', 'IL5', 'CARD11', 'FOXP3', 'SOS1', 'HHLA2', 'VCAM1', 'NCKAP1L', 'RC3H1', 'PKN1', 'TLR4', 'IL12B', 'IL13', 'AHR', 'HLA-DRB1', 'CLEC4G', 'TMIGD2', 'SFTPD', 'CD300A', 'TCF3', 'CHRNB2', 'SOX11', 'SPN', 'TNFSF4', 'IL3', 'IFNG', 'CTNNB1', 'ICOSLG', 'LILRB1', '…
GO_ATPASE_BINDING	0.781103	0.8	0.714286	14	['PGR', 'WFS1', 'DNAJB1', 'TOR1AIP1', 'TRPC6', 'ESR1', 'NUFIP1', 'SLC26A9', 'ADCY10', 'ABCA1', 'USP25', 'ANK2', 'LCK', 'ANK1']
GO_REGULATION_OF_T_CELL_PROLIFERATION	0.759142	0.736478	0.72549	29	['NCK2', 'CD86', 'NCKAP1L', 'CD244', 'PTPN6', 'DLG1', 'CD1D', 'ICOSLG', 'IL1B', 'CARD11', 'VCAM1', 'ANXA1', 'SPN', 'SOS1', 'TNFRSF21', 'RASAL3', 'HHLA2', 'RC3H1', 'LILRB2', 'CLEC4G', 'TNFSF18', 'SPTA1', 'EFNB1', 'CCDC88B', 'ERBB2', 'FOXP3', 'CTNNB1', 'SFTPD', 'MAD1L1']
GO_ATPASE_BINDING	0.777017	0.716981	0.704482	15	['ABCA1', 'ANK2', 'DNAJB1', 'ESR1', 'ANK1', 'NUFIP1', 'SLC26A9', 'ATP6V0A2', 'HRC', 'TRPC6', 'LCK', 'WFS1', 'ADCY10', 'USP25', 'ATP6V1G3']
GO_REGULATION_OF_LEUKOCYTE_PROLIFERATION	0.772727	0.737107	0.707283	30	['LILRB2', 'IL13', 'PTPN6', 'PRDM1', 'RC3H1', 'TICAM1', 'MNDA', 'TCF3', 'CD300A', 'SYK', 'CD244', 'SFTPD', 'RASAL3', 'ANXA1', 'TNFRSF21', 'SOS1', 'CARD11', 'SLC39A10', 'ATM', 'IFNG', 'HHLA2', 'FOXP3', 'SPTA1', 'CD1D', 'ICOSLG', 'TMIGD2', 'DLG1', 'VAV3', 'WNT3A', 'IL12B']
GO_REGULATION_OF_LEUKOCYTE_PROLIFERATION	0.793156	0.73522	0.707283	38	['LILRB2', 'PKN1', 'ANXA1', 'IL12B', 'VCAM1', 'DLG1', 'MNDA', 'IL5', 'NCK2', 'TNFSF4', 'GPAM', 'MAD1L1', 'SPTA1', 'CD86', 'IL3', 'IL13', 'RASAL3', 'IL1B', 'IL2', 'CD6', 'SFTPD', 'TNFSF18', 'NCKAP1L', 'LILRB1', 'SLC39A10', 'CARD11', 'HHLA2', 'ICOSLG', 'TNFRSF21', 'SYK', 'HLA-DRB1', 'IDO1', 'FOXP3', 'CLEC4G', 'TLR4', 'PTPRC', 'IFNG', 'PTPN22']
GO_HORMONE_MEDIATED_SIGNALING_PATHWAY	0.791216	0.741509	0.719888	33	['NR1H4', 'OR51E2', 'PMEPA1', 'ESRRG', 'NR0B1', 'CRHBP', 'NR6A1', 'JAK2', 'NR2E1', 'MED14', 'MED13', 'DDX54', 'PPARGC1A', 'TRIP4', 'ESR2', 'RBM14', 'MED24', 'NR0B2', 'NR4A3', 'NKX3-1', 'NCOA1', 'ESRRB', 'BMP7', 'NR3C2', 'RB1', 'LATS1', 'CTNNB1', 'NR1D2', 'ARID1A', 'PPARG', 'HNF4G', 'PGR', 'RORB']
GO_REGULATION_OF_LEUKOCYTE_PROLIFERATION	0.787028	0.764151	0.735294	44	['IL3', 'IDO1', 'CD244', 'ATM', 'CARD11', 'TMIGD2', 'WNT3A', 'AHR', 'IL13', 'LILRB2', 'PTPRC', 'TNFRSF21', 'PTPN6', 'HHLA2', 'TNFSF18', 'IL12B', 'EFNB1', 'SLC39A10', 'IL2', 'MAD1L1', 'PTPN22', 'SFTPD', 'CTNNB1', 'INPP5D', 'RC3H1', 'PRDM1', 'CCDC88B', 'TNFSF4', 'CD86', 'IL1B', 'MNDA', 'SOS1', 'PDE5A', 'DLG1', 'NCKAP1L', 'TICAM1', 'FOXP3', 'HLA-DRB1', 'PKN1', 'VCAM1', 'ERBB2', 'ANXA1', 'CD300A', 'G…
GO_REGULATION_OF_T_CELL_PROLIFERATION	0.764964	0.759119	0.705882	21	['IDO1', 'NCKAP1L', 'CTNNB1', 'CARD11', 'GPAM', 'CD1D', 'ICOSLG', 'FOXP3', 'HHLA2', 'RASAL3', 'CCDC88B', 'IL2', 'PTPN6', 'SPTA1', 'SOS1', 'VCAM1', 'EFNB1', 'IL1B', 'DLG1', 'IFNG', 'PTPRC']
GO_REGULATION_OF_LEUKOCYTE_PROLIFERATION	0.793156	0.768553	0.72409	36	['TMIGD2', 'DLG1', 'MNDA', 'TNFRSF21', 'HLA-DRB1', 'TNFSF18', 'ANXA1', 'NCKAP1L', 'SPN', 'PTPN22', 'VCAM1', 'IL13', 'TCF3', 'IL5', 'VAV3', 'HHLA2', 'SOS1', 'IDO1', 'CTNNB1', 'ATM', 'EFNB1', 'SPTA1', 'CD86', 'PDE5A', 'GPAM', 'CD300A', 'PKN1', 'CARD11', 'WNT3A', 'IL12B', 'IL3', 'CCDC88B', 'PRDM1', 'NCK2', 'LILRB2', 'RC3H1']
GO_HORMONE_MEDIATED_SIGNALING_PATHWAY	0.789581	0.750943	0.736695	48	['NUP62', 'NR1D1', 'NR1H3', 'NCOA1', 'JAK2', 'OR51E2', 'SSTR5', 'FSHR', 'MED14', 'PADI2', 'RARG', 'BMP7', 'ESRRG', 'NR4A2', 'MED24', 'NR6A1', 'SSTR4', 'NR2F1', 'RHOXF1', 'ESR1', 'RBFOX2', 'HNF4A', 'HNF4G', 'CTNNB1', 'PMEPA1', 'NR4A3', 'PPARG', 'NEDD4', 'NR1D2', 'THRAP3', 'NR3C1', 'PGR', 'NCOA4', 'SAFB', 'GHSR', 'PRLR', 'PPARGC1A', 'BRCA1', 'ESR2', 'NR5A2', 'NKX3-1', 'CRHBP', 'LHCGR', 'THRB', 'ESR…
GO_HORMONE_MEDIATED_SIGNALING_PATHWAY	0.799081	0.740881	0.721289	37	['PAQR5', 'NEDD4', 'HNF4A', 'PPARGC1A', 'RORB', 'LATS1', 'RBM14', 'ARID1A', 'ESRRG', 'CRHBP', 'LHCGR', 'NR6A1', 'NR4A2', 'FSHR', 'SAFB', 'PADI2', 'NR1H3', 'NR1D1', 'MED13', 'NCOA4', 'SSTR3', 'SSTR1', 'THRAP3', 'ESRRB', 'NUP62', 'MED24', 'JAK2', 'NR2F1', 'PGR', 'HNF4G', 'GHSR', 'NR2E1', 'NR3C1', 'PPARG', 'NCOA1', 'NR1D2', 'CTNNB1']
GO_REGULATION_OF_LEUKOCYTE_PROLIFERATION	0.804086	0.793711	0.757703	50	['SLC39A10', 'TCF3', 'AHR', 'TICAM1', 'SOS1', 'HHLA2', 'CARD11', 'CTNNB1', 'NCK2', 'ATM', 'WNT3A', 'SPTA1', 'CD86', 'TNFRSF21', 'IL12B', 'IDO1', 'SFTPD', 'MAD1L1', 'PKN1', 'ERBB2', 'IL3', 'GPAM', 'EFNB1', 'IL1B', 'VCAM1', 'NCKAP1L', 'FOXP3', 'CLEC4G', 'MNDA', 'CHRNB2', 'CD6', 'CD244', 'TMIGD2', 'RC3H1', 'DLG1', 'IL2', 'IL13', 'IFNG', 'PDE5A', 'SPN', 'VAV3', 'LILRB1', 'PTPN6', 'SOX11', 'PTPN22', '…
GO_REGULATION_OF_LEUKOCYTE_PROLIFERATION	0.798774	0.764151	0.712885	51	['CTNNB1', 'WNT3A', 'ANXA1', 'VCAM1', 'CLEC4G', 'ATM', 'TNFRSF21', 'IL13', 'INPP5D', 'SPTA1', 'IL5', 'SOX11', 'TCF3', 'TLR4', 'CARD11', 'CCDC88B', 'PTPN6', 'SLC39A10', 'PRDM1', 'CHRNB2', 'EFNB1', 'NCK2', 'SPN', 'PTPN22', 'CD6', 'AHR', 'TNFSF18', 'SYK', 'CD244', 'HHLA2', 'SOS1', 'PTPRC', 'LILRB1', 'IL2', 'CD300A', 'RASAL3', 'FOXP3', 'MNDA', 'IL12B', 'GPAM', 'TICAM1', 'DLG1', 'SFTPD', 'PDE5A', 'IFN…
GO_REGULATION_OF_LEUKOCYTE_PROLIFERATION	0.8143	0.709434	0.704482	41	['LILRB2', 'IL2', 'ANXA1', 'SOX11', 'HHLA2', 'SLC39A10', 'VCAM1', 'CD300A', 'CD244', 'CLEC4G', 'MNDA', 'IL1B', 'SPTA1', 'CARD11', 'TNFRSF21', 'SPN', 'CD86', 'TMIGD2', 'CCDC88B', 'SFTPD', 'MAD1L1', 'VAV3', 'HLA-DRB1', 'CD6', 'EFNB1', 'IDO1', 'PTPN6', 'SYK', 'TNFSF18', 'IL12B', 'IL3', 'NCK2', 'WNT3A', 'LILRB1', 'RC3H1', 'SOS1', 'TCF3', 'CTNNB1', 'PTPRC', 'ATM', 'IL5']
GO_HORMONE_MEDIATED_SIGNALING_PATHWAY	0.82288	0.732075	0.721289	48	['RORB', 'PPARG', 'RBFOX2', 'ESR2', 'HNF4G', 'MED13', 'LHCGR', 'FSHR', 'GHSR', 'BMP7', 'NR1H4', 'LEF1', 'NR1H3', 'PMEPA1', 'RHOXF1', 'RB1', 'NR0B2', 'PPARGC1B', 'NR6A1', 'JAK2', 'MED24', 'NR5A2', 'SAFB', 'RORC', 'NR3C2', 'UBR5', 'NR1D2', 'THRAP3', 'NR2F1', 'NKX3-1', 'NR3C1', 'SSTR3', 'PADI2', 'NR0B1', 'PGR', 'HNF4A', 'NR1D1', 'RBM14', 'ESRRG', 'ESR1', 'NUP62', 'PRLR', 'DDX54', 'NR4A3', 'ARID1A', …
GO_REGULATION_OF_T_CELL_PROLIFERATION	0.79428	0.79434	0.703081	24	['SOS1', 'DLG1', 'CTNNB1', 'CD86', 'SYK', 'SFTPD', 'NCKAP1L', 'TNFSF4', 'FOXP3', 'TNFRSF21', 'HLA-DRB1', 'CD6', 'IFNG', 'IL1B', 'CARD11', 'IDO1', 'CCDC88B', 'SPN', 'PTPN6', 'ANXA1', 'HHLA2', 'LILRB1', 'MAD1L1', 'RC3H1']
GO_REGULATION_OF_LEUKOCYTE_PROLIFERATION	0.806129	0.808176	0.733894	49	['SOS1', 'CD244', 'SPN', 'LILRB2', 'INPP5D', 'EFNB1', 'TCF3', 'NCKAP1L', 'MNDA', 'IL5', 'IL12B', 'SLC39A10', 'SFTPD', 'CD1D', 'SPTA1', 'ATM', 'PRDM1', 'VAV3', 'CARD11', 'CD300A', 'PTPN22', 'GPAM', 'IDO1', 'TLR4', 'MAD1L1', 'IL13', 'DLG1', 'AHR', 'PTPRC', 'RASAL3', 'TNFSF18', 'TICAM1', 'TNFSF4', 'PTPN6', 'VCAM1', 'ICOSLG', 'ANXA1', 'HHLA2', 'TNFRSF21', 'CTNNB1', 'IL1B', 'LILRB1', 'ERBB2', 'TMIGD2'…
GO_REGULATION_OF_LEUKOCYTE_PROLIFERATION	0.791828	0.762264	0.72409	39	['LILRB2', 'IL2', 'IDO1', 'FOXP3', 'VAV3', 'ATM', 'PDE5A', 'VCAM1', 'TNFRSF21', 'MNDA', 'CHRNB2', 'WNT3A', 'PTPN6', 'CTNNB1', 'DLG1', 'SPTA1', 'IL13', 'ANXA1', 'MAD1L1', 'PKN1', 'TNFSF18', 'SLC39A10', 'TMIGD2', 'GPAM', 'HHLA2', 'AHR', 'SFTPD', 'TCF3', 'CD86', 'ICOSLG', 'NCK2', 'TLR4', 'IL5', 'PTPN22', 'SOS1', 'CLEC4G', 'RASAL3', 'CARD11', 'PTPRC']
GO_REGULATION_OF_T_CELL_PROLIFERATION	0.78478	0.825786	0.701681	28	['MAD1L1', 'LILRB1', 'PDE5A', 'CD244', 'SFTPD', 'SPN', 'TNFSF4', 'PTPN6', 'ANXA1', 'CTNNB1', 'IL12B', 'IDO1', 'GPAM', 'ICOSLG', 'DLG1', 'SOS1', 'FOXP3', 'VCAM1', 'CARD11', 'IL1B', 'CD1D', 'TNFSF18', 'NCKAP1L', 'TNFRSF21', 'IL2', 'EFNB1', 'PTPRC', 'TMIGD2']
GO_REGULATION_OF_LEUKOCYTE_PROLIFERATION	0.802758	0.808805	0.708683	49	['VCAM1', 'SOS1', 'LILRB2', 'PDE5A', 'CD1D', 'PKN1', 'TNFRSF21', 'PRDM1', 'LILRB1', 'PTPRC', 'SYK', 'IFNG', 'SLC39A10', 'TNFSF18', 'CD6', 'TCF3', 'MNDA', 'SPTA1', 'IL3', 'SOX11', 'CD86', 'IL12B', 'TNFSF4', 'IL13', 'PTPN6', 'RASAL3', 'IDO1', 'HLA-DRB1', 'CARD11', 'CD244', 'IL1B', 'CHRNB2', 'TICAM1', 'DLG1', 'INPP5D', 'ATM', 'EFNB1', 'TLR4', 'MAD1L1', 'CTNNB1', 'IL2', 'ERBB2', 'CD300A', 'SPN', 'CCD…
GO_ATPASE_BINDING	0.746782	0.786792	0.735294	15	['ATP6V0A4', 'ADCY10', 'SLC26A9', 'ANK1', 'ANK2', 'NUFIP1', 'TOR1AIP1', 'RDX', 'ATP6V1G3', 'PGR', 'LCK', 'USP25', 'WFS1', 'HRC', 'DNAJB1']
GO_HORMONE_MEDIATED_SIGNALING_PATHWAY	0.807457	0.731447	0.708683	37	['NR1D1', 'THRAP3', 'NR4A3', 'NKX3-1', 'FSHR', 'NCOA4', 'NEDD4', 'THRB', 'PGR', 'SSTR5', 'NR0B2', 'NR2E1', 'MED13', 'NR1D2', 'RORC', 'CRHBP', 'RORB', 'RBM14', 'HNF4G', 'ESRRB', 'SSTR3', 'CTNNB1', 'SAFB', 'TRIP4', 'NR1H3', 'HNF4A', 'ESRRG', 'OR51E2', 'RB1', 'RBFOX2', 'NR3C1', 'ESR1', 'NR5A2', 'MED24', 'PPARG', 'JAK2', 'NCOA3']
GO_REGULATION_OF_LEUKOCYTE_PROLIFERATION	0.797446	0.766038	0.711485	48	['ICOSLG', 'GPAM', 'MAD1L1', 'ATM', 'EFNB1', 'CLEC4G', 'RASAL3', 'CD6', 'PTPN6', 'SLC39A10', 'SOS1', 'CD300A', 'IL5', 'CCDC88B', 'HLA-DRB1', 'IL3', 'TNFSF4', 'NCK2', 'IL2', 'HHLA2', 'DLG1', 'SPN', 'IL1B', 'PRDM1', 'CD86', 'SFTPD', 'TICAM1', 'TCF3', 'FOXP3', 'CARD11', 'PDE5A', 'SOX11', 'WNT3A', 'TLR4', 'IDO1', 'CD244', 'TNFSF18', 'SYK', 'LILRB1', 'PTPN22', 'SPTA1', 'TNFRSF21', 'VCAM1', 'VAV3', 'TM…
GO_REGULATION_OF_LEUKOCYTE_PROLIFERATION	0.791726	0.750314	0.743697	41	['LILRB2', 'IDO1', 'PTPN22', 'DLG1', 'TNFRSF21', 'TNFSF18', 'TNFSF4', 'SOS1', 'SFTPD', 'IL1B', 'NCKAP1L', 'VAV3', 'CTNNB1', 'CD244', 'IL5', 'CD300A', 'ANXA1', 'IL2', 'PTPRC', 'INPP5D', 'CD6', 'PTPN6', 'AHR', 'IL3', 'SOX11', 'EFNB1', 'PKN1', 'LILRB1', 'SLC39A10', 'IL12B', 'MAD1L1', 'RASAL3', 'TLR4', 'SPTA1', 'MNDA', 'RC3H1', 'PRDM1', 'PDE5A', 'VCAM1', 'WNT3A', 'SPN']
GO_REGULATION_OF_LEUKOCYTE_PROLIFERATION	0.808069	0.818868	0.72549	44	['PTPN6', 'MNDA', 'ERBB2', 'INPP5D', 'PKN1', 'HLA-DRB1', 'ANXA1', 'CD6', 'SLC39A10', 'ICOSLG', 'PRDM1', 'IL1B', 'IDO1', 'PTPRC', 'TNFSF18', 'SOX11', 'SFTPD', 'SOS1', 'MAD1L1', 'CD1D', 'EFNB1', 'IFNG', 'IL13', 'TCF3', 'CHRNB2', 'ATM', 'VCAM1', 'CCDC88B', 'WNT3A', 'IL3', 'RASAL3', 'CD244', 'SPTA1', 'AHR', 'CTNNB1', 'LILRB2', 'DLG1', 'CD300A', 'TNFSF4', 'NCK2', 'SPN', 'LILRB1', 'IL5', 'RC3H1']
GO_REGULATION_OF_LEUKOCYTE_PROLIFERATION	0.8143	0.827044	0.715686	50	['IDO1', 'DLG1', 'ERBB2', 'PKN1', 'HLA-DRB1', 'IL12B', 'CD300A', 'IL5', 'IL2', 'EFNB1', 'PTPN22', 'MNDA', 'PTPRC', 'INPP5D', 'NCKAP1L', 'IL1B', 'TLR4', 'SFTPD', 'NCK2', 'GPAM', 'RASAL3', 'IL13', 'IL3', 'SOX11', 'SLC39A10', 'HHLA2', 'VCAM1', 'CD6', 'RC3H1', 'TICAM1', 'CCDC88B', 'TNFSF4', 'LILRB2', 'CD86', 'FOXP3', 'PRDM1', 'TCF3', 'ANXA1', 'TNFSF18', 'SPTA1', 'MAD1L1', 'CHRNB2', 'TMIGD2', 'CD244',…
GO_ATPASE_BINDING	0.709704	0.731447	0.712885	11	['ADCY10', 'NUFIP1', 'RDX', 'DNAJB1', 'ANK1', 'PGR', 'TRPC6', 'ATP6V0A4', 'LCK', 'WFS1', 'SLC26A9']
GO_REGULATION_OF_LEUKOCYTE_PROLIFERATION	0.784372	0.736478	0.705882	37	['SFTPD', 'CD86', 'WNT3A', 'HLA-DRB1', 'ANXA1', 'RASAL3', 'CD244', 'AHR', 'RC3H1', 'MNDA', 'TCF3', 'SYK', 'IL13', 'CCDC88B', 'CARD11', 'LILRB2', 'TNFSF4', 'CD1D', 'PDE5A', 'PTPN22', 'IL3', 'ERBB2', 'SLC39A10', 'HHLA2', 'PTPN6', 'SPN', 'IDO1', 'TNFRSF21', 'VCAM1', 'SOS1', 'IL12B', 'CTNNB1', 'MAD1L1', 'IL5', 'CHRNB2', 'FOXP3', 'CD300A']
GO_HORMONE_MEDIATED_SIGNALING_PATHWAY	0.78284	0.732704	0.718487	32	['NR1H3', 'LATS1', 'NR4A2', 'CTNNB1', 'MED13', 'BRCA1', 'NR2F1', 'NR5A2', 'ESR2', 'SSTR5', 'PAQR5', 'SSTR4', 'THRAP3', 'NR6A1', 'SSTR3', 'LHCGR', 'PPARG', 'RORC', 'NR1D2', 'PGR', 'MED14', 'FSHR', 'THRB', 'NR4A3', 'ESRRB', 'NR0B1', 'JAK2', 'LEF1', 'SAFB', 'OR51E2', 'ARID1A', 'RBM14']
GO_REGULATION_OF_LEUKOCYTE_PROLIFERATION	0.80858	0.774214	0.711485	49	['IL13', 'TNFSF18', 'ANXA1', 'FOXP3', 'PTPRC', 'PTPN6', 'HLA-DRB1', 'HHLA2', 'CD244', 'TCF3', 'ATM', 'TNFRSF21', 'CD6', 'CCDC88B', 'INPP5D', 'RASAL3', 'GPAM', 'IL1B', 'SOX11', 'TMIGD2', 'MNDA', 'DLG1', 'EFNB1', 'VCAM1', 'NCK2', 'CTNNB1', 'IL2', 'CHRNB2', 'CD86', 'SPN', 'IFNG', 'IL12B', 'CLEC4G', 'CD300A', 'IL5', 'SFTPD', 'NCKAP1L', 'AHR', 'SPTA1', 'IDO1', 'PDE5A', 'WNT3A', 'ICOSLG', 'PTPN22', 'PK…
GO_REGULATION_OF_T_CELL_PROLIFERATION	0.753728	0.701887	0.712885	19	['IL12B', 'DLG1', 'CARD11', 'CD86', 'CLEC4G', 'IDO1', 'SPN', 'HLA-DRB1', 'ICOSLG', 'CCDC88B', 'ERBB2', 'VCAM1', 'FOXP3', 'PTPRC', 'IL2', 'GPAM', 'CD244', 'IL1B', 'LILRB1']
GO_HORMONE_MEDIATED_SIGNALING_PATHWAY	0.813687	0.787421	0.715686	44	['SSTR5', 'NR1H4', 'FSHR', 'ARID1A', 'NCOA3', 'MED24', 'NR3C2', 'SSTR3', 'RBFOX2', 'NR4A3', 'SAFB', 'PGR', 'CTNNB1', 'SSTR4', 'BMP7', 'RARG', 'RHOXF1', 'NR2E1', 'MED14', 'NR0B2', 'NR1D1', 'LHCGR', 'NR2F1', 'SSTR1', 'NR6A1', 'NKX3-1', 'NR0B1', 'LATS1', 'NR4A2', 'LEF1', 'NCOA4', 'DDX54', 'ESR1', 'PADI2', 'PPARGC1B', 'THRAP3', 'HNF4G', 'JAK2', 'NUP62', 'NR3C1', 'GHSR', 'ESRRG', 'NR1H3', 'NR1D2']
GO_REGULATION_OF_LEUKOCYTE_PROLIFERATION	0.773544	0.76478	0.752101	30	['IL13', 'GPAM', 'ICOSLG', 'AHR', 'TMIGD2', 'PTPN6', 'TNFSF4', 'CD244', 'PDE5A', 'PRDM1', 'SPN', 'RASAL3', 'ATM', 'SOS1', 'TICAM1', 'LILRB2', 'CARD11', 'EFNB1', 'CCDC88B', 'IL5', 'LILRB1', 'VAV3', 'FOXP3', 'TNFSF18', 'PKN1', 'ERBB2', 'HLA-DRB1', 'MAD1L1', 'IL1B', 'ANXA1']
GO_HORMONE_MEDIATED_SIGNALING_PATHWAY	0.78335	0.759748	0.72409	47	['HNF4G', 'NR2E1', 'NR6A1', 'NR1D1', 'PPARGC1A', 'NR1H4', 'NR4A3', 'RBFOX2', 'MED14', 'ARID1A', 'RORB', 'LEF1', 'NR5A2', 'NR1D2', 'RORC', 'SSTR3', 'PPARG', 'JAK2', 'RBM14', 'SAFB', 'PRLR', 'NR4A2', 'MED13', 'FSHR', 'NR2F1', 'THRAP3', 'PPARGC1B', 'NR3C2', 'CRHBP', 'SSTR1', 'RARG', 'RB1', 'NEDD4', 'NCOA4', 'NCOA1', 'PADI2', 'PGR', 'CTNNB1', 'NR3C1', 'LATS1', 'SSTR5', 'PMEPA1', 'NUP62', 'NR0B2', 'ES…
GO_HORMONE_MEDIATED_SIGNALING_PATHWAY	0.814402	0.708176	0.726891	35	['NR3C1', 'THRB', 'MED13', 'LEF1', 'NR5A2', 'CTNNB1', 'HNF4G', 'SAFB', 'THRAP3', 'NEDD4', 'SSTR4', 'NR2E1', 'NR0B1', 'NUP62', 'NKX3-1', 'NR4A2', 'BMP7', 'OR51E2', 'RBFOX2', 'NCOA1', 'PPARGC1B', 'RHOXF1', 'NCOA4', 'RORB', 'SSTR1', 'JAK2', 'RARG', 'NR1H4', 'ESRRB', 'NR1H3', 'CRHBP', 'UBR5', 'PMEPA1', 'TRIP4', 'DDX54']
GO_REGULATION_OF_LEUKOCYTE_PROLIFERATION	0.799591	0.743396	0.770308	37	['AHR', 'CD6', 'MNDA', 'TNFRSF21', 'HHLA2', 'ICOSLG', 'NCKAP1L', 'PKN1', 'IDO1', 'RC3H1', 'WNT3A', 'TNFSF18', 'MAD1L1', 'IL3', 'SYK', 'GPAM', 'PTPN6', 'CCDC88B', 'LILRB1', 'SLC39A10', 'VCAM1', 'PTPRC', 'TCF3', 'IL5', 'SPTA1', 'ATM', 'SPN', 'CD300A', 'ERBB2', 'CD1D', 'TLR4', 'PDE5A', 'SFTPD', 'IL13', 'IFNG', 'DLG1', 'SOX11']
GO_ATPASE_BINDING	0.758733	0.759748	0.704482	15	['ANK1', 'ATP6V0A4', 'ATP6V0A2', 'WFS1', 'DNAJB1', 'SLC26A9', 'ABCA1', 'ADCY10', 'NUFIP1', 'HRC', 'USP25', 'PGR', 'ANK2', 'LCK', 'TRPC6']
GO_HORMONE_MEDIATED_SIGNALING_PATHWAY	0.778243	0.755975	0.719888	52	['NEDD4', 'MED13', 'PRLR', 'TRIP4', 'PADI2', 'NR1D2', 'RBFOX2', 'LEF1', 'SSTR3', 'NR5A2', 'HNF4A', 'UBR5', 'LATS1', 'PAQR5', 'CTNNB1', 'NCOA4', 'THRAP3', 'SSTR4', 'CRHBP', 'NCOA3', 'NR4A3', 'MED14', 'PPARGC1A', 'BRCA1', 'NUP62', 'NR2E1', 'HNF4G', 'RARG', 'NR2F1', 'DDX54', 'NR3C1', 'ESR2', 'NR1D1', 'SAFB', 'ESRRG', 'NR4A2', 'SSTR1', 'ARID1A', 'RB1', 'PMEPA1', 'RORC', 'ESRRB', 'SSTR5', 'JAK2', 'NR1…
GO_REGULATION_OF_LEUKOCYTE_PROLIFERATION	0.77477	0.735849	0.733894	37	['ANXA1', 'NCK2', 'CD300A', 'WNT3A', 'AHR', 'MNDA', 'LILRB2', 'CTNNB1', 'PTPN22', 'TICAM1', 'SOX11', 'ERBB2', 'MAD1L1', 'TMIGD2', 'CLEC4G', 'TCF3', 'VCAM1', 'GPAM', 'PDE5A', 'NCKAP1L', 'SOS1', 'SLC39A10', 'CD1D', 'HHLA2', 'FOXP3', 'PRDM1', 'IL12B', 'PTPRC', 'ATM', 'CCDC88B', 'IL1B', 'DLG1', 'CD6', 'IL5', 'IL2', 'VAV3', 'IL3']
GO_REGULATION_OF_T_CELL_PROLIFERATION	0.755363	0.761635	0.718487	25	['SOS1', 'LILRB2', 'TNFRSF21', 'CD244', 'NCK2', 'SYK', 'CD1D', 'GPAM', 'LILRB1', 'RC3H1', 'PTPRC', 'ANXA1', 'SFTPD', 'CCDC88B', 'TNFSF18', 'ICOSLG', 'RASAL3', 'CD6', 'TNFSF4', 'CTNNB1', 'CARD11', 'IL12B', 'IL1B', 'DLG1', 'IFNG']
GO_REGULATION_OF_T_CELL_PROLIFERATION	0.774055	0.728302	0.721289	30	['IFNG', 'CD6', 'SYK', 'MAD1L1', 'VCAM1', 'ICOSLG', 'PDE5A', 'HLA-DRB1', 'NCKAP1L', 'CARD11', 'PTPRC', 'CCDC88B', 'ERBB2', 'SPTA1', 'IL2', 'CD86', 'TNFSF18', 'DLG1', 'TNFSF4', 'ANXA1', 'NCK2', 'CD244', 'TMIGD2', 'CD1D', 'IDO1', 'IL12B', 'LILRB1', 'SFTPD', 'SOS1', 'FOXP3']
GO_ATPASE_BINDING	0.722676	0.734591	0.712885	8	['SLC26A9', 'ESR1', 'LCK', 'RDX', 'ANK1', 'ABCA1', 'ADCY10', 'TOR1AIP1']
GO_HORMONE_MEDIATED_SIGNALING_PATHWAY	0.812768	0.737107	0.705882	34	['SSTR1', 'ESR2', 'NR6A1', 'NCOA3', 'PPARGC1A', 'FSHR', 'HNF4G', 'JAK2', 'ARID1A', 'MED13', 'NR1H4', 'PPARGC1B', 'PGR', 'NR4A2', 'NR5A2', 'UBR5', 'NR1D2', 'NCOA1', 'PADI2', 'BRCA1', 'RORB', 'THRB', 'BMP7', 'NKX3-1', 'NCOA4', 'RBM14', 'HNF4A', 'SSTR3', 'RB1', 'PAQR5', 'ESR1', 'LHCGR', 'CTNNB1', 'SAFB']
GO_REGULATION_OF_T_CELL_PROLIFERATION	0.788355	0.718868	0.719888	27	['ANXA1', 'PTPN6', 'CD86', 'HHLA2', 'NCKAP1L', 'SYK', 'MAD1L1', 'PTPRC', 'CTNNB1', 'CARD11', 'TNFRSF21', 'SFTPD', 'SOS1', 'RC3H1', 'DLG1', 'RASAL3', 'LILRB2', 'VCAM1', 'LILRB1', 'GPAM', 'SPN', 'NCK2', 'FOXP3', 'IFNG', 'IL12B', 'TMIGD2', 'IDO1']
GO_REGULATION_OF_LEUKOCYTE_PROLIFERATION	0.780184	0.728302	0.752101	36	['VAV3', 'DLG1', 'IL12B', 'SYK', 'HLA-DRB1', 'IL5', 'PRDM1', 'PTPRC', 'SLC39A10', 'SFTPD', 'NCKAP1L', 'PKN1', 'CD244', 'PDE5A', 'AHR', 'MNDA', 'PTPN6', 'SPTA1', 'TICAM1', 'HHLA2', 'ANXA1', 'SOS1', 'ICOSLG', 'CHRNB2', 'TMIGD2', 'IL3', 'CTNNB1', 'EFNB1', 'RC3H1', 'IL13', 'FOXP3', 'VCAM1', 'LILRB2', 'CCDC88B', 'IL2', 'SPN']
GO_REGULATION_OF_LEUKOCYTE_PROLIFERATION	0.817263	0.736478	0.768908	42	['MNDA', 'FOXP3', 'IDO1', 'CD6', 'PTPRC', 'ERBB2', 'SFTPD', 'MAD1L1', 'CD244', 'TNFSF18', 'IL13', 'NCK2', 'CHRNB2', 'IL1B', 'VCAM1', 'NCKAP1L', 'PRDM1', 'LILRB2', 'LILRB1', 'PKN1', 'GPAM', 'RASAL3', 'AHR', 'PTPN6', 'TLR4', 'PTPN22', 'SPTA1', 'PDE5A', 'CTNNB1', 'IL3', 'CD86', 'EFNB1', 'ANXA1', 'IL5', 'IL12B', 'TMIGD2', 'DLG1', 'SOS1', 'HHLA2', 'CARD11', 'ICOSLG', 'TICAM1']
GO_HORMONE_MEDIATED_SIGNALING_PATHWAY	0.806027	0.754717	0.719888	51	['NR1H4', 'NR0B1', 'BRCA1', 'NR2F1', 'UBR5', 'NR1D1', 'RORC', 'FSHR', 'TRIP4', 'SSTR3', 'PPARG', 'OR51E2', 'NR6A1', 'THRB', 'ARID1A', 'NCOA3', 'NEDD4', 'LEF1', 'PRLR', 'RB1', 'HNF4G', 'NKX3-1', 'ESRRG', 'THRAP3', 'DDX54', 'NUP62', 'LATS1', 'NR4A2', 'MED13', 'CRHBP', 'HNF4A', 'ESR2', 'RHOXF1', 'SSTR5', 'BMP7', 'NR4A3', 'RBFOX2', 'PAQR5', 'NR5A2', 'NCOA1', 'JAK2', 'ESR1', 'SSTR4', 'PADI2', 'PPARGC1…
GO_REGULATION_OF_LEUKOCYTE_PROLIFERATION	0.810521	0.784277	0.738095	47	['NCKAP1L', 'IDO1', 'PDE5A', 'GPAM', 'CARD11', 'EFNB1', 'PRDM1', 'AHR', 'INPP5D', 'CD244', 'SLC39A10', 'PKN1', 'PTPRC', 'HHLA2', 'TLR4', 'CD1D', 'CD6', 'MAD1L1', 'IL13', 'IL2', 'TICAM1', 'CCDC88B', 'SPTA1', 'WNT3A', 'VCAM1', 'IL3', 'CHRNB2', 'NCK2', 'TMIGD2', 'SPN', 'TCF3', 'SOS1', 'CTNNB1', 'RASAL3', 'IL1B', 'HLA-DRB1', 'LILRB1', 'LILRB2', 'IL5', 'ATM', 'MNDA', 'SFTPD', 'ERBB2', 'CD300A', 'DLG1'…
GO_REGULATION_OF_LEUKOCYTE_PROLIFERATION	0.791726	0.716981	0.704482	27	['SPTA1', 'SOX11', 'PTPN6', 'MAD1L1', 'HHLA2', 'IL1B', 'ATM', 'IFNG', 'CD6', 'LILRB1', 'SOS1', 'ERBB2', 'SFTPD', 'VCAM1', 'MNDA', 'TNFRSF21', 'RC3H1', 'AHR', 'CHRNB2', 'IDO1', 'PRDM1', 'CTNNB1', 'PDE5A', 'CD244', 'PTPN22', 'TMIGD2', 'PKN1']
GO_REGULATION_OF_T_CELL_PROLIFERATION	0.784883	0.779874	0.759104	27	['CCDC88B', 'IL12B', 'LILRB2', 'TNFSF18', 'TMIGD2', 'CD86', 'ANXA1', 'ERBB2', 'RC3H1', 'IDO1', 'SPN', 'CD6', 'LILRB1', 'EFNB1', 'NCKAP1L', 'SOS1', 'DLG1', 'CTNNB1', 'TNFSF4', 'GPAM', 'CD1D', 'HLA-DRB1', 'RASAL3', 'IL2', 'SFTPD', 'CARD11', 'HHLA2']
GO_ATPASE_BINDING	0.762104	0.778616	0.707283	12	['SLC26A9', 'TOR1AIP1', 'PGR', 'ANK1', 'ESR1', 'ATP6V1G3', 'ABCA1', 'TRPC6', 'LCK', 'ADCY10', 'WFS1', 'ATP6V0A4']
GO_REGULATION_OF_LEUKOCYTE_PROLIFERATION	0.788458	0.747799	0.703081	37	['TMIGD2', 'AHR', 'FOXP3', 'IL13', 'NCK2', 'CD6', 'MNDA', 'SOS1', 'IL5', 'ICOSLG', 'SOX11', 'PTPRC', 'RASAL3', 'SFTPD', 'CLEC4G', 'LILRB2', 'TNFSF4', 'LILRB1', 'IL12B', 'HHLA2', 'TNFSF18', 'NCKAP1L', 'PDE5A', 'CTNNB1', 'TLR4', 'CD244', 'IL2', 'SLC39A10', 'DLG1', 'SPTA1', 'GPAM', 'TNFRSF21', 'INPP5D', 'HLA-DRB1', 'IL1B', 'VCAM1', 'IFNG']
GO_REGULATION_OF_LEUKOCYTE_PROLIFERATION	0.784576	0.701887	0.715686	33	['ERBB2', 'EFNB1', 'IL13', 'IL5', 'WNT3A', 'GPAM', 'INPP5D', 'PKN1', 'IL12B', 'NCKAP1L', 'CD6', 'SLC39A10', 'CD86', 'VAV3', 'RC3H1', 'MNDA', 'SFTPD', 'CARD11', 'ANXA1', 'DLG1', 'PDE5A', 'TLR4', 'FOXP3', 'PRDM1', 'MAD1L1', 'TICAM1', 'TCF3', 'TMIGD2', 'IDO1', 'PTPRC', 'CCDC88B', 'IL3', 'VCAM1']
GO_HORMONE_MEDIATED_SIGNALING_PATHWAY	0.813585	0.737107	0.707283	39	['NR2F1', 'NR0B1', 'RARG', 'RORB', 'PADI2', 'CTNNB1', 'BMP7', 'DDX54', 'SSTR5', 'PAQR5', 'PGR', 'NKX3-1', 'SSTR3', 'SAFB', 'PPARG', 'NCOA4', 'CRHBP', 'NCOA3', 'THRAP3', 'PRLR', 'NR1H3', 'SSTR4', 'LEF1', 'NR2E1', 'JAK2', 'GHSR', 'NR3C1', 'NR4A3', 'OR51E2', 'RB1', 'NEDD4', 'HNF4G', 'ESR2', 'LATS1', 'NR1D2', 'NR5A2', 'UBR5', 'NR1H4', 'ARID1A']
GO_ATPASE_BINDING	0.756486	0.75283	0.759104	15	['HRC', 'LCK', 'ATP6V0A2', 'ANK1', 'NUFIP1', 'USP25', 'WFS1', 'PGR', 'ABCA1', 'ADCY10', 'TOR1AIP1', 'ATP6V0A4', 'DNAJB1', 'ESR1', 'SLC26A9']
GO_HORMONE_MEDIATED_SIGNALING_PATHWAY	0.81236	0.769811	0.715686	48	['SSTR1', 'HNF4A', 'ARID1A', 'RORB', 'RBM14', 'CTNNB1', 'NCOA3', 'NCOA4', 'LATS1', 'CRHBP', 'ESRRB', 'NR5A2', 'NR4A3', 'ESR2', 'PGR', 'NUP62', 'NR0B2', 'NR1H3', 'NR1D1', 'NKX3-1', 'ESRRG', 'PMEPA1', 'PPARGC1B', 'SSTR4', 'PADI2', 'NR2F1', 'NR2E1', 'PAQR5', 'SSTR3', 'PRLR', 'RB1', 'UBR5', 'SSTR5', 'DDX54', 'PPARGC1A', 'FSHR', 'SAFB', 'JAK2', 'RHOXF1', 'TRIP4', 'GHSR', 'THRB', 'NEDD4', 'LEF1', 'RARG…
GO_HORMONE_MEDIATED_SIGNALING_PATHWAY	0.786108	0.771698	0.708683	49	['DDX54', 'ESRRB', 'RARG', 'THRAP3', 'NR0B1', 'NEDD4', 'SSTR3', 'SSTR4', 'HNF4A', 'RORC', 'NR1H4', 'SAFB', 'UBR5', 'FSHR', 'PAQR5', 'NR0B2', 'JAK2', 'NR5A2', 'NUP62', 'MED13', 'PGR', 'NR1H3', 'ESRRG', 'LEF1', 'PADI2', 'ESR1', 'OR51E2', 'NCOA4', 'NR4A3', 'HNF4G', 'NR4A2', 'TRIP4', 'NR6A1', 'ARID1A', 'RHOXF1', 'NR1D1', 'PRLR', 'PPARGC1A', 'NCOA1', 'NKX3-1', 'MED14', 'THRB', 'NR3C2', 'PPARG', 'NR1D2…
GO_REGULATION_OF_LEUKOCYTE_PROLIFERATION	0.768437	0.793082	0.747899	36	['HLA-DRB1', 'IL12B', 'PTPN22', 'SOX11', 'CARD11', 'SOS1', 'CD244', 'ICOSLG', 'GPAM', 'AHR', 'RASAL3', 'MAD1L1', 'RC3H1', 'EFNB1', 'DLG1', 'CD300A', 'WNT3A', 'IL2', 'PTPRC', 'VCAM1', 'IL3', 'IDO1', 'TICAM1', 'MNDA', 'LILRB2', 'PDE5A', 'SPN', 'CD86', 'VAV3', 'CTNNB1', 'IL13', 'IFNG', 'TNFSF18', 'ANXA1', 'NCK2', 'HHLA2']
GO_HORMONE_MEDIATED_SIGNALING_PATHWAY	0.730133	0.721384	0.782913	17	['LHCGR', 'OR51E2', 'NR1D2', 'GHSR', 'CRHBP', 'MED14', 'HNF4G', 'BRCA1', 'SSTR4', 'CTNNB1', 'PMEPA1', 'JAK2', 'RORC', 'NR3C1', 'SSTR1', 'FSHR', 'RBFOX2']
GO_REGULATION_OF_LEUKOCYTE_PROLIFERATION	0.797038	0.78239	0.753501	44	['CHRNB2', 'PTPN6', 'IL3', 'IFNG', 'IDO1', 'TNFRSF21', 'CCDC88B', 'SPTA1', 'PTPN22', 'MAD1L1', 'PTPRC', 'RC3H1', 'TLR4', 'CD1D', 'PRDM1', 'CD86', 'TNFSF4', 'AHR', 'CLEC4G', 'IL2', 'VAV3', 'CARD11', 'TCF3', 'LILRB1', 'NCK2', 'EFNB1', 'PKN1', 'VCAM1', 'CD6', 'ANXA1', 'SLC39A10', 'SFTPD', 'IL12B', 'DLG1', 'TMIGD2', 'CTNNB1', 'HLA-DRB1', 'MNDA', 'WNT3A', 'HHLA2', 'ATM', 'IL1B', 'SOX11', 'CD300A']
GO_ATPASE_BINDING	0.756486	0.773585	0.705882	16	['SLC26A9', 'RDX', 'ATP6V0A2', 'TRPC6', 'ANK2', 'WFS1', 'USP25', 'HRC', 'DNAJB1', 'ADCY10', 'PGR', 'ANK1', 'TOR1AIP1', 'NUFIP1', 'ABCA1', 'LCK']
GO_REGULATION_OF_LEUKOCYTE_PROLIFERATION	0.782737	0.763522	0.72409	35	['ATM', 'IL12B', 'NCKAP1L', 'IDO1', 'RC3H1', 'PRDM1', 'MNDA', 'PTPN6', 'SOX11', 'SFTPD', 'PTPRC', 'IFNG', 'TMIGD2', 'CD6', 'CD86', 'IL13', 'EFNB1', 'RASAL3', 'DLG1', 'ICOSLG', 'TCF3', 'IL2', 'PDE5A', 'WNT3A', 'SLC39A10', 'FOXP3', 'VAV3', 'CHRNB2', 'IL1B', 'TICAM1', 'SPTA1', 'SOS1', 'IL3', 'NCK2', 'LILRB1']
GO_REGULATION_OF_LEUKOCYTE_PROLIFERATION	0.797446	0.725786	0.719888	46	['VCAM1', 'LILRB2', 'NCKAP1L', 'CD1D', 'MAD1L1', 'TMIGD2', 'CLEC4G', 'IL2', 'IL5', 'SPTA1', 'CD86', 'IDO1', 'FOXP3', 'WNT3A', 'TLR4', 'ANXA1', 'LILRB1', 'ICOSLG', 'PKN1', 'AHR', 'HLA-DRB1', 'GPAM', 'RASAL3', 'CD6', 'SFTPD', 'IL1B', 'TICAM1', 'CARD11', 'SPN', 'TNFSF18', 'DLG1', 'PRDM1', 'IL3', 'TCF3', 'HHLA2', 'SOS1', 'SYK', 'ERBB2', 'CCDC88B', 'CD244', 'CHRNB2', 'RC3H1', 'IL12B', 'SOX11', 'MNDA',…
GO_REGULATION_OF_T_CELL_PROLIFERATION	0.781103	0.733962	0.707283	30	['LILRB2', 'IDO1', 'GPAM', 'NCK2', 'CARD11', 'IL1B', 'TNFSF18', 'IL12B', 'SPN', 'CD244', 'PDE5A', 'CD86', 'LILRB1', 'MAD1L1', 'CD1D', 'RC3H1', 'DLG1', 'TNFSF4', 'SPTA1', 'CLEC4G', 'HLA-DRB1', 'RASAL3', 'FOXP3', 'NCKAP1L', 'PTPRC', 'SOS1', 'CD6', 'CCDC88B', 'VCAM1', 'ERBB2']
GO_REGULATION_OF_LEUKOCYTE_PROLIFERATION	0.728498	0.797484	0.708683	21	['TCF3', 'IFNG', 'CD86', 'ATM', 'TLR4', 'PDE5A', 'GPAM', 'SOX11', 'CD300A', 'DLG1', 'PTPN6', 'SPN', 'CARD11', 'CD244', 'INPP5D', 'IL3', 'VAV3', 'CD6', 'FOXP3', 'TNFSF18', 'CCDC88B']
GO_REGULATION_OF_T_CELL_PROLIFERATION	0.778039	0.802516	0.711485	26	['CARD11', 'TNFRSF21', 'PTPRC', 'DLG1', 'LILRB1', 'LILRB2', 'CD6', 'CD86', 'SPN', 'NCK2', 'SFTPD', 'CTNNB1', 'CD244', 'SYK', 'RC3H1', 'HHLA2', 'HLA-DRB1', 'GPAM', 'ICOSLG', 'SOS1', 'CCDC88B', 'IL12B', 'IL2', 'ANXA1', 'VCAM1', 'MAD1L1']
GO_REGULATION_OF_T_CELL_PROLIFERATION	0.765986	0.762893	0.715686	29	['CD6', 'IDO1', 'RASAL3', 'CD86', 'LILRB2', 'MAD1L1', 'CARD11', 'GPAM', 'ANXA1', 'TNFSF18', 'IFNG', 'PTPRC', 'VCAM1', 'DLG1', 'SOS1', 'SPTA1', 'NCKAP1L', 'HLA-DRB1', 'SPN', 'EFNB1', 'CCDC88B', 'LILRB1', 'SFTPD', 'RC3H1', 'TMIGD2', 'IL2', 'CD1D', 'IL12B', 'CD244']
GO_REGULATION_OF_LEUKOCYTE_PROLIFERATION	0.816956	0.720755	0.718487	35	['SYK', 'TMIGD2', 'CTNNB1', 'CD244', 'IL12B', 'NCK2', 'TNFRSF21', 'IL2', 'WNT3A', 'AHR', 'HLA-DRB1', 'IDO1', 'SOS1', 'PDE5A', 'MNDA', 'GPAM', 'VCAM1', 'PTPN22', 'VAV3', 'TCF3', 'MAD1L1', 'IFNG', 'SPTA1', 'INPP5D', 'IL13', 'PTPRC', 'TICAM1', 'TNFSF18', 'RASAL3', 'PRDM1', 'SPN', 'ANXA1', 'SFTPD', 'LILRB2', 'CARD11']
GO_REGULATION_OF_LEUKOCYTE_PROLIFERATION	0.807048	0.774843	0.767507	40	['IL3', 'TNFRSF21', 'SFTPD', 'RC3H1', 'ICOSLG', 'IFNG', 'GPAM', 'CD244', 'IL12B', 'SPTA1', 'CLEC4G', 'CD300A', 'VAV3', 'PKN1', 'HLA-DRB1', 'TMIGD2', 'TICAM1', 'DLG1', 'SPN', 'TLR4', 'TNFSF4', 'SOS1', 'PRDM1', 'INPP5D', 'LILRB2', 'CD86', 'IL13', 'IDO1', 'WNT3A', 'MNDA', 'CCDC88B', 'EFNB1', 'IL1B', 'HHLA2', 'TNFSF18', 'ANXA1', 'VCAM1', 'SOX11', 'AHR', 'CD1D']
GO_HORMONE_MEDIATED_SIGNALING_PATHWAY	0.824311	0.779245	0.728291	52	['PPARGC1A', 'NR6A1', 'NKX3-1', 'TRIP4', 'PPARG', 'NR3C1', 'NCOA4', 'OR51E2', 'GHSR', 'PGR', 'CRHBP', 'PRLR', 'JAK2', 'NR2E1', 'LEF1', 'ESRRG', 'MED14', 'NCOA3', 'SSTR1', 'SAFB', 'ESR1', 'LATS1', 'MED24', 'RBFOX2', 'RHOXF1', 'PPARGC1B', 'NR4A3', 'RBM14', 'ARID1A', 'RORB', 'NR1H3', 'NR1H4', 'NR1D2', 'SSTR5', 'SSTR4', 'UBR5', 'MED13', 'FSHR', 'HNF4G', 'SSTR3', 'PADI2', 'NCOA1', 'NEDD4', 'ESR2', 'HN…
GO_HORMONE_MEDIATED_SIGNALING_PATHWAY	0.826047	0.772956	0.773109	50	['NR1D2', 'GHSR', 'TRIP4', 'ESRRG', 'NR4A2', 'ESRRB', 'RBFOX2', 'NR3C1', 'CRHBP', 'UBR5', 'FSHR', 'PRLR', 'PPARGC1A', 'NKX3-1', 'NR1H4', 'RB1', 'RHOXF1', 'PGR', 'NCOA3', 'MED13', 'HNF4G', 'OR51E2', 'NR2E1', 'NCOA1', 'MED14', 'ARID1A', 'THRAP3', 'NEDD4', 'NR1D1', 'SSTR5', 'NR2F1', 'ESR1', 'BMP7', 'BRCA1', 'SAFB', 'THRB', 'LATS1', 'SSTR4', 'NUP62', 'NR6A1', 'RARG', 'ESR2', 'PPARGC1B', 'DDX54', 'CTN…
GO_HORMONE_MEDIATED_SIGNALING_PATHWAY	0.797651	0.753459	0.745098	44	['MED13', 'MED14', 'BRCA1', 'ESR1', 'NR2F1', 'ESRRG', 'NR6A1', 'RBFOX2', 'NR3C1', 'NUP62', 'FSHR', 'NR1H3', 'ESR2', 'UBR5', 'GHSR', 'NR0B2', 'CRHBP', 'PGR', 'OR51E2', 'NEDD4', 'PPARG', 'RORC', 'DDX54', 'NR0B1', 'PADI2', 'SSTR1', 'ESRRB', 'NCOA4', 'RB1', 'PPARGC1B', 'CTNNB1', 'SAFB', 'LEF1', 'SSTR5', 'NR1H4', 'LATS1', 'THRAP3', 'THRB', 'PRLR', 'HNF4G', 'JAK2', 'RBM14', 'RARG', 'NCOA3']
GO_REGULATION_OF_T_CELL_PROLIFERATION	0.740041	0.776101	0.719888	21	['HHLA2', 'PDE5A', 'CD6', 'IL1B', 'PTPRC', 'DLG1', 'LILRB2', 'IFNG', 'LILRB1', 'FOXP3', 'PTPN6', 'CCDC88B', 'IL12B', 'TMIGD2', 'RC3H1', 'GPAM', 'ANXA1', 'NCK2', 'TNFSF18', 'RASAL3', 'ICOSLG']
GO_REGULATION_OF_LEUKOCYTE_PROLIFERATION	0.824821	0.781132	0.708683	47	['LILRB2', 'IL5', 'MNDA', 'SOS1', 'CHRNB2', 'IL2', 'IFNG', 'TMIGD2', 'NCK2', 'EFNB1', 'SLC39A10', 'PTPN6', 'TNFSF18', 'CCDC88B', 'ICOSLG', 'IL13', 'ATM', 'PTPN22', 'HHLA2', 'PDE5A', 'GPAM', 'CD300A', 'CD6', 'FOXP3', 'ERBB2', 'CD244', 'CD1D', 'SFTPD', 'CTNNB1', 'VAV3', 'NCKAP1L', 'RASAL3', 'PKN1', 'CLEC4G', 'AHR', 'CD86', 'LILRB1', 'ANXA1', 'IL12B', 'IL1B', 'INPP5D', 'DLG1', 'SOX11', 'TCF3', 'TLR4…
GO_REGULATION_OF_LEUKOCYTE_PROLIFERATION	0.804801	0.77673	0.72409	34	['VAV3', 'IL5', 'MAD1L1', 'AHR', 'WNT3A', 'IL1B', 'HHLA2', 'LILRB2', 'CTNNB1', 'ANXA1', 'TMIGD2', 'SPTA1', 'PTPRC', 'MNDA', 'IL3', 'IL12B', 'PDE5A', 'PTPN22', 'SPN', 'CLEC4G', 'DLG1', 'RC3H1', 'PKN1', 'LILRB1', 'CD244', 'SOX11', 'TLR4', 'IFNG', 'TCF3', 'VCAM1', 'INPP5D', 'ATM', 'SLC39A10', 'TICAM1']
GO_HORMONE_MEDIATED_SIGNALING_PATHWAY	0.784576	0.752201	0.710084	49	['CRHBP', 'NR4A3', 'NR1D1', 'GHSR', 'NR3C1', 'PADI2', 'PGR', 'RORC', 'RARG', 'PMEPA1', 'ARID1A', 'CTNNB1', 'NR3C2', 'NR0B2', 'NR2E1', 'MED24', 'ESRRB', 'ESRRG', 'NKX3-1', 'SSTR4', 'SSTR1', 'PPARGC1B', 'MED13', 'HNF4G', 'BRCA1', 'RBM14', 'NCOA4', 'JAK2', 'NEDD4', 'ESR1', 'ESR2', 'NUP62', 'RHOXF1', 'UBR5', 'SSTR5', 'SSTR3', 'TRIP4', 'RB1', 'NR4A2', 'PAQR5', 'DDX54', 'NR1H4', 'PPARG', 'NR1H3', 'NR1D…
GO_REGULATION_OF_T_CELL_PROLIFERATION	0.77906	0.767296	0.708683	23	['HHLA2', 'ICOSLG', 'RC3H1', 'NCK2', 'ANXA1', 'IDO1', 'SPTA1', 'LILRB2', 'SFTPD', 'GPAM', 'ERBB2', 'DLG1', 'PTPN6', 'CD244', 'IL12B', 'TNFSF18', 'HLA-DRB1', 'TMIGD2', 'CARD11', 'CCDC88B', 'IL1B', 'CD86', 'TNFRSF21']
GO_REGULATION_OF_LEUKOCYTE_PROLIFERATION	0.803882	0.727673	0.708683	41	['VAV3', 'LILRB1', 'SLC39A10', 'IDO1', 'IL12B', 'LILRB2', 'NCK2', 'NCKAP1L', 'IFNG', 'PDE5A', 'PTPN6', 'AHR', 'TNFRSF21', 'SOS1', 'SOX11', 'TMIGD2', 'CD300A', 'GPAM', 'TNFSF18', 'WNT3A', 'ATM', 'PRDM1', 'ICOSLG', 'PTPRC', 'IL2', 'SPN', 'CCDC88B', 'RC3H1', 'CTNNB1', 'MNDA', 'IL1B', 'CLEC4G', 'SFTPD', 'TLR4', 'ERBB2', 'HHLA2', 'HLA-DRB1', 'VCAM1', 'CHRNB2', 'SPTA1', 'TCF3']
GO_HORMONE_MEDIATED_SIGNALING_PATHWAY	0.803882	0.761635	0.714286	51	['NR1H3', 'NCOA3', 'LATS1', 'NR5A2', 'NR1D2', 'ESRRG', 'SSTR3', 'NEDD4', 'CRHBP', 'OR51E2', 'ARID1A', 'PPARGC1B', 'ESRRB', 'NCOA1', 'PGR', 'PPARGC1A', 'HNF4A', 'ESR1', 'TRIP4', 'RORB', 'CTNNB1', 'NUP62', 'NR2F1', 'NR1H4', 'SSTR5', 'NR1D1', 'NR4A3', 'SSTR1', 'HNF4G', 'NR0B2', 'NR0B1', 'GHSR', 'RB1', 'LHCGR', 'NKX3-1', 'JAK2', 'LEF1', 'SAFB', 'RBM14', 'RORC', 'PADI2', 'DDX54', 'NR4A2', 'PRLR', 'ESR…
GO_REGULATION_OF_LEUKOCYTE_PROLIFERATION	0.756895	0.742138	0.715686	35	['PRDM1', 'TNFSF4', 'IL2', 'RASAL3', 'GPAM', 'PTPN6', 'LILRB1', 'ANXA1', 'TICAM1', 'DLG1', 'CARD11', 'PDE5A', 'CCDC88B', 'CD1D', 'ICOSLG', 'SFTPD', 'SOX11', 'IL3', 'EFNB1', 'TMIGD2', 'IL12B', 'SOS1', 'IDO1', 'HHLA2', 'WNT3A', 'NCKAP1L', 'CTNNB1', 'CD6', 'FOXP3', 'SPN', 'ERBB2', 'VAV3', 'PKN1', 'NCK2', 'PTPN22']
GO_REGULATION_OF_LEUKOCYTE_PROLIFERATION	0.796016	0.776101	0.712885	48	['EFNB1', 'MAD1L1', 'FOXP3', 'TNFSF4', 'CD1D', 'SPTA1', 'CCDC88B', 'MNDA', 'VAV3', 'RC3H1', 'TMIGD2', 'IL3', 'CARD11', 'GPAM', 'ANXA1', 'CHRNB2', 'SPN', 'HLA-DRB1', 'ATM', 'PTPRC', 'IL2', 'LILRB1', 'TLR4', 'PTPN6', 'SYK', 'IL13', 'VCAM1', 'ICOSLG', 'CD86', 'IDO1', 'NCKAP1L', 'RASAL3', 'SOX11', 'CLEC4G', 'PTPN22', 'TNFSF18', 'TCF3', 'NCK2', 'INPP5D', 'HHLA2', 'ERBB2', 'DLG1', 'IL5', 'SOS1', 'PKN1'…
GO_REGULATION_OF_LEUKOCYTE_PROLIFERATION	0.793054	0.795597	0.810924	33	['VCAM1', 'PTPN22', 'CD6', 'IDO1', 'RC3H1', 'ATM', 'GPAM', 'IL3', 'TCF3', 'TMIGD2', 'TNFSF4', 'PKN1', 'IL5', 'CCDC88B', 'IL12B', 'SFTPD', 'AHR', 'CD300A', 'SOX11', 'DLG1', 'MAD1L1', 'SPTA1', 'IL1B', 'MNDA', 'CTNNB1', 'HHLA2', 'PRDM1', 'CARD11', 'LILRB2', 'SOS1', 'VAV3', 'NCKAP1L', 'WNT3A']
GO_REGULATION_OF_LEUKOCYTE_PROLIFERATION	0.794076	0.749057	0.701681	38	['IL5', 'TICAM1', 'SLC39A10', 'ATM', 'GPAM', 'HHLA2', 'NCKAP1L', 'IL12B', 'CD6', 'AHR', 'PTPRC', 'SYK', 'MAD1L1', 'ANXA1', 'TCF3', 'EFNB1', 'PRDM1', 'CD300A', 'CCDC88B', 'CARD11', 'CLEC4G', 'DLG1', 'WNT3A', 'LILRB2', 'RASAL3', 'VCAM1', 'CTNNB1', 'CD244', 'TMIGD2', 'PDE5A', 'NCK2', 'TNFSF4', 'CD86', 'SFTPD', 'TNFSF18', 'SPN', 'LILRB1', 'FOXP3']
GO_ATPASE_BINDING	0.753728	0.701258	0.735294	13	['ADCY10', 'NUFIP1', 'LCK', 'ABCA1', 'ANK2', 'SLC26A9', 'TRPC6', 'ANK1', 'ATP6V0A4', 'DNAJB1', 'WFS1', 'TOR1AIP1', 'USP25']
GO_ATPASE_BINDING	0.744127	0.707547	0.715686	14	['ATP6V0A4', 'ADCY10', 'ESR1', 'RDX', 'TOR1AIP1', 'DNAJB1', 'USP25', 'ATP6V1G3', 'SLC26A9', 'HRC', 'WFS1', 'LCK', 'PGR', 'ABCA1']
GO_HORMONE_MEDIATED_SIGNALING_PATHWAY	0.800817	0.700629	0.732493	41	['PRLR', 'ESR2', 'NR0B2', 'RORC', 'BRCA1', 'SSTR5', 'NR3C1', 'LATS1', 'THRAP3', 'HNF4G', 'SSTR1', 'NR5A2', 'NR1H3', 'NR1H4', 'NKX3-1', 'THRB', 'SAFB', 'OR51E2', 'NCOA1', 'NR0B1', 'JAK2', 'RHOXF1', 'PPARGC1A', 'UBR5', 'CRHBP', 'MED13', 'ESR1', 'CTNNB1', 'NR4A3', 'LEF1', 'NCOA4', 'ARID1A', 'NR4A2', 'BMP7', 'NR2F1', 'PADI2', 'MED14', 'NUP62', 'FSHR', 'ESRRB', 'PMEPA1']
GO_HORMONE_MEDIATED_SIGNALING_PATHWAY	0.797446	0.708805	0.705882	47	['HNF4G', 'PPARGC1B', 'THRB', 'PPARG', 'RORC', 'BMP7', 'MED14', 'NR4A2', 'DDX54', 'NKX3-1', 'UBR5', 'RHOXF1', 'JAK2', 'CRHBP', 'LATS1', 'NEDD4', 'LHCGR', 'PADI2', 'NR4A3', 'SAFB', 'ARID1A', 'THRAP3', 'NCOA4', 'MED13', 'NR6A1', 'FSHR', 'NUP62', 'MED24', 'NR0B1', 'ESR2', 'CTNNB1', 'GHSR', 'NR3C1', 'NR0B2', 'TRIP4', 'NR2F1', 'OR51E2', 'PAQR5', 'NR1D2', 'ESR1', 'NCOA3', 'NR1H4', 'SSTR3', 'RBFOX2', 'E…
GO_REGULATION_OF_LEUKOCYTE_PROLIFERATION	0.82523	0.737107	0.72549	51	['ICOSLG', 'PTPRC', 'SFTPD', 'DLG1', 'CD6', 'VCAM1', 'MNDA', 'PRDM1', 'CHRNB2', 'PTPN6', 'CCDC88B', 'CD86', 'ANXA1', 'AHR', 'CLEC4G', 'LILRB1', 'IDO1', 'SLC39A10', 'NCK2', 'CD244', 'IL13', 'IL5', 'ERBB2', 'SPTA1', 'SOS1', 'HHLA2', 'CD1D', 'NCKAP1L', 'GPAM', 'PTPN22', 'IL1B', 'IFNG', 'IL2', 'HLA-DRB1', 'MAD1L1', 'RASAL3', 'TNFSF18', 'IL12B', 'VAV3', 'RC3H1', 'SOX11', 'SYK', 'TNFRSF21', 'FOXP3', 'A…
GO_HORMONE_MEDIATED_SIGNALING_PATHWAY	0.803677	0.715723	0.72409	40	['OR51E2', 'RBM14', 'NR0B1', 'NR1D2', 'PPARGC1B', 'NKX3-1', 'NEDD4', 'PAQR5', 'NCOA1', 'GHSR', 'NR3C1', 'PGR', 'SSTR5', 'NR5A2', 'LHCGR', 'ESR2', 'RORB', 'NCOA4', 'ARID1A', 'NCOA3', 'NR1H4', 'CRHBP', 'NR4A2', 'BRCA1', 'MED13', 'MED24', 'PADI2', 'HNF4A', 'ESRRB', 'NR3C2', 'JAK2', 'BMP7', 'RBFOX2', 'LEF1', 'RARG', 'HNF4G', 'PRLR', 'MED14', 'UBR5', 'TRIP4']
GO_REGULATION_OF_LEUKOCYTE_PROLIFERATION	0.805618	0.781761	0.712885	48	['IL3', 'PRDM1', 'SPN', 'PTPN6', 'CTNNB1', 'ANXA1', 'IDO1', 'CD244', 'FOXP3', 'PKN1', 'CD6', 'MAD1L1', 'IFNG', 'HHLA2', 'IL1B', 'WNT3A', 'MNDA', 'SOS1', 'NCKAP1L', 'VCAM1', 'IL12B', 'ERBB2', 'TNFSF18', 'CD86', 'GPAM', 'RASAL3', 'IL13', 'TCF3', 'CCDC88B', 'TICAM1', 'PTPN22', 'TNFSF4', 'CHRNB2', 'ATM', 'SPTA1', 'PDE5A', 'IL5', 'TNFRSF21', 'CD300A', 'INPP5D', 'DLG1', 'TMIGD2', 'SFTPD', 'TLR4', 'VAV3…
GO_REGULATION_OF_LEUKOCYTE_PROLIFERATION	0.778039	0.783019	0.715686	32	['WNT3A', 'SOX11', 'IL2', 'ATM', 'CD300A', 'PTPN22', 'TCF3', 'IL5', 'IL13', 'RASAL3', 'TICAM1', 'RC3H1', 'IL12B', 'PRDM1', 'GPAM', 'SLC39A10', 'CD244', 'VCAM1', 'SPTA1', 'SOS1', 'CD1D', 'NCKAP1L', 'LILRB2', 'TNFSF4', 'PTPN6', 'CTNNB1', 'TNFSF18', 'SFTPD', 'CD86', 'CCDC88B', 'DLG1', 'MNDA']
GO_REGULATION_OF_T_CELL_PROLIFERATION	0.747906	0.772327	0.820728	17	['LILRB1', 'CCDC88B', 'SFTPD', 'LILRB2', 'MAD1L1', 'CD244', 'RC3H1', 'ANXA1', 'FOXP3', 'DLG1', 'EFNB1', 'IDO1', 'NCK2', 'PTPRC', 'CARD11', 'GPAM', 'SOS1']
GO_REGULATION_OF_LEUKOCYTE_PROLIFERATION	0.782737	0.742138	0.726891	32	['ERBB2', 'GPAM', 'INPP5D', 'SOS1', 'PKN1', 'DLG1', 'RC3H1', 'SOX11', 'TICAM1', 'SLC39A10', 'IL12B', 'MNDA', 'AHR', 'IL2', 'HLA-DRB1', 'IFNG', 'TNFSF4', 'ICOSLG', 'CD6', 'HHLA2', 'IL1B', 'IL3', 'IDO1', 'SPTA1', 'CHRNB2', 'CARD11', 'NCK2', 'CD1D', 'VCAM1', 'LILRB2', 'CCDC88B', 'TMIGD2']
GO_REGULATION_OF_LEUKOCYTE_PROLIFERATION	0.788253	0.80566	0.701681	44	['HHLA2', 'TLR4', 'CTNNB1', 'SPTA1', 'ANXA1', 'IL2', 'PTPN6', 'MNDA', 'CCDC88B', 'PKN1', 'WNT3A', 'FOXP3', 'CD300A', 'GPAM', 'DLG1', 'CHRNB2', 'PTPRC', 'SPN', 'MAD1L1', 'LILRB2', 'RC3H1', 'IFNG', 'AHR', 'TNFSF4', 'IDO1', 'PTPN22', 'IL13', 'TCF3', 'ICOSLG', 'TNFSF18', 'ATM', 'SOS1', 'IL5', 'SFTPD', 'CD1D', 'SOX11', 'PDE5A', 'CD244', 'HLA-DRB1', 'CD6', 'TNFRSF21', 'TICAM1', 'VCAM1', 'CARD11']
GO_ATPASE_BINDING	0.759959	0.783019	0.719888	15	['TOR1AIP1', 'ANK1', 'DNAJB1', 'PGR', 'USP25', 'ATP6V1G3', 'ADCY10', 'WFS1', 'LCK', 'ABCA1', 'ANK2', 'ATP6V0A4', 'SLC26A9', 'TRPC6', 'HRC']
GO_HORMONE_MEDIATED_SIGNALING_PATHWAY	0.778754	0.740252	0.703081	42	['NR0B1', 'FSHR', 'NR1D1', 'UBR5', 'NR0B2', 'HNF4G', 'ESR1', 'OR51E2', 'NR4A3', 'ESRRB', 'PADI2', 'LATS1', 'PRLR', 'BMP7', 'ARID1A', 'SSTR3', 'PPARGC1A', 'CRHBP', 'NCOA3', 'SAFB', 'DDX54', 'NEDD4', 'PMEPA1', 'PGR', 'RBM14', 'HNF4A', 'MED13', 'ESR2', 'SSTR5', 'RORC', 'RBFOX2', 'THRB', 'SSTR4', 'NR5A2', 'JAK2', 'NR2E1', 'NKX3-1', 'NR2F1', 'RB1', 'PPARGC1B', 'RORB', 'RARG']
GO_REGULATION_OF_LEUKOCYTE_PROLIFERATION	0.796425	0.755975	0.711485	32	['SPTA1', 'AHR', 'CLEC4G', 'TNFRSF21', 'CD86', 'PTPRC', 'INPP5D', 'CD1D', 'PDE5A', 'FOXP3', 'GPAM', 'LILRB1', 'ANXA1', 'CD244', 'HLA-DRB1', 'PTPN6', 'TNFSF18', 'DLG1', 'IL12B', 'SYK', 'LILRB2', 'VAV3', 'CARD11', 'CHRNB2', 'SOX11', 'TMIGD2', 'EFNB1', 'MNDA', 'IL5', 'ATM', 'VCAM1', 'IDO1']
GO_HORMONE_MEDIATED_SIGNALING_PATHWAY	0.796731	0.707547	0.701681	30	['MED13', 'DDX54', 'NKX3-1', 'HNF4A', 'NR0B2', 'ESRRB', 'LEF1', 'ESR2', 'NUP62', 'PADI2', 'LHCGR', 'JAK2', 'RORC', 'BRCA1', 'HNF4G', 'PPARGC1A', 'SSTR4', 'THRB', 'NR5A2', 'ARID1A', 'BMP7', 'SAFB', 'NR1H4', 'SSTR3', 'CTNNB1', 'FSHR', 'RARG', 'NEDD4', 'NR2F1', 'THRAP3']
GO_REGULATION_OF_LEUKOCYTE_PROLIFERATION	0.803166	0.724528	0.719888	27	['NCKAP1L', 'SPN', 'IDO1', 'CCDC88B', 'MAD1L1', 'TMIGD2', 'INPP5D', 'VAV3', 'CD6', 'PTPRC', 'LILRB2', 'PKN1', 'PDE5A', 'GPAM', 'CD1D', 'CD244', 'PTPN6', 'TLR4', 'DLG1', 'IFNG', 'RASAL3', 'PRDM1', 'RC3H1', 'TNFSF18', 'CARD11', 'SYK', 'VCAM1']
GO_REGULATION_OF_T_CELL_PROLIFERATION	0.726864	0.746541	0.736695	17	['EFNB1', 'PTPN6', 'RC3H1', 'TNFSF4', 'ANXA1', 'IFNG', 'TNFRSF21', 'GPAM', 'DLG1', 'SOS1', 'IL12B', 'LILRB1', 'IDO1', 'LILRB2', 'CARD11', 'FOXP3', 'IL2']
GO_REGULATION_OF_LEUKOCYTE_PROLIFERATION	0.76905	0.709434	0.726891	33	['EFNB1', 'IL3', 'VCAM1', 'MAD1L1', 'IDO1', 'LILRB1', 'TCF3', 'NCK2', 'MNDA', 'IL5', 'HLA-DRB1', 'CCDC88B', 'CD86', 'ERBB2', 'ANXA1', 'HHLA2', 'SLC39A10', 'SOS1', 'PDE5A', 'FOXP3', 'ICOSLG', 'PTPN22', 'PKN1', 'IL12B', 'AHR', 'IL13', 'INPP5D', 'NCKAP1L', 'TNFSF18', 'TNFRSF21', 'TNFSF4', 'PTPN6', 'WNT3A']
GO_HORMONE_MEDIATED_SIGNALING_PATHWAY	0.78284	0.705031	0.739496	27	['TRIP4', 'JAK2', 'RORC', 'ESRRB', 'ARID1A', 'RBFOX2', 'LEF1', 'HNF4G', 'PPARG', 'SSTR5', 'SSTR4', 'CRHBP', 'ESR1', 'NKX3-1', 'NR0B1', 'PRLR', 'OR51E2', 'GHSR', 'NR1D2', 'PADI2', 'NR0B2', 'THRB', 'RB1', 'SSTR1', 'BMP7', 'NR2E1', 'NR5A2']
GO_REGULATION_OF_LEUKOCYTE_PROLIFERATION	0.816241	0.737736	0.72409	49	['ANXA1', 'IL2', 'IL12B', 'IFNG', 'EFNB1', 'SLC39A10', 'IL3', 'PTPRC', 'MAD1L1', 'VAV3', 'TNFSF4', 'CCDC88B', 'CD300A', 'DLG1', 'CD244', 'LILRB1', 'TICAM1', 'AHR', 'SOX11', 'PRDM1', 'HHLA2', 'CD86', 'MNDA', 'PDE5A', 'CLEC4G', 'PTPN22', 'NCKAP1L', 'TCF3', 'SPTA1', 'IL13', 'INPP5D', 'VCAM1', 'IDO1', 'CD1D', 'WNT3A', 'SPN', 'SFTPD', 'ERBB2', 'IL5', 'LILRB2', 'SYK', 'CD6', 'CTNNB1', 'TNFRSF21', 'SOS1…
GO_REGULATION_OF_T_CELL_PROLIFERATION	0.723187	0.732704	0.70028	18	['IFNG', 'ANXA1', 'NCK2', 'IL12B', 'CTNNB1', 'TMIGD2', 'CARD11', 'CCDC88B', 'SYK', 'VCAM1', 'SPN', 'EFNB1', 'PDE5A', 'MAD1L1', 'CD6', 'SOS1', 'RC3H1', 'FOXP3']
GO_HORMONE_MEDIATED_SIGNALING_PATHWAY	0.842697	0.713836	0.715686	54	['THRB', 'THRAP3', 'FSHR', 'PPARG', 'BMP7', 'ESRRG', 'NR0B2', 'NR3C1', 'NR4A3', 'RBFOX2', 'NR2F1', 'NCOA1', 'NKX3-1', 'RBM14', 'MED13', 'NR1H4', 'SSTR5', 'MED24', 'PPARGC1A', 'SSTR4', 'NR1D1', 'PMEPA1', 'RARG', 'ESR2', 'RORB', 'OR51E2', 'MED14', 'NCOA3', 'UBR5', 'GHSR', 'TRIP4', 'JAK2', 'HNF4G', 'HNF4A', 'NR6A1', 'NR1H3', 'PRLR', 'SSTR3', 'SAFB', 'ESRRB', 'NR2E1', 'LEF1', 'PAQR5', 'NCOA4', 'PGR',…
GO_REGULATION_OF_LEUKOCYTE_PROLIFERATION	0.791216	0.757862	0.788515	40	['SFTPD', 'VAV3', 'PDE5A', 'PTPN22', 'SOS1', 'IL13', 'TICAM1', 'CARD11', 'CTNNB1', 'ATM', 'NCK2', 'PTPN6', 'DLG1', 'IL5', 'SOX11', 'RC3H1', 'LILRB1', 'WNT3A', 'ICOSLG', 'IL2', 'CHRNB2', 'IL3', 'TNFSF4', 'HHLA2', 'CD86', 'IFNG', 'CD6', 'PTPRC', 'LILRB2', 'IL12B', 'INPP5D', 'AHR', 'IDO1', 'SYK', 'CD244', 'TMIGD2', 'CCDC88B', 'VCAM1', 'CD1D', 'EFNB1']
GO_REGULATION_OF_LEUKOCYTE_PROLIFERATION	0.789785	0.716981	0.710084	42	['CD300A', 'GPAM', 'SLC39A10', 'ATM', 'INPP5D', 'PTPRC', 'CD6', 'IL12B', 'VAV3', 'PRDM1', 'SPTA1', 'HHLA2', 'TNFRSF21', 'IL1B', 'IDO1', 'ANXA1', 'NCKAP1L', 'PTPN22', 'MAD1L1', 'SOS1', 'PTPN6', 'VCAM1', 'CLEC4G', 'IL13', 'CTNNB1', 'LILRB1', 'PKN1', 'IFNG', 'TNFSF4', 'TICAM1', 'DLG1', 'IL5', 'LILRB2', 'PDE5A', 'CHRNB2', 'MNDA', 'ERBB2', 'CARD11', 'CD1D', 'IL3', 'ICOSLG', 'AHR']
GO_ATPASE_BINDING	0.741164	0.777987	0.757703	11	['ADCY10', 'HRC', 'PGR', 'TOR1AIP1', 'SLC26A9', 'ANK1', 'LCK', 'ABCA1', 'WFS1', 'NUFIP1', 'ESR1']
GO_REGULATION_OF_LEUKOCYTE_PROLIFERATION	0.772932	0.772956	0.752101	28	['TMIGD2', 'HLA-DRB1', 'TNFRSF21', 'AHR', 'CD6', 'IL12B', 'ERBB2', 'TLR4', 'IL3', 'PRDM1', 'SOS1', 'CTNNB1', 'CARD11', 'MAD1L1', 'PTPN6', 'VAV3', 'LILRB1', 'IL13', 'ANXA1', 'PKN1', 'PDE5A', 'TNFSF4', 'PTPRC', 'CD86', 'NCK2', 'IL1B', 'HHLA2', 'LILRB2']
GO_HORMONE_MEDIATED_SIGNALING_PATHWAY	0.793361	0.708176	0.742297	42	['SAFB', 'OR51E2', 'NR0B2', 'NR3C1', 'TRIP4', 'RHOXF1', 'SSTR3', 'SSTR5', 'NCOA1', 'GHSR', 'PADI2', 'MED13', 'LHCGR', 'NR4A3', 'NR4A2', 'NR1D1', 'NEDD4', 'PRLR', 'ESRRG', 'MED14', 'ESRRB', 'UBR5', 'CTNNB1', 'RORB', 'RARG', 'JAK2', 'NR2E1', 'PPARGC1B', 'RORC', 'HNF4A', 'CRHBP', 'BMP7', 'SSTR4', 'PGR', 'BRCA1', 'LATS1', 'ESR2', 'NR1H4', 'HNF4G', 'DDX54', 'NR6A1', 'ARID1A']
GO_REGULATION_OF_T_CELL_PROLIFERATION	0.788458	0.74717	0.705882	31	['TMIGD2', 'IDO1', 'TNFSF4', 'SFTPD', 'IL2', 'LILRB1', 'CD6', 'CARD11', 'CD86', 'EFNB1', 'CLEC4G', 'SPN', 'IL1B', 'FOXP3', 'DLG1', 'MAD1L1', 'SOS1', 'TNFSF18', 'ANXA1', 'NCK2', 'VCAM1', 'CTNNB1', 'TNFRSF21', 'ICOSLG', 'RASAL3', 'HLA-DRB1', 'PTPRC', 'PTPN6', 'ERBB2', 'LILRB2', 'CD244']
GO_ATPASE_BINDING	0.729213	0.750314	0.72409	14	['DNAJB1', 'TOR1AIP1', 'LCK', 'WFS1', 'ADCY10', 'PGR', 'ATP6V0A4', 'ABCA1', 'NUFIP1', 'HRC', 'ANK1', 'SLC26A9', 'TRPC6', 'RDX']
GO_REGULATION_OF_LEUKOCYTE_PROLIFERATION	0.799694	0.757862	0.729692	42	['SPTA1', 'ANXA1', 'IL12B', 'SPN', 'VCAM1', 'IL2', 'PTPRC', 'TLR4', 'HHLA2', 'SOS1', 'FOXP3', 'TNFSF4', 'GPAM', 'ICOSLG', 'CD1D', 'LILRB1', 'CD86', 'CD244', 'PTPN22', 'PTPN6', 'IFNG', 'NCK2', 'TNFSF18', 'CCDC88B', 'SLC39A10', 'PKN1', 'IL5', 'HLA-DRB1', 'TMIGD2', 'VAV3', 'SOX11', 'DLG1', 'TCF3', 'CD6', 'RASAL3', 'MNDA', 'LILRB2', 'SFTPD', 'SYK', 'PDE5A', 'ERBB2', 'CARD11']
GO_REGULATION_OF_LEUKOCYTE_PROLIFERATION	0.790705	0.724528	0.710084	44	['IL5', 'CLEC4G', 'PRDM1', 'CD300A', 'INPP5D', 'LILRB1', 'CD1D', 'LILRB2', 'PTPN22', 'ATM', 'IL2', 'RC3H1', 'ERBB2', 'NCK2', 'DLG1', 'TMIGD2', 'IDO1', 'CTNNB1', 'CD244', 'CCDC88B', 'WNT3A', 'RASAL3', 'VCAM1', 'ANXA1', 'TNFSF18', 'MAD1L1', 'TNFRSF21', 'PKN1', 'GPAM', 'SPN', 'EFNB1', 'SOS1', 'SPTA1', 'HLA-DRB1', 'PDE5A', 'MNDA', 'TICAM1', 'SLC39A10', 'TLR4', 'CARD11', 'AHR', 'CD6', 'PTPRC', 'TNFSF4…
GO_HORMONE_MEDIATED_SIGNALING_PATHWAY	0.80286	0.74717	0.771709	42	['HNF4G', 'RHOXF1', 'NR1D1', 'RORC', 'NKX3-1', 'SSTR4', 'NUP62', 'CRHBP', 'LATS1', 'FSHR', 'ESR2', 'NR4A2', 'ESRRG', 'SSTR5', 'HNF4A', 'SSTR1', 'MED24', 'PADI2', 'SAFB', 'PPARGC1A', 'NR1H3', 'LEF1', 'RB1', 'CTNNB1', 'MED13', 'THRAP3', 'RARG', 'BRCA1', 'ARID1A', 'NR0B2', 'RBFOX2', 'JAK2', 'NR2F1', 'NR1D2', 'OR51E2', 'PPARG', 'THRB', 'NEDD4', 'NCOA4', 'ESRRB', 'NR1H4', 'RBM14']
GO_HORMONE_MEDIATED_SIGNALING_PATHWAY	0.779162	0.730189	0.717087	33	['NR1H4', 'OR51E2', 'PMEPA1', 'ESRRG', 'NR0B1', 'CRHBP', 'NR6A1', 'JAK2', 'NR2E1', 'MED14', 'MED13', 'DDX54', 'PPARGC1A', 'TRIP4', 'ESR2', 'RBM14', 'MED24', 'NR0B2', 'NR4A3', 'NKX3-1', 'NCOA1', 'ESRRB', 'BMP7', 'NR3C2', 'RB1', 'LATS1', 'CTNNB1', 'NR1D2', 'ARID1A', 'PPARG', 'HNF4G', 'PGR', 'RORB']
GO_HORMONE_MEDIATED_SIGNALING_PATHWAY	0.799694	0.768553	0.703081	45	['NR1D2', 'PPARGC1B', 'THRAP3', 'SSTR5', 'NR1H4', 'CRHBP', 'PPARG', 'RBM14', 'FSHR', 'PMEPA1', 'PAQR5', 'NR4A2', 'PRLR', 'SSTR1', 'RORC', 'PGR', 'NR3C2', 'SSTR3', 'BMP7', 'GHSR', 'NR4A3', 'LHCGR', 'NR0B2', 'OR51E2', 'MED24', 'NR1H3', 'NEDD4', 'MED13', 'NR2F1', 'NCOA4', 'NR2E1', 'PPARGC1A', 'HNF4A', 'NUP62', 'JAK2', 'NKX3-1', 'ESR2', 'ARID1A', 'LEF1', 'ESRRG', 'RBFOX2', 'TRIP4', 'NR1D1', 'NCOA1', …
GO_HORMONE_MEDIATED_SIGNALING_PATHWAY	0.830337	0.776101	0.711485	48	['NCOA3', 'PPARGC1B', 'BMP7', 'RARG', 'TRIP4', 'NR1D1', 'ESRRB', 'FSHR', 'BRCA1', 'RORB', 'ARID1A', 'NR3C2', 'UBR5', 'RBFOX2', 'SSTR1', 'JAK2', 'LEF1', 'PPARGC1A', 'SSTR4', 'RHOXF1', 'OR51E2', 'ESRRG', 'HNF4A', 'HNF4G', 'NEDD4', 'NKX3-1', 'SAFB', 'LHCGR', 'SSTR3', 'SSTR5', 'PADI2', 'NCOA4', 'PPARG', 'NR2F1', 'RB1', 'NUP62', 'NR2E1', 'THRAP3', 'NR1D2', 'NR0B1', 'THRB', 'RORC', 'NR6A1', 'PGR', 'GHS…
GO_REGULATION_OF_LEUKOCYTE_PROLIFERATION	0.824311	0.744654	0.715686	47	['VCAM1', 'DLG1', 'CD6', 'TNFSF18', 'IL3', 'PRDM1', 'HHLA2', 'IFNG', 'IDO1', 'ERBB2', 'SFTPD', 'INPP5D', 'IL12B', 'HLA-DRB1', 'WNT3A', 'TCF3', 'RC3H1', 'IL5', 'ICOSLG', 'SPN', 'PKN1', 'AHR', 'ANXA1', 'SOX11', 'CD244', 'CCDC88B', 'PTPRC', 'LILRB1', 'CLEC4G', 'PTPN6', 'SLC39A10', 'TNFSF4', 'RASAL3', 'IL13', 'TLR4', 'IL2', 'CD300A', 'SYK', 'ATM', 'CTNNB1', 'SOS1', 'MNDA', 'EFNB1', 'GPAM', 'CARD11', …
GO_REGULATION_OF_LEUKOCYTE_PROLIFERATION	0.807457	0.723899	0.712885	49	['GPAM', 'IL3', 'EFNB1', 'SYK', 'SOS1', 'IL2', 'TMIGD2', 'SFTPD', 'TLR4', 'CD1D', 'CTNNB1', 'CD86', 'PTPN22', 'ICOSLG', 'VAV3', 'CLEC4G', 'PKN1', 'TCF3', 'RASAL3', 'TNFSF4', 'INPP5D', 'ANXA1', 'AHR', 'DLG1', 'IFNG', 'CARD11', 'ERBB2', 'PDE5A', 'VCAM1', 'SLC39A10', 'IL13', 'FOXP3', 'ATM', 'HHLA2', 'TNFSF18', 'PRDM1', 'PTPN6', 'CD6', 'IDO1', 'RC3H1', 'MNDA', 'SOX11', 'CD300A', 'LILRB2', 'PTPRC', 'S…
GO_HORMONE_MEDIATED_SIGNALING_PATHWAY	0.820838	0.774214	0.733894	46	['TRIP4', 'OR51E2', 'NKX3-1', 'NR1H3', 'SSTR1', 'NR2F1', 'MED14', 'NR3C2', 'JAK2', 'SAFB', 'NR1H4', 'THRB', 'RORC', 'MED24', 'PADI2', 'NR1D1', 'PAQR5', 'HNF4G', 'RB1', 'MED13', 'ESRRB', 'NR3C1', 'SSTR5', 'PRLR', 'NCOA1', 'ESR2', 'GHSR', 'THRAP3', 'DDX54', 'ARID1A', 'NR2E1', 'RBFOX2', 'ESRRG', 'CRHBP', 'ESR1', 'NUP62', 'NR0B2', 'SSTR4', 'NR5A2', 'RHOXF1', 'NR0B1', 'PGR', 'RBM14', 'PPARG', 'NR4A2',…
GO_REGULATION_OF_T_CELL_PROLIFERATION	0.760368	0.709434	0.711485	27	['LILRB1', 'VCAM1', 'PDE5A', 'CTNNB1', 'IL2', 'TNFSF18', 'RC3H1', 'SFTPD', 'IL1B', 'DLG1', 'NCK2', 'MAD1L1', 'SYK', 'IL12B', 'PTPN6', 'CD244', 'SOS1', 'ERBB2', 'LILRB2', 'CLEC4G', 'EFNB1', 'CD86', 'CARD11', 'CCDC88B', 'TNFRSF21', 'PTPRC', 'FOXP3']
GO_REGULATION_OF_LEUKOCYTE_PROLIFERATION	0.784678	0.750943	0.714286	31	['IDO1', 'CARD11', 'RASAL3', 'HLA-DRB1', 'DLG1', 'PTPRC', 'TCF3', 'LILRB2', 'SOX11', 'TLR4', 'CD300A', 'PKN1', 'IL5', 'MNDA', 'PTPN6', 'TNFSF18', 'CCDC88B', 'SFTPD', 'GPAM', 'CD1D', 'VCAM1', 'WNT3A', 'CD244', 'FOXP3', 'SOS1', 'IL3', 'CD86', 'IL1B', 'LILRB1', 'TNFSF4', 'TNFRSF21']
GO_REGULATION_OF_T_CELL_PROLIFERATION	0.774464	0.720755	0.745098	29	['CARD11', 'CCDC88B', 'EFNB1', 'CD1D', 'IL12B', 'SFTPD', 'TNFSF18', 'RASAL3', 'NCKAP1L', 'HHLA2', 'IDO1', 'CTNNB1', 'RC3H1', 'VCAM1', 'GPAM', 'SYK', 'ERBB2', 'SPN', 'LILRB1', 'CD86', 'CD6', 'DLG1', 'TNFSF4', 'SOS1', 'ICOSLG', 'PDE5A', 'TMIGD2', 'ANXA1', 'MAD1L1']
GO_REGULATION_OF_T_CELL_PROLIFERATION	0.789888	0.78805	0.739496	33	['TNFSF4', 'PDE5A', 'TNFRSF21', 'LILRB2', 'IFNG', 'CD244', 'SFTPD', 'CCDC88B', 'SPTA1', 'SOS1', 'GPAM', 'IDO1', 'CD86', 'TMIGD2', 'MAD1L1', 'CD6', 'ERBB2', 'IL12B', 'HLA-DRB1', 'SPN', 'RASAL3', 'NCKAP1L', 'RC3H1', 'NCK2', 'PTPRC', 'PTPN6', 'CARD11', 'ANXA1', 'DLG1', 'ICOSLG', 'CTNNB1', 'EFNB1', 'TNFSF18']
GO_REGULATION_OF_LEUKOCYTE_PROLIFERATION	0.752298	0.75283	0.717087	21	['CD244', 'GPAM', 'PTPN22', 'TNFRSF21', 'PTPRC', 'SLC39A10', 'IL13', 'AHR', 'WNT3A', 'LILRB1', 'CD86', 'IL12B', 'DLG1', 'RC3H1', 'IFNG', 'IL2', 'IDO1', 'SPTA1', 'CD300A', 'MNDA', 'FOXP3']
GO_ATPASE_BINDING	0.763534	0.779245	0.701681	14	['PGR', 'ADCY10', 'ATP6V0A2', 'ANK2', 'ANK1', 'NUFIP1', 'HRC', 'DNAJB1', 'WFS1', 'ESR1', 'SLC26A9', 'TRPC6', 'TOR1AIP1', 'LCK']
GO_HORMONE_MEDIATED_SIGNALING_PATHWAY	0.815424	0.726415	0.718487	44	['JAK2', 'PGR', 'NR0B1', 'NR1D2', 'NR2F1', 'NR4A3', 'NKX3-1', 'RB1', 'RORB', 'SSTR5', 'PPARGC1A', 'SAFB', 'ESR2', 'PPARGC1B', 'NUP62', 'UBR5', 'RHOXF1', 'ARID1A', 'BRCA1', 'HNF4G', 'NR1D1', 'NR3C2', 'DDX54', 'ESRRG', 'THRB', 'NR3C1', 'FSHR', 'THRAP3', 'BMP7', 'CTNNB1', 'LHCGR', 'LATS1', 'TRIP4', 'RBFOX2', 'RBM14', 'PAQR5', 'RARG', 'OR51E2', 'LEF1', 'GHSR', 'NCOA3', 'MED24', 'PADI2', 'NR2E1']
GO_REGULATION_OF_LEUKOCYTE_PROLIFERATION	0.789479	0.753459	0.708683	39	['CTNNB1', 'MAD1L1', 'PKN1', 'CD86', 'CHRNB2', 'HLA-DRB1', 'HHLA2', 'IDO1', 'CARD11', 'SPTA1', 'TNFRSF21', 'CD300A', 'IFNG', 'IL3', 'IL2', 'VCAM1', 'TICAM1', 'CD1D', 'SOX11', 'VAV3', 'TCF3', 'RASAL3', 'LILRB2', 'SYK', 'LILRB1', 'PTPN6', 'CD6', 'AHR', 'NCK2', 'NCKAP1L', 'TLR4', 'MNDA', 'PDE5A', 'ANXA1', 'FOXP3', 'PRDM1', 'TNFSF4', 'PTPRC', 'CCDC88B']
GO_REGULATION_OF_LEUKOCYTE_PROLIFERATION	0.809602	0.742138	0.711485	41	['AHR', 'ICOSLG', 'SFTPD', 'SYK', 'LILRB1', 'EFNB1', 'HHLA2', 'VCAM1', 'MNDA', 'IL3', 'NCKAP1L', 'PKN1', 'RC3H1', 'FOXP3', 'RASAL3', 'SOX11', 'CD244', 'GPAM', 'IL12B', 'CD6', 'IDO1', 'SOS1', 'CTNNB1', 'INPP5D', 'IL1B', 'PTPN6', 'PTPRC', 'SLC39A10', 'CARD11', 'CD1D', 'TCF3', 'CD86', 'ERBB2', 'VAV3', 'HLA-DRB1', 'PDE5A', 'WNT3A', 'CD300A', 'LILRB2', 'TMIGD2', 'TNFSF4']
GO_ATPASE_BINDING	0.772114	0.752201	0.703081	13	['ATP6V0A4', 'ESR1', 'ANK2', 'RDX', 'SLC26A9', 'DNAJB1', 'ANK1', 'TRPC6', 'TOR1AIP1', 'ABCA1', 'ADCY10', 'ATP6V0A2', 'LCK']
GO_HORMONE_MEDIATED_SIGNALING_PATHWAY	0.79857	0.736478	0.729692	50	['THRB', 'MED24', 'SSTR4', 'NR4A3', 'NR3C1', 'RORB', 'NCOA3', 'UBR5', 'BRCA1', 'LEF1', 'MED13', 'LATS1', 'PPARGC1B', 'PPARG', 'HNF4A', 'PAQR5', 'NEDD4', 'FSHR', 'NR6A1', 'RB1', 'OR51E2', 'CRHBP', 'GHSR', 'PGR', 'PADI2', 'NR1D1', 'JAK2', 'NR0B1', 'PRLR', 'LHCGR', 'THRAP3', 'ESRRB', 'NR3C2', 'RBM14', 'ESR1', 'NR2F1', 'NR2E1', 'TRIP4', 'NKX3-1', 'NR1H3', 'SAFB', 'PMEPA1', 'NR4A2', 'SSTR5', 'NR0B2', …
GO_HORMONE_MEDIATED_SIGNALING_PATHWAY	0.781001	0.735849	0.756303	44	['ESRRG', 'ESR1', 'SSTR4', 'LATS1', 'PRLR', 'PMEPA1', 'NR0B2', 'SAFB', 'RBM14', 'NCOA4', 'SSTR3', 'RORC', 'NCOA3', 'DDX54', 'CTNNB1', 'FSHR', 'ESRRB', 'NR1D1', 'NR3C1', 'MED24', 'NEDD4', 'SSTR1', 'RB1', 'LHCGR', 'UBR5', 'NR1D2', 'PAQR5', 'JAK2', 'NR0B1', 'NR4A2', 'OR51E2', 'THRAP3', 'NR1H4', 'RHOXF1', 'ESR2', 'HNF4A', 'PGR', 'LEF1', 'NR4A3', 'TRIP4', 'RORB', 'MED13', 'HNF4G', 'MED14']
GO_REGULATION_OF_LEUKOCYTE_PROLIFERATION	0.794688	0.789937	0.759104	47	['IL1B', 'SPTA1', 'TCF3', 'VCAM1', 'PKN1', 'ANXA1', 'MNDA', 'CD86', 'CTNNB1', 'DLG1', 'ICOSLG', 'TMIGD2', 'CARD11', 'NCK2', 'SOS1', 'NCKAP1L', 'ATM', 'IL5', 'FOXP3', 'PRDM1', 'PTPRC', 'SFTPD', 'TNFRSF21', 'CHRNB2', 'EFNB1', 'RC3H1', 'SOX11', 'INPP5D', 'CD244', 'LILRB1', 'SPN', 'MAD1L1', 'AHR', 'PTPN22', 'IL12B', 'TNFSF4', 'TICAM1', 'IDO1', 'IL13', 'CD1D', 'VAV3', 'WNT3A', 'PDE5A', 'HLA-DRB1', 'PT…
GO_REGULATION_OF_LEUKOCYTE_PROLIFERATION	0.810725	0.747799	0.719888	51	['VCAM1', 'NCK2', 'IL3', 'HHLA2', 'CD244', 'DLG1', 'RC3H1', 'TNFRSF21', 'CTNNB1', 'TMIGD2', 'ATM', 'PRDM1', 'CCDC88B', 'LILRB1', 'TNFSF18', 'RASAL3', 'TCF3', 'CHRNB2', 'VAV3', 'PDE5A', 'LILRB2', 'IL1B', 'MNDA', 'IFNG', 'FOXP3', 'CD1D', 'CD300A', 'TICAM1', 'CD6', 'CD86', 'TNFSF4', 'SPN', 'MAD1L1', 'PTPN22', 'GPAM', 'EFNB1', 'AHR', 'WNT3A', 'ANXA1', 'SPTA1', 'PKN1', 'SOX11', 'IDO1', 'CLEC4G', 'IL5'…
GO_HORMONE_MEDIATED_SIGNALING_PATHWAY	0.810419	0.786164	0.733894	26	['RBFOX2', 'PADI2', 'MED14', 'ESRRB', 'CRHBP', 'MED13', 'NR6A1', 'ARID1A', 'BMP7', 'NR1H4', 'THRAP3', 'RHOXF1', 'UBR5', 'RB1', 'PMEPA1', 'HNF4G', 'NEDD4', 'NR0B2', 'SSTR4', 'OR51E2', 'SSTR5', 'NCOA4', 'NR1D2', 'NR3C1', 'GHSR', 'PGR']
GO_REGULATION_OF_LEUKOCYTE_PROLIFERATION	0.798468	0.781761	0.729692	34	['PKN1', 'INPP5D', 'NCK2', 'DLG1', 'CD300A', 'AHR', 'HHLA2', 'SFTPD', 'IL1B', 'IL5', 'VAV3', 'IFNG', 'PDE5A', 'ICOSLG', 'LILRB1', 'CCDC88B', 'ERBB2', 'CTNNB1', 'TMIGD2', 'CD1D', 'FOXP3', 'MNDA', 'SLC39A10', 'PTPRC', 'SOX11', 'PRDM1', 'RASAL3', 'EFNB1', 'IDO1', 'SOS1', 'VCAM1', 'IL13', 'HLA-DRB1', 'PTPN22']
GO_HORMONE_MEDIATED_SIGNALING_PATHWAY	0.820633	0.769811	0.733894	53	['HNF4G', 'NR3C2', 'SSTR4', 'PAQR5', 'NR5A2', 'PRLR', 'NR3C1', 'PGR', 'LEF1', 'RB1', 'NR1H3', 'TRIP4', 'MED14', 'SSTR3', 'CTNNB1', 'MED24', 'JAK2', 'BRCA1', 'NR4A3', 'PADI2', 'NCOA4', 'RORC', 'MED13', 'SSTR1', 'FSHR', 'NR0B1', 'NR1H4', 'CRHBP', 'SAFB', 'LHCGR', 'ESRRB', 'PPARGC1A', 'RBM14', 'NR2F1', 'NR1D2', 'NR0B2', 'PPARGC1B', 'NUP62', 'NR4A2', 'LATS1', 'ESR2', 'RHOXF1', 'NKX3-1', 'NCOA1', 'THR…
GO_REGULATION_OF_LEUKOCYTE_PROLIFERATION	0.822268	0.750943	0.72549	41	['SPTA1', 'IL13', 'ICOSLG', 'HHLA2', 'RC3H1', 'HLA-DRB1', 'EFNB1', 'SLC39A10', 'NCK2', 'PTPN22', 'IL12B', 'LILRB2', 'PKN1', 'TNFSF18', 'TNFSF4', 'SOX11', 'IL5', 'IDO1', 'NCKAP1L', 'VCAM1', 'CD1D', 'CD244', 'MNDA', 'INPP5D', 'SOS1', 'MAD1L1', 'ERBB2', 'CARD11', 'CLEC4G', 'PDE5A', 'TLR4', 'SFTPD', 'PTPRC', 'PRDM1', 'TNFRSF21', 'FOXP3', 'IL1B', 'DLG1', 'ATM', 'TICAM1', 'PTPN6']
GO_REGULATION_OF_LEUKOCYTE_PROLIFERATION	0.818795	0.767296	0.712885	36	['CD244', 'IL2', 'VCAM1', 'MNDA', 'GPAM', 'CD300A', 'CHRNB2', 'LILRB2', 'IL5', 'NCKAP1L', 'TICAM1', 'CARD11', 'PTPN6', 'RC3H1', 'SPTA1', 'HHLA2', 'PRDM1', 'ERBB2', 'EFNB1', 'SOS1', 'PTPRC', 'IL12B', 'IL13', 'PDE5A', 'FOXP3', 'DLG1', 'AHR', 'IL1B', 'LILRB1', 'CD1D', 'TNFSF18', 'RASAL3', 'TLR4', 'SPN', 'IDO1', 'WNT3A']
GO_HORMONE_MEDIATED_SIGNALING_PATHWAY	0.82809	0.738365	0.721289	44	['NR4A3', 'ESRRG', 'BRCA1', 'THRB', 'NR0B2', 'RBFOX2', 'NR1H3', 'HNF4G', 'OR51E2', 'LHCGR', 'NR5A2', 'RHOXF1', 'MED24', 'NR4A2', 'PAQR5', 'CTNNB1', 'ARID1A', 'ESRRB', 'NKX3-1', 'NR3C1', 'PPARGC1B', 'NUP62', 'PMEPA1', 'GHSR', 'PGR', 'NR2F1', 'NR1H4', 'LEF1', 'NR6A1', 'BMP7', 'PRLR', 'NR1D2', 'TRIP4', 'PADI2', 'JAK2', 'SSTR5', 'FSHR', 'NR1D1', 'SAFB', 'SSTR3', 'NCOA1', 'RORC', 'NR3C2', 'NEDD4']
GO_HORMONE_MEDIATED_SIGNALING_PATHWAY	0.778754	0.730189	0.711485	53	['PMEPA1', 'NR2E1', 'SSTR3', 'MED13', 'NR5A2', 'NR3C1', 'UBR5', 'PPARG', 'NR3C2', 'ESRRG', 'RHOXF1', 'ARID1A', 'OR51E2', 'PADI2', 'JAK2', 'RBFOX2', 'NR4A3', 'TRIP4', 'NKX3-1', 'NR1H3', 'CTNNB1', 'NR0B1', 'ESR1', 'SSTR1', 'BRCA1', 'PRLR', 'MED14', 'RB1', 'FSHR', 'HNF4A', 'NUP62', 'NCOA4', 'THRB', 'NR0B2', 'RORC', 'NR1D1', 'NR4A2', 'PAQR5', 'SAFB', 'GHSR', 'HNF4G', 'RORB', 'ESR2', 'LATS1', 'PPARGC1…
GO_HORMONE_MEDIATED_SIGNALING_PATHWAY	0.804597	0.765409	0.745098	45	['MED24', 'JAK2', 'NR1D2', 'UBR5', 'NR2F1', 'THRAP3', 'ESRRB', 'NKX3-1', 'NEDD4', 'PADI2', 'SSTR4', 'NCOA4', 'SSTR3', 'SSTR5', 'NR5A2', 'PAQR5', 'FSHR', 'OR51E2', 'NR0B1', 'RB1', 'PPARG', 'RBFOX2', 'NR0B2', 'LEF1', 'RARG', 'NR4A2', 'RBM14', 'NCOA3', 'NR3C1', 'GHSR', 'BRCA1', 'CRHBP', 'NCOA1', 'TRIP4', 'HNF4G', 'RORC', 'THRB', 'LATS1', 'ESR2', 'NR3C2', 'PRLR', 'CTNNB1', 'ARID1A', 'PGR', 'NR1H4']
GO_REGULATION_OF_T_CELL_PROLIFERATION	0.771093	0.744025	0.703081	21	['IL12B', 'CCDC88B', 'LILRB1', 'EFNB1', 'SOS1', 'SPN', 'HLA-DRB1', 'CD244', 'NCK2', 'IL1B', 'GPAM', 'RC3H1', 'ERBB2', 'TNFRSF21', 'HHLA2', 'LILRB2', 'CLEC4G', 'SFTPD', 'DLG1', 'PTPN6', 'PTPRC']
GO_HORMONE_MEDIATED_SIGNALING_PATHWAY	0.824106	0.70566	0.719888	51	['UBR5', 'MED13', 'NR1H3', 'ESR1', 'OR51E2', 'NKX3-1', 'RBM14', 'PAQR5', 'ESR2', 'FSHR', 'RHOXF1', 'NR1D2', 'CRHBP', 'SSTR3', 'HNF4A', 'NUP62', 'BMP7', 'ESRRG', 'THRB', 'LATS1', 'NR3C2', 'RARG', 'RORC', 'PMEPA1', 'NCOA3', 'NR6A1', 'DDX54', 'PADI2', 'NCOA1', 'NR4A3', 'PPARG', 'PGR', 'JAK2', 'SAFB', 'NR0B1', 'ESRRB', 'NR3C1', 'NR1H4', 'RB1', 'ARID1A', 'SSTR1', 'NR0B2', 'LHCGR', 'NCOA4', 'RORB', 'NR…
GO_HORMONE_MEDIATED_SIGNALING_PATHWAY	0.808069	0.718868	0.736695	39	['JAK2', 'LEF1', 'NEDD4', 'RARG', 'THRB', 'TRIP4', 'ESR1', 'RBM14', 'RORC', 'NUP62', 'OR51E2', 'THRAP3', 'RORB', 'NR1D1', 'PPARG', 'ARID1A', 'SAFB', 'LHCGR', 'LATS1', 'NR6A1', 'ESRRB', 'CRHBP', 'CTNNB1', 'RHOXF1', 'NR4A2', 'UBR5', 'NCOA1', 'NR3C1', 'NR1D2', 'FSHR', 'PGR', 'MED13', 'PADI2', 'RB1', 'NR0B1', 'NR2E1', 'HNF4A', 'NR1H3', 'NR5A2']
GO_REGULATION_OF_LEUKOCYTE_PROLIFERATION	0.778447	0.774843	0.742297	33	['IL13', 'FOXP3', 'HLA-DRB1', 'CARD11', 'CCDC88B', 'NCK2', 'ERBB2', 'CD244', 'ICOSLG', 'DLG1', 'EFNB1', 'MNDA', 'AHR', 'CD6', 'GPAM', 'PTPN6', 'SOS1', 'TCF3', 'PTPN22', 'ATM', 'TNFRSF21', 'TNFSF18', 'SYK', 'SPTA1', 'IL12B', 'SLC39A10', 'RASAL3', 'PRDM1', 'SOX11', 'TNFSF4', 'IL5', 'TICAM1', 'WNT3A']
GO_HORMONE_MEDIATED_SIGNALING_PATHWAY	0.782227	0.718239	0.714286	34	['SSTR3', 'UBR5', 'BRCA1', 'HNF4G', 'GHSR', 'THRAP3', 'PRLR', 'MED14', 'NCOA4', 'NEDD4', 'LEF1', 'SSTR1', 'NR6A1', 'MED13', 'RBFOX2', 'NR4A3', 'CTNNB1', 'RORC', 'ESRRG', 'RORB', 'NR2F1', 'SSTR4', 'SAFB', 'RHOXF1', 'CRHBP', 'FSHR', 'BMP7', 'OR51E2', 'NR1H3', 'ESR1', 'ESR2', 'NCOA3', 'THRB', 'NR4A2']
GO_ATPASE_BINDING	0.750153	0.790566	0.701681	15	['DNAJB1', 'HRC', 'ATP6V1G3', 'TRPC6', 'ABCA1', 'ATP6V0A4', 'PGR', 'ATP6V0A2', 'ANK2', 'ADCY10', 'WFS1', 'TOR1AIP1', 'NUFIP1', 'ANK1', 'LCK']
GO_HORMONE_MEDIATED_SIGNALING_PATHWAY	0.789683	0.715723	0.719888	49	['LEF1', 'NCOA4', 'RORB', 'SAFB', 'MED13', 'ESRRG', 'NR4A3', 'TRIP4', 'OR51E2', 'CTNNB1', 'NR4A2', 'NR0B2', 'NUP62', 'DDX54', 'FSHR', 'NR2F1', 'NR1D1', 'PMEPA1', 'RORC', 'BRCA1', 'NR0B1', 'PPARGC1B', 'ESR2', 'NKX3-1', 'RBM14', 'UBR5', 'SSTR3', 'ESR1', 'JAK2', 'RBFOX2', 'NR1D2', 'SSTR5', 'SSTR4', 'SSTR1', 'NCOA3', 'NCOA1', 'NR1H4', 'ESRRB', 'MED24', 'PRLR', 'THRB', 'THRAP3', 'HNF4G', 'PAQR5', 'ARI…
GO_HORMONE_MEDIATED_SIGNALING_PATHWAY	0.80572	0.704403	0.707283	48	['NR0B1', 'NR0B2', 'ARID1A', 'ESR2', 'SSTR1', 'NR4A2', 'PAQR5', 'NR3C1', 'NR4A3', 'FSHR', 'PPARGC1B', 'PPARG', 'NR5A2', 'MED24', 'RARG', 'PADI2', 'PRLR', 'SSTR3', 'DDX54', 'UBR5', 'LHCGR', 'CRHBP', 'RORC', 'NUP62', 'NKX3-1', 'RBM14', 'RHOXF1', 'MED14', 'HNF4A', 'NR2F1', 'NCOA1', 'SAFB', 'NR1D1', 'BMP7', 'THRAP3', 'BRCA1', 'LATS1', 'NEDD4', 'PMEPA1', 'LEF1', 'NCOA4', 'RBFOX2', 'CTNNB1', 'TRIP4', '…
GO_ATPASE_BINDING	0.781307	0.740881	0.721289	15	['SLC26A9', 'DNAJB1', 'ATP6V0A2', 'ESR1', 'ADCY10', 'ABCA1', 'TRPC6', 'USP25', 'LCK', 'HRC', 'TOR1AIP1', 'ANK1', 'WFS1', 'RDX', 'ANK2']
GO_HORMONE_MEDIATED_SIGNALING_PATHWAY	0.793973	0.745283	0.754902	39	['RORB', 'NR1H4', 'HNF4G', 'PGR', 'NR3C1', 'NR6A1', 'ESRRB', 'NR2E1', 'JAK2', 'UBR5', 'RBM14', 'CRHBP', 'LHCGR', 'PADI2', 'GHSR', 'RBFOX2', 'MED14', 'NCOA4', 'LATS1', 'NR4A3', 'SSTR3', 'SAFB', 'NR5A2', 'ESR2', 'BMP7', 'LEF1', 'NR1D2', 'NR2F1', 'PRLR', 'MED13', 'NCOA3', 'PAQR5', 'RHOXF1', 'NKX3-1', 'CTNNB1', 'FSHR', 'NR1H3', 'ESR1', 'TRIP4']
GO_REGULATION_OF_LEUKOCYTE_PROLIFERATION	0.762104	0.790566	0.72409	34	['CD86', 'IL12B', 'NCK2', 'CTNNB1', 'IL5', 'FOXP3', 'PRDM1', 'TLR4', 'CARD11', 'MNDA', 'CHRNB2', 'IL1B', 'EFNB1', 'WNT3A', 'TCF3', 'CD244', 'CD300A', 'DLG1', 'TNFSF18', 'IL2', 'TICAM1', 'ERBB2', 'PDE5A', 'MAD1L1', 'SOS1', 'SYK', 'PTPRC', 'ICOSLG', 'VCAM1', 'SOX11', 'CCDC88B', 'AHR', 'SPTA1', 'SLC39A10']
GO_REGULATION_OF_T_CELL_PROLIFERATION	0.790092	0.732075	0.742297	30	['TMIGD2', 'LILRB2', 'RC3H1', 'SYK', 'CD244', 'IL1B', 'PDE5A', 'VCAM1', 'NCKAP1L', 'IFNG', 'IDO1', 'PTPRC', 'TNFRSF21', 'SPN', 'MAD1L1', 'GPAM', 'HLA-DRB1', 'CD6', 'HHLA2', 'CARD11', 'RASAL3', 'SFTPD', 'SOS1', 'CD86', 'ICOSLG', 'PTPN6', 'LILRB1', 'TNFSF4', 'CCDC88B', 'CTNNB1']
GO_HORMONE_MEDIATED_SIGNALING_PATHWAY	0.788764	0.761006	0.732493	42	['PADI2', 'SSTR1', 'SSTR5', 'ESR1', 'OR51E2', 'LHCGR', 'NR4A3', 'JAK2', 'BRCA1', 'BMP7', 'NCOA3', 'PAQR5', 'HNF4G', 'THRAP3', 'NR3C2', 'NR3C1', 'PPARGC1A', 'TRIP4', 'PPARGC1B', 'RB1', 'PMEPA1', 'PGR', 'NR6A1', 'PRLR', 'ESRRB', 'NKX3-1', 'NR2E1', 'LEF1', 'ESRRG', 'NR1H3', 'NCOA1', 'RBM14', 'NR1H4', 'NR4A2', 'NR1D2', 'MED14', 'SAFB', 'NR1D1', 'CTNNB1', 'SSTR4', 'ESR2', 'RBFOX2']
GO_REGULATION_OF_T_CELL_PROLIFERATION	0.771195	0.725786	0.701681	25	['VCAM1', 'CD86', 'SPTA1', 'NCKAP1L', 'HHLA2', 'TNFSF4', 'IL2', 'CLEC4G', 'MAD1L1', 'PTPRC', 'DLG1', 'SFTPD', 'IDO1', 'NCK2', 'TNFRSF21', 'ANXA1', 'GPAM', 'CARD11', 'SOS1', 'SPN', 'EFNB1', 'RASAL3', 'TNFSF18', 'IFNG', 'CCDC88B']
GO_HORMONE_MEDIATED_SIGNALING_PATHWAY	0.813075	0.735849	0.710084	45	['NR1D1', 'NCOA4', 'CRHBP', 'SSTR4', 'SSTR3', 'PPARGC1A', 'DDX54', 'ESRRG', 'RB1', 'PRLR', 'ESRRB', 'MED14', 'HNF4G', 'NR1H4', 'CTNNB1', 'LEF1', 'NR0B2', 'NEDD4', 'SSTR1', 'RBFOX2', 'BMP7', 'PADI2', 'MED24', 'RORC', 'GHSR', 'LHCGR', 'FSHR', 'RHOXF1', 'NCOA3', 'NCOA1', 'ARID1A', 'NR3C1', 'NR6A1', 'JAK2', 'THRAP3', 'PMEPA1', 'RARG', 'NUP62', 'NR1H3', 'UBR5', 'PPARG', 'NR4A3', 'LATS1', 'NR1D2', 'PAQ…
GO_HORMONE_MEDIATED_SIGNALING_PATHWAY	0.794995	0.761006	0.701681	40	['NKX3-1', 'RORC', 'THRB', 'MED24', 'NR0B1', 'PADI2', 'SSTR4', 'NR0B2', 'FSHR', 'NR6A1', 'LEF1', 'THRAP3', 'SSTR1', 'ESR2', 'SAFB', 'JAK2', 'RBFOX2', 'OR51E2', 'PPARGC1A', 'NUP62', 'ESRRB', 'SSTR3', 'RORB', 'PMEPA1', 'RARG', 'PAQR5', 'PRLR', 'RB1', 'SSTR5', 'NR2F1', 'RHOXF1', 'NR1D1', 'NR3C1', 'NR2E1', 'PGR', 'PPARGC1B', 'ESR1', 'BMP7', 'MED13', 'HNF4G']
GO_HORMONE_MEDIATED_SIGNALING_PATHWAY	0.742186	0.715723	0.759104	28	['NCOA4', 'NR1H4', 'PPARGC1B', 'THRAP3', 'UBR5', 'NR4A3', 'LHCGR', 'SAFB', 'MED13', 'HNF4G', 'SSTR5', 'NEDD4', 'RARG', 'HNF4A', 'NR1H3', 'MED14', 'RBFOX2', 'NR0B1', 'OR51E2', 'PRLR', 'RORC', 'CRHBP', 'RB1', 'RORB', 'RHOXF1', 'NR3C2', 'PGR', 'NR1D2']
GO_ATPASE_BINDING	0.754239	0.710063	0.760504	13	['ANK1', 'DNAJB1', 'SLC26A9', 'ATP6V1G3', 'ABCA1', 'ADCY10', 'HRC', 'TOR1AIP1', 'ATP6V0A2', 'LCK', 'ESR1', 'TRPC6', 'WFS1']
GO_REGULATION_OF_LEUKOCYTE_PROLIFERATION	0.789683	0.762893	0.736695	26	['HHLA2', 'CD244', 'LILRB2', 'PTPN22', 'CTNNB1', 'PTPRC', 'IFNG', 'CD86', 'MNDA', 'SPTA1', 'HLA-DRB1', 'VCAM1', 'GPAM', 'TNFRSF21', 'PTPN6', 'IL5', 'TNFSF18', 'IDO1', 'CARD11', 'TCF3', 'ERBB2', 'IL13', 'IL12B', 'SOX11', 'DLG1', 'SLC39A10']
GO_ATPASE_BINDING	0.72809	0.778616	0.707283	14	['ANK1', 'TOR1AIP1', 'LCK', 'NUFIP1', 'ANK2', 'ADCY10', 'ATP6V0A4', 'WFS1', 'TRPC6', 'PGR', 'HRC', 'DNAJB1', 'RDX', 'ATP6V0A2']
GO_REGULATION_OF_LEUKOCYTE_PROLIFERATION	0.80715	0.752201	0.710084	36	['IFNG', 'IL1B', 'RASAL3', 'CARD11', 'SLC39A10', 'TMIGD2', 'INPP5D', 'CCDC88B', 'CHRNB2', 'CD244', 'HLA-DRB1', 'LILRB2', 'VCAM1', 'TNFSF18', 'MNDA', 'TICAM1', 'CD300A', 'PRDM1', 'SFTPD', 'ANXA1', 'IL13', 'GPAM', 'CD6', 'PTPN6', 'TNFSF4', 'HHLA2', 'IL5', 'SOX11', 'IL2', 'CD1D', 'SPN', 'PTPRC', 'IDO1', 'PKN1', 'LILRB1', 'TCF3']
GO_REGULATION_OF_LEUKOCYTE_PROLIFERATION	0.778039	0.816352	0.752101	40	['LILRB2', 'CCDC88B', 'NCKAP1L', 'ANXA1', 'IL5', 'SOX11', 'DLG1', 'TNFSF18', 'RASAL3', 'CARD11', 'IL3', 'NCK2', 'IDO1', 'CHRNB2', 'SOS1', 'CD86', 'SLC39A10', 'IL12B', 'CD1D', 'CTNNB1', 'PTPRC', 'PKN1', 'HHLA2', 'IL13', 'PTPN6', 'MAD1L1', 'RC3H1', 'TCF3', 'PRDM1', 'WNT3A', 'INPP5D', 'SPTA1', 'MNDA', 'SYK', 'ATM', 'AHR', 'CD6', 'IL2', 'PDE5A', 'CD244']
GO_REGULATION_OF_T_CELL_PROLIFERATION	0.765169	0.71761	0.705882	25	['CTNNB1', 'NCKAP1L', 'SPTA1', 'CCDC88B', 'SOS1', 'IL1B', 'HHLA2', 'SFTPD', 'PDE5A', 'ICOSLG', 'PTPN6', 'EFNB1', 'IDO1', 'MAD1L1', 'SPN', 'DLG1', 'FOXP3', 'TMIGD2', 'IL12B', 'VCAM1', 'NCK2', 'CARD11', 'ERBB2', 'TNFSF18', 'CD1D']
GO_REGULATION_OF_LEUKOCYTE_PROLIFERATION	0.804086	0.825157	0.72409	49	['SYK', 'TNFSF18', 'TMIGD2', 'TLR4', 'IL13', 'EFNB1', 'IL3', 'TCF3', 'ANXA1', 'WNT3A', 'PTPN22', 'PKN1', 'VAV3', 'LILRB1', 'MNDA', 'SOS1', 'ATM', 'PDE5A', 'IL1B', 'CD6', 'SFTPD', 'AHR', 'SLC39A10', 'LILRB2', 'CARD11', 'TNFSF4', 'PTPN6', 'TNFRSF21', 'IL12B', 'PRDM1', 'HHLA2', 'SPTA1', 'ICOSLG', 'TICAM1', 'CD1D', 'NCK2', 'CD300A', 'MAD1L1', 'CD244', 'CD86', 'RC3H1', 'IL5', 'SOX11', 'CTNNB1', 'IFNG'…
GO_HORMONE_MEDIATED_SIGNALING_PATHWAY	0.764658	0.714465	0.70028	36	['NR6A1', 'HNF4G', 'PRLR', 'NR3C1', 'RBFOX2', 'GHSR', 'TRIP4', 'RORC', 'NR4A3', 'PMEPA1', 'JAK2', 'RB1', 'RHOXF1', 'ESRRG', 'ESR2', 'MED13', 'RBM14', 'FSHR', 'LEF1', 'SSTR4', 'PPARGC1A', 'ESR1', 'NCOA3', 'LATS1', 'PPARGC1B', 'NUP62', 'ESRRB', 'DDX54', 'ARID1A', 'NR4A2', 'NCOA4', 'THRAP3', 'SSTR5', 'UBR5', 'NR0B2', 'MED24']
GO_REGULATION_OF_LEUKOCYTE_PROLIFERATION	0.774974	0.803145	0.745098	31	['NCK2', 'CCDC88B', 'VAV3', 'RASAL3', 'IL1B', 'DLG1', 'VCAM1', 'SPTA1', 'ERBB2', 'SOS1', 'FOXP3', 'IFNG', 'MNDA', 'CD6', 'RC3H1', 'SYK', 'ATM', 'PTPRC', 'TNFRSF21', 'GPAM', 'HLA-DRB1', 'AHR', 'INPP5D', 'IL5', 'CD86', 'ANXA1', 'HHLA2', 'IL2', 'PDE5A', 'CTNNB1', 'EFNB1']
GO_HORMONE_MEDIATED_SIGNALING_PATHWAY	0.813687	0.735849	0.710084	41	['RORB', 'JAK2', 'FSHR', 'BRCA1', 'RBFOX2', 'THRB', 'ESR1', 'SSTR4', 'NR1H4', 'MED13', 'GHSR', 'ARID1A', 'LEF1', 'NR3C2', 'RHOXF1', 'SAFB', 'PPARGC1A', 'NR6A1', 'ESRRG', 'NR0B2', 'CRHBP', 'NCOA3', 'PGR', 'NR4A2', 'ESRRB', 'PADI2', 'MED14', 'NR2E1', 'PAQR5', 'OR51E2', 'NR0B1', 'DDX54', 'NR1H3', 'NR1D2', 'NR5A2', 'NR2F1', 'NUP62', 'MED24', 'ESR2', 'THRAP3', 'RARG']
GO_HORMONE_MEDIATED_SIGNALING_PATHWAY	0.800409	0.783019	0.717087	47	['SSTR4', 'NR2E1', 'NR0B2', 'ESR2', 'NUP62', 'PMEPA1', 'BMP7', 'THRAP3', 'RORB', 'NR1H4', 'SSTR1', 'RB1', 'PPARGC1A', 'LATS1', 'SSTR5', 'OR51E2', 'NCOA3', 'PRLR', 'ARID1A', 'NR1H3', 'TRIP4', 'THRB', 'NCOA4', 'JAK2', 'HNF4G', 'MED13', 'SSTR3', 'PGR', 'GHSR', 'NR5A2', 'PAQR5', 'NCOA1', 'NR0B1', 'ESRRG', 'ESRRB', 'NR3C2', 'MED24', 'CTNNB1', 'FSHR', 'RARG', 'NR1D1', 'PADI2', 'NEDD4', 'RHOXF1', 'SAFB'…
GO_HORMONE_MEDIATED_SIGNALING_PATHWAY	0.79428	0.718868	0.787115	55	['PGR', 'PPARGC1A', 'RORB', 'PRLR', 'MED14', 'NR4A2', 'NR0B1', 'ESR2', 'UBR5', 'PPARGC1B', 'MED13', 'NR1H3', 'RARG', 'RBFOX2', 'PADI2', 'NR4A3', 'NCOA3', 'NR6A1', 'ARID1A', 'ESR1', 'NR1D1', 'NR0B2', 'RB1', 'SSTR4', 'PMEPA1', 'FSHR', 'NR1H4', 'PAQR5', 'NEDD4', 'OR51E2', 'RHOXF1', 'ESRRG', 'NR3C2', 'RBM14', 'HNF4G', 'JAK2', 'NKX3-1', 'NCOA1', 'NR2E1', 'PPARG', 'CRHBP', 'LHCGR', 'THRAP3', 'NR5A2', '…
GO_REGULATION_OF_LEUKOCYTE_PROLIFERATION	0.813483	0.740881	0.729692	40	['ICOSLG', 'ERBB2', 'SYK', 'SFTPD', 'LILRB1', 'PRDM1', 'ATM', 'ANXA1', 'CD244', 'CD86', 'MAD1L1', 'TNFRSF21', 'CLEC4G', 'PDE5A', 'IL1B', 'SPTA1', 'CD6', 'VCAM1', 'CHRNB2', 'SLC39A10', 'TNFSF18', 'IL13', 'FOXP3', 'WNT3A', 'IFNG', 'CCDC88B', 'TCF3', 'MNDA', 'EFNB1', 'CD1D', 'IL3', 'AHR', 'GPAM', 'PKN1', 'RASAL3', 'INPP5D', 'TICAM1', 'IDO1', 'DLG1', 'TLR4']
GO_HORMONE_MEDIATED_SIGNALING_PATHWAY	0.796629	0.733333	0.70028	32	['ESRRG', 'NR2F1', 'NCOA3', 'RARG', 'NR4A3', 'SSTR5', 'FSHR', 'PRLR', 'NR4A2', 'PAQR5', 'ARID1A', 'SSTR1', 'OR51E2', 'NR0B2', 'PPARG', 'LEF1', 'RORB', 'RHOXF1', 'NR1H3', 'PGR', 'HNF4G', 'LATS1', 'NKX3-1', 'GHSR', 'NCOA1', 'RB1', 'JAK2', 'NR1H4', 'RBFOX2', 'NR1D2', 'CTNNB1', 'NR2E1']
GO_REGULATION_OF_LEUKOCYTE_PROLIFERATION	0.774872	0.771069	0.714286	42	['TLR4', 'SOS1', 'SYK', 'VAV3', 'DLG1', 'IL3', 'PKN1', 'IL2', 'HHLA2', 'CCDC88B', 'CHRNB2', 'CD6', 'NCK2', 'MAD1L1', 'FOXP3', 'LILRB2', 'PTPN6', 'IL13', 'TCF3', 'CD244', 'AHR', 'NCKAP1L', 'SPTA1', 'TMIGD2', 'TNFSF18', 'INPP5D', 'TNFRSF21', 'TICAM1', 'ICOSLG', 'IFNG', 'GPAM', 'ANXA1', 'IL5', 'PTPRC', 'IL12B', 'MNDA', 'ERBB2', 'EFNB1', 'HLA-DRB1', 'SLC39A10', 'RASAL3', 'LILRB1']
GO_HORMONE_MEDIATED_SIGNALING_PATHWAY	0.766088	0.750314	0.830532	38	['LHCGR', 'CRHBP', 'RBFOX2', 'ARID1A', 'OR51E2', 'SSTR4', 'NR6A1', 'NUP62', 'MED24', 'NR1D2', 'SSTR1', 'NR2E1', 'FSHR', 'HNF4A', 'NEDD4', 'NR1H4', 'BRCA1', 'NR1D1', 'SAFB', 'THRAP3', 'RB1', 'SSTR5', 'NR5A2', 'ESRRG', 'BMP7', 'ESRRB', 'RHOXF1', 'RORC', 'RARG', 'JAK2', 'SSTR3', 'RORB', 'HNF4G', 'UBR5', 'ESR1', 'LEF1', 'NR0B1', 'NR4A3']
GO_HORMONE_MEDIATED_SIGNALING_PATHWAY	0.753013	0.722013	0.780112	26	['CTNNB1', 'JAK2', 'RB1', 'NR1D1', 'NR1H3', 'SSTR1', 'SSTR4', 'ESR2', 'HNF4G', 'PAQR5', 'SAFB', 'NR4A3', 'NR1D2', 'NR0B1', 'NR3C1', 'PPARGC1A', 'ESRRG', 'PGR', 'NR5A2', 'BRCA1', 'RBFOX2', 'MED24', 'RBM14', 'FSHR', 'ESRRB', 'PADI2']
GO_REGULATION_OF_T_CELL_PROLIFERATION	0.811849	0.754717	0.719888	33	['TNFSF4', 'CD6', 'SFTPD', 'LILRB1', 'ANXA1', 'NCK2', 'CCDC88B', 'TNFRSF21', 'CTNNB1', 'PTPRC', 'CARD11', 'TNFSF18', 'IL1B', 'FOXP3', 'MAD1L1', 'CD244', 'HHLA2', 'PTPN6', 'LILRB2', 'ICOSLG', 'VCAM1', 'ERBB2', 'CD1D', 'GPAM', 'CD86', 'RASAL3', 'IL12B', 'RC3H1', 'IDO1', 'DLG1', 'SOS1', 'TMIGD2', 'HLA-DRB1']
GO_HORMONE_MEDIATED_SIGNALING_PATHWAY	0.758325	0.738994	0.731092	31	['RBM14', 'NEDD4', 'TRIP4', 'OR51E2', 'RORB', 'ARID1A', 'NR0B1', 'MED14', 'PPARG', 'NUP62', 'JAK2', 'ESRRB', 'CTNNB1', 'RBFOX2', 'BRCA1', 'PPARGC1A', 'HNF4G', 'FSHR', 'NR1H4', 'RARG', 'BMP7', 'NR2F1', 'GHSR', 'PGR', 'HNF4A', 'CRHBP', 'THRAP3', 'NR5A2', 'NR2E1', 'SSTR3', 'ESR2']
GO_REGULATION_OF_LEUKOCYTE_PROLIFERATION	0.795506	0.727044	0.733894	36	['SOX11', 'PDE5A', 'TNFSF4', 'CD244', 'PRDM1', 'NCK2', 'SOS1', 'CARD11', 'SPTA1', 'CCDC88B', 'VAV3', 'LILRB1', 'ERBB2', 'IFNG', 'VCAM1', 'AHR', 'ATM', 'PKN1', 'TMIGD2', 'GPAM', 'SFTPD', 'CLEC4G', 'CD86', 'SPN', 'CD6', 'NCKAP1L', 'ICOSLG', 'PTPN6', 'TICAM1', 'ANXA1', 'MAD1L1', 'IL13', 'LILRB2', 'RASAL3', 'WNT3A', 'DLG1']
GO_HORMONE_MEDIATED_SIGNALING_PATHWAY	0.82523	0.738365	0.726891	53	['NUP62', 'CTNNB1', 'SSTR5', 'PPARG', 'NR3C2', 'CRHBP', 'NR1D2', 'RARG', 'MED14', 'THRB', 'ESR2', 'SSTR1', 'RHOXF1', 'LATS1', 'NR4A2', 'PMEPA1', 'ARID1A', 'ESRRG', 'NEDD4', 'RBM14', 'RB1', 'BRCA1', 'UBR5', 'NCOA1', 'SAFB', 'NR2E1', 'PAQR5', 'THRAP3', 'JAK2', 'NR1H3', 'GHSR', 'MED13', 'TRIP4', 'LHCGR', 'LEF1', 'ESR1', 'RORB', 'PPARGC1A', 'PRLR', 'FSHR', 'RBFOX2', 'HNF4A', 'PADI2', 'RORC', 'BMP7', …
GO_HORMONE_MEDIATED_SIGNALING_PATHWAY	0.810623	0.748428	0.719888	48	['NR0B1', 'NCOA4', 'OR51E2', 'NUP62', 'NR0B2', 'RORC', 'NR2E1', 'PPARGC1B', 'MED24', 'MED14', 'PAQR5', 'NKX3-1', 'HNF4A', 'ESRRB', 'PRLR', 'CRHBP', 'NEDD4', 'UBR5', 'NR4A3', 'RBM14', 'PADI2', 'CTNNB1', 'LHCGR', 'JAK2', 'LEF1', 'LATS1', 'ESRRG', 'PGR', 'HNF4G', 'THRAP3', 'BMP7', 'ARID1A', 'BRCA1', 'NR1D1', 'NR5A2', 'FSHR', 'RARG', 'SSTR3', 'SAFB', 'GHSR', 'THRB', 'NR1H4', 'TRIP4', 'NR4A2', 'RORB',…
GO_REGULATION_OF_LEUKOCYTE_PROLIFERATION	0.788049	0.750943	0.719888	48	['SPN', 'RC3H1', 'MAD1L1', 'EFNB1', 'CD244', 'TNFSF18', 'CARD11', 'PDE5A', 'LILRB2', 'TCF3', 'TNFSF4', 'FOXP3', 'VCAM1', 'TLR4', 'ERBB2', 'SOX11', 'IL5', 'CHRNB2', 'TMIGD2', 'LILRB1', 'CLEC4G', 'PKN1', 'ICOSLG', 'IL2', 'MNDA', 'IL3', 'CTNNB1', 'SFTPD', 'RASAL3', 'PTPN22', 'IL1B', 'PTPN6', 'AHR', 'HHLA2', 'CCDC88B', 'SYK', 'IFNG', 'GPAM', 'CD86', 'NCK2', 'DLG1', 'IL12B', 'SOS1', 'SLC39A10', 'HLA-D…
GO_REGULATION_OF_T_CELL_PROLIFERATION	0.725945	0.714465	0.715686	14	['HHLA2', 'PDE5A', 'CD6', 'IL1B', 'PTPRC', 'DLG1', 'LILRB2', 'IFNG', 'LILRB1', 'FOXP3', 'PTPN6', 'CCDC88B', 'IL12B', 'TMIGD2']
GO_HORMONE_MEDIATED_SIGNALING_PATHWAY	0.831052	0.773585	0.704482	51	['NR3C1', 'NCOA3', 'NR5A2', 'SSTR5', 'PRLR', 'BMP7', 'SSTR4', 'SAFB', 'MED13', 'NR0B2', 'NCOA1', 'THRAP3', 'RORB', 'PGR', 'DDX54', 'NR4A3', 'NEDD4', 'PPARG', 'NR2F1', 'TRIP4', 'LEF1', 'NR1D2', 'NR1D1', 'NR1H3', 'PADI2', 'ESRRB', 'SSTR3', 'NR2E1', 'NR6A1', 'MED14', 'HNF4G', 'NR0B1', 'PPARGC1A', 'RORC', 'RBFOX2', 'ESRRG', 'PPARGC1B', 'GHSR', 'PAQR5', 'RBM14', 'CTNNB1', 'CRHBP', 'JAK2', 'RB1', 'ESR1…
GO_ATPASE_BINDING	0.729622	0.715094	0.703081	10	['USP25', 'TOR1AIP1', 'RDX', 'SLC26A9', 'ANK1', 'ATP6V0A4', 'WFS1', 'ANK2', 'ABCA1', 'DNAJB1']
GO_HORMONE_MEDIATED_SIGNALING_PATHWAY	0.800204	0.76478	0.740896	45	['PADI2', 'NCOA4', 'PPARGC1A', 'NUP62', 'SSTR1', 'HNF4G', 'NR2E1', 'NR6A1', 'SSTR4', 'NR0B1', 'NR1D1', 'NEDD4', 'NR1H4', 'SAFB', 'SSTR5', 'UBR5', 'RORC', 'PGR', 'PRLR', 'PMEPA1', 'NCOA1', 'NR4A3', 'LHCGR', 'ESR2', 'PPARGC1B', 'TRIP4', 'RHOXF1', 'ESR1', 'MED13', 'HNF4A', 'RORB', 'GHSR', 'NR1D2', 'CRHBP', 'RB1', 'RBM14', 'FSHR', 'NCOA3', 'LATS1', 'NR4A2', 'SSTR3', 'PPARG', 'THRAP3', 'NR3C1', 'NR5A2…
GO_HORMONE_MEDIATED_SIGNALING_PATHWAY	0.777528	0.706289	0.717087	32	['RHOXF1', 'FSHR', 'HNF4G', 'CRHBP', 'LEF1', 'NCOA3', 'HNF4A', 'NR3C1', 'NR6A1', 'LHCGR', 'NR0B2', 'RARG', 'NR1D1', 'MED13', 'RBFOX2', 'NR4A2', 'NR5A2', 'GHSR', 'UBR5', 'SSTR5', 'PMEPA1', 'ESR2', 'SAFB', 'NUP62', 'CTNNB1', 'SSTR4', 'ESRRG', 'NR2E1', 'PPARGC1A', 'NEDD4', 'RB1', 'THRAP3']
GO_REGULATION_OF_T_CELL_PROLIFERATION	0.767824	0.710692	0.72549	29	['CARD11', 'HHLA2', 'CD6', 'TNFSF18', 'IFNG', 'IL1B', 'LILRB2', 'PTPRC', 'LILRB1', 'CCDC88B', 'CD244', 'FOXP3', 'NCKAP1L', 'MAD1L1', 'SPTA1', 'TNFRSF21', 'TMIGD2', 'TNFSF4', 'DLG1', 'SOS1', 'VCAM1', 'NCK2', 'PTPN6', 'PDE5A', 'SPN', 'RASAL3', 'CD1D', 'ICOSLG', 'ANXA1']
GO_REGULATION_OF_LEUKOCYTE_PROLIFERATION	0.771808	0.736478	0.718487	31	['IL1B', 'PKN1', 'SPN', 'HLA-DRB1', 'MNDA', 'GPAM', 'AHR', 'CCDC88B', 'FOXP3', 'PRDM1', 'TCF3', 'CD1D', 'DLG1', 'LILRB2', 'TNFRSF21', 'WNT3A', 'CHRNB2', 'TNFSF4', 'IDO1', 'VAV3', 'CD244', 'CARD11', 'IFNG', 'IL2', 'ANXA1', 'IL5', 'NCK2', 'CLEC4G', 'SFTPD', 'VCAM1', 'CD300A']
GO_ATPASE_BINDING	0.738815	0.773585	0.704482	15	['LCK', 'ATP6V0A4', 'PGR', 'ANK1', 'ATP6V0A2', 'TOR1AIP1', 'ATP6V1G3', 'HRC', 'ESR1', 'NUFIP1', 'SLC26A9', 'DNAJB1', 'ADCY10', 'WFS1', 'ABCA1']
GO_REGULATION_OF_LEUKOCYTE_PROLIFERATION	0.807354	0.752201	0.738095	45	['LILRB1', 'FOXP3', 'ICOSLG', 'SPN', 'AHR', 'EFNB1', 'SYK', 'MAD1L1', 'SOS1', 'VCAM1', 'SLC39A10', 'TICAM1', 'NCK2', 'IL1B', 'SFTPD', 'RC3H1', 'CD1D', 'PDE5A', 'IFNG', 'IL3', 'CD244', 'PTPN22', 'SPTA1', 'PTPRC', 'IL13', 'PRDM1', 'CARD11', 'CHRNB2', 'VAV3', 'NCKAP1L', 'DLG1', 'INPP5D', 'WNT3A', 'CTNNB1', 'ANXA1', 'CD300A', 'MNDA', 'PTPN6', 'CD6', 'ATM', 'TMIGD2', 'ERBB2', 'GPAM', 'IL12B', 'HHLA2']
GO_HORMONE_MEDIATED_SIGNALING_PATHWAY	0.802962	0.778616	0.72549	55	['PADI2', 'LHCGR', 'NR1H3', 'NR1H4', 'RARG', 'TRIP4', 'NR1D2', 'CRHBP', 'NR4A3', 'HNF4G', 'SSTR3', 'THRAP3', 'JAK2', 'LEF1', 'NR3C2', 'NCOA1', 'NR2F1', 'NR6A1', 'NR2E1', 'PPARGC1A', 'RORB', 'ARID1A', 'NR4A2', 'CTNNB1', 'NR5A2', 'THRB', 'PPARG', 'NKX3-1', 'DDX54', 'RHOXF1', 'PGR', 'NEDD4', 'FSHR', 'RBFOX2', 'MED13', 'SAFB', 'HNF4A', 'SSTR4', 'ESR2', 'PRLR', 'MED24', 'ESRRB', 'NCOA4', 'ESR1', 'BRCA…
GO_REGULATION_OF_LEUKOCYTE_PROLIFERATION	0.783759	0.707547	0.707283	41	['LILRB1', 'TCF3', 'IL1B', 'PTPRC', 'IDO1', 'NCK2', 'INPP5D', 'MNDA', 'NCKAP1L', 'HLA-DRB1', 'TNFSF4', 'TLR4', 'MAD1L1', 'CD1D', 'SLC39A10', 'HHLA2', 'CARD11', 'CTNNB1', 'CD6', 'SOS1', 'TNFSF18', 'SYK', 'FOXP3', 'CCDC88B', 'TICAM1', 'IL3', 'TMIGD2', 'WNT3A', 'ICOSLG', 'CHRNB2', 'CD244', 'SPTA1', 'LILRB2', 'PTPN6', 'VAV3', 'PKN1', 'ANXA1', 'ERBB2', 'AHR', 'PTPN22', 'VCAM1']
GO_REGULATION_OF_LEUKOCYTE_PROLIFERATION	0.791828	0.748428	0.712885	47	['RC3H1', 'MNDA', 'ANXA1', 'HLA-DRB1', 'CHRNB2', 'IL12B', 'VAV3', 'CD6', 'CD244', 'IL3', 'TICAM1', 'ERBB2', 'PRDM1', 'FOXP3', 'ATM', 'IL2', 'CCDC88B', 'SPTA1', 'LILRB2', 'PKN1', 'HHLA2', 'CD86', 'VCAM1', 'PTPN22', 'ICOSLG', 'CLEC4G', 'IL13', 'IFNG', 'SPN', 'DLG1', 'SOX11', 'LILRB1', 'IL1B', 'IDO1', 'IL5', 'TNFSF18', 'CTNNB1', 'TMIGD2', 'AHR', 'RASAL3', 'TLR4', 'MAD1L1', 'SYK', 'PTPN6', 'TCF3', 'W…
GO_REGULATION_OF_LEUKOCYTE_PROLIFERATION	0.808274	0.752201	0.72409	33	['CCDC88B', 'ANXA1', 'PRDM1', 'TNFRSF21', 'GPAM', 'IL13', 'IL1B', 'PKN1', 'IL12B', 'TNFSF4', 'IDO1', 'PTPN6', 'IL5', 'CD1D', 'MAD1L1', 'CD300A', 'SYK', 'TLR4', 'CARD11', 'NCK2', 'ICOSLG', 'HHLA2', 'RC3H1', 'SFTPD', 'INPP5D', 'WNT3A', 'RASAL3', 'LILRB1', 'DLG1', 'SOS1', 'SPN', 'AHR', 'FOXP3']
GO_REGULATION_OF_LEUKOCYTE_PROLIFERATION	0.770684	0.776101	0.711485	31	['TICAM1', 'TMIGD2', 'ANXA1', 'LILRB2', 'NCKAP1L', 'IFNG', 'IL5', 'MNDA', 'CD6', 'IDO1', 'SLC39A10', 'PKN1', 'IL2', 'DLG1', 'IL12B', 'TNFSF4', 'CARD11', 'EFNB1', 'GPAM', 'WNT3A', 'SYK', 'CD300A', 'IL13', 'CTNNB1', 'CHRNB2', 'CCDC88B', 'ICOSLG', 'PTPN6', 'SPTA1', 'VCAM1', 'CD244']
GO_ATPASE_BINDING	0.783555	0.728931	0.72409	15	['ATP6V0A2', 'ABCA1', 'TOR1AIP1', 'HRC', 'ANK1', 'SLC26A9', 'ADCY10', 'LCK', 'ANK2', 'NUFIP1', 'USP25', 'ESR1', 'TRPC6', 'ATP6V0A4', 'WFS1']
GO_REGULATION_OF_LEUKOCYTE_PROLIFERATION	0.796323	0.727044	0.703081	41	['AHR', 'CD1D', 'VCAM1', 'MNDA', 'RC3H1', 'FOXP3', 'SOX11', 'GPAM', 'ANXA1', 'IL13', 'PKN1', 'WNT3A', 'ICOSLG', 'IL12B', 'SPTA1', 'HLA-DRB1', 'TMIGD2', 'SPN', 'IDO1', 'CHRNB2', 'INPP5D', 'CARD11', 'IL2', 'IL5', 'NCK2', 'RASAL3', 'IFNG', 'DLG1', 'PTPRC', 'IL3', 'CD86', 'TNFSF4', 'TNFRSF21', 'NCKAP1L', 'LILRB1', 'HHLA2', 'SYK', 'TCF3', 'PTPN6', 'PTPN22', 'CLEC4G']
GO_REGULATION_OF_T_CELL_PROLIFERATION	0.790807	0.709434	0.719888	30	['GPAM', 'PDE5A', 'CTNNB1', 'EFNB1', 'CCDC88B', 'CD1D', 'TMIGD2', 'VCAM1', 'CD86', 'RASAL3', 'CD6', 'CARD11', 'SPN', 'LILRB2', 'IL2', 'HHLA2', 'CD244', 'SFTPD', 'ICOSLG', 'IL12B', 'HLA-DRB1', 'LILRB1', 'ANXA1', 'PTPRC', 'IL1B', 'RC3H1', 'CLEC4G', 'TNFRSF21', 'IDO1', 'DLG1']
GO_HORMONE_MEDIATED_SIGNALING_PATHWAY	0.758631	0.703774	0.745098	28	['ESRRB', 'RB1', 'NR0B1', 'NR3C2', 'MED13', 'NR5A2', 'SSTR4', 'NCOA3', 'SAFB', 'NR1D2', 'THRAP3', 'RBM14', 'BRCA1', 'NUP62', 'NR2E1', 'ESR2', 'DDX54', 'THRB', 'HNF4G', 'ARID1A', 'MED14', 'NR6A1', 'HNF4A', 'NCOA1', 'NR4A2', 'OR51E2', 'BMP7', 'ESRRG']
GO_REGULATION_OF_LEUKOCYTE_PROLIFERATION	0.765577	0.737107	0.746499	30	['SFTPD', 'CTNNB1', 'SOS1', 'PTPN22', 'ANXA1', 'SPTA1', 'RASAL3', 'ICOSLG', 'IL13', 'MNDA', 'SOX11', 'RC3H1', 'IL1B', 'CD6', 'CD244', 'EFNB1', 'CD300A', 'SPN', 'AHR', 'IL3', 'VCAM1', 'DLG1', 'TNFSF18', 'VAV3', 'TICAM1', 'CD1D', 'CD86', 'IL5', 'FOXP3', 'ATM']
GO_HORMONE_MEDIATED_SIGNALING_PATHWAY	0.827988	0.7	0.767507	31	['BMP7', 'LHCGR', 'THRB', 'NCOA3', 'ESRRB', 'LEF1', 'LATS1', 'NR3C1', 'SSTR5', 'MED24', 'ARID1A', 'NUP62', 'ESR2', 'PPARG', 'NR1H3', 'RORB', 'BRCA1', 'SAFB', 'JAK2', 'PGR', 'PMEPA1', 'NKX3-1', 'NR1D2', 'TRIP4', 'NR1H4', 'RBM14', 'NR4A2', 'NR2E1', 'RARG', 'NCOA4', 'MED13']
GO_REGULATION_OF_LEUKOCYTE_PROLIFERATION	0.781818	0.777987	0.732493	31	['CARD11', 'TICAM1', 'IL5', 'VCAM1', 'NCKAP1L', 'ERBB2', 'PKN1', 'ICOSLG', 'CCDC88B', 'TNFSF18', 'HLA-DRB1', 'AHR', 'SOS1', 'ANXA1', 'TMIGD2', 'DLG1', 'CD86', 'ATM', 'CD244', 'INPP5D', 'MNDA', 'SOX11', 'PTPN22', 'NCK2', 'LILRB2', 'SPN', 'CD300A', 'SFTPD', 'PTPN6', 'IL12B', 'SLC39A10']
GO_ATPASE_BINDING	0.755158	0.728302	0.703081	14	['HRC', 'USP25', 'LCK', 'PGR', 'WFS1', 'ANK1', 'NUFIP1', 'ABCA1', 'ATP6V0A4', 'ANK2', 'ADCY10', 'DNAJB1', 'SLC26A9', 'ATP6V0A2']
GO_HORMONE_MEDIATED_SIGNALING_PATHWAY	0.778243	0.736478	0.736695	37	['THRAP3', 'NR0B2', 'PAQR5', 'NR6A1', 'NUP62', 'NR4A3', 'MED14', 'HNF4A', 'LATS1', 'MED13', 'DDX54', 'PADI2', 'ESRRB', 'RBM14', 'MED24', 'RORC', 'SAFB', 'NR1H4', 'CRHBP', 'RB1', 'NR2E1', 'RARG', 'HNF4G', 'RORB', 'NR1D2', 'ESR2', 'RBFOX2', 'RHOXF1', 'THRB', 'CTNNB1', 'SSTR3', 'NEDD4', 'GHSR', 'JAK2', 'PPARGC1A', 'LHCGR', 'PGR']
GO_HORMONE_MEDIATED_SIGNALING_PATHWAY	0.8	0.750943	0.707283	50	['MED24', 'NUP62', 'NR4A2', 'PMEPA1', 'SSTR4', 'LEF1', 'HNF4A', 'NR0B1', 'NR6A1', 'NR0B2', 'RBFOX2', 'PAQR5', 'RBM14', 'UBR5', 'MED13', 'ESRRG', 'JAK2', 'LATS1', 'THRAP3', 'RORC', 'PRLR', 'PPARG', 'DDX54', 'GHSR', 'NR1H3', 'RARG', 'NR4A3', 'NR1D2', 'NCOA3', 'ESR2', 'ARID1A', 'LHCGR', 'NR1H4', 'TRIP4', 'FSHR', 'HNF4G', 'SSTR5', 'NCOA1', 'NR1D1', 'OR51E2', 'PADI2', 'RHOXF1', 'PGR', 'BRCA1', 'ESRRB'…
GO_REGULATION_OF_LEUKOCYTE_PROLIFERATION	0.713585	0.750314	0.711485	17	['MNDA', 'TICAM1', 'WNT3A', 'CARD11', 'TCF3', 'HLA-DRB1', 'RC3H1', 'IL3', 'SPN', 'DLG1', 'IL1B', 'HHLA2', 'SFTPD', 'FOXP3', 'PTPN6', 'PRDM1', 'CCDC88B']
GO_HORMONE_MEDIATED_SIGNALING_PATHWAY	0.770072	0.715723	0.711485	25	['BMP7', 'DDX54', 'FSHR', 'NEDD4', 'RBFOX2', 'SSTR1', 'ARID1A', 'RBM14', 'ESR2', 'NR4A2', 'ESRRB', 'LEF1', 'RHOXF1', 'NR1D1', 'SSTR4', 'PADI2', 'JAK2', 'PGR', 'ESRRG', 'TRIP4', 'RB1', 'HNF4G', 'NR0B1', 'NR3C1', 'LATS1']
GO_HORMONE_MEDIATED_SIGNALING_PATHWAY	0.786721	0.733962	0.766106	48	['SAFB', 'THRB', 'NR2F1', 'THRAP3', 'BRCA1', 'JAK2', 'RARG', 'SSTR3', 'PPARG', 'RHOXF1', 'NR6A1', 'RBM14', 'NCOA3', 'PGR', 'GHSR', 'CTNNB1', 'RORB', 'NR1D2', 'NR1H3', 'NR4A2', 'HNF4G', 'ESRRG', 'NEDD4', 'PADI2', 'ARID1A', 'PPARGC1B', 'DDX54', 'MED24', 'NCOA4', 'NR5A2', 'LEF1', 'ESR1', 'SSTR4', 'NR3C1', 'RORC', 'FSHR', 'NR4A3', 'HNF4A', 'MED14', 'ESR2', 'TRIP4', 'LATS1', 'SSTR5', 'NR2E1', 'CRHBP',…
GO_HORMONE_MEDIATED_SIGNALING_PATHWAY	0.808274	0.748428	0.718487	33	['ESR1', 'CTNNB1', 'CRHBP', 'HNF4A', 'ARID1A', 'HNF4G', 'NUP62', 'PADI2', 'FSHR', 'THRB', 'RB1', 'MED13', 'ESRRB', 'NR1H4', 'BMP7', 'LATS1', 'NR2E1', 'MED24', 'JAK2', 'PRLR', 'BRCA1', 'MED14', 'THRAP3', 'TRIP4', 'RHOXF1', 'LEF1', 'NR5A2', 'SSTR4', 'SSTR5', 'NR4A2', 'NCOA4', 'OR51E2', 'NEDD4']
GO_ATPASE_BINDING	0.72666	0.779874	0.70028	14	['ANK1', 'ATP6V1G3', 'HRC', 'ATP6V0A2', 'USP25', 'TOR1AIP1', 'SLC26A9', 'TRPC6', 'WFS1', 'NUFIP1', 'ADCY10', 'PGR', 'ABCA1', 'ANK2']
GO_REGULATION_OF_LEUKOCYTE_PROLIFERATION	0.802349	0.751572	0.721289	48	['IL13', 'IL2', 'ATM', 'PKN1', 'CD1D', 'SPTA1', 'CARD11', 'IL5', 'LILRB2', 'CD86', 'SPN', 'HHLA2', 'CD300A', 'TLR4', 'SOX11', 'PRDM1', 'MNDA', 'PDE5A', 'SFTPD', 'TNFSF4', 'DLG1', 'CTNNB1', 'PTPRC', 'IFNG', 'CHRNB2', 'CD6', 'CCDC88B', 'PTPN6', 'INPP5D', 'RASAL3', 'TCF3', 'WNT3A', 'GPAM', 'ERBB2', 'SOS1', 'SYK', 'VCAM1', 'SLC39A10', 'IL1B', 'MAD1L1', 'CLEC4G', 'EFNB1', 'HLA-DRB1', 'TMIGD2', 'AHR', …
GO_ATPASE_BINDING	0.754239	0.787421	0.701681	16	['RDX', 'ATP6V1G3', 'ANK1', 'ADCY10', 'ANK2', 'WFS1', 'USP25', 'TOR1AIP1', 'HRC', 'PGR', 'LCK', 'ESR1', 'TRPC6', 'DNAJB1', 'SLC26A9', 'ATP6V0A2']
GO_REGULATION_OF_LEUKOCYTE_PROLIFERATION	0.800511	0.733962	0.745098	42	['AHR', 'SPTA1', 'SPN', 'TLR4', 'IL13', 'ERBB2', 'PTPRC', 'CD1D', 'SOS1', 'SLC39A10', 'DLG1', 'TNFSF18', 'FOXP3', 'ICOSLG', 'CARD11', 'TCF3', 'RASAL3', 'PDE5A', 'CD86', 'GPAM', 'IFNG', 'CD6', 'CTNNB1', 'PKN1', 'EFNB1', 'PTPN6', 'VCAM1', 'SFTPD', 'IL5', 'HHLA2', 'WNT3A', 'MNDA', 'TNFRSF21', 'CD244', 'IL12B', 'SOX11', 'IDO1', 'HLA-DRB1', 'NCKAP1L', 'LILRB2', 'RC3H1', 'IL3']
GO_HORMONE_MEDIATED_SIGNALING_PATHWAY	0.779162	0.702516	0.707283	24	['HNF4G', 'FSHR', 'TRIP4', 'PPARG', 'MED24', 'PADI2', 'DDX54', 'SAFB', 'THRAP3', 'NR3C1', 'JAK2', 'NCOA1', 'PAQR5', 'PRLR', 'MED13', 'GHSR', 'ARID1A', 'SSTR5', 'NCOA3', 'RBFOX2', 'NR1D2', 'BRCA1', 'SSTR3', 'RORC']
GO_REGULATION_OF_LEUKOCYTE_PROLIFERATION	0.804086	0.724528	0.703081	45	['SPTA1', 'SFTPD', 'VAV3', 'TMIGD2', 'ATM', 'VCAM1', 'IFNG', 'PKN1', 'ICOSLG', 'PRDM1', 'CLEC4G', 'IL1B', 'IL2', 'IL3', 'TICAM1', 'TCF3', 'INPP5D', 'MNDA', 'FOXP3', 'TNFRSF21', 'WNT3A', 'NCK2', 'PTPN6', 'CARD11', 'SOX11', 'PDE5A', 'AHR', 'IL12B', 'GPAM', 'SPN', 'CHRNB2', 'CD1D', 'CCDC88B', 'CD6', 'NCKAP1L', 'EFNB1', 'IDO1', 'HHLA2', 'LILRB1', 'RC3H1', 'CD300A', 'TLR4', 'LILRB2', 'PTPRC', 'TNFSF18…
GO_REGULATION_OF_LEUKOCYTE_PROLIFERATION	0.80429	0.784906	0.701681	41	['SPN', 'DLG1', 'IL3', 'CTNNB1', 'CD86', 'VAV3', 'NCK2', 'SLC39A10', 'ICOSLG', 'PTPRC', 'MAD1L1', 'TMIGD2', 'ANXA1', 'PTPN6', 'SPTA1', 'LILRB1', 'IL12B', 'IFNG', 'WNT3A', 'SYK', 'GPAM', 'SOX11', 'TNFRSF21', 'MNDA', 'CD244', 'CCDC88B', 'IDO1', 'NCKAP1L', 'SFTPD', 'IL1B', 'TNFSF4', 'CD1D', 'PDE5A', 'TICAM1', 'IL2', 'SOS1', 'AHR', 'IL13', 'CD300A', 'ERBB2', 'FOXP3']
GO_HORMONE_MEDIATED_SIGNALING_PATHWAY	0.769969	0.750314	0.719888	27	['ARID1A', 'BRCA1', 'FSHR', 'NR1D2', 'NCOA3', 'SSTR5', 'SAFB', 'NR2E1', 'NR3C2', 'GHSR', 'NEDD4', 'PMEPA1', 'NR0B1', 'ESR1', 'HNF4A', 'PGR', 'MED13', 'TRIP4', 'NR4A3', 'NR1D1', 'RHOXF1', 'JAK2', 'LATS1', 'NR4A2', 'LHCGR', 'PPARG', 'ESRRG']
GO_REGULATION_OF_LEUKOCYTE_PROLIFERATION	0.804903	0.757233	0.705882	42	['PTPRC', 'SLC39A10', 'IL2', 'MNDA', 'TLR4', 'PKN1', 'TNFSF18', 'SPTA1', 'TNFSF4', 'INPP5D', 'TCF3', 'CD6', 'IL13', 'IL1B', 'RASAL3', 'LILRB1', 'VCAM1', 'IL5', 'TMIGD2', 'TICAM1', 'CLEC4G', 'MAD1L1', 'IFNG', 'TNFRSF21', 'CARD11', 'IDO1', 'VAV3', 'FOXP3', 'ATM', 'CD1D', 'IL12B', 'CD86', 'CCDC88B', 'AHR', 'CTNNB1', 'DLG1', 'HLA-DRB1', 'ANXA1', 'PTPN22', 'ICOSLG', 'SFTPD', 'PRDM1']
GO_REGULATION_OF_LEUKOCYTE_PROLIFERATION	0.774566	0.751572	0.705882	44	['MNDA', 'VAV3', 'PTPN6', 'SLC39A10', 'IL2', 'CD6', 'LILRB2', 'CD86', 'IL1B', 'INPP5D', 'TNFRSF21', 'IDO1', 'NCKAP1L', 'PTPN22', 'TNFSF18', 'SPN', 'SFTPD', 'CTNNB1', 'ANXA1', 'ERBB2', 'TICAM1', 'ICOSLG', 'CLEC4G', 'FOXP3', 'MAD1L1', 'PTPRC', 'CD244', 'IL3', 'DLG1', 'CCDC88B', 'PKN1', 'TNFSF4', 'AHR', 'CARD11', 'IFNG', 'SOS1', 'PDE5A', 'RC3H1', 'RASAL3', 'SOX11', 'GPAM', 'HHLA2', 'TLR4', 'TCF3']
GO_REGULATION_OF_LEUKOCYTE_PROLIFERATION	0.801226	0.756604	0.704482	48	['NCK2', 'HHLA2', 'PTPN6', 'MNDA', 'PKN1', 'ICOSLG', 'LILRB2', 'CARD11', 'HLA-DRB1', 'IDO1', 'SFTPD', 'CHRNB2', 'CD244', 'EFNB1', 'VAV3', 'ERBB2', 'SLC39A10', 'IL3', 'TMIGD2', 'ANXA1', 'CD1D', 'PTPN22', 'LILRB1', 'IL13', 'IL12B', 'FOXP3', 'CTNNB1', 'NCKAP1L', 'CD300A', 'CD86', 'CCDC88B', 'AHR', 'SYK', 'CD6', 'TNFSF18', 'IL1B', 'WNT3A', 'SPTA1', 'SOX11', 'SOS1', 'TCF3', 'PTPRC', 'VCAM1', 'INPP5D',…
GO_REGULATION_OF_LEUKOCYTE_PROLIFERATION	0.82666	0.784277	0.72409	50	['LILRB1', 'PKN1', 'TNFRSF21', 'TNFSF4', 'CTNNB1', 'IL13', 'SPN', 'CCDC88B', 'VCAM1', 'CD300A', 'WNT3A', 'SOS1', 'SLC39A10', 'CD1D', 'ICOSLG', 'TNFSF18', 'SPTA1', 'PTPN22', 'AHR', 'IL12B', 'CHRNB2', 'IDO1', 'IL1B', 'INPP5D', 'PDE5A', 'ANXA1', 'TICAM1', 'EFNB1', 'SFTPD', 'CLEC4G', 'VAV3', 'NCKAP1L', 'DLG1', 'ERBB2', 'TCF3', 'HLA-DRB1', 'PTPN6', 'CD244', 'IL3', 'GPAM', 'PTPRC', 'CD6', 'IFNG', 'MAD1…
GO_HORMONE_MEDIATED_SIGNALING_PATHWAY	0.794688	0.771069	0.736695	48	['SSTR4', 'LHCGR', 'MED14', 'NR2F1', 'CRHBP', 'LATS1', 'NR1H4', 'NR1D2', 'HNF4G', 'RBM14', 'NR2E1', 'BMP7', 'NCOA1', 'RBFOX2', 'CTNNB1', 'ARID1A', 'SSTR1', 'NR5A2', 'OR51E2', 'BRCA1', 'ESR1', 'NR3C1', 'NR3C2', 'NCOA4', 'RORB', 'NR0B1', 'RHOXF1', 'NCOA3', 'PPARGC1A', 'PPARG', 'SSTR5', 'GHSR', 'NR4A3', 'RB1', 'RORC', 'NKX3-1', 'NR1D1', 'NEDD4', 'ESRRG', 'FSHR', 'PPARGC1B', 'PGR', 'JAK2', 'NUP62', '…
GO_HORMONE_MEDIATED_SIGNALING_PATHWAY	0.820225	0.718868	0.722689	42	['SSTR1', 'LHCGR', 'BRCA1', 'RB1', 'NCOA1', 'PGR', 'DDX54', 'MED24', 'SSTR4', 'ESRRG', 'RARG', 'PAQR5', 'PRLR', 'HNF4A', 'ARID1A', 'UBR5', 'JAK2', 'TRIP4', 'CRHBP', 'CTNNB1', 'MED13', 'THRAP3', 'LATS1', 'NCOA4', 'NR6A1', 'NR5A2', 'PADI2', 'BMP7', 'NR4A3', 'NR2E1', 'NEDD4', 'NR3C1', 'RBM14', 'RHOXF1', 'NR0B1', 'SAFB', 'ESRRB', 'THRB', 'SSTR5', 'NCOA3', 'RORB', 'NR4A2']
GO_HORMONE_MEDIATED_SIGNALING_PATHWAY	0.78478	0.763522	0.704482	36	['TRIP4', 'NR1D1', 'NR1D2', 'NR1H4', 'MED13', 'CRHBP', 'NCOA1', 'SSTR4', 'PPARG', 'FSHR', 'NR2E1', 'ESRRG', 'NR1H3', 'RB1', 'SSTR3', 'JAK2', 'LEF1', 'RORB', 'RORC', 'OR51E2', 'BMP7', 'NR4A3', 'NR6A1', 'RBM14', 'NUP62', 'LATS1', 'PRLR', 'NR3C2', 'SSTR1', 'CTNNB1', 'MED14', 'NKX3-1', 'ESRRB', 'PMEPA1', 'RBFOX2', 'PGR']
GO_HORMONE_MEDIATED_SIGNALING_PATHWAY	0.81379	0.735849	0.768908	45	['RORC', 'NUP62', 'PGR', 'PPARGC1B', 'CRHBP', 'LHCGR', 'PAQR5', 'RB1', 'NR6A1', 'SSTR1', 'ESRRB', 'RHOXF1', 'NR2E1', 'OR51E2', 'JAK2', 'RBM14', 'CTNNB1', 'RORB', 'LEF1', 'NR1D1', 'NKX3-1', 'TRIP4', 'NEDD4', 'MED24', 'PRLR', 'NR4A2', 'RBFOX2', 'ARID1A', 'DDX54', 'PADI2', 'MED13', 'HNF4A', 'THRAP3', 'BRCA1', 'NR0B2', 'HNF4G', 'NR1D2', 'BMP7', 'SSTR5', 'SAFB', 'NR1H3', 'NR4A3', 'ESRRG', 'NR1H4', 'NC…
GO_REGULATION_OF_LEUKOCYTE_PROLIFERATION	0.794178	0.715094	0.710084	49	['SLC39A10', 'AHR', 'PTPN6', 'IL1B', 'ERBB2', 'LILRB2', 'TMIGD2', 'ANXA1', 'IL13', 'RC3H1', 'PTPN22', 'CD244', 'CD300A', 'LILRB1', 'WNT3A', 'SPTA1', 'TNFSF4', 'NCKAP1L', 'IL2', 'CD1D', 'INPP5D', 'RASAL3', 'PRDM1', 'SOS1', 'PTPRC', 'HHLA2', 'IL3', 'SPN', 'CLEC4G', 'TNFRSF21', 'PDE5A', 'CCDC88B', 'CD86', 'SOX11', 'GPAM', 'TCF3', 'FOXP3', 'VAV3', 'VCAM1', 'TICAM1', 'CD6', 'IL5', 'IL12B', 'SFTPD', 'M…
GO_HORMONE_MEDIATED_SIGNALING_PATHWAY	0.813585	0.732075	0.719888	43	['PPARGC1B', 'PGR', 'NR4A2', 'NR1D2', 'ESRRB', 'ARID1A', 'NR2E1', 'NR2F1', 'PMEPA1', 'BMP7', 'MED13', 'SAFB', 'RB1', 'FSHR', 'ESRRG', 'TRIP4', 'NR5A2', 'LHCGR', 'HNF4G', 'NR3C1', 'NR4A3', 'RORC', 'GHSR', 'ESR2', 'HNF4A', 'RORB', 'CRHBP', 'RHOXF1', 'OR51E2', 'RBM14', 'SSTR5', 'NCOA4', 'THRB', 'PAQR5', 'THRAP3', 'NCOA1', 'NR0B2', 'RBFOX2', 'NUP62', 'NCOA3', 'LEF1', 'NR1H4', 'NEDD4']
GO_HORMONE_MEDIATED_SIGNALING_PATHWAY	0.794076	0.769811	0.731092	33	['UBR5', 'NCOA1', 'PAQR5', 'CTNNB1', 'DDX54', 'BMP7', 'RHOXF1', 'MED13', 'NR1H4', 'NR5A2', 'PPARG', 'LATS1', 'NR1D2', 'JAK2', 'MED24', 'RB1', 'ESR1', 'CRHBP', 'NR6A1', 'SSTR4', 'NR2E1', 'NUP62', 'LEF1', 'LHCGR', 'ARID1A', 'RBFOX2', 'NCOA3', 'PGR', 'NEDD4', 'NR3C1', 'FSHR', 'RARG', 'HNF4G']
GO_ATPASE_BINDING	0.771399	0.784906	0.717087	14	['NUFIP1', 'ADCY10', 'ATP6V1G3', 'USP25', 'LCK', 'WFS1', 'ABCA1', 'ATP6V0A2', 'SLC26A9', 'PGR', 'TRPC6', 'HRC', 'ANK1', 'ANK2']
GO_REGULATION_OF_LEUKOCYTE_PROLIFERATION	0.834934	0.757233	0.729692	47	['SFTPD', 'ICOSLG', 'PKN1', 'SOX11', 'TCF3', 'CTNNB1', 'ANXA1', 'CD86', 'SPN', 'CCDC88B', 'RC3H1', 'AHR', 'ATM', 'PTPN6', 'VCAM1', 'HLA-DRB1', 'TICAM1', 'IL12B', 'CARD11', 'INPP5D', 'TNFSF18', 'LILRB1', 'SOS1', 'TMIGD2', 'NCK2', 'ERBB2', 'LILRB2', 'CLEC4G', 'HHLA2', 'PRDM1', 'PTPRC', 'GPAM', 'TNFRSF21', 'TNFSF4', 'IL2', 'DLG1', 'CD6', 'IDO1', 'VAV3', 'IL1B', 'SYK', 'NCKAP1L', 'TLR4', 'PDE5A', 'EF…
GO_REGULATION_OF_T_CELL_PROLIFERATION	0.785802	0.794969	0.712885	29	['ERBB2', 'SOS1', 'TNFSF4', 'RC3H1', 'SPN', 'LILRB2', 'LILRB1', 'MAD1L1', 'IFNG', 'DLG1', 'FOXP3', 'EFNB1', 'TMIGD2', 'TNFRSF21', 'SFTPD', 'CD6', 'CCDC88B', 'IL2', 'CARD11', 'RASAL3', 'VCAM1', 'IL12B', 'TNFSF18', 'ANXA1', 'CTNNB1', 'PTPRC', 'PTPN6', 'ICOSLG', 'NCK2']
GO_REGULATION_OF_LEUKOCYTE_PROLIFERATION	0.773647	0.763522	0.703081	41	['CD300A', 'TCF3', 'RASAL3', 'ERBB2', 'MAD1L1', 'LILRB2', 'HHLA2', 'EFNB1', 'WNT3A', 'PDE5A', 'CD86', 'DLG1', 'TMIGD2', 'CD6', 'IL1B', 'TNFSF4', 'SOS1', 'IL13', 'INPP5D', 'VCAM1', 'HLA-DRB1', 'PTPRC', 'IL5', 'CTNNB1', 'SYK', 'NCK2', 'TNFRSF21', 'IL12B', 'CCDC88B', 'CARD11', 'AHR', 'SOX11', 'SPN', 'ANXA1', 'IL2', 'IFNG', 'LILRB1', 'NCKAP1L', 'RC3H1', 'SLC39A10', 'SPTA1']
GO_REGULATION_OF_LEUKOCYTE_PROLIFERATION	0.793463	0.811321	0.714286	47	['SPTA1', 'PTPN6', 'NCKAP1L', 'NCK2', 'CD244', 'PTPRC', 'TCF3', 'PRDM1', 'ICOSLG', 'IL12B', 'EFNB1', 'DLG1', 'TNFSF4', 'TICAM1', 'RC3H1', 'CD6', 'IFNG', 'CCDC88B', 'IL1B', 'TNFSF18', 'IL13', 'IDO1', 'HHLA2', 'ATM', 'GPAM', 'VCAM1', 'LILRB1', 'FOXP3', 'IL2', 'SLC39A10', 'PDE5A', 'ERBB2', 'RASAL3', 'AHR', 'PTPN22', 'IL3', 'CD1D', 'TLR4', 'CARD11', 'MAD1L1', 'SOS1', 'CD300A', 'TNFRSF21', 'TMIGD2', '…
GO_HORMONE_MEDIATED_SIGNALING_PATHWAY	0.783146	0.774214	0.770308	28	['NEDD4', 'NCOA3', 'ESR2', 'PGR', 'NR5A2', 'BMP7', 'HNF4G', 'SAFB', 'NR4A3', 'NR1D2', 'MED14', 'DDX54', 'NR3C2', 'SSTR3', 'LEF1', 'ESRRB', 'ESRRG', 'SSTR5', 'GHSR', 'NR2E1', 'THRAP3', 'JAK2', 'TRIP4', 'NR1D1', 'NR2F1', 'SSTR4', 'NR4A2', 'RBFOX2']
GO_REGULATION_OF_T_CELL_PROLIFERATION	0.800204	0.743396	0.708683	32	['CD6', 'SYK', 'CD244', 'SPN', 'CCDC88B', 'CD86', 'PTPN6', 'RASAL3', 'SOS1', 'IFNG', 'FOXP3', 'LILRB1', 'SPTA1', 'CTNNB1', 'CD1D', 'VCAM1', 'IL12B', 'TNFSF4', 'CARD11', 'SFTPD', 'PDE5A', 'PTPRC', 'EFNB1', 'IDO1', 'TNFSF18', 'TMIGD2', 'HHLA2', 'MAD1L1', 'CLEC4G', 'ICOSLG', 'DLG1', 'IL1B']
GO_REGULATION_OF_LEUKOCYTE_PROLIFERATION	0.796731	0.783648	0.705882	35	['CD86', 'PRDM1', 'PTPN22', 'IFNG', 'PTPRC', 'NCK2', 'PKN1', 'MNDA', 'PTPN6', 'VAV3', 'IL12B', 'TLR4', 'SPTA1', 'SFTPD', 'SOX11', 'CD244', 'IL1B', 'SOS1', 'CARD11', 'CD6', 'AHR', 'ANXA1', 'MAD1L1', 'CD300A', 'INPP5D', 'GPAM', 'TCF3', 'TICAM1', 'IL2', 'IL13', 'EFNB1', 'ATM', 'TNFRSF21', 'CLEC4G', 'DLG1']
GO_REGULATION_OF_LEUKOCYTE_PROLIFERATION	0.8	0.78239	0.718487	49	['TLR4', 'IL2', 'CARD11', 'IL5', 'MAD1L1', 'CD6', 'IL3', 'GPAM', 'SOS1', 'SFTPD', 'SYK', 'EFNB1', 'ICOSLG', 'ERBB2', 'TMIGD2', 'IL13', 'PKN1', 'SPTA1', 'LILRB2', 'AHR', 'IDO1', 'CTNNB1', 'VCAM1', 'PRDM1', 'ATM', 'TNFSF4', 'SLC39A10', 'PTPRC', 'HLA-DRB1', 'NCKAP1L', 'NCK2', 'CCDC88B', 'CD244', 'MNDA', 'IL12B', 'TICAM1', 'VAV3', 'TCF3', 'HHLA2', 'CHRNB2', 'DLG1', 'SOX11', 'PDE5A', 'IL1B', 'CD86', '…
GO_REGULATION_OF_LEUKOCYTE_PROLIFERATION	0.814505	0.763522	0.766106	48	['ANXA1', 'SLC39A10', 'NCKAP1L', 'PDE5A', 'MNDA', 'ERBB2', 'SPTA1', 'CTNNB1', 'SOS1', 'PTPRC', 'RASAL3', 'IL12B', 'FOXP3', 'SFTPD', 'IL5', 'HHLA2', 'CD6', 'CLEC4G', 'IDO1', 'PTPN22', 'INPP5D', 'IL2', 'TLR4', 'EFNB1', 'PTPN6', 'VAV3', 'TNFSF4', 'IL13', 'SOX11', 'CCDC88B', 'ICOSLG', 'ATM', 'TNFRSF21', 'CD300A', 'PRDM1', 'IL3', 'CARD11', 'LILRB1', 'TNFSF18', 'PKN1', 'VCAM1', 'AHR', 'GPAM', 'NCK2', '…
GO_REGULATION_OF_T_CELL_PROLIFERATION	0.804086	0.731447	0.718487	29	['CD6', 'SPN', 'EFNB1', 'GPAM', 'CD244', 'SOS1', 'TNFRSF21', 'HLA-DRB1', 'MAD1L1', 'LILRB1', 'CARD11', 'RC3H1', 'IDO1', 'ICOSLG', 'PTPN6', 'RASAL3', 'ANXA1', 'PTPRC', 'HHLA2', 'IL12B', 'DLG1', 'NCKAP1L', 'ERBB2', 'TMIGD2', 'SFTPD', 'IFNG', 'IL2', 'VCAM1', 'IL1B']
GO_REGULATION_OF_LEUKOCYTE_PROLIFERATION	0.806946	0.74717	0.760504	47	['CHRNB2', 'RASAL3', 'CD244', 'CD1D', 'ERBB2', 'IL13', 'SOS1', 'ANXA1', 'CD6', 'PDE5A', 'TLR4', 'PTPN6', 'TNFSF4', 'TNFRSF21', 'DLG1', 'SPTA1', 'LILRB1', 'MAD1L1', 'IL1B', 'PTPRC', 'IL2', 'TICAM1', 'RC3H1', 'HHLA2', 'IFNG', 'WNT3A', 'ICOSLG', 'TMIGD2', 'PRDM1', 'IL5', 'CTNNB1', 'IL3', 'SLC39A10', 'LILRB2', 'SOX11', 'VAV3', 'NCKAP1L', 'VCAM1', 'MNDA', 'CD86', 'CARD11', 'CLEC4G', 'SPN', 'GPAM', 'PK…
GO_REGULATION_OF_LEUKOCYTE_PROLIFERATION	0.793667	0.810063	0.722689	46	['MAD1L1', 'TLR4', 'IL12B', 'CCDC88B', 'RC3H1', 'PTPRC', 'VCAM1', 'TCF3', 'SLC39A10', 'DLG1', 'PTPN22', 'PDE5A', 'TNFRSF21', 'SOX11', 'TNFSF18', 'NCKAP1L', 'CD86', 'ICOSLG', 'SPN', 'TMIGD2', 'CHRNB2', 'SFTPD', 'GPAM', 'IL3', 'IL5', 'NCK2', 'PTPN6', 'SPTA1', 'LILRB2', 'TNFSF4', 'CARD11', 'WNT3A', 'PRDM1', 'IFNG', 'ANXA1', 'ERBB2', 'SOS1', 'RASAL3', 'HLA-DRB1', 'CD300A', 'IL1B', 'CTNNB1', 'HHLA2', …
GO_REGULATION_OF_LEUKOCYTE_PROLIFERATION	0.782227	0.710063	0.718487	44	['PTPN22', 'MAD1L1', 'DLG1', 'TNFSF4', 'VCAM1', 'EFNB1', 'CARD11', 'IL5', 'CD1D', 'TMIGD2', 'MNDA', 'TLR4', 'PKN1', 'TICAM1', 'FOXP3', 'ATM', 'SOS1', 'CD6', 'PDE5A', 'LILRB1', 'SPTA1', 'NCK2', 'IL13', 'CLEC4G', 'RASAL3', 'AHR', 'SPN', 'VAV3', 'SLC39A10', 'CD244', 'TCF3', 'ERBB2', 'SFTPD', 'SYK', 'PTPRC', 'IDO1', 'IL3', 'SOX11', 'CD86', 'WNT3A', 'HHLA2', 'TNFSF18', 'IFNG', 'LILRB2']
GO_HORMONE_MEDIATED_SIGNALING_PATHWAY	0.790296	0.742767	0.757703	41	['BMP7', 'GHSR', 'NR3C1', 'LATS1', 'ARID1A', 'NR1D2', 'SSTR1', 'UBR5', 'CRHBP', 'NR1H4', 'ESRRB', 'NR3C2', 'MED24', 'NR5A2', 'PPARGC1B', 'SAFB', 'NR6A1', 'ESRRG', 'NR4A2', 'PAQR5', 'LEF1', 'SSTR5', 'BRCA1', 'NR1D1', 'PMEPA1', 'RBFOX2', 'HNF4A', 'RORB', 'OR51E2', 'NR4A3', 'RHOXF1', 'NUP62', 'JAK2', 'PADI2', 'TRIP4', 'NR2E1', 'PGR', 'PRLR', 'SSTR4', 'FSHR', 'SSTR3']
GO_ATPASE_BINDING	0.746272	0.777987	0.739496	12	['PGR', 'LCK', 'ESR1', 'WFS1', 'TOR1AIP1', 'SLC26A9', 'HRC', 'ABCA1', 'NUFIP1', 'ANK1', 'TRPC6', 'ADCY10']
GO_REGULATION_OF_LEUKOCYTE_PROLIFERATION	0.810827	0.701887	0.701681	49	['ANXA1', 'PTPN22', 'CCDC88B', 'VCAM1', 'CD244', 'IL1B', 'IL5', 'FOXP3', 'ATM', 'SFTPD', 'PTPN6', 'CD6', 'NCK2', 'PKN1', 'CARD11', 'PDE5A', 'IL13', 'HHLA2', 'CD86', 'VAV3', 'AHR', 'IL3', 'CTNNB1', 'CD300A', 'TICAM1', 'SOS1', 'TMIGD2', 'ERBB2', 'INPP5D', 'IFNG', 'PTPRC', 'GPAM', 'CHRNB2', 'TCF3', 'IL2', 'MAD1L1', 'ICOSLG', 'SLC39A10', 'NCKAP1L', 'MNDA', 'TLR4', 'IDO1', 'LILRB1', 'TNFSF4', 'LILRB2'…
GO_REGULATION_OF_LEUKOCYTE_PROLIFERATION	0.794382	0.766038	0.711485	48	['CARD11', 'TNFSF18', 'PRDM1', 'RASAL3', 'CLEC4G', 'FOXP3', 'HHLA2', 'TNFSF4', 'PTPN22', 'CHRNB2', 'TNFRSF21', 'TLR4', 'NCK2', 'PDE5A', 'PKN1', 'CD1D', 'ERBB2', 'IL1B', 'CTNNB1', 'TICAM1', 'SLC39A10', 'DLG1', 'PTPRC', 'SPTA1', 'SOS1', 'IFNG', 'TCF3', 'IL2', 'SOX11', 'VCAM1', 'IDO1', 'MNDA', 'EFNB1', 'AHR', 'CD6', 'VAV3', 'HLA-DRB1', 'IL5', 'CD244', 'LILRB2', 'NCKAP1L', 'GPAM', 'ICOSLG', 'RC3H1', …
GO_REGULATION_OF_T_CELL_PROLIFERATION	0.804494	0.72327	0.708683	34	['VCAM1', 'HHLA2', 'LILRB2', 'CTNNB1', 'TMIGD2', 'ICOSLG', 'IFNG', 'CD86', 'SFTPD', 'SPN', 'FOXP3', 'PTPN6', 'EFNB1', 'ERBB2', 'PTPRC', 'TNFSF4', 'CCDC88B', 'IL12B', 'IL2', 'PDE5A', 'CARD11', 'RC3H1', 'IDO1', 'DLG1', 'ANXA1', 'SOS1', 'HLA-DRB1', 'SPTA1', 'TNFSF18', 'CD244', 'GPAM', 'LILRB1', 'RASAL3', 'CLEC4G']
GO_HORMONE_MEDIATED_SIGNALING_PATHWAY	0.81001	0.732075	0.705882	49	['NR1D1', 'CRHBP', 'THRB', 'NR4A3', 'MED24', 'RORC', 'NUP62', 'HNF4G', 'SSTR4', 'PPARG', 'SSTR5', 'UBR5', 'PAQR5', 'LATS1', 'PGR', 'ESRRG', 'BRCA1', 'NR2F1', 'NCOA3', 'NR1H4', 'NR3C2', 'RB1', 'NR6A1', 'NCOA4', 'ESR2', 'PMEPA1', 'LHCGR', 'HNF4A', 'NR1D2', 'NR0B2', 'FSHR', 'NEDD4', 'ESRRB', 'DDX54', 'NKX3-1', 'CTNNB1', 'NR3C1', 'NR2E1', 'SSTR3', 'LEF1', 'NR5A2', 'MED13', 'JAK2', 'BMP7', 'RHOXF1', '…
GO_REGULATION_OF_LEUKOCYTE_PROLIFERATION	0.815628	0.737107	0.754902	39	['CD86', 'ANXA1', 'INPP5D', 'TNFSF18', 'DLG1', 'ICOSLG', 'CD244', 'CARD11', 'SPTA1', 'SFTPD', 'TCF3', 'PRDM1', 'CLEC4G', 'RASAL3', 'CCDC88B', 'VAV3', 'ATM', 'MNDA', 'CHRNB2', 'SOS1', 'TMIGD2', 'AHR', 'GPAM', 'NCK2', 'IL13', 'PTPRC', 'PTPN22', 'WNT3A', 'IFNG', 'RC3H1', 'IL1B', 'CD300A', 'SPN', 'PDE5A', 'TICAM1', 'PTPN6', 'SLC39A10', 'VCAM1', 'TNFRSF21']
GO_HORMONE_MEDIATED_SIGNALING_PATHWAY	0.796425	0.730189	0.707283	44	['NR2E1', 'NR5A2', 'NR3C2', 'NCOA1', 'UBR5', 'RB1', 'NR1D2', 'NR0B2', 'LHCGR', 'ESRRB', 'ESR2', 'ESR1', 'PPARGC1A', 'JAK2', 'RORC', 'CTNNB1', 'RORB', 'SSTR5', 'THRAP3', 'NR3C1', 'NCOA4', 'NCOA3', 'HNF4G', 'NR6A1', 'NR1H3', 'NR1H4', 'NR2F1', 'RHOXF1', 'GHSR', 'PAQR5', 'SSTR3', 'MED13', 'NEDD4', 'PPARGC1B', 'ESRRG', 'PRLR', 'MED14', 'FSHR', 'TRIP4', 'PGR', 'OR51E2', 'MED24', 'NR4A3', 'HNF4A']
GO_HORMONE_MEDIATED_SIGNALING_PATHWAY	0.789377	0.739623	0.732493	44	['NR0B1', 'MED14', 'GHSR', 'SSTR4', 'NUP62', 'ESR1', 'JAK2', 'NCOA4', 'ESR2', 'RARG', 'NCOA3', 'NR3C2', 'PADI2', 'SSTR1', 'SAFB', 'NCOA1', 'NR2E1', 'NR4A2', 'PRLR', 'PPARG', 'NKX3-1', 'NR5A2', 'SSTR3', 'PAQR5', 'RB1', 'RORB', 'LATS1', 'HNF4A', 'ARID1A', 'THRAP3', 'NR1H3', 'NR4A3', 'RHOXF1', 'CRHBP', 'FSHR', 'UBR5', 'NEDD4', 'PPARGC1A', 'RORC', 'NR0B2', 'BRCA1', 'HNF4G', 'PGR', 'NR1D1']
GO_HORMONE_MEDIATED_SIGNALING_PATHWAY	0.777937	0.713836	0.757703	38	['SAFB', 'OR51E2', 'SSTR5', 'NR4A2', 'ESR1', 'TRIP4', 'ESRRG', 'SSTR4', 'NR3C2', 'CRHBP', 'JAK2', 'SSTR1', 'ESRRB', 'RORB', 'RBFOX2', 'PGR', 'THRAP3', 'PPARG', 'HNF4G', 'LHCGR', 'NR1H4', 'NCOA3', 'UBR5', 'ESR2', 'NEDD4', 'FSHR', 'PMEPA1', 'NCOA1', 'MED24', 'NR1D2', 'NR6A1', 'PRLR', 'RBM14', 'NR1H3', 'NR3C1', 'NR5A2', 'HNF4A', 'NR4A3']
GO_HORMONE_MEDIATED_SIGNALING_PATHWAY	0.798774	0.763522	0.715686	47	['PPARG', 'NCOA3', 'NR4A3', 'SSTR4', 'FSHR', 'HNF4A', 'RBM14', 'ESRRB', 'LHCGR', 'SSTR1', 'NR6A1', 'SSTR3', 'PPARGC1A', 'NR2F1', 'SSTR5', 'NR4A2', 'UBR5', 'NR2E1', 'MED24', 'TRIP4', 'ESR2', 'SAFB', 'PMEPA1', 'RARG', 'RORC', 'NR1H3', 'RB1', 'RORB', 'NUP62', 'NEDD4', 'NR5A2', 'JAK2', 'NR1H4', 'RBFOX2', 'NR0B2', 'PGR', 'THRAP3', 'NR3C2', 'NCOA4', 'ARID1A', 'NR1D1', 'NR0B1', 'LATS1', 'RHOXF1', 'THRB'…
GO_REGULATION_OF_LEUKOCYTE_PROLIFERATION	0.813994	0.752201	0.714286	48	['EFNB1', 'CD6', 'CD244', 'SLC39A10', 'ATM', 'CARD11', 'INPP5D', 'TNFRSF21', 'IDO1', 'MNDA', 'IFNG', 'MAD1L1', 'PTPN6', 'SFTPD', 'SPN', 'CHRNB2', 'NCK2', 'TNFSF18', 'LILRB2', 'HLA-DRB1', 'IL12B', 'PRDM1', 'ICOSLG', 'TNFSF4', 'SOX11', 'PDE5A', 'SYK', 'TICAM1', 'PKN1', 'GPAM', 'TLR4', 'RASAL3', 'VCAM1', 'CCDC88B', 'SPTA1', 'CD86', 'IL2', 'ANXA1', 'NCKAP1L', 'PTPN22', 'IL13', 'DLG1', 'LILRB1', 'RC3H…
GO_HORMONE_MEDIATED_SIGNALING_PATHWAY	0.810521	0.702516	0.733894	47	['NKX3-1', 'CRHBP', 'BRCA1', 'FSHR', 'NCOA4', 'LHCGR', 'HNF4A', 'SAFB', 'NR5A2', 'RBM14', 'LEF1', 'NR1H3', 'SSTR1', 'NEDD4', 'ESR1', 'NR6A1', 'MED13', 'LATS1', 'RBFOX2', 'TRIP4', 'NR2E1', 'DDX54', 'PPARG', 'OR51E2', 'NCOA1', 'GHSR', 'THRB', 'RORB', 'THRAP3', 'PMEPA1', 'NR1H4', 'NR4A3', 'PAQR5', 'NR0B1', 'SSTR3', 'NR4A2', 'PRLR', 'PGR', 'JAK2', 'RARG', 'PADI2', 'NR1D1', 'HNF4G', 'MED14', 'NR1D2', …
GO_HORMONE_MEDIATED_SIGNALING_PATHWAY	0.809806	0.750943	0.728291	55	['PADI2', 'ESRRG', 'BMP7', 'PPARGC1B', 'FSHR', 'RHOXF1', 'LEF1', 'NR2F1', 'NR2E1', 'JAK2', 'ESR2', 'SSTR3', 'NR3C2', 'NCOA3', 'ARID1A', 'MED24', 'PGR', 'CTNNB1', 'MED13', 'RB1', 'THRAP3', 'NR1H3', 'HNF4A', 'PAQR5', 'NR4A3', 'RORB', 'GHSR', 'PPARGC1A', 'NR5A2', 'NR1D2', 'RBFOX2', 'LHCGR', 'NR4A2', 'ESR1', 'RBM14', 'NCOA4', 'HNF4G', 'SSTR5', 'NR3C1', 'ESRRB', 'NEDD4', 'PMEPA1', 'NKX3-1', 'PRLR', 'N…
GO_REGULATION_OF_LEUKOCYTE_PROLIFERATION	0.788458	0.810063	0.715686	45	['HLA-DRB1', 'CCDC88B', 'GPAM', 'NCK2', 'PKN1', 'CD6', 'CHRNB2', 'IFNG', 'RC3H1', 'TNFRSF21', 'ICOSLG', 'PTPRC', 'PTPN6', 'DLG1', 'TNFSF18', 'CD86', 'PDE5A', 'SPTA1', 'ERBB2', 'MNDA', 'AHR', 'INPP5D', 'PTPN22', 'CD244', 'IDO1', 'CD300A', 'SLC39A10', 'IL3', 'IL5', 'VCAM1', 'SPN', 'CARD11', 'TLR4', 'IL2', 'IL13', 'VAV3', 'CTNNB1', 'TICAM1', 'RASAL3', 'ATM', 'SOX11', 'LILRB2', 'EFNB1', 'ANXA1', 'IL1…
GO_REGULATION_OF_LEUKOCYTE_PROLIFERATION	0.804597	0.720755	0.722689	34	['SFTPD', 'ICOSLG', 'PKN1', 'SOX11', 'TCF3', 'CTNNB1', 'ANXA1', 'CD86', 'SPN', 'CCDC88B', 'RC3H1', 'AHR', 'ATM', 'PTPN6', 'VCAM1', 'HLA-DRB1', 'TICAM1', 'IL12B', 'CARD11', 'INPP5D', 'TNFSF18', 'LILRB1', 'SOS1', 'TMIGD2', 'NCK2', 'ERBB2', 'LILRB2', 'CLEC4G', 'HHLA2', 'PRDM1', 'PTPRC', 'GPAM', 'TNFRSF21', 'TNFSF4']
GO_REGULATION_OF_LEUKOCYTE_PROLIFERATION	0.817875	0.77673	0.718487	38	['MAD1L1', 'ERBB2', 'CD6', 'PKN1', 'PRDM1', 'IL2', 'LILRB1', 'MNDA', 'NCK2', 'TCF3', 'PTPN22', 'FOXP3', 'CTNNB1', 'SOX11', 'PTPN6', 'INPP5D', 'IL13', 'CARD11', 'IFNG', 'CD86', 'SFTPD', 'IDO1', 'CD1D', 'CD300A', 'EFNB1', 'TNFSF18', 'IL1B', 'SOS1', 'SPTA1', 'CCDC88B', 'TICAM1', 'IL3', 'PDE5A', 'DLG1', 'SYK', 'CD244', 'VCAM1', 'ANXA1']
GO_HORMONE_MEDIATED_SIGNALING_PATHWAY	0.809091	0.733962	0.780112	53	['TRIP4', 'SAFB', 'MED24', 'ARID1A', 'NR6A1', 'RARG', 'CTNNB1', 'BMP7', 'NR2E1', 'BRCA1', 'ESRRG', 'NR4A3', 'CRHBP', 'OR51E2', 'ESR1', 'SSTR1', 'SSTR5', 'HNF4A', 'JAK2', 'MED13', 'LHCGR', 'THRAP3', 'HNF4G', 'NR3C1', 'SSTR4', 'LATS1', 'RB1', 'NKX3-1', 'NR1D2', 'PRLR', 'NR5A2', 'NR1D1', 'NR4A2', 'UBR5', 'NCOA3', 'PMEPA1', 'RORC', 'NUP62', 'NR1H4', 'NR0B1', 'NR2F1', 'ESRRB', 'NEDD4', 'PPARG', 'RORB'…
GO_HORMONE_MEDIATED_SIGNALING_PATHWAY	0.786108	0.760377	0.70028	30	['RB1', 'ESRRB', 'ARID1A', 'NKX3-1', 'NR3C1', 'NR1D2', 'FSHR', 'SSTR4', 'BRCA1', 'THRAP3', 'NR2E1', 'SAFB', 'MED14', 'NR6A1', 'THRB', 'PGR', 'LHCGR', 'OR51E2', 'CTNNB1', 'SSTR1', 'UBR5', 'PPARG', 'LATS1', 'NR0B2', 'LEF1', 'DDX54', 'NR4A3', 'ESRRG', 'ESR2', 'NR3C2']
GO_REGULATION_OF_T_CELL_PROLIFERATION	0.802043	0.738994	0.761905	31	['TMIGD2', 'TNFSF18', 'IL2', 'LILRB1', 'RASAL3', 'NCK2', 'SOS1', 'FOXP3', 'HHLA2', 'CARD11', 'IL1B', 'CTNNB1', 'CD6', 'CCDC88B', 'ANXA1', 'SYK', 'LILRB2', 'EFNB1', 'VCAM1', 'DLG1', 'IFNG', 'PTPRC', 'TNFRSF21', 'IL12B', 'TNFSF4', 'CD244', 'RC3H1', 'IDO1', 'SFTPD', 'HLA-DRB1', 'PDE5A']
GO_REGULATION_OF_LEUKOCYTE_PROLIFERATION	0.790909	0.70566	0.707283	41	['IL3', 'INPP5D', 'IL1B', 'PKN1', 'CARD11', 'IL12B', 'TICAM1', 'AHR', 'GPAM', 'SOS1', 'RASAL3', 'ATM', 'RC3H1', 'CTNNB1', 'SPTA1', 'PRDM1', 'LILRB1', 'CD300A', 'CLEC4G', 'IL13', 'TCF3', 'PTPRC', 'WNT3A', 'MNDA', 'TNFSF4', 'NCKAP1L', 'PDE5A', 'PTPN6', 'EFNB1', 'VAV3', 'PTPN22', 'DLG1', 'TMIGD2', 'ERBB2', 'HHLA2', 'CCDC88B', 'SOX11', 'IDO1', 'ICOSLG', 'CD244', 'TNFSF18']
GO_HORMONE_MEDIATED_SIGNALING_PATHWAY	0.787334	0.745912	0.756303	36	['DDX54', 'ESRRB', 'RARG', 'THRAP3', 'NR0B1', 'NEDD4', 'SSTR3', 'SSTR4', 'HNF4A', 'RORC', 'NR1H4', 'SAFB', 'UBR5', 'FSHR', 'PAQR5', 'NR0B2', 'JAK2', 'NR5A2', 'NUP62', 'MED13', 'PGR', 'NR1H3', 'ESRRG', 'LEF1', 'PADI2', 'ESR1', 'OR51E2', 'NCOA4', 'NR4A3', 'HNF4G', 'NR4A2', 'TRIP4', 'NR6A1', 'ARID1A', 'RHOXF1', 'NR1D1']
GO_ATPASE_BINDING	0.775179	0.740252	0.705882	15	['ABCA1', 'ADCY10', 'TOR1AIP1', 'ESR1', 'LCK', 'ANK1', 'HRC', 'WFS1', 'DNAJB1', 'ATP6V1G3', 'TRPC6', 'ATP6V0A2', 'ANK2', 'NUFIP1', 'RDX']
GO_REGULATION_OF_LEUKOCYTE_PROLIFERATION	0.805414	0.796855	0.726891	49	['CTNNB1', 'FOXP3', 'IDO1', 'WNT3A', 'CD6', 'AHR', 'TLR4', 'VCAM1', 'IL13', 'TCF3', 'NCKAP1L', 'SYK', 'DLG1', 'SFTPD', 'ERBB2', 'IL2', 'SOS1', 'GPAM', 'HLA-DRB1', 'PRDM1', 'PDE5A', 'CD244', 'MNDA', 'TNFRSF21', 'INPP5D', 'IFNG', 'LILRB2', 'NCK2', 'IL1B', 'SOX11', 'TNFSF4', 'LILRB1', 'SPN', 'CCDC88B', 'VAV3', 'ATM', 'SLC39A10', 'RC3H1', 'TNFSF18', 'IL3', 'ANXA1', 'HHLA2', 'SPTA1', 'IL5', 'CHRNB2', …
GO_REGULATION_OF_LEUKOCYTE_PROLIFERATION	0.790296	0.793711	0.726891	47	['IL1B', 'CTNNB1', 'ICOSLG', 'IL5', 'VCAM1', 'IL3', 'MAD1L1', 'IL12B', 'TICAM1', 'CCDC88B', 'ANXA1', 'IDO1', 'EFNB1', 'SPN', 'SPTA1', 'DLG1', 'IL13', 'PTPN6', 'GPAM', 'CD1D', 'SOX11', 'HHLA2', 'CD300A', 'CLEC4G', 'PTPRC', 'SOS1', 'TCF3', 'INPP5D', 'CHRNB2', 'TNFSF4', 'LILRB2', 'ATM', 'TMIGD2', 'PDE5A', 'AHR', 'NCKAP1L', 'CD244', 'ERBB2', 'SYK', 'CD6', 'WNT3A', 'TLR4', 'MNDA', 'RASAL3', 'RC3H1', '…
GO_HORMONE_MEDIATED_SIGNALING_PATHWAY	0.805209	0.726415	0.785714	41	['SSTR1', 'PPARGC1A', 'RBFOX2', 'HNF4A', 'NEDD4', 'BMP7', 'HNF4G', 'NR2F1', 'NR1H3', 'SSTR4', 'FSHR', 'GHSR', 'PPARG', 'UBR5', 'RBM14', 'ESR2', 'NR3C2', 'PADI2', 'ARID1A', 'NCOA3', 'RORB', 'MED13', 'LEF1', 'CTNNB1', 'NR0B2', 'RORC', 'PAQR5', 'NR5A2', 'CRHBP', 'RB1', 'RARG', 'THRB', 'NR4A3', 'LATS1', 'MED24', 'OR51E2', 'NR2E1', 'ESRRG', 'ESR1', 'JAK2', 'NR1D2']
GO_ATPASE_BINDING	0.729724	0.744654	0.701681	12	['RDX', 'USP25', 'ADCY10', 'NUFIP1', 'TOR1AIP1', 'ANK1', 'ABCA1', 'DNAJB1', 'WFS1', 'ANK2', 'HRC', 'LCK']
GO_REGULATION_OF_LEUKOCYTE_PROLIFERATION	0.794586	0.773585	0.722689	34	['CD300A', 'LILRB2', 'IL12B', 'CHRNB2', 'AHR', 'WNT3A', 'IL3', 'CD6', 'IL5', 'PKN1', 'HLA-DRB1', 'SPTA1', 'FOXP3', 'MNDA', 'ANXA1', 'PDE5A', 'IFNG', 'CCDC88B', 'HHLA2', 'TMIGD2', 'SFTPD', 'PRDM1', 'TNFSF18', 'MAD1L1', 'IL1B', 'SOX11', 'DLG1', 'CARD11', 'PTPN22', 'TICAM1', 'RC3H1', 'SPN', 'ERBB2', 'NCK2']
GO_REGULATION_OF_T_CELL_PROLIFERATION	0.797549	0.768553	0.719888	34	['HLA-DRB1', 'GPAM', 'MAD1L1', 'IDO1', 'CD86', 'PTPN6', 'ERBB2', 'VCAM1', 'LILRB1', 'TNFSF18', 'IL2', 'CD6', 'EFNB1', 'TNFSF4', 'NCK2', 'FOXP3', 'ICOSLG', 'IFNG', 'SFTPD', 'CCDC88B', 'CARD11', 'SOS1', 'CTNNB1', 'HHLA2', 'ANXA1', 'CD1D', 'SPN', 'PDE5A', 'LILRB2', 'CD244', 'DLG1', 'TMIGD2', 'IL12B', 'RC3H1']
GO_HORMONE_MEDIATED_SIGNALING_PATHWAY	0.785495	0.755975	0.717087	45	['PPARGC1A', 'NKX3-1', 'UBR5', 'PPARG', 'ESRRG', 'RB1', 'LEF1', 'NR2F1', 'JAK2', 'PAQR5', 'GHSR', 'NR3C2', 'SSTR3', 'NR3C1', 'PGR', 'THRAP3', 'HNF4G', 'NR0B1', 'NR1D1', 'CRHBP', 'NR2E1', 'MED24', 'NCOA3', 'MED13', 'TRIP4', 'PADI2', 'NR5A2', 'NCOA4', 'NR1H3', 'ESR1', 'NR6A1', 'SAFB', 'ARID1A', 'SSTR5', 'RHOXF1', 'RBM14', 'PRLR', 'SSTR4', 'ESR2', 'BRCA1', 'NR4A3', 'HNF4A', 'NR0B2', 'ESRRB', 'THRB']
GO_REGULATION_OF_T_CELL_PROLIFERATION	0.782125	0.724528	0.745098	23	['LILRB1', 'HHLA2', 'CD244', 'SYK', 'TNFSF4', 'PTPN6', 'ANXA1', 'RC3H1', 'FOXP3', 'CARD11', 'EFNB1', 'SOS1', 'CCDC88B', 'CD1D', 'VCAM1', 'DLG1', 'CD6', 'PTPRC', 'TNFSF18', 'NCK2', 'IDO1', 'TMIGD2', 'IL1B']
GO_REGULATION_OF_LEUKOCYTE_PROLIFERATION	0.817671	0.742767	0.72409	51	['WNT3A', 'AHR', 'PTPRC', 'CD244', 'CARD11', 'VCAM1', 'ICOSLG', 'TNFSF4', 'PDE5A', 'RASAL3', 'CD1D', 'IL3', 'PTPN6', 'TMIGD2', 'LILRB1', 'SPN', 'SLC39A10', 'HHLA2', 'CD300A', 'GPAM', 'ERBB2', 'FOXP3', 'TNFSF18', 'CHRNB2', 'IL5', 'SPTA1', 'INPP5D', 'SFTPD', 'TICAM1', 'MAD1L1', 'CCDC88B', 'ATM', 'VAV3', 'RC3H1', 'NCK2', 'IL12B', 'SOX11', 'IL1B', 'SYK', 'SOS1', 'EFNB1', 'PTPN22', 'HLA-DRB1', 'MNDA',…
GO_HORMONE_MEDIATED_SIGNALING_PATHWAY	0.790296	0.737107	0.707283	47	['ESRRG', 'NR2F1', 'NCOA3', 'RARG', 'NR4A3', 'SSTR5', 'FSHR', 'PRLR', 'NR4A2', 'PAQR5', 'ARID1A', 'SSTR1', 'OR51E2', 'NR0B2', 'PPARG', 'LEF1', 'RORB', 'RHOXF1', 'NR1H3', 'PGR', 'HNF4G', 'LATS1', 'NKX3-1', 'GHSR', 'NCOA1', 'RB1', 'JAK2', 'NR1H4', 'RBFOX2', 'NR1D2', 'CTNNB1', 'NR2E1', 'ESRRB', 'BMP7', 'NEDD4', 'RBM14', 'PPARGC1A', 'UBR5', 'THRAP3', 'BRCA1', 'RORC', 'NR5A2', 'MED13', 'SAFB', 'ESR1',…
GO_REGULATION_OF_T_CELL_PROLIFERATION	0.799694	0.733962	0.733894	33	['GPAM', 'SYK', 'TNFSF18', 'RASAL3', 'CD6', 'LILRB1', 'IL12B', 'PTPN6', 'IDO1', 'MAD1L1', 'ERBB2', 'HLA-DRB1', 'SPN', 'LILRB2', 'ANXA1', 'CD244', 'DLG1', 'HHLA2', 'VCAM1', 'EFNB1', 'CTNNB1', 'NCKAP1L', 'TMIGD2', 'PTPRC', 'TNFRSF21', 'TNFSF4', 'IL1B', 'CD86', 'FOXP3', 'SFTPD', 'CARD11', 'CCDC88B', 'ICOSLG']
GO_HORMONE_MEDIATED_SIGNALING_PATHWAY	0.78478	0.745283	0.708683	34	['NCOA3', 'PMEPA1', 'NR0B2', 'SSTR5', 'NR1D2', 'FSHR', 'MED24', 'ESR2', 'CTNNB1', 'RBM14', 'MED14', 'RBFOX2', 'NR1D1', 'THRAP3', 'LHCGR', 'NUP62', 'GHSR', 'ESR1', 'NR5A2', 'LATS1', 'HNF4G', 'NR4A3', 'RORB', 'NR0B1', 'CRHBP', 'TRIP4', 'ESRRB', 'PADI2', 'ESRRG', 'PGR', 'NR1H4', 'NR3C2', 'RARG', 'BMP7']
GO_REGULATION_OF_LEUKOCYTE_PROLIFERATION	0.799285	0.70566	0.701681	49	['PTPN22', 'VCAM1', 'IFNG', 'NCK2', 'ANXA1', 'AHR', 'SPTA1', 'TCF3', 'LILRB2', 'MNDA', 'CD300A', 'PTPRC', 'SYK', 'TICAM1', 'WNT3A', 'CD244', 'HHLA2', 'IL1B', 'RC3H1', 'PDE5A', 'GPAM', 'IDO1', 'SPN', 'FOXP3', 'CD86', 'CARD11', 'SOX11', 'CD1D', 'DLG1', 'TNFRSF21', 'ICOSLG', 'CHRNB2', 'INPP5D', 'NCKAP1L', 'SOS1', 'CTNNB1', 'IL13', 'MAD1L1', 'TMIGD2', 'TNFSF4', 'PRDM1', 'CD6', 'IL2', 'CCDC88B', 'SLC3…
GO_REGULATION_OF_LEUKOCYTE_PROLIFERATION	0.795506	0.793711	0.717087	48	['AHR', 'PRDM1', 'INPP5D', 'IL13', 'EFNB1', 'MNDA', 'NCK2', 'CD86', 'CD244', 'IFNG', 'PDE5A', 'CD1D', 'IL12B', 'MAD1L1', 'IDO1', 'ICOSLG', 'PTPRC', 'GPAM', 'SPTA1', 'TCF3', 'IL1B', 'TICAM1', 'SLC39A10', 'TNFRSF21', 'VCAM1', 'FOXP3', 'TNFSF18', 'TLR4', 'SOS1', 'SPN', 'PTPN22', 'LILRB1', 'DLG1', 'TMIGD2', 'RASAL3', 'CD6', 'IL3', 'HLA-DRB1', 'CARD11', 'ANXA1', 'HHLA2', 'PTPN6', 'RC3H1', 'CD300A', 'C…
GO_REGULATION_OF_LEUKOCYTE_PROLIFERATION	0.805822	0.767296	0.703081	48	['CHRNB2', 'TICAM1', 'PKN1', 'SOX11', 'IL3', 'IL13', 'LILRB1', 'IL5', 'IL12B', 'VAV3', 'CTNNB1', 'GPAM', 'IDO1', 'NCK2', 'TNFSF18', 'TNFSF4', 'DLG1', 'TMIGD2', 'SOS1', 'SFTPD', 'RASAL3', 'IL1B', 'MAD1L1', 'HLA-DRB1', 'ERBB2', 'TCF3', 'CD6', 'WNT3A', 'PDE5A', 'IFNG', 'ATM', 'ANXA1', 'VCAM1', 'INPP5D', 'RC3H1', 'SLC39A10', 'SYK', 'CD86', 'ICOSLG', 'PRDM1', 'IL2', 'LILRB2', 'CARD11', 'MNDA', 'HHLA2'…
GO_HORMONE_MEDIATED_SIGNALING_PATHWAY	0.795506	0.742138	0.718487	42	['RB1', 'NR0B1', 'SSTR4', 'ESRRG', 'THRB', 'FSHR', 'PRLR', 'DDX54', 'HNF4G', 'NR3C1', 'RARG', 'ESRRB', 'NR6A1', 'PPARG', 'CRHBP', 'RORC', 'NR2F1', 'NR2E1', 'BMP7', 'NCOA4', 'NR1D2', 'SSTR5', 'THRAP3', 'UBR5', 'LEF1', 'PPARGC1A', 'PGR', 'JAK2', 'SSTR1', 'NUP62', 'RORB', 'HNF4A', 'NKX3-1', 'PPARGC1B', 'ESR2', 'RBM14', 'PAQR5', 'NCOA3', 'PMEPA1', 'GHSR', 'BRCA1', 'NEDD4']
GO_HORMONE_MEDIATED_SIGNALING_PATHWAY	0.810827	0.725786	0.707283	54	['JAK2', 'SSTR5', 'NR3C2', 'RBFOX2', 'NCOA3', 'GHSR', 'PRLR', 'NUP62', 'ESRRG', 'RBM14', 'NR4A3', 'NR2F1', 'NCOA4', 'PGR', 'PPARGC1B', 'SSTR3', 'NR1D2', 'SAFB', 'LHCGR', 'RARG', 'NR1H4', 'MED13', 'NR3C1', 'PMEPA1', 'PAQR5', 'CRHBP', 'CTNNB1', 'HNF4G', 'RHOXF1', 'PPARG', 'ESRRB', 'NKX3-1', 'NR0B2', 'RORC', 'HNF4A', 'LEF1', 'MED24', 'NR4A2', 'OR51E2', 'NEDD4', 'ARID1A', 'RB1', 'BMP7', 'FSHR', 'DDX5…
GO_ATPASE_BINDING	0.778243	0.723899	0.733894	14	['USP25', 'WFS1', 'TOR1AIP1', 'ATP6V0A2', 'ANK1', 'ESR1', 'ATP6V0A4', 'ATP6V1G3', 'HRC', 'ADCY10', 'LCK', 'NUFIP1', 'ANK2', 'SLC26A9']
GO_HORMONE_MEDIATED_SIGNALING_PATHWAY	0.816343	0.754088	0.7493	47	['PADI2', 'NR0B1', 'PGR', 'NR6A1', 'PAQR5', 'BRCA1', 'NR1D2', 'RB1', 'NR1H3', 'NR5A2', 'NR0B2', 'RBFOX2', 'MED24', 'OR51E2', 'NR4A3', 'ESRRB', 'RORB', 'CTNNB1', 'MED13', 'ESR2', 'PPARGC1B', 'NCOA3', 'HNF4A', 'CRHBP', 'LATS1', 'PPARG', 'SAFB', 'ARID1A', 'LHCGR', 'NR2E1', 'FSHR', 'NR3C1', 'MED14', 'ESRRG', 'RHOXF1', 'SSTR5', 'NR2F1', 'TRIP4', 'NKX3-1', 'NEDD4', 'HNF4G', 'NR4A2', 'SSTR1', 'RARG', 'P…
GO_HORMONE_MEDIATED_SIGNALING_PATHWAY	0.806129	0.703774	0.739496	51	['NCOA1', 'PMEPA1', 'MED14', 'BMP7', 'SSTR3', 'BRCA1', 'PADI2', 'MED24', 'LHCGR', 'NR0B2', 'FSHR', 'THRAP3', 'NR1D2', 'RARG', 'NR1D1', 'NCOA4', 'ESR1', 'CRHBP', 'SSTR5', 'NR4A3', 'SSTR1', 'ESRRB', 'PAQR5', 'PPARGC1B', 'NR3C2', 'RBFOX2', 'LATS1', 'JAK2', 'NR2E1', 'NEDD4', 'PRLR', 'CTNNB1', 'TRIP4', 'SSTR4', 'NR5A2', 'ESRRG', 'SAFB', 'GHSR', 'NR4A2', 'NKX3-1', 'RB1', 'NR6A1', 'HNF4A', 'OR51E2', 'PP…
GO_HORMONE_MEDIATED_SIGNALING_PATHWAY	0.803166	0.7	0.728291	49	['SSTR5', 'MED14', 'NR4A2', 'SSTR3', 'SSTR1', 'PPARGC1A', 'LHCGR', 'NR2F1', 'NCOA3', 'NCOA4', 'NR3C1', 'NR1H3', 'FSHR', 'JAK2', 'BMP7', 'HNF4G', 'CRHBP', 'NUP62', 'PMEPA1', 'NKX3-1', 'NR0B2', 'NCOA1', 'RHOXF1', 'RBM14', 'ARID1A', 'PGR', 'HNF4A', 'NR3C2', 'GHSR', 'NR2E1', 'NR1D1', 'ESRRG', 'MED13', 'RB1', 'RARG', 'MED24', 'TRIP4', 'PAQR5', 'ESR2', 'SAFB', 'ESRRB', 'PPARG', 'NR1D2', 'PRLR', 'NR1H4'…
GO_REGULATION_OF_LEUKOCYTE_PROLIFERATION	0.761389	0.789937	0.738095	25	['ANXA1', 'NCK2', 'HHLA2', 'DLG1', 'IL2', 'EFNB1', 'VCAM1', 'WNT3A', 'AHR', 'RASAL3', 'MNDA', 'CD86', 'IL13', 'TNFSF4', 'CTNNB1', 'CCDC88B', 'HLA-DRB1', 'PTPRC', 'CD300A', 'IL5', 'CHRNB2', 'IDO1', 'CD1D', 'SPTA1', 'SOX11']
GO_REGULATION_OF_LEUKOCYTE_PROLIFERATION	0.737589	0.721384	0.711485	22	['SLC39A10', 'SOS1', 'TNFSF18', 'TNFSF4', 'RASAL3', 'CTNNB1', 'PKN1', 'NCK2', 'PTPN22', 'CCDC88B', 'LILRB2', 'INPP5D', 'ANXA1', 'IL5', 'WNT3A', 'PRDM1', 'SPN', 'DLG1', 'PDE5A', 'CD244', 'IL1B', 'ICOSLG']
GO_ATPASE_BINDING	0.724515	0.706289	0.738095	14	['DNAJB1', 'RDX', 'ATP6V0A2', 'WFS1', 'TRPC6', 'ADCY10', 'TOR1AIP1', 'NUFIP1', 'ANK1', 'SLC26A9', 'HRC', 'USP25', 'ANK2', 'ATP6V0A4']
GO_REGULATION_OF_T_CELL_PROLIFERATION	0.759653	0.792453	0.711485	25	['SOS1', 'IL1B', 'HLA-DRB1', 'RASAL3', 'MAD1L1', 'CD6', 'DLG1', 'NCKAP1L', 'TNFRSF21', 'CARD11', 'PTPRC', 'TNFSF4', 'CTNNB1', 'CD244', 'TMIGD2', 'TNFSF18', 'ANXA1', 'SPN', 'GPAM', 'HHLA2', 'PTPN6', 'IFNG', 'ICOSLG', 'IL12B', 'IDO1']
GO_HORMONE_MEDIATED_SIGNALING_PATHWAY	0.800306	0.721384	0.759104	49	['ESRRG', 'PADI2', 'JAK2', 'NR1D2', 'TRIP4', 'GHSR', 'RARG', 'PMEPA1', 'NR2E1', 'PPARG', 'SSTR4', 'MED24', 'NKX3-1', 'ARID1A', 'MED13', 'NCOA3', 'BMP7', 'HNF4A', 'NR3C1', 'LATS1', 'NR0B2', 'FSHR', 'PPARGC1B', 'NR1D1', 'NR6A1', 'HNF4G', 'OR51E2', 'SSTR1', 'ESR2', 'RB1', 'BRCA1', 'UBR5', 'NR4A3', 'PGR', 'NUP62', 'RORB', 'NR1H4', 'SSTR3', 'ESRRB', 'PRLR', 'SAFB', 'LEF1', 'CTNNB1', 'LHCGR', 'NR5A2', …
GO_HORMONE_MEDIATED_SIGNALING_PATHWAY	0.816037	0.711321	0.718487	46	['TRIP4', 'NR1D2', 'UBR5', 'HNF4G', 'RBFOX2', 'THRB', 'NR3C2', 'DDX54', 'PRLR', 'MED13', 'SSTR4', 'FSHR', 'ESRRB', 'RARG', 'HNF4A', 'ESR2', 'SSTR3', 'NR5A2', 'LEF1', 'SAFB', 'NR1D1', 'OR51E2', 'PPARGC1B', 'NCOA3', 'LHCGR', 'NUP62', 'NR2F1', 'NR1H4', 'ARID1A', 'NR4A3', 'NCOA1', 'RB1', 'ESR1', 'BMP7', 'NKX3-1', 'CRHBP', 'PADI2', 'JAK2', 'NR4A2', 'NR6A1', 'NR0B1', 'PAQR5', 'NR3C1', 'PPARG', 'PMEPA1'…
GO_HORMONE_MEDIATED_SIGNALING_PATHWAY	0.786721	0.751572	0.703081	55	['RORB', 'THRAP3', 'PGR', 'BMP7', 'NR0B2', 'NCOA1', 'NR5A2', 'OR51E2', 'NR4A3', 'SSTR3', 'NR1H4', 'PAQR5', 'JAK2', 'LATS1', 'SSTR1', 'RB1', 'NR3C1', 'DDX54', 'NR1D1', 'PPARGC1B', 'ESRRG', 'MED13', 'SSTR5', 'RBM14', 'CRHBP', 'HNF4A', 'RHOXF1', 'UBR5', 'PMEPA1', 'NCOA4', 'NR1H3', 'RORC', 'ARID1A', 'FSHR', 'TRIP4', 'SAFB', 'HNF4G', 'NR0B1', 'PRLR', 'RBFOX2', 'NR2E1', 'THRB', 'NUP62', 'NEDD4', 'LEF1'…
GO_REGULATION_OF_LEUKOCYTE_PROLIFERATION	0.781716	0.777358	0.728291	36	['SPTA1', 'TLR4', 'PTPRC', 'MNDA', 'IL13', 'IL3', 'ANXA1', 'RC3H1', 'IL2', 'PDE5A', 'VCAM1', 'HHLA2', 'TMIGD2', 'TNFSF18', 'CCDC88B', 'CD1D', 'ERBB2', 'ATM', 'CTNNB1', 'PKN1', 'HLA-DRB1', 'WNT3A', 'CHRNB2', 'PTPN6', 'SOX11', 'CD300A', 'CD86', 'CD244', 'LILRB1', 'IDO1', 'TCF3', 'MAD1L1', 'EFNB1', 'CARD11', 'AHR', 'IL5']
GO_HORMONE_MEDIATED_SIGNALING_PATHWAY	0.823085	0.777987	0.701681	39	['HNF4G', 'MED13', 'NR0B2', 'NR2E1', 'PMEPA1', 'NR4A2', 'NR3C2', 'ARID1A', 'NCOA4', 'SSTR3', 'SSTR1', 'JAK2', 'SAFB', 'NR1D2', 'LEF1', 'PADI2', 'RB1', 'RORC', 'GHSR', 'THRAP3', 'NCOA1', 'NR6A1', 'NCOA3', 'SSTR4', 'PPARGC1B', 'RORB', 'LATS1', 'RARG', 'NR5A2', 'NKX3-1', 'UBR5', 'OR51E2', 'RBFOX2', 'PGR', 'BRCA1', 'RHOXF1', 'NR2F1', 'PAQR5', 'THRB']
GO_HORMONE_MEDIATED_SIGNALING_PATHWAY	0.820429	0.777358	0.7493	43	['NR0B1', 'PRLR', 'PGR', 'TRIP4', 'NEDD4', 'HNF4A', 'SSTR4', 'PAQR5', 'MED14', 'MED24', 'SAFB', 'NCOA3', 'NR1D2', 'HNF4G', 'NKX3-1', 'NR4A3', 'BMP7', 'RB1', 'NR5A2', 'MED13', 'NR1H4', 'LEF1', 'NR1H3', 'PPARG', 'ESRRB', 'LATS1', 'GHSR', 'NR3C1', 'LHCGR', 'PPARGC1A', 'ESR1', 'JAK2', 'NR3C2', 'PADI2', 'NR2F1', 'BRCA1', 'SSTR3', 'FSHR', 'NUP62', 'RORC', 'SSTR5', 'CTNNB1', 'NR2E1']
GO_REGULATION_OF_LEUKOCYTE_PROLIFERATION	0.751481	0.730189	0.732493	22	['ANXA1', 'RC3H1', 'WNT3A', 'RASAL3', 'SOS1', 'NCK2', 'TNFRSF21', 'IL12B', 'AHR', 'LILRB2', 'ERBB2', 'DLG1', 'CARD11', 'SOX11', 'VAV3', 'CD6', 'PKN1', 'CD1D', 'INPP5D', 'IFNG', 'CTNNB1', 'TNFSF4']
GO_REGULATION_OF_T_CELL_PROLIFERATION	0.785087	0.736478	0.711485	25	['MAD1L1', 'CD86', 'IDO1', 'CCDC88B', 'HHLA2', 'LILRB2', 'ERBB2', 'CTNNB1', 'IL1B', 'SOS1', 'SYK', 'SPN', 'IFNG', 'CD6', 'FOXP3', 'ICOSLG', 'TNFRSF21', 'EFNB1', 'DLG1', 'RC3H1', 'HLA-DRB1', 'PTPN6', 'VCAM1', 'CARD11', 'PDE5A']
GO_ATPASE_BINDING	0.733095	0.781132	0.705882	11	['ANK1', 'TOR1AIP1', 'ABCA1', 'ADCY10', 'ESR1', 'PGR', 'LCK', 'SLC26A9', 'ATP6V0A4', 'HRC', 'ATP6V0A2']
GO_REGULATION_OF_LEUKOCYTE_PROLIFERATION	0.759244	0.713836	0.719888	20	['PTPN6', 'CHRNB2', 'CD300A', 'LILRB2', 'WNT3A', 'NCK2', 'SOS1', 'DLG1', 'AHR', 'IL12B', 'CD6', 'TICAM1', 'LILRB1', 'IDO1', 'SLC39A10', 'VAV3', 'IL5', 'PTPRC', 'INPP5D', 'RASAL3']
GO_HORMONE_MEDIATED_SIGNALING_PATHWAY	0.785087	0.724528	0.710084	48	['ESR2', 'PPARGC1A', 'LEF1', 'NR3C2', 'NCOA1', 'NEDD4', 'ARID1A', 'NCOA3', 'PMEPA1', 'RHOXF1', 'DDX54', 'FSHR', 'NKX3-1', 'MED14', 'ESRRB', 'BMP7', 'NR1D1', 'NR2E1', 'CTNNB1', 'NR1H3', 'NR1D2', 'NR4A3', 'TRIP4', 'PRLR', 'HNF4A', 'RARG', 'NR1H4', 'NR0B2', 'NR2F1', 'SSTR5', 'JAK2', 'NR5A2', 'PPARGC1B', 'NCOA4', 'RBM14', 'PGR', 'HNF4G', 'SSTR1', 'ESRRG', 'MED24', 'NR3C1', 'SAFB', 'NR0B1', 'CRHBP', '…
GO_REGULATION_OF_LEUKOCYTE_PROLIFERATION	0.805924	0.792453	0.729692	49	['ERBB2', 'SLC39A10', 'DLG1', 'CD6', 'ICOSLG', 'CARD11', 'TNFSF18', 'TLR4', 'IFNG', 'VAV3', 'TCF3', 'NCK2', 'CD86', 'NCKAP1L', 'RASAL3', 'PKN1', 'IL2', 'TNFSF4', 'LILRB2', 'TMIGD2', 'SFTPD', 'IL5', 'PRDM1', 'MNDA', 'CCDC88B', 'SOS1', 'IDO1', 'FOXP3', 'SPTA1', 'AHR', 'VCAM1', 'INPP5D', 'IL3', 'SPN', 'IL12B', 'HHLA2', 'CD244', 'CTNNB1', 'CLEC4G', 'LILRB1', 'ANXA1', 'IL13', 'ATM', 'CHRNB2', 'WNT3A',…
GO_REGULATION_OF_LEUKOCYTE_PROLIFERATION	0.775281	0.757862	0.707283	28	['PRDM1', 'MNDA', 'ATM', 'CD300A', 'CD6', 'PKN1', 'CHRNB2', 'CCDC88B', 'MAD1L1', 'SLC39A10', 'ICOSLG', 'PDE5A', 'PTPN6', 'IL1B', 'IL12B', 'SPN', 'TLR4', 'LILRB2', 'NCK2', 'TCF3', 'IDO1', 'TMIGD2', 'ERBB2', 'CARD11', 'SFTPD', 'ANXA1', 'AHR', 'LILRB1']
GO_HORMONE_MEDIATED_SIGNALING_PATHWAY	0.799489	0.772956	0.731092	53	['NR4A2', 'NEDD4', 'ESR2', 'SSTR1', 'RB1', 'JAK2', 'UBR5', 'HNF4G', 'NR4A3', 'NR3C2', 'SAFB', 'RBM14', 'TRIP4', 'MED24', 'CRHBP', 'NR1D1', 'NR1H3', 'BRCA1', 'LHCGR', 'PGR', 'NCOA4', 'RHOXF1', 'RARG', 'PPARGC1B', 'SSTR4', 'RORC', 'PRLR', 'PPARG', 'MED13', 'NR6A1', 'ESR1', 'LATS1', 'NR2E1', 'NKX3-1', 'SSTR5', 'NR0B1', 'NR1D2', 'NCOA3', 'PAQR5', 'RBFOX2', 'SSTR3', 'ARID1A', 'CTNNB1', 'GHSR', 'FSHR',…
GO_REGULATION_OF_T_CELL_PROLIFERATION	0.709499	0.755975	0.728291	14	['DLG1', 'CCDC88B', 'LILRB2', 'HHLA2', 'IL12B', 'CARD11', 'TNFSF4', 'IL1B', 'ICOSLG', 'SOS1', 'SPN', 'FOXP3', 'PTPN6', 'LILRB1']
GO_REGULATION_OF_LEUKOCYTE_PROLIFERATION	0.796834	0.785535	0.717087	49	['CARD11', 'PDE5A', 'SYK', 'PRDM1', 'CD244', 'TNFSF4', 'TLR4', 'CD300A', 'HHLA2', 'CTNNB1', 'IL3', 'LILRB2', 'IL1B', 'ICOSLG', 'ATM', 'IDO1', 'VCAM1', 'IFNG', 'AHR', 'SLC39A10', 'SPTA1', 'CCDC88B', 'TICAM1', 'PKN1', 'SOX11', 'IL2', 'EFNB1', 'IL12B', 'IL5', 'PTPN6', 'TNFRSF21', 'PTPRC', 'IL13', 'ANXA1', 'LILRB1', 'MNDA', 'CHRNB2', 'SOS1', 'MAD1L1', 'TMIGD2', 'ERBB2', 'RASAL3', 'CD1D', 'DLG1', 'CD6…
GO_HORMONE_MEDIATED_SIGNALING_PATHWAY	0.80143	0.780503	0.718487	42	['ESR2', 'NUP62', 'CRHBP', 'SSTR4', 'SSTR1', 'RB1', 'PPARG', 'NR1D1', 'PAQR5', 'LEF1', 'PPARGC1B', 'ESRRB', 'NR1H4', 'MED13', 'NR3C2', 'NKX3-1', 'ARID1A', 'PRLR', 'ESR1', 'NR3C1', 'NCOA3', 'THRAP3', 'PGR', 'OR51E2', 'RBM14', 'NR1H3', 'RORB', 'SSTR5', 'PMEPA1', 'NCOA1', 'NR0B2', 'PADI2', 'JAK2', 'LATS1', 'NR1D2', 'PPARGC1A', 'RORC', 'RHOXF1', 'NR2E1', 'HNF4G', 'RBFOX2', 'BRCA1']
GO_REGULATION_OF_LEUKOCYTE_PROLIFERATION	0.811951	0.727044	0.715686	39	['INPP5D', 'MNDA', 'HLA-DRB1', 'DLG1', 'HHLA2', 'RASAL3', 'CCDC88B', 'IL1B', 'PDE5A', 'LILRB1', 'SOS1', 'SPTA1', 'IL2', 'CD1D', 'PTPN22', 'CD244', 'CD300A', 'AHR', 'VCAM1', 'PTPRC', 'VAV3', 'SYK', 'SPN', 'NCKAP1L', 'TCF3', 'SOX11', 'CHRNB2', 'NCK2', 'IL12B', 'SLC39A10', 'PRDM1', 'SFTPD', 'CD86', 'PTPN6', 'FOXP3', 'RC3H1', 'IL13', 'TNFSF4', 'IL5']
GO_HORMONE_MEDIATED_SIGNALING_PATHWAY	0.808887	0.724528	0.810924	28	['MED13', 'UBR5', 'HNF4G', 'NR6A1', 'NR5A2', 'JAK2', 'NR2E1', 'PADI2', 'NR2F1', 'OR51E2', 'MED24', 'LATS1', 'ESRRB', 'BRCA1', 'NR1H4', 'NCOA3', 'SSTR4', 'PMEPA1', 'LEF1', 'ESRRG', 'NR0B1', 'ARID1A', 'RBM14', 'PPARG', 'SSTR1', 'SSTR3', 'NEDD4', 'NR1D2']
GO_HORMONE_MEDIATED_SIGNALING_PATHWAY	0.806946	0.722642	0.701681	54	['RORB', 'PADI2', 'RB1', 'ESRRG', 'ESR2', 'ESR1', 'ARID1A', 'FSHR', 'UBR5', 'NR6A1', 'PRLR', 'OR51E2', 'SSTR4', 'RHOXF1', 'NEDD4', 'NR2E1', 'NR5A2', 'LEF1', 'NR1D2', 'SSTR5', 'CTNNB1', 'RBFOX2', 'NUP62', 'GHSR', 'THRAP3', 'RBM14', 'BMP7', 'RORC', 'HNF4A', 'BRCA1', 'NR4A3', 'NR1H3', 'SSTR1', 'TRIP4', 'SSTR3', 'THRB', 'NR1D1', 'PPARGC1B', 'NR2F1', 'MED24', 'LATS1', 'HNF4G', 'NCOA1', 'NR0B1', 'NCOA3…
GO_REGULATION_OF_LEUKOCYTE_PROLIFERATION	0.783963	0.748428	0.704482	38	['IL13', 'PTPN22', 'HHLA2', 'SLC39A10', 'TCF3', 'TNFSF18', 'CD6', 'VAV3', 'INPP5D', 'RC3H1', 'PKN1', 'TMIGD2', 'MAD1L1', 'TICAM1', 'ERBB2', 'FOXP3', 'MNDA', 'LILRB2', 'CTNNB1', 'LILRB1', 'PTPRC', 'CHRNB2', 'PTPN6', 'CCDC88B', 'WNT3A', 'SOX11', 'IFNG', 'PDE5A', 'SOS1', 'IL12B', 'TLR4', 'CD1D', 'IL2', 'SPN', 'IL3', 'SFTPD', 'DLG1', 'CD86']
GO_HORMONE_MEDIATED_SIGNALING_PATHWAY	0.785495	0.752201	0.729692	32	['ARID1A', 'NCOA3', 'CRHBP', 'NR4A3', 'PMEPA1', 'RORB', 'SAFB', 'NR2E1', 'RB1', 'HNF4G', 'CTNNB1', 'NKX3-1', 'PRLR', 'LATS1', 'SSTR4', 'JAK2', 'RORC', 'MED13', 'RBM14', 'UBR5', 'NCOA1', 'THRB', 'THRAP3', 'PGR', 'NR0B1', 'NR6A1', 'PADI2', 'NR4A2', 'FSHR', 'SSTR1', 'ESRRG', 'HNF4A']
GO_REGULATION_OF_LEUKOCYTE_PROLIFERATION	0.809295	0.742767	0.721289	46	['IL13', 'CARD11', 'VAV3', 'GPAM', 'NCKAP1L', 'INPP5D', 'SOX11', 'HLA-DRB1', 'SPN', 'LILRB1', 'DLG1', 'CD86', 'SPTA1', 'NCK2', 'SLC39A10', 'PTPRC', 'PRDM1', 'IFNG', 'EFNB1', 'IDO1', 'TCF3', 'WNT3A', 'FOXP3', 'TNFSF18', 'HHLA2', 'ERBB2', 'PTPN6', 'RASAL3', 'VCAM1', 'AHR', 'PDE5A', 'MAD1L1', 'ATM', 'CHRNB2', 'CCDC88B', 'CD1D', 'CD244', 'PTPN22', 'IL2', 'SOS1', 'IL1B', 'SFTPD', 'TNFSF4', 'PKN1', 'MN…
GO_REGULATION_OF_T_CELL_PROLIFERATION	0.759857	0.743396	0.746499	27	['PTPN6', 'EFNB1', 'SOS1', 'TNFSF18', 'CD6', 'TMIGD2', 'ANXA1', 'ERBB2', 'LILRB2', 'DLG1', 'TNFRSF21', 'IL1B', 'FOXP3', 'NCKAP1L', 'CARD11', 'CCDC88B', 'IL12B', 'CD244', 'NCK2', 'CLEC4G', 'SPN', 'RASAL3', 'SPTA1', 'MAD1L1', 'CD1D', 'VCAM1', 'GPAM']
GO_HORMONE_MEDIATED_SIGNALING_PATHWAY	0.813585	0.739623	0.742297	42	['SSTR5', 'NR5A2', 'BMP7', 'ESR2', 'NR1H4', 'RARG', 'MED24', 'JAK2', 'NR3C1', 'NR1D2', 'NEDD4', 'NCOA4', 'NR2E1', 'MED14', 'SAFB', 'RBM14', 'PPARGC1A', 'SSTR4', 'NR0B1', 'ESRRG', 'RBFOX2', 'PAQR5', 'RORC', 'CRHBP', 'HNF4A', 'THRAP3', 'PADI2', 'NR2F1', 'HNF4G', 'SSTR1', 'ESR1', 'PPARGC1B', 'UBR5', 'FSHR', 'NR1D1', 'NR3C2', 'MED13', 'RB1', 'PGR', 'NUP62', 'LHCGR', 'BRCA1']
GO_REGULATION_OF_LEUKOCYTE_PROLIFERATION	0.805209	0.723899	0.740896	48	['HHLA2', 'IDO1', 'AHR', 'TMIGD2', 'DLG1', 'VAV3', 'SLC39A10', 'CD1D', 'EFNB1', 'RASAL3', 'MNDA', 'FOXP3', 'CLEC4G', 'SPN', 'CCDC88B', 'VCAM1', 'IL3', 'TLR4', 'PTPN6', 'LILRB2', 'CD86', 'ANXA1', 'IL13', 'CARD11', 'LILRB1', 'HLA-DRB1', 'CD244', 'SFTPD', 'INPP5D', 'NCKAP1L', 'SPTA1', 'CHRNB2', 'ICOSLG', 'GPAM', 'PRDM1', 'TNFSF18', 'PDE5A', 'CD300A', 'WNT3A', 'IL1B', 'CD6', 'PKN1', 'CTNNB1', 'IL12B'…
GO_REGULATION_OF_T_CELL_PROLIFERATION	0.776711	0.715723	0.778711	20	['IL1B', 'SPN', 'IFNG', 'VCAM1', 'TNFRSF21', 'PDE5A', 'LILRB2', 'PTPN6', 'SOS1', 'SFTPD', 'MAD1L1', 'TNFSF18', 'PTPRC', 'ANXA1', 'CCDC88B', 'HLA-DRB1', 'CD6', 'ICOSLG', 'IDO1', 'NCK2']
GO_ATPASE_BINDING	0.723596	0.710063	0.72549	11	['USP25', 'SLC26A9', 'LCK', 'TOR1AIP1', 'ANK1', 'ATP6V0A4', 'WFS1', 'ANK2', 'DNAJB1', 'HRC', 'NUFIP1']
GO_REGULATION_OF_LEUKOCYTE_PROLIFERATION	0.79428	0.802516	0.777311	45	['IL3', 'DLG1', 'TNFSF18', 'RC3H1', 'VAV3', 'TLR4', 'LILRB2', 'IL5', 'IL13', 'TMIGD2', 'IL1B', 'CD86', 'TCF3', 'MNDA', 'SOS1', 'PDE5A', 'CTNNB1', 'NCKAP1L', 'INPP5D', 'IL12B', 'CCDC88B', 'PRDM1', 'CD300A', 'EFNB1', 'PKN1', 'TNFRSF21', 'PTPN6', 'SFTPD', 'IDO1', 'HHLA2', 'CARD11', 'ANXA1', 'CD6', 'SPN', 'SOX11', 'CD1D', 'IL2', 'GPAM', 'HLA-DRB1', 'NCK2', 'IFNG', 'MAD1L1', 'TNFSF4', 'AHR', 'TICAM1']
GO_REGULATION_OF_LEUKOCYTE_PROLIFERATION	0.787232	0.732704	0.739496	28	['LILRB2', 'IL13', 'IL2', 'PTPRC', 'SFTPD', 'ERBB2', 'WNT3A', 'SOS1', 'TLR4', 'IDO1', 'EFNB1', 'PTPN6', 'MNDA', 'PDE5A', 'GPAM', 'IL1B', 'DLG1', 'CD300A', 'CARD11', 'ATM', 'CD86', 'VCAM1', 'TICAM1', 'SLC39A10', 'IL3', 'CD1D', 'VAV3', 'TNFSF18']
GO_REGULATION_OF_LEUKOCYTE_PROLIFERATION	0.796425	0.718868	0.711485	35	['SOX11', 'CD86', 'CHRNB2', 'FOXP3', 'SFTPD', 'ATM', 'RASAL3', 'SPTA1', 'SPN', 'TNFSF18', 'VCAM1', 'TMIGD2', 'IL1B', 'HHLA2', 'SYK', 'SOS1', 'IL13', 'MNDA', 'NCKAP1L', 'DLG1', 'PTPN6', 'SLC39A10', 'GPAM', 'VAV3', 'TICAM1', 'MAD1L1', 'WNT3A', 'ANXA1', 'IL3', 'LILRB2', 'TCF3', 'CLEC4G', 'NCK2', 'INPP5D', 'IL5']
GO_ATPASE_BINDING	0.704903	0.760377	0.707283	11	['ABCA1', 'ANK1', 'SLC26A9', 'PGR', 'LCK', 'HRC', 'TOR1AIP1', 'DNAJB1', 'TRPC6', 'WFS1', 'NUFIP1']
GO_REGULATION_OF_LEUKOCYTE_PROLIFERATION	0.820633	0.728302	0.701681	46	['RASAL3', 'PTPN6', 'SPN', 'CHRNB2', 'SYK', 'AHR', 'SPTA1', 'IL13', 'IL2', 'SLC39A10', 'RC3H1', 'CARD11', 'IFNG', 'MNDA', 'MAD1L1', 'CLEC4G', 'IL1B', 'PTPN22', 'PRDM1', 'VAV3', 'ERBB2', 'PKN1', 'EFNB1', 'VCAM1', 'FOXP3', 'PTPRC', 'TCF3', 'CTNNB1', 'HLA-DRB1', 'TLR4', 'SOS1', 'IL3', 'CCDC88B', 'TNFSF18', 'LILRB2', 'CD244', 'LILRB1', 'IL5', 'TMIGD2', 'INPP5D', 'CD1D', 'IL12B', 'ATM', 'DLG1', 'TNFRS…
GO_HORMONE_MEDIATED_SIGNALING_PATHWAY	0.801736	0.711321	0.718487	38	['THRAP3', 'NCOA1', 'NR3C1', 'GHSR', 'MED13', 'NCOA3', 'PAQR5', 'RB1', 'PPARGC1B', 'RORC', 'LEF1', 'ESR1', 'CRHBP', 'NR6A1', 'BMP7', 'ESR2', 'RHOXF1', 'NR4A2', 'BRCA1', 'ESRRB', 'SSTR3', 'ESRRG', 'SSTR1', 'NR2F1', 'MED14', 'LATS1', 'TRIP4', 'NR1D1', 'NR0B2', 'PGR', 'UBR5', 'NR2E1', 'JAK2', 'PRLR', 'HNF4G', 'NKX3-1', 'NR1H4', 'SAFB']
GO_REGULATION_OF_LEUKOCYTE_PROLIFERATION	0.818999	0.738365	0.729692	46	['VAV3', 'TLR4', 'WNT3A', 'IL2', 'IL13', 'EFNB1', 'NCKAP1L', 'CCDC88B', 'PDE5A', 'FOXP3', 'AHR', 'SPN', 'TMIGD2', 'CLEC4G', 'SOS1', 'DLG1', 'TNFRSF21', 'CARD11', 'IDO1', 'PTPRC', 'INPP5D', 'MNDA', 'IL12B', 'TNFSF18', 'SLC39A10', 'IFNG', 'CD86', 'VCAM1', 'TICAM1', 'PTPN6', 'TNFSF4', 'PKN1', 'LILRB2', 'PTPN22', 'CD6', 'MAD1L1', 'SFTPD', 'IL5', 'CTNNB1', 'RASAL3', 'GPAM', 'SPTA1', 'CD244', 'SYK', 'A…
GO_REGULATION_OF_LEUKOCYTE_PROLIFERATION	0.792441	0.754717	0.721289	42	['VCAM1', 'RASAL3', 'MNDA', 'SPTA1', 'CD300A', 'HHLA2', 'TLR4', 'CCDC88B', 'LILRB1', 'PTPN6', 'SOS1', 'IL5', 'CLEC4G', 'SPN', 'NCKAP1L', 'CD86', 'CD244', 'HLA-DRB1', 'TNFSF18', 'SOX11', 'AHR', 'PKN1', 'DLG1', 'TCF3', 'SLC39A10', 'TMIGD2', 'CARD11', 'WNT3A', 'TNFRSF21', 'FOXP3', 'PTPN22', 'IDO1', 'GPAM', 'IL12B', 'VAV3', 'TNFSF4', 'INPP5D', 'ERBB2', 'ICOSLG', 'ATM', 'RC3H1', 'MAD1L1']
GO_REGULATION_OF_LEUKOCYTE_PROLIFERATION	0.824106	0.789308	0.728291	33	['PKN1', 'TCF3', 'NCKAP1L', 'IL12B', 'ERBB2', 'PTPRC', 'AHR', 'VCAM1', 'VAV3', 'HHLA2', 'SFTPD', 'ANXA1', 'CTNNB1', 'TLR4', 'SOX11', 'CD1D', 'SLC39A10', 'TICAM1', 'NCK2', 'LILRB2', 'ICOSLG', 'TNFSF4', 'IL13', 'PTPN22', 'ATM', 'PTPN6', 'INPP5D', 'DLG1', 'PDE5A', 'EFNB1', 'IL3', 'MNDA', 'LILRB1']
GO_HORMONE_MEDIATED_SIGNALING_PATHWAY	0.830133	0.741509	0.7507	53	['RBFOX2', 'DDX54', 'NCOA4', 'PPARGC1B', 'RHOXF1', 'RORC', 'NR3C2', 'RB1', 'PADI2', 'NR1D1', 'NR1H3', 'BRCA1', 'RBM14', 'NCOA1', 'JAK2', 'CTNNB1', 'OR51E2', 'SSTR4', 'NKX3-1', 'NEDD4', 'MED13', 'PMEPA1', 'NR2F1', 'NR5A2', 'NR1H4', 'ESRRG', 'MED24', 'SSTR3', 'THRB', 'HNF4A', 'SSTR1', 'ESR2', 'ARID1A', 'NR4A2', 'CRHBP', 'NR1D2', 'NUP62', 'MED14', 'NR0B1', 'HNF4G', 'ESRRB', 'NR2E1', 'SAFB', 'PGR', '…
GO_REGULATION_OF_LEUKOCYTE_PROLIFERATION	0.778754	0.706289	0.707283	33	['PTPRC', 'NCKAP1L', 'IL3', 'WNT3A', 'INPP5D', 'IDO1', 'CLEC4G', 'LILRB1', 'IL2', 'FOXP3', 'MAD1L1', 'ANXA1', 'CD1D', 'SYK', 'TICAM1', 'SLC39A10', 'DLG1', 'IL5', 'CD86', 'AHR', 'SOS1', 'CD6', 'TMIGD2', 'RASAL3', 'TCF3', 'TNFSF18', 'MNDA', 'IL12B', 'PKN1', 'VCAM1', 'IFNG', 'TLR4', 'IL1B']
GO_REGULATION_OF_LEUKOCYTE_PROLIFERATION	0.79571	0.754088	0.715686	38	['AHR', 'SYK', 'CTNNB1', 'NCKAP1L', 'IL3', 'IL2', 'TNFRSF21', 'CD6', 'LILRB1', 'IL12B', 'CARD11', 'SPTA1', 'TCF3', 'TNFSF4', 'CD86', 'ICOSLG', 'RC3H1', 'PTPN22', 'IFNG', 'SFTPD', 'DLG1', 'WNT3A', 'PTPRC', 'TMIGD2', 'IL1B', 'MAD1L1', 'SOS1', 'VCAM1', 'IDO1', 'CD244', 'PDE5A', 'TNFSF18', 'PTPN6', 'SLC39A10', 'IL13', 'CCDC88B', 'ANXA1', 'CD1D']
GO_HORMONE_MEDIATED_SIGNALING_PATHWAY	0.803984	0.714465	0.72549	39	['NR1H3', 'NR6A1', 'MED13', 'NEDD4', 'SSTR5', 'JAK2', 'SSTR4', 'BMP7', 'NR1D1', 'NUP62', 'SAFB', 'UBR5', 'RORC', 'RBM14', 'RB1', 'MED24', 'BRCA1', 'NR0B1', 'NCOA3', 'NR4A2', 'LATS1', 'CTNNB1', 'TRIP4', 'NCOA1', 'ESRRG', 'PAQR5', 'LEF1', 'PPARG', 'ESR1', 'NKX3-1', 'NR2F1', 'FSHR', 'PADI2', 'ARID1A', 'HNF4G', 'NR0B2', 'THRB', 'NCOA4', 'PMEPA1']
GO_REGULATION_OF_T_CELL_PROLIFERATION	0.769663	0.761006	0.717087	18	['TMIGD2', 'CCDC88B', 'PTPRC', 'SFTPD', 'CTNNB1', 'SOS1', 'ANXA1', 'DLG1', 'ERBB2', 'IL2', 'TNFRSF21', 'IL1B', 'PTPN6', 'CD6', 'LILRB1', 'MAD1L1', 'HHLA2', 'VCAM1']
GO_HORMONE_MEDIATED_SIGNALING_PATHWAY	0.769867	0.758491	0.739496	39	['FSHR', 'UBR5', 'NEDD4', 'RBM14', 'ESRRB', 'HNF4A', 'RORC', 'LATS1', 'PMEPA1', 'NR0B2', 'ESR1', 'HNF4G', 'NR4A2', 'NR3C2', 'ESR2', 'NR1H4', 'BMP7', 'SSTR3', 'RBFOX2', 'PGR', 'NR4A3', 'OR51E2', 'ARID1A', 'NR1D2', 'PAQR5', 'SSTR4', 'MED13', 'NR1D1', 'BRCA1', 'RHOXF1', 'RB1', 'PPARGC1B', 'PADI2', 'GHSR', 'JAK2', 'NCOA4', 'CRHBP', 'SSTR5', 'NCOA1']
GO_REGULATION_OF_LEUKOCYTE_PROLIFERATION	0.759653	0.735849	0.705882	28	['IL12B', 'IFNG', 'ANXA1', 'SFTPD', 'CCDC88B', 'SOX11', 'MNDA', 'NCKAP1L', 'SPTA1', 'TNFSF18', 'MAD1L1', 'RASAL3', 'DLG1', 'PKN1', 'SYK', 'RC3H1', 'HLA-DRB1', 'SOS1', 'AHR', 'WNT3A', 'TMIGD2', 'PRDM1', 'PTPN22', 'TNFSF4', 'FOXP3', 'TNFRSF21', 'HHLA2', 'VCAM1']
GO_REGULATION_OF_LEUKOCYTE_PROLIFERATION	0.80715	0.740881	0.726891	50	['IL2', 'ANXA1', 'IL12B', 'TCF3', 'ATM', 'VCAM1', 'PRDM1', 'CTNNB1', 'HHLA2', 'GPAM', 'TNFSF4', 'IFNG', 'AHR', 'SYK', 'IL1B', 'MNDA', 'SOX11', 'HLA-DRB1', 'SPN', 'EFNB1', 'ICOSLG', 'SLC39A10', 'TICAM1', 'PKN1', 'IL5', 'IL13', 'VAV3', 'SOS1', 'CHRNB2', 'CCDC88B', 'WNT3A', 'CD86', 'IL3', 'CLEC4G', 'SPTA1', 'NCKAP1L', 'CD1D', 'PTPN22', 'RASAL3', 'LILRB1', 'CD300A', 'FOXP3', 'PTPN6', 'PTPRC', 'CARD11…
GO_HORMONE_MEDIATED_SIGNALING_PATHWAY	0.796221	0.739623	0.729692	40	['RHOXF1', 'RORC', 'LEF1', 'PAQR5', 'NKX3-1', 'PPARGC1B', 'MED14', 'NR1D2', 'NR4A3', 'PADI2', 'NCOA3', 'RORB', 'SAFB', 'PPARGC1A', 'THRAP3', 'CTNNB1', 'NR0B2', 'NR4A2', 'SSTR5', 'NR3C2', 'ESR1', 'ESR2', 'ESRRG', 'NR1D1', 'LATS1', 'RBM14', 'PRLR', 'PPARG', 'NR0B1', 'NR2E1', 'THRB', 'BMP7', 'HNF4G', 'FSHR', 'JAK2', 'NCOA1', 'LHCGR', 'RB1', 'PGR', 'NEDD4']
GO_REGULATION_OF_LEUKOCYTE_PROLIFERATION	0.809602	0.816352	0.805322	49	['PRDM1', 'HLA-DRB1', 'SOX11', 'ERBB2', 'NCK2', 'SFTPD', 'IFNG', 'SYK', 'SPN', 'CD86', 'IL1B', 'CTNNB1', 'IL3', 'HHLA2', 'TMIGD2', 'VAV3', 'ANXA1', 'IL5', 'PKN1', 'CD6', 'MNDA', 'CD244', 'CHRNB2', 'CARD11', 'RASAL3', 'LILRB2', 'CCDC88B', 'PDE5A', 'IDO1', 'EFNB1', 'CD300A', 'SPTA1', 'FOXP3', 'TNFSF18', 'AHR', 'PTPRC', 'TCF3', 'SOS1', 'RC3H1', 'IL13', 'GPAM', 'VCAM1', 'TNFRSF21', 'PTPN6', 'SLC39A10…
GO_REGULATION_OF_LEUKOCYTE_PROLIFERATION	0.817365	0.710692	0.715686	43	['TNFRSF21', 'DLG1', 'VCAM1', 'WNT3A', 'TNFSF4', 'SPN', 'IL1B', 'IL13', 'FOXP3', 'GPAM', 'PKN1', 'TCF3', 'ANXA1', 'PTPN6', 'AHR', 'SOS1', 'LILRB2', 'INPP5D', 'IL5', 'CHRNB2', 'SYK', 'IL12B', 'NCK2', 'SPTA1', 'MNDA', 'PRDM1', 'HHLA2', 'CD1D', 'CCDC88B', 'RASAL3', 'SLC39A10', 'VAV3', 'IDO1', 'CD6', 'IL3', 'IL2', 'IFNG', 'PDE5A', 'HLA-DRB1', 'SFTPD', 'TICAM1', 'ERBB2', 'CARD11']
GO_REGULATION_OF_LEUKOCYTE_PROLIFERATION	0.807354	0.803774	0.715686	45	['SLC39A10', 'SYK', 'CD1D', 'IFNG', 'PTPN6', 'SFTPD', 'TMIGD2', 'SOX11', 'IL1B', 'MNDA', 'CTNNB1', 'SPN', 'HLA-DRB1', 'ANXA1', 'TNFSF4', 'GPAM', 'PTPN22', 'ATM', 'PKN1', 'INPP5D', 'CCDC88B', 'NCK2', 'IDO1', 'NCKAP1L', 'TNFRSF21', 'EFNB1', 'HHLA2', 'IL12B', 'SPTA1', 'PDE5A', 'IL3', 'TCF3', 'SOS1', 'CARD11', 'VCAM1', 'TICAM1', 'ERBB2', 'LILRB1', 'AHR', 'IL5', 'IL2', 'LILRB2', 'WNT3A', 'DLG1', 'TLR4…
GO_REGULATION_OF_LEUKOCYTE_PROLIFERATION	0.779162	0.793711	0.705882	26	['SPTA1', 'AHR', 'LILRB1', 'EFNB1', 'TCF3', 'IL13', 'CHRNB2', 'CD6', 'SFTPD', 'IL3', 'ANXA1', 'TMIGD2', 'IL12B', 'VAV3', 'ICOSLG', 'LILRB2', 'CLEC4G', 'WNT3A', 'IDO1', 'PRDM1', 'VCAM1', 'TLR4', 'CD244', 'RC3H1', 'GPAM', 'DLG1']
GO_HORMONE_MEDIATED_SIGNALING_PATHWAY	0.781001	0.744025	0.753501	23	['LATS1', 'JAK2', 'CRHBP', 'NKX3-1', 'THRB', 'PGR', 'LHCGR', 'NR1H4', 'SAFB', 'NUP62', 'THRAP3', 'NEDD4', 'NR1D2', 'MED24', 'NR5A2', 'NR3C1', 'LEF1', 'NR6A1', 'RHOXF1', 'PRLR', 'SSTR3', 'SSTR5', 'ESRRB']
GO_HORMONE_MEDIATED_SIGNALING_PATHWAY	0.785904	0.767296	0.712885	43	['JAK2', 'MED14', 'NUP62', 'NR5A2', 'FSHR', 'NR3C1', 'SSTR4', 'NR1D1', 'ESRRG', 'PGR', 'CTNNB1', 'HNF4G', 'NR1D2', 'NCOA4', 'RHOXF1', 'NR3C2', 'ESR1', 'MED13', 'OR51E2', 'NKX3-1', 'BMP7', 'NCOA1', 'SAFB', 'NR0B1', 'ESR2', 'PPARGC1B', 'NR6A1', 'NR2E1', 'SSTR3', 'PPARG', 'ARID1A', 'PADI2', 'SSTR5', 'NR4A2', 'NCOA3', 'RARG', 'LATS1', 'LEF1', 'RB1', 'PAQR5', 'NR4A3', 'ESRRB', 'RBFOX2']
GO_REGULATION_OF_LEUKOCYTE_PROLIFERATION	0.795097	0.727673	0.7493	48	['CCDC88B', 'IL3', 'MAD1L1', 'TCF3', 'FOXP3', 'HHLA2', 'TMIGD2', 'CD86', 'VAV3', 'CD300A', 'CLEC4G', 'PKN1', 'IDO1', 'DLG1', 'TICAM1', 'PTPN6', 'GPAM', 'CARD11', 'WNT3A', 'PTPRC', 'CHRNB2', 'ERBB2', 'IFNG', 'PRDM1', 'TNFSF4', 'AHR', 'IL5', 'IL13', 'RC3H1', 'RASAL3', 'INPP5D', 'IL2', 'EFNB1', 'ATM', 'MNDA', 'CD1D', 'ICOSLG', 'PDE5A', 'TNFRSF21', 'NCK2', 'PTPN22', 'CD244', 'CD6', 'VCAM1', 'IL12B', …
GO_REGULATION_OF_LEUKOCYTE_PROLIFERATION	0.777732	0.761635	0.712885	46	['IL1B', 'TMIGD2', 'PTPN6', 'NCK2', 'ANXA1', 'IFNG', 'IL3', 'EFNB1', 'SPTA1', 'MAD1L1', 'SFTPD', 'PDE5A', 'CTNNB1', 'RASAL3', 'TNFSF4', 'IL12B', 'CD1D', 'SLC39A10', 'SPN', 'CD86', 'AHR', 'IL5', 'PKN1', 'TCF3', 'TLR4', 'SOS1', 'IL2', 'LILRB1', 'NCKAP1L', 'VCAM1', 'GPAM', 'PTPN22', 'VAV3', 'CCDC88B', 'CD244', 'HLA-DRB1', 'IL13', 'LILRB2', 'MNDA', 'TNFSF18', 'ICOSLG', 'ERBB2', 'PRDM1', 'CARD11', 'DL…
GO_HORMONE_MEDIATED_SIGNALING_PATHWAY	0.791931	0.761006	0.72549	41	['LHCGR', 'ARID1A', 'NCOA1', 'ESR2', 'ESRRB', 'SSTR5', 'NR2E1', 'NR1H4', 'NR2F1', 'NR1D2', 'NR6A1', 'NEDD4', 'RORB', 'RARG', 'PGR', 'GHSR', 'SAFB', 'PMEPA1', 'NR0B2', 'UBR5', 'CRHBP', 'MED13', 'JAK2', 'HNF4A', 'NR1H3', 'THRAP3', 'PRLR', 'NCOA3', 'SSTR3', 'NUP62', 'ESRRG', 'RORC', 'SSTR4', 'NCOA4', 'NR0B1', 'FSHR', 'PPARGC1B', 'PPARGC1A', 'LATS1', 'RBFOX2', 'BMP7']
GO_HORMONE_MEDIATED_SIGNALING_PATHWAY	0.733606	0.711321	0.768908	18	['ESRRB', 'OR51E2', 'SSTR4', 'CTNNB1', 'CRHBP', 'SAFB', 'SSTR5', 'PGR', 'NR2E1', 'ESR2', 'ARID1A', 'PMEPA1', 'NR4A3', 'SSTR1', 'PADI2', 'NR1H3', 'MED13', 'RB1']
GO_HORMONE_MEDIATED_SIGNALING_PATHWAY	0.741471	0.738365	0.719888	26	['LATS1', 'NEDD4', 'PGR', 'NR1D2', 'OR51E2', 'CRHBP', 'BRCA1', 'HNF4G', 'MED14', 'RORC', 'NR1H4', 'RHOXF1', 'PMEPA1', 'SSTR4', 'ESRRB', 'NCOA4', 'NR6A1', 'NR4A3', 'FSHR', 'SSTR3', 'LHCGR', 'HNF4A', 'NR5A2', 'NR3C1', 'RBFOX2', 'ESRRG']
GO_REGULATION_OF_LEUKOCYTE_PROLIFERATION	0.803166	0.718239	0.714286	35	['SPN', 'RASAL3', 'LILRB2', 'ATM', 'LILRB1', 'CD86', 'IDO1', 'HHLA2', 'DLG1', 'CCDC88B', 'PTPRC', 'SOS1', 'SOX11', 'IL3', 'CD1D', 'TNFSF4', 'CARD11', 'PTPN22', 'HLA-DRB1', 'PKN1', 'CLEC4G', 'TNFSF18', 'PDE5A', 'SYK', 'ICOSLG', 'ANXA1', 'IL2', 'VCAM1', 'CTNNB1', 'IL12B', 'CHRNB2', 'EFNB1', 'PTPN6', 'IL13', 'IL1B']
GO_REGULATION_OF_T_CELL_PROLIFERATION	0.805516	0.750314	0.715686	27	['HHLA2', 'IL2', 'IDO1', 'FOXP3', 'CD1D', 'CTNNB1', 'PTPN6', 'ERBB2', 'DLG1', 'GPAM', 'CD6', 'CD86', 'RASAL3', 'VCAM1', 'SFTPD', 'SOS1', 'IFNG', 'PTPRC', 'TNFRSF21', 'CARD11', 'CCDC88B', 'LILRB2', 'SPN', 'LILRB1', 'MAD1L1', 'TNFSF4', 'TMIGD2']
GO_HORMONE_MEDIATED_SIGNALING_PATHWAY	0.794893	0.757233	0.714286	48	['PAQR5', 'RORC', 'NR1D1', 'UBR5', 'NR2F1', 'SSTR4', 'ESRRB', 'PRLR', 'SSTR3', 'NR1H3', 'NR1D2', 'TRIP4', 'THRAP3', 'PPARGC1B', 'PGR', 'FSHR', 'RBFOX2', 'NKX3-1', 'MED13', 'JAK2', 'RHOXF1', 'NUP62', 'NR2E1', 'NR1H4', 'NR6A1', 'RARG', 'RBM14', 'LATS1', 'NR3C1', 'LEF1', 'NR4A2', 'MED14', 'CTNNB1', 'NR0B2', 'OR51E2', 'NR3C2', 'CRHBP', 'PPARGC1A', 'NCOA4', 'RB1', 'SAFB', 'ESR1', 'ESRRG', 'NR4A3', 'NR…
GO_REGULATION_OF_LEUKOCYTE_PROLIFERATION	0.808682	0.767925	0.740896	47	['ATM', 'CLEC4G', 'IL12B', 'SPTA1', 'TNFSF18', 'NCKAP1L', 'PKN1', 'VCAM1', 'SFTPD', 'EFNB1', 'VAV3', 'CD6', 'CD300A', 'TNFSF4', 'HHLA2', 'ERBB2', 'SOX11', 'PTPN22', 'LILRB2', 'GPAM', 'MNDA', 'CHRNB2', 'DLG1', 'PTPN6', 'RC3H1', 'IL1B', 'CCDC88B', 'CARD11', 'TNFRSF21', 'AHR', 'HLA-DRB1', 'TCF3', 'SYK', 'MAD1L1', 'LILRB1', 'IL13', 'INPP5D', 'CD86', 'WNT3A', 'ICOSLG', 'ANXA1', 'FOXP3', 'IL5', 'IL3', …
GO_HORMONE_MEDIATED_SIGNALING_PATHWAY	0.766701	0.752201	0.745098	48	['NR1H3', 'ESRRG', 'SSTR5', 'NCOA3', 'NR1D2', 'OR51E2', 'PPARG', 'NR2E1', 'NR0B2', 'NCOA1', 'ARID1A', 'CRHBP', 'NR2F1', 'NR4A2', 'PGR', 'LHCGR', 'NUP62', 'GHSR', 'SSTR1', 'SSTR3', 'NKX3-1', 'JAK2', 'LATS1', 'NCOA4', 'FSHR', 'TRIP4', 'RB1', 'BMP7', 'THRAP3', 'PRLR', 'DDX54', 'NR1H4', 'PPARGC1B', 'RARG', 'NR1D1', 'CTNNB1', 'LEF1', 'MED24', 'PMEPA1', 'NR6A1', 'NR4A3', 'NR0B1', 'MED14', 'RBFOX2', 'RH…
GO_REGULATION_OF_LEUKOCYTE_PROLIFERATION	0.77855	0.772327	0.766106	26	['AHR', 'SLC39A10', 'SPTA1', 'IL12B', 'ERBB2', 'EFNB1', 'CD86', 'SOX11', 'TICAM1', 'LILRB1', 'ICOSLG', 'RC3H1', 'HHLA2', 'SFTPD', 'IL5', 'DLG1', 'ATM', 'PKN1', 'MNDA', 'TNFRSF21', 'LILRB2', 'IDO1', 'CARD11', 'CD6', 'VCAM1', 'TLR4']
GO_REGULATION_OF_T_CELL_PROLIFERATION	0.735751	0.745283	0.735294	22	['HHLA2', 'RC3H1', 'DLG1', 'PTPRC', 'IL12B', 'ANXA1', 'EFNB1', 'RASAL3', 'FOXP3', 'SYK', 'NCK2', 'CARD11', 'HLA-DRB1', 'TNFRSF21', 'CD244', 'SOS1', 'VCAM1', 'TNFSF4', 'IFNG', 'CCDC88B', 'NCKAP1L', 'PTPN6']
GO_HORMONE_MEDIATED_SIGNALING_PATHWAY	0.82002	0.702516	0.728291	52	['THRB', 'RB1', 'NR3C1', 'MED24', 'NR1D2', 'FSHR', 'DDX54', 'ESRRB', 'OR51E2', 'NR6A1', 'UBR5', 'PPARG', 'RBM14', 'NKX3-1', 'NUP62', 'PAQR5', 'JAK2', 'PRLR', 'ESR2', 'PPARGC1B', 'PGR', 'NR4A2', 'PPARGC1A', 'NCOA4', 'ESR1', 'BMP7', 'BRCA1', 'CRHBP', 'SAFB', 'THRAP3', 'HNF4A', 'TRIP4', 'GHSR', 'RORB', 'RHOXF1', 'LHCGR', 'SSTR3', 'NEDD4', 'NR1H4', 'LATS1', 'NCOA3', 'SSTR4', 'NR4A3', 'NCOA1', 'MED13'…
GO_ATPASE_BINDING	0.765271	0.801258	0.760504	15	['WFS1', 'NUFIP1', 'HRC', 'ADCY10', 'ATP6V1G3', 'USP25', 'ANK1', 'TRPC6', 'LCK', 'PGR', 'ABCA1', 'TOR1AIP1', 'ATP6V0A2', 'ANK2', 'ESR1']
GO_HORMONE_MEDIATED_SIGNALING_PATHWAY	0.773851	0.758491	0.705882	34	['RBFOX2', 'CRHBP', 'UBR5', 'GHSR', 'ESRRB', 'PADI2', 'ESR2', 'RB1', 'MED13', 'HNF4A', 'NR1D2', 'NCOA4', 'SSTR1', 'SSTR3', 'NR3C2', 'TRIP4', 'PRLR', 'PGR', 'NR4A2', 'NUP62', 'BRCA1', 'RHOXF1', 'NCOA3', 'THRAP3', 'FSHR', 'NR0B1', 'LATS1', 'NR0B2', 'ESRRG', 'SAFB', 'NKX3-1', 'CTNNB1', 'ARID1A', 'JAK2']
GO_HORMONE_MEDIATED_SIGNALING_PATHWAY	0.818999	0.771069	0.719888	50	['NCOA1', 'TRIP4', 'SSTR1', 'NEDD4', 'PPARGC1B', 'NR0B1', 'LEF1', 'MED13', 'ARID1A', 'PMEPA1', 'RORC', 'LHCGR', 'FSHR', 'JAK2', 'SAFB', 'NR6A1', 'NUP62', 'NR5A2', 'RORB', 'BRCA1', 'NR1H3', 'HNF4G', 'PGR', 'NR4A2', 'PRLR', 'LATS1', 'HNF4A', 'OR51E2', 'SSTR5', 'NKX3-1', 'THRAP3', 'DDX54', 'NCOA3', 'GHSR', 'PAQR5', 'PPARG', 'SSTR3', 'RB1', 'ESR1', 'NR1D1', 'NR3C2', 'MED14', 'NR1H4', 'RBM14', 'NR4A3'…
GO_REGULATION_OF_T_CELL_PROLIFERATION	0.78764	0.718239	0.711485	23	['TNFRSF21', 'SPN', 'VCAM1', 'GPAM', 'IL2', 'PDE5A', 'FOXP3', 'IDO1', 'IL12B', 'TMIGD2', 'RC3H1', 'LILRB2', 'LILRB1', 'SFTPD', 'CCDC88B', 'CD1D', 'CTNNB1', 'CARD11', 'HHLA2', 'EFNB1', 'NCK2', 'CD244', 'PTPRC']
GO_HORMONE_MEDIATED_SIGNALING_PATHWAY	0.789581	0.744025	0.708683	43	['THRAP3', 'HNF4G', 'SSTR5', 'ESR1', 'ESRRG', 'MED13', 'RORC', 'SSTR3', 'LEF1', 'ESR2', 'MED24', 'NR1H4', 'GHSR', 'NCOA4', 'NR0B1', 'NR0B2', 'NR1H3', 'NR5A2', 'TRIP4', 'PAQR5', 'NR1D1', 'FSHR', 'LATS1', 'PADI2', 'RBFOX2', 'RB1', 'PPARGC1A', 'PGR', 'RBM14', 'DDX54', 'NEDD4', 'JAK2', 'NR3C1', 'SSTR1', 'NR6A1', 'NR3C2', 'MED14', 'PRLR', 'ESRRB', 'UBR5', 'SSTR4', 'NCOA3', 'ARID1A']
GO_REGULATION_OF_LEUKOCYTE_PROLIFERATION	0.779469	0.771698	0.742297	39	['IL12B', 'WNT3A', 'SOS1', 'IL13', 'VCAM1', 'CD1D', 'IFNG', 'PKN1', 'TICAM1', 'ANXA1', 'CHRNB2', 'SOX11', 'AHR', 'CD86', 'ATM', 'PRDM1', 'TMIGD2', 'IL1B', 'LILRB2', 'NCKAP1L', 'CD244', 'ERBB2', 'TNFSF18', 'IDO1', 'DLG1', 'CD6', 'SYK', 'RC3H1', 'IL3', 'CCDC88B', 'MAD1L1', 'PTPN22', 'MNDA', 'RASAL3', 'CTNNB1', 'FOXP3', 'SPTA1', 'SLC39A10', 'NCK2']
GO_REGULATION_OF_T_CELL_PROLIFERATION	0.775689	0.761006	0.70028	35	['SOS1', 'CLEC4G', 'CD1D', 'GPAM', 'NCKAP1L', 'ANXA1', 'VCAM1', 'IL12B', 'SPTA1', 'LILRB1', 'DLG1', 'TNFSF4', 'CD6', 'CARD11', 'IDO1', 'SPN', 'PDE5A', 'ERBB2', 'IL1B', 'IL2', 'LILRB2', 'TMIGD2', 'CTNNB1', 'FOXP3', 'CD86', 'SYK', 'RASAL3', 'RC3H1', 'NCK2', 'TNFSF18', 'TNFRSF21', 'PTPN6', 'CCDC88B', 'EFNB1', 'MAD1L1']
GO_HORMONE_MEDIATED_SIGNALING_PATHWAY	0.763432	0.732704	0.72549	46	['CRHBP', 'ESR2', 'NR4A3', 'NCOA3', 'RBM14', 'MED14', 'NR1D2', 'PRLR', 'BRCA1', 'NR1H4', 'PPARGC1B', 'SSTR3', 'ESRRG', 'NR1H3', 'RARG', 'JAK2', 'NR0B2', 'NR2E1', 'LEF1', 'SSTR5', 'LATS1', 'HNF4G', 'ESRRB', 'PAQR5', 'PADI2', 'RHOXF1', 'NKX3-1', 'PMEPA1', 'DDX54', 'UBR5', 'SSTR1', 'RORC', 'SAFB', 'NR5A2', 'RORB', 'ARID1A', 'NR6A1', 'CTNNB1', 'SSTR4', 'NR3C1', 'RB1', 'PGR', 'ESR1', 'FSHR', 'NEDD4', …
GO_REGULATION_OF_LEUKOCYTE_PROLIFERATION	0.798979	0.767925	0.719888	31	['TMIGD2', 'RC3H1', 'VCAM1', 'FOXP3', 'SFTPD', 'CD86', 'DLG1', 'CHRNB2', 'HLA-DRB1', 'AHR', 'ATM', 'GPAM', 'ERBB2', 'PRDM1', 'VAV3', 'TICAM1', 'IL1B', 'INPP5D', 'LILRB1', 'PDE5A', 'NCKAP1L', 'IL3', 'CCDC88B', 'SPTA1', 'ICOSLG', 'TNFSF4', 'PTPN22', 'TNFRSF21', 'IDO1', 'LILRB2', 'PTPRC']
GO_HORMONE_MEDIATED_SIGNALING_PATHWAY	0.777324	0.720755	0.760504	21	['PPARGC1B', 'PGR', 'NR4A2', 'NR1D2', 'ESRRB', 'ARID1A', 'NR2E1', 'NR2F1', 'PMEPA1', 'BMP7', 'MED13', 'SAFB', 'RB1', 'FSHR', 'ESRRG', 'TRIP4', 'NR5A2', 'LHCGR', 'HNF4G', 'NR3C1', 'NR4A3']
GO_REGULATION_OF_LEUKOCYTE_PROLIFERATION	0.783146	0.735849	0.708683	31	['EFNB1', 'ANXA1', 'CD6', 'SPN', 'IDO1', 'CD86', 'IL1B', 'HLA-DRB1', 'TCF3', 'ATM', 'GPAM', 'LILRB2', 'DLG1', 'SFTPD', 'WNT3A', 'NCK2', 'NCKAP1L', 'CD1D', 'VCAM1', 'TNFRSF21', 'CCDC88B', 'SLC39A10', 'HHLA2', 'CARD11', 'IL5', 'FOXP3', 'RC3H1', 'CD300A', 'VAV3', 'IL2', 'PTPN6']
GO_REGULATION_OF_LEUKOCYTE_PROLIFERATION	0.813075	0.795597	0.717087	48	['IL12B', 'ERBB2', 'IFNG', 'PTPRC', 'AHR', 'RC3H1', 'PTPN6', 'TNFRSF21', 'CD86', 'TMIGD2', 'SPTA1', 'TLR4', 'ANXA1', 'GPAM', 'CTNNB1', 'IL1B', 'CCDC88B', 'LILRB2', 'VAV3', 'RASAL3', 'IL3', 'ATM', 'INPP5D', 'SYK', 'SOS1', 'DLG1', 'MNDA', 'HHLA2', 'PRDM1', 'VCAM1', 'IL5', 'FOXP3', 'CHRNB2', 'EFNB1', 'NCK2', 'IDO1', 'SOX11', 'HLA-DRB1', 'PDE5A', 'PKN1', 'PTPN22', 'IL13', 'CD300A', 'TNFSF4', 'CD244',…
GO_HORMONE_MEDIATED_SIGNALING_PATHWAY	0.819918	0.752201	0.718487	47	['OR51E2', 'THRB', 'NCOA3', 'SAFB', 'JAK2', 'RBM14', 'HNF4G', 'NR3C1', 'FSHR', 'NCOA4', 'NR1D1', 'CRHBP', 'NR3C2', 'PPARG', 'BMP7', 'NR1H3', 'NR0B2', 'ARID1A', 'ESR1', 'PRLR', 'NR5A2', 'SSTR1', 'HNF4A', 'NUP62', 'NEDD4', 'ESRRB', 'LATS1', 'NR2E1', 'NR2F1', 'SSTR5', 'NR1H4', 'RBFOX2', 'ESRRG', 'SSTR4', 'NCOA1', 'PAQR5', 'RARG', 'LEF1', 'RORB', 'RHOXF1', 'MED14', 'ESR2', 'SSTR3', 'PGR', 'NKX3-1', '…
GO_HORMONE_MEDIATED_SIGNALING_PATHWAY	0.796527	0.73522	0.77451	42	['SSTR5', 'RHOXF1', 'CRHBP', 'ESR2', 'NR1D1', 'RARG', 'FSHR', 'UBR5', 'HNF4G', 'PRLR', 'SSTR4', 'NR2E1', 'RBFOX2', 'PPARG', 'RBM14', 'NKX3-1', 'PPARGC1B', 'ESRRG', 'LATS1', 'OR51E2', 'PPARGC1A', 'NR0B2', 'NR3C1', 'JAK2', 'CTNNB1', 'NCOA3', 'NR4A3', 'NR4A2', 'MED14', 'LEF1', 'SSTR1', 'NR6A1', 'MED13', 'NR2F1', 'NR1H3', 'NR1D2', 'ESR1', 'NUP62', 'SAFB', 'ARID1A', 'LHCGR', 'BMP7']
GO_REGULATION_OF_T_CELL_PROLIFERATION	0.731359	0.762264	0.705882	17	['ANXA1', 'TNFSF4', 'TNFSF18', 'CTNNB1', 'EFNB1', 'RC3H1', 'VCAM1', 'IDO1', 'IL12B', 'CD6', 'LILRB1', 'DLG1', 'CARD11', 'FOXP3', 'CCDC88B', 'SYK', 'IFNG']
GO_ATPASE_BINDING	0.750766	0.74717	0.717087	15	['USP25', 'LCK', 'TRPC6', 'ANK1', 'ADCY10', 'WFS1', 'ANK2', 'SLC26A9', 'PGR', 'TOR1AIP1', 'ATP6V0A2', 'HRC', 'ATP6V1G3', 'DNAJB1', 'ABCA1']
GO_REGULATION_OF_LEUKOCYTE_PROLIFERATION	0.779673	0.711321	0.708683	29	['VCAM1', 'NCK2', 'GPAM', 'DLG1', 'SPTA1', 'TNFSF4', 'IL13', 'PKN1', 'IL3', 'MAD1L1', 'NCKAP1L', 'MNDA', 'PTPN22', 'TICAM1', 'ANXA1', 'IL5', 'SOX11', 'IFNG', 'IL1B', 'HHLA2', 'ERBB2', 'SPN', 'CD1D', 'PTPRC', 'PTPN6', 'TNFSF18', 'ICOSLG', 'CD86', 'HLA-DRB1']
GO_HORMONE_MEDIATED_SIGNALING_PATHWAY	0.808784	0.713836	0.738095	34	['NCOA1', 'RB1', 'THRAP3', 'SSTR3', 'NR2F1', 'TRIP4', 'NR1H3', 'SSTR1', 'ESR1', 'FSHR', 'PPARGC1B', 'JAK2', 'NKX3-1', 'ARID1A', 'BRCA1', 'NR2E1', 'SSTR5', 'PAQR5', 'BMP7', 'OR51E2', 'NR0B1', 'MED24', 'PPARG', 'MED14', 'MED13', 'NR1H4', 'RORB', 'GHSR', 'NEDD4', 'NR1D2', 'HNF4A', 'NR1D1', 'RARG', 'LHCGR']
GO_ATPASE_BINDING	0.719203	0.746541	0.70028	10	['PGR', 'WFS1', 'TRPC6', 'ABCA1', 'HRC', 'ANK1', 'NUFIP1', 'LCK', 'ESR1', 'ATP6V0A2']
GO_REGULATION_OF_LEUKOCYTE_PROLIFERATION	0.780797	0.796226	0.707283	39	['HHLA2', 'IFNG', 'IL1B', 'CCDC88B', 'IL5', 'CD300A', 'SPTA1', 'IL3', 'TNFSF4', 'DLG1', 'CTNNB1', 'RC3H1', 'CARD11', 'PDE5A', 'ATM', 'PRDM1', 'ANXA1', 'CLEC4G', 'ICOSLG', 'LILRB1', 'PTPN6', 'RASAL3', 'TNFSF18', 'SLC39A10', 'MNDA', 'NCK2', 'VCAM1', 'SOX11', 'SFTPD', 'PKN1', 'LILRB2', 'NCKAP1L', 'IL2', 'IL12B', 'SYK', 'TLR4', 'TICAM1', 'CD1D', 'IDO1']
GO_REGULATION_OF_LEUKOCYTE_PROLIFERATION	0.78427	0.711321	0.708683	36	['SFTPD', 'VAV3', 'GPAM', 'HHLA2', 'MNDA', 'TNFSF18', 'IL1B', 'CARD11', 'PTPN22', 'LILRB1', 'TICAM1', 'PRDM1', 'SPTA1', 'PDE5A', 'EFNB1', 'IFNG', 'WNT3A', 'SLC39A10', 'AHR', 'ANXA1', 'RC3H1', 'IL3', 'CD6', 'SYK', 'TMIGD2', 'CD244', 'CD1D', 'SOX11', 'VCAM1', 'CCDC88B', 'IL12B', 'HLA-DRB1', 'SPN', 'PTPRC', 'CD300A', 'TCF3']
GO_HORMONE_MEDIATED_SIGNALING_PATHWAY	0.808887	0.789308	0.735294	43	['JAK2', 'NR0B2', 'MED13', 'NR0B1', 'DDX54', 'LHCGR', 'NR1D1', 'NR2F1', 'PPARG', 'SSTR3', 'ESR1', 'PGR', 'ESR2', 'RBM14', 'BRCA1', 'MED14', 'PAQR5', 'ESRRG', 'LATS1', 'SSTR1', 'NCOA3', 'PPARGC1B', 'RHOXF1', 'HNF4G', 'NEDD4', 'SSTR5', 'NR1H3', 'RARG', 'FSHR', 'ARID1A', 'BMP7', 'SAFB', 'NR6A1', 'RBFOX2', 'LEF1', 'NUP62', 'RB1', 'NCOA1', 'OR51E2', 'RORC', 'NR1D2', 'PPARGC1A', 'THRAP3']
GO_REGULATION_OF_LEUKOCYTE_PROLIFERATION	0.800511	0.705031	0.745098	32	['PTPN22', 'RC3H1', 'SPTA1', 'IL13', 'IL5', 'IL12B', 'DLG1', 'SPN', 'IL1B', 'RASAL3', 'NCK2', 'PRDM1', 'AHR', 'IFNG', 'EFNB1', 'INPP5D', 'MNDA', 'CD6', 'SFTPD', 'ANXA1', 'LILRB2', 'TNFRSF21', 'ATM', 'ERBB2', 'TNFSF18', 'HHLA2', 'WNT3A', 'IL2', 'IDO1', 'CARD11', 'CD244', 'SYK']
GO_REGULATION_OF_LEUKOCYTE_PROLIFERATION	0.786823	0.759748	0.704482	50	['IL5', 'MNDA', 'IL2', 'VCAM1', 'TMIGD2', 'PTPN6', 'ERBB2', 'TNFRSF21', 'INPP5D', 'EFNB1', 'IFNG', 'DLG1', 'NCK2', 'SPTA1', 'CHRNB2', 'PTPN22', 'TNFSF4', 'NCKAP1L', 'IL13', 'ICOSLG', 'HHLA2', 'IDO1', 'CD300A', 'CD6', 'LILRB1', 'RASAL3', 'ANXA1', 'HLA-DRB1', 'PTPRC', 'PKN1', 'CARD11', 'TCF3', 'TICAM1', 'GPAM', 'LILRB2', 'ATM', 'IL12B', 'CTNNB1', 'SLC39A10', 'SFTPD', 'CD1D', 'SOX11', 'CCDC88B', 'CD…
GO_REGULATION_OF_LEUKOCYTE_PROLIFERATION	0.794688	0.744654	0.717087	48	['ANXA1', 'RC3H1', 'IL1B', 'NCKAP1L', 'CD1D', 'PTPN6', 'IL12B', 'MAD1L1', 'IFNG', 'CCDC88B', 'SOX11', 'ATM', 'CLEC4G', 'FOXP3', 'WNT3A', 'PTPRC', 'IDO1', 'NCK2', 'DLG1', 'LILRB1', 'CD86', 'EFNB1', 'SPTA1', 'CD300A', 'CD244', 'TLR4', 'TNFSF18', 'IL5', 'IL3', 'TNFRSF21', 'CHRNB2', 'SYK', 'SLC39A10', 'HHLA2', 'PRDM1', 'HLA-DRB1', 'MNDA', 'TMIGD2', 'SPN', 'PTPN22', 'ERBB2', 'AHR', 'RASAL3', 'SFTPD', …
GO_REGULATION_OF_T_CELL_PROLIFERATION	0.7762	0.70566	0.726891	27	['MAD1L1', 'IL12B', 'TNFRSF21', 'CARD11', 'ANXA1', 'SPTA1', 'TNFSF4', 'RASAL3', 'GPAM', 'SPN', 'LILRB1', 'DLG1', 'TNFSF18', 'PTPRC', 'CD86', 'PTPN6', 'CLEC4G', 'SOS1', 'IDO1', 'EFNB1', 'LILRB2', 'CCDC88B', 'NCK2', 'CD244', 'ICOSLG', 'NCKAP1L', 'PDE5A']
GO_HORMONE_MEDIATED_SIGNALING_PATHWAY	0.806231	0.739623	0.70028	55	['PADI2', 'NR1H3', 'PGR', 'SSTR4', 'NKX3-1', 'NUP62', 'NR1D2', 'PPARGC1B', 'PPARG', 'RB1', 'ESR2', 'ESR1', 'MED24', 'JAK2', 'NR3C1', 'LEF1', 'NR1D1', 'NR3C2', 'NEDD4', 'NR4A3', 'THRB', 'MED14', 'HNF4A', 'RBFOX2', 'NR2E1', 'RORC', 'SSTR1', 'NR2F1', 'CTNNB1', 'NR6A1', 'SSTR3', 'PAQR5', 'RARG', 'PRLR', 'NCOA1', 'FSHR', 'BRCA1', 'SAFB', 'NCOA4', 'TRIP4', 'NCOA3', 'NR5A2', 'ESRRB', 'THRAP3', 'MED13', …
GO_REGULATION_OF_T_CELL_PROLIFERATION	0.736159	0.705031	0.742297	19	['IFNG', 'CARD11', 'CCDC88B', 'PDE5A', 'ICOSLG', 'RASAL3', 'TMIGD2', 'HHLA2', 'FOXP3', 'DLG1', 'SPN', 'IL12B', 'PTPRC', 'GPAM', 'LILRB1', 'SOS1', 'CD6', 'TNFSF18', 'SYK']
GO_ATPASE_BINDING	0.769765	0.754717	0.711485	15	['WFS1', 'SLC26A9', 'USP25', 'HRC', 'TRPC6', 'ATP6V1G3', 'TOR1AIP1', 'NUFIP1', 'ATP6V0A2', 'ADCY10', 'PGR', 'ANK1', 'ANK2', 'ABCA1', 'LCK']
GO_HORMONE_MEDIATED_SIGNALING_PATHWAY	0.804903	0.779245	0.7507	53	['PPARGC1B', 'HNF4A', 'NKX3-1', 'ESR1', 'NR0B1', 'OR51E2', 'MED24', 'NCOA3', 'RBFOX2', 'MED14', 'NR1H4', 'PADI2', 'GHSR', 'PMEPA1', 'NUP62', 'NR4A3', 'NR2F1', 'PAQR5', 'RB1', 'NR2E1', 'HNF4G', 'SSTR4', 'CRHBP', 'THRB', 'FSHR', 'NR3C2', 'LEF1', 'NR5A2', 'SSTR1', 'LATS1', 'PGR', 'SAFB', 'NR4A2', 'RHOXF1', 'NEDD4', 'NR6A1', 'NR1D1', 'ESRRG', 'JAK2', 'NR0B2', 'NCOA1', 'ESR2', 'CTNNB1', 'ARID1A', 'MED…
GO_ATPASE_BINDING	0.782635	0.803774	0.715686	14	['ADCY10', 'WFS1', 'USP25', 'TRPC6', 'PGR', 'ANK1', 'ATP6V0A4', 'ESR1', 'LCK', 'ANK2', 'TOR1AIP1', 'DNAJB1', 'ATP6V1G3', 'SLC26A9']
GO_REGULATION_OF_LEUKOCYTE_PROLIFERATION	0.800306	0.716981	0.745098	42	['NCK2', 'DLG1', 'HHLA2', 'ERBB2', 'SFTPD', 'IL12B', 'MAD1L1', 'CARD11', 'CD300A', 'RC3H1', 'CD6', 'CD1D', 'TNFSF4', 'MNDA', 'ANXA1', 'FOXP3', 'GPAM', 'TNFRSF21', 'TICAM1', 'CHRNB2', 'CCDC88B', 'IL1B', 'TMIGD2', 'ICOSLG', 'IDO1', 'LILRB2', 'IL2', 'IFNG', 'PTPRC', 'VCAM1', 'SPN', 'CD86', 'CTNNB1', 'IL13', 'AHR', 'LILRB1', 'TCF3', 'PTPN6', 'IL5', 'WNT3A', 'PTPN22', 'CD244']
GO_REGULATION_OF_LEUKOCYTE_PROLIFERATION	0.758631	0.732075	0.721289	16	['ANXA1', 'LILRB1', 'CD6', 'HLA-DRB1', 'IFNG', 'SFTPD', 'HHLA2', 'SOX11', 'PTPRC', 'SOS1', 'ATM', 'IDO1', 'CD244', 'CARD11', 'MAD1L1', 'ERBB2']
GO_REGULATION_OF_LEUKOCYTE_PROLIFERATION	0.774974	0.765409	0.701681	30	['IL12B', 'IL1B', 'IL3', 'MAD1L1', 'TCF3', 'TNFSF4', 'CHRNB2', 'SOX11', 'IL2', 'IL5', 'VCAM1', 'LILRB2', 'IDO1', 'CARD11', 'VAV3', 'FOXP3', 'IFNG', 'TICAM1', 'HLA-DRB1', 'ICOSLG', 'CD300A', 'SOS1', 'ATM', 'DLG1', 'PRDM1', 'HHLA2', 'INPP5D', 'CD6', 'SFTPD', 'CD86']
GO_REGULATION_OF_LEUKOCYTE_PROLIFERATION	0.804597	0.737107	0.704482	51	['TCF3', 'IL2', 'PTPN22', 'HHLA2', 'SOX11', 'RC3H1', 'GPAM', 'CARD11', 'CD300A', 'SFTPD', 'TNFSF18', 'CCDC88B', 'CD6', 'VAV3', 'ICOSLG', 'ERBB2', 'ANXA1', 'TNFSF4', 'IL13', 'PTPN6', 'TMIGD2', 'VCAM1', 'MNDA', 'CLEC4G', 'ATM', 'IL5', 'NCKAP1L', 'CHRNB2', 'SPTA1', 'INPP5D', 'EFNB1', 'SPN', 'FOXP3', 'PTPRC', 'CD86', 'IL1B', 'SLC39A10', 'LILRB2', 'IL12B', 'LILRB1', 'RASAL3', 'TNFRSF21', 'MAD1L1', 'AH…
GO_HORMONE_MEDIATED_SIGNALING_PATHWAY	0.800409	0.737107	0.72549	46	['NR5A2', 'GHSR', 'THRB', 'RARG', 'MED24', 'PAQR5', 'UBR5', 'SSTR1', 'RHOXF1', 'RORC', 'PMEPA1', 'NR1D1', 'NR1D2', 'RBM14', 'NR3C1', 'LHCGR', 'LEF1', 'NCOA1', 'TRIP4', 'NR0B2', 'CTNNB1', 'NR6A1', 'NKX3-1', 'ESRRG', 'FSHR', 'NEDD4', 'RB1', 'BRCA1', 'NR2E1', 'PPARGC1B', 'HNF4G', 'NR1H4', 'PADI2', 'RORB', 'SSTR5', 'HNF4A', 'THRAP3', 'ARID1A', 'SAFB', 'PRLR', 'NR3C2', 'JAK2', 'NR1H3', 'SSTR4', 'PPARG…
GO_HORMONE_MEDIATED_SIGNALING_PATHWAY	0.809806	0.751572	0.719888	54	['RORB', 'NR6A1', 'MED13', 'NR2E1', 'NKX3-1', 'NCOA1', 'CRHBP', 'NEDD4', 'GHSR', 'NR0B1', 'ESRRB', 'NR1H4', 'NCOA3', 'NR4A3', 'NR1D1', 'ARID1A', 'RBM14', 'RARG', 'SSTR5', 'RB1', 'NR3C1', 'MED24', 'PGR', 'SAFB', 'NR3C2', 'NR5A2', 'SSTR4', 'BRCA1', 'NR2F1', 'LHCGR', 'PRLR', 'ESR1', 'HNF4A', 'PPARGC1B', 'PADI2', 'NR4A2', 'SSTR3', 'FSHR', 'PAQR5', 'PPARG', 'CTNNB1', 'DDX54', 'UBR5', 'NR1D2', 'NR0B2',…
GO_HORMONE_MEDIATED_SIGNALING_PATHWAY	0.812257	0.777358	0.711485	55	['ESRRB', 'ESR1', 'NR1D1', 'ARID1A', 'NR1D2', 'PADI2', 'TRIP4', 'NR1H4', 'ESRRG', 'NR6A1', 'PGR', 'LHCGR', 'NCOA1', 'NR2F1', 'CTNNB1', 'NR1H3', 'NR4A2', 'THRAP3', 'SAFB', 'DDX54', 'RBM14', 'LEF1', 'CRHBP', 'FSHR', 'NR0B1', 'MED14', 'NR0B2', 'ESR2', 'NCOA3', 'NUP62', 'GHSR', 'SSTR5', 'NR2E1', 'RB1', 'SSTR4', 'JAK2', 'MED24', 'PPARG', 'RORC', 'NR3C1', 'HNF4A', 'PPARGC1A', 'OR51E2', 'HNF4G', 'NR3C2'…
GO_HORMONE_MEDIATED_SIGNALING_PATHWAY	0.75618	0.759119	0.728291	31	['HNF4G', 'NR0B1', 'SSTR5', 'NKX3-1', 'THRAP3', 'PPARGC1B', 'GHSR', 'NR6A1', 'FSHR', 'DDX54', 'RHOXF1', 'ARID1A', 'SAFB', 'SSTR4', 'HNF4A', 'LHCGR', 'NCOA3', 'PGR', 'ESR2', 'PRLR', 'NR5A2', 'MED13', 'NR4A2', 'RARG', 'CTNNB1', 'NR1D1', 'RB1', 'RBM14', 'NR2E1', 'LEF1', 'MED24']
GO_REGULATION_OF_LEUKOCYTE_PROLIFERATION	0.767824	0.794969	0.704482	35	['CCDC88B', 'TCF3', 'MAD1L1', 'TLR4', 'CTNNB1', 'TNFSF18', 'IFNG', 'GPAM', 'CD300A', 'ATM', 'DLG1', 'CD6', 'TMIGD2', 'VAV3', 'RASAL3', 'VCAM1', 'SPN', 'ERBB2', 'TNFSF4', 'HHLA2', 'IL5', 'AHR', 'PRDM1', 'SFTPD', 'PKN1', 'SPTA1', 'IL12B', 'ICOSLG', 'IL3', 'SLC39A10', 'TNFRSF21', 'SOX11', 'ANXA1', 'IDO1', 'RC3H1']
GO_REGULATION_OF_LEUKOCYTE_PROLIFERATION	0.760368	0.708805	0.704482	34	['VCAM1', 'IL3', 'TNFSF18', 'SLC39A10', 'TICAM1', 'TCF3', 'MNDA', 'CTNNB1', 'PTPRC', 'WNT3A', 'CD1D', 'IL1B', 'TLR4', 'LILRB2', 'VAV3', 'SFTPD', 'DLG1', 'CD244', 'CD6', 'SPN', 'EFNB1', 'NCK2', 'SOX11', 'IL13', 'TNFSF4', 'PKN1', 'TMIGD2', 'GPAM', 'ERBB2', 'NCKAP1L', 'IL2', 'IL5', 'RASAL3', 'AHR']
GO_REGULATION_OF_LEUKOCYTE_PROLIFERATION	0.817569	0.81195	0.710084	51	['CARD11', 'TNFRSF21', 'ANXA1', 'PTPN6', 'TNFSF4', 'TLR4', 'TMIGD2', 'SPN', 'IFNG', 'NCK2', 'IL3', 'IL1B', 'SYK', 'HHLA2', 'IL13', 'TICAM1', 'MNDA', 'CCDC88B', 'CD1D', 'ICOSLG', 'PTPN22', 'CD244', 'GPAM', 'SPTA1', 'CHRNB2', 'MAD1L1', 'ERBB2', 'RASAL3', 'CLEC4G', 'VCAM1', 'PDE5A', 'IL12B', 'IL5', 'WNT3A', 'LILRB1', 'AHR', 'TCF3', 'PTPRC', 'RC3H1', 'SLC39A10', 'CD86', 'DLG1', 'INPP5D', 'LILRB2', 'P…
GO_HORMONE_MEDIATED_SIGNALING_PATHWAY	0.803575	0.759119	0.719888	52	['RORB', 'NR1H4', 'NUP62', 'PRLR', 'NR3C2', 'RB1', 'UBR5', 'ESRRB', 'NR2F1', 'ESR2', 'NCOA4', 'NCOA1', 'PAQR5', 'HNF4A', 'NR3C1', 'HNF4G', 'NR2E1', 'JAK2', 'BRCA1', 'PPARG', 'NR1D1', 'MED13', 'THRB', 'BMP7', 'SAFB', 'RORC', 'PGR', 'PPARGC1A', 'SSTR3', 'NKX3-1', 'FSHR', 'NR1H3', 'ESR1', 'LEF1', 'NR0B1', 'MED24', 'ESRRG', 'DDX54', 'LATS1', 'OR51E2', 'ARID1A', 'NR4A3', 'RARG', 'THRAP3', 'SSTR4', 'PP…
GO_REGULATION_OF_LEUKOCYTE_PROLIFERATION	0.733401	0.708805	0.705882	25	['TLR4', 'ANXA1', 'TICAM1', 'CLEC4G', 'PDE5A', 'TNFSF4', 'CCDC88B', 'AHR', 'SPN', 'VCAM1', 'WNT3A', 'NCK2', 'FOXP3', 'IL5', 'DLG1', 'IL13', 'VAV3', 'ICOSLG', 'MAD1L1', 'IL1B', 'IFNG', 'IL3', 'PTPRC', 'CHRNB2', 'PRDM1']
GO_REGULATION_OF_LEUKOCYTE_PROLIFERATION	0.797855	0.781132	0.719888	50	['IL2', 'TLR4', 'NCK2', 'TMIGD2', 'CHRNB2', 'ICOSLG', 'PTPN22', 'WNT3A', 'SPTA1', 'CD300A', 'ATM', 'CD86', 'HHLA2', 'TNFSF4', 'PTPRC', 'SOX11', 'CTNNB1', 'RASAL3', 'CARD11', 'SYK', 'TNFRSF21', 'IFNG', 'IL3', 'LILRB1', 'DLG1', 'MNDA', 'VAV3', 'IL1B', 'SPN', 'SFTPD', 'PTPN6', 'TNFSF18', 'CD1D', 'PDE5A', 'AHR', 'CD6', 'EFNB1', 'IL5', 'SLC39A10', 'CD244', 'ANXA1', 'LILRB2', 'TCF3', 'IL12B', 'PRDM1', …
GO_REGULATION_OF_T_CELL_PROLIFERATION	0.792543	0.747799	0.731092	34	['CD86', 'TNFSF4', 'CTNNB1', 'IL1B', 'CARD11', 'SOS1', 'IDO1', 'IL2', 'SYK', 'LILRB2', 'MAD1L1', 'DLG1', 'HLA-DRB1', 'PDE5A', 'TNFRSF21', 'NCKAP1L', 'LILRB1', 'SFTPD', 'RASAL3', 'GPAM', 'TNFSF18', 'TMIGD2', 'RC3H1', 'ANXA1', 'HHLA2', 'ICOSLG', 'IFNG', 'ERBB2', 'CCDC88B', 'PTPN6', 'CD244', 'IL12B', 'FOXP3', 'VCAM1']
GO_ATPASE_BINDING	0.779367	0.788679	0.704482	15	['TOR1AIP1', 'RDX', 'SLC26A9', 'ESR1', 'HRC', 'ANK2', 'ABCA1', 'ATP6V0A2', 'PGR', 'ATP6V1G3', 'LCK', 'ADCY10', 'WFS1', 'ANK1', 'DNAJB1']
GO_REGULATION_OF_LEUKOCYTE_PROLIFERATION	0.78427	0.765409	0.718487	49	['CD244', 'IL12B', 'CLEC4G', 'TNFSF18', 'SPTA1', 'FOXP3', 'PRDM1', 'PTPN6', 'TLR4', 'CD1D', 'TMIGD2', 'AHR', 'INPP5D', 'ANXA1', 'MNDA', 'NCKAP1L', 'CD86', 'IL1B', 'PTPRC', 'CTNNB1', 'PTPN22', 'CCDC88B', 'NCK2', 'RASAL3', 'RC3H1', 'CD300A', 'MAD1L1', 'SPN', 'ICOSLG', 'IL3', 'IL5', 'VCAM1', 'CARD11', 'VAV3', 'ATM', 'SLC39A10', 'IFNG', 'IL13', 'GPAM', 'LILRB2', 'HHLA2', 'IDO1', 'IL2', 'LILRB1', 'SYK…
GO_REGULATION_OF_LEUKOCYTE_PROLIFERATION	0.817875	0.710692	0.760504	49	['PTPN22', 'PTPN6', 'PDE5A', 'LILRB1', 'PTPRC', 'TNFSF4', 'CD6', 'SLC39A10', 'CD86', 'PRDM1', 'MAD1L1', 'CCDC88B', 'SPN', 'TICAM1', 'VCAM1', 'ICOSLG', 'FOXP3', 'TCF3', 'INPP5D', 'NCKAP1L', 'LILRB2', 'GPAM', 'ANXA1', 'TNFRSF21', 'IL2', 'IFNG', 'HHLA2', 'IDO1', 'PKN1', 'IL5', 'CHRNB2', 'CD1D', 'IL12B', 'MNDA', 'SPTA1', 'ERBB2', 'TMIGD2', 'SOS1', 'CD300A', 'WNT3A', 'SFTPD', 'IL3', 'RASAL3', 'HLA-DRB…
GO_HORMONE_MEDIATED_SIGNALING_PATHWAY	0.811032	0.713208	0.743697	52	['NR4A2', 'PADI2', 'LHCGR', 'SAFB', 'PAQR5', 'ESR2', 'CTNNB1', 'SSTR5', 'SSTR3', 'DDX54', 'NCOA3', 'GHSR', 'NR0B2', 'RBM14', 'NUP62', 'NR2F1', 'CRHBP', 'RHOXF1', 'RBFOX2', 'PPARGC1B', 'RARG', 'LATS1', 'MED13', 'NR1D2', 'THRB', 'SSTR1', 'NR1D1', 'ESR1', 'LEF1', 'THRAP3', 'TRIP4', 'NR0B1', 'MED14', 'RB1', 'ESRRG', 'NCOA1', 'PMEPA1', 'NEDD4', 'NCOA4', 'PPARGC1A', 'BMP7', 'NR2E1', 'NKX3-1', 'SSTR4', …
GO_REGULATION_OF_T_CELL_PROLIFERATION	0.731971	0.706918	0.738095	20	['LILRB2', 'CD86', 'HHLA2', 'ERBB2', 'CD1D', 'IDO1', 'CARD11', 'TNFSF4', 'SFTPD', 'EFNB1', 'RC3H1', 'SPN', 'CD6', 'GPAM', 'ICOSLG', 'FOXP3', 'ANXA1', 'IL12B', 'SYK', 'DLG1']
GO_REGULATION_OF_LEUKOCYTE_PROLIFERATION	0.821042	0.740881	0.746499	49	['CLEC4G', 'IL12B', 'HHLA2', 'VCAM1', 'IL2', 'FOXP3', 'NCK2', 'NCKAP1L', 'SPTA1', 'ICOSLG', 'PRDM1', 'IDO1', 'WNT3A', 'SYK', 'CD300A', 'VAV3', 'CARD11', 'CD86', 'IL13', 'IL3', 'AHR', 'CTNNB1', 'PKN1', 'TNFSF4', 'CCDC88B', 'CD244', 'MNDA', 'TICAM1', 'IL5', 'CD6', 'DLG1', 'RC3H1', 'IL1B', 'SPN', 'SFTPD', 'LILRB1', 'TLR4', 'SOX11', 'GPAM', 'INPP5D', 'PTPN22', 'MAD1L1', 'IFNG', 'CHRNB2', 'ANXA1', 'TC…
GO_REGULATION_OF_LEUKOCYTE_PROLIFERATION	0.812768	0.778616	0.729692	47	['PKN1', 'ERBB2', 'PTPRC', 'CCDC88B', 'TICAM1', 'TMIGD2', 'SPN', 'IDO1', 'TCF3', 'MNDA', 'LILRB1', 'PDE5A', 'TNFSF4', 'CD244', 'IL13', 'SOS1', 'EFNB1', 'SFTPD', 'VAV3', 'NCK2', 'DLG1', 'FOXP3', 'CD300A', 'IL3', 'SOX11', 'SLC39A10', 'RASAL3', 'IL2', 'PRDM1', 'ATM', 'ANXA1', 'TNFSF18', 'ICOSLG', 'PTPN6', 'HLA-DRB1', 'LILRB2', 'CTNNB1', 'MAD1L1', 'IL12B', 'NCKAP1L', 'VCAM1', 'CD1D', 'CARD11', 'PTPN2…
GO_HORMONE_MEDIATED_SIGNALING_PATHWAY	0.818182	0.756604	0.707283	40	['BMP7', 'NR1D2', 'NR3C2', 'PPARGC1B', 'SSTR4', 'BRCA1', 'DDX54', 'NR0B2', 'GHSR', 'MED13', 'RARG', 'MED24', 'PAQR5', 'FSHR', 'NR1D1', 'PGR', 'JAK2', 'HNF4G', 'RBM14', 'NR3C1', 'UBR5', 'CTNNB1', 'THRB', 'HNF4A', 'NR1H3', 'NCOA4', 'NCOA3', 'PRLR', 'SSTR1', 'RBFOX2', 'NKX3-1', 'CRHBP', 'SAFB', 'TRIP4', 'ESRRB', 'ARID1A', 'NUP62', 'NR4A3', 'SSTR5', 'NCOA1']
GO_HORMONE_MEDIATED_SIGNALING_PATHWAY	0.796527	0.734591	0.708683	54	['THRB', 'NKX3-1', 'PGR', 'MED14', 'RB1', 'ESRRB', 'NR0B1', 'JAK2', 'NR3C1', 'RBFOX2', 'NEDD4', 'NR4A3', 'NR1D2', 'PPARGC1B', 'NR4A2', 'LEF1', 'LHCGR', 'BMP7', 'ESR1', 'RHOXF1', 'SSTR3', 'RBM14', 'CRHBP', 'RORC', 'TRIP4', 'NR1H3', 'NR6A1', 'NR0B2', 'PPARGC1A', 'GHSR', 'NCOA1', 'ESR2', 'NR1H4', 'BRCA1', 'MED24', 'HNF4G', 'PADI2', 'RARG', 'NR3C2', 'SAFB', 'PPARG', 'UBR5', 'ARID1A', 'NUP62', 'MED13'…
GO_REGULATION_OF_LEUKOCYTE_PROLIFERATION	0.802758	0.76478	0.704482	45	['SOX11', 'TMIGD2', 'SOS1', 'DLG1', 'TCF3', 'IL3', 'HHLA2', 'TNFSF4', 'FOXP3', 'GPAM', 'SLC39A10', 'CD300A', 'ANXA1', 'CCDC88B', 'TICAM1', 'VCAM1', 'IFNG', 'LILRB2', 'EFNB1', 'CLEC4G', 'IL2', 'CD244', 'TNFSF18', 'TLR4', 'AHR', 'IL13', 'SPN', 'IL5', 'CARD11', 'SPTA1', 'IL1B', 'CHRNB2', 'SFTPD', 'PTPN6', 'CD1D', 'ATM', 'VAV3', 'IL12B', 'SYK', 'RASAL3', 'MNDA', 'IDO1', 'CD86', 'INPP5D', 'PTPRC']
GO_HORMONE_MEDIATED_SIGNALING_PATHWAY	0.780184	0.706289	0.708683	46	['ESR1', 'NCOA3', 'NCOA4', 'NUP62', 'OR51E2', 'SSTR4', 'NKX3-1', 'THRB', 'CRHBP', 'HNF4G', 'ESRRG', 'FSHR', 'RORB', 'TRIP4', 'NR2F1', 'CTNNB1', 'ESR2', 'PPARGC1A', 'RBFOX2', 'PMEPA1', 'HNF4A', 'MED13', 'SAFB', 'BRCA1', 'NR1D1', 'NR3C1', 'JAK2', 'NR3C2', 'RHOXF1', 'RBM14', 'ARID1A', 'NR4A3', 'NR0B2', 'PPARGC1B', 'ESRRB', 'RARG', 'PRLR', 'NR1D2', 'DDX54', 'SSTR5', 'PAQR5', 'NR1H3', 'LHCGR', 'UBR5',…
GO_ATPASE_BINDING	0.767926	0.808176	0.728291	15	['HRC', 'SLC26A9', 'PGR', 'ANK1', 'USP25', 'ESR1', 'DNAJB1', 'ANK2', 'ABCA1', 'RDX', 'ADCY10', 'TRPC6', 'ATP6V0A4', 'LCK', 'ATP6V1G3']
GO_REGULATION_OF_LEUKOCYTE_PROLIFERATION	0.776507	0.71761	0.742297	31	['LILRB2', 'RASAL3', 'NCKAP1L', 'TICAM1', 'CD86', 'PRDM1', 'SPN', 'CD1D', 'NCK2', 'PKN1', 'FOXP3', 'ANXA1', 'HHLA2', 'TMIGD2', 'IFNG', 'IL12B', 'GPAM', 'SLC39A10', 'ERBB2', 'TNFSF18', 'MNDA', 'RC3H1', 'VCAM1', 'INPP5D', 'VAV3', 'PTPN6', 'ATM', 'MAD1L1', 'DLG1', 'TCF3', 'PDE5A']
GO_HORMONE_MEDIATED_SIGNALING_PATHWAY	0.781512	0.793082	0.753501	30	['RORC', 'CTNNB1', 'TRIP4', 'JAK2', 'NKX3-1', 'UBR5', 'BMP7', 'LEF1', 'RB1', 'PGR', 'NR2E1', 'NR2F1', 'NR1H3', 'PMEPA1', 'BRCA1', 'NR1D1', 'ARID1A', 'PADI2', 'SAFB', 'NR0B1', 'GHSR', 'MED13', 'MED14', 'SSTR4', 'NR1H4', 'NR4A3', 'LATS1', 'ESRRB', 'NR0B2', 'HNF4G']
GO_REGULATION_OF_T_CELL_PROLIFERATION	0.770378	0.730818	0.747899	26	['GPAM', 'SYK', 'CD244', 'IL2', 'CCDC88B', 'PTPRC', 'IFNG', 'CTNNB1', 'HHLA2', 'CARD11', 'TNFSF4', 'DLG1', 'SPN', 'SOS1', 'MAD1L1', 'EFNB1', 'ANXA1', 'RC3H1', 'PDE5A', 'SFTPD', 'TNFRSF21', 'ERBB2', 'RASAL3', 'IDO1', 'CD86', 'IL12B']
GO_HORMONE_MEDIATED_SIGNALING_PATHWAY	0.772829	0.728931	0.771709	26	['NCOA1', 'TRIP4', 'SSTR1', 'NEDD4', 'PPARGC1B', 'NR0B1', 'LEF1', 'MED13', 'ARID1A', 'PMEPA1', 'RORC', 'LHCGR', 'FSHR', 'JAK2', 'SAFB', 'NR6A1', 'NUP62', 'NR5A2', 'RORB', 'BRCA1', 'NR1H3', 'HNF4G', 'PGR', 'NR4A2', 'PRLR', 'LATS1']
GO_REGULATION_OF_LEUKOCYTE_PROLIFERATION	0.78764	0.752201	0.704482	51	['PTPN22', 'ICOSLG', 'PTPN6', 'AHR', 'CLEC4G', 'ERBB2', 'PDE5A', 'SYK', 'CCDC88B', 'TCF3', 'PRDM1', 'TNFSF18', 'EFNB1', 'CD6', 'CD244', 'NCK2', 'PTPRC', 'SLC39A10', 'WNT3A', 'TMIGD2', 'GPAM', 'IL12B', 'TICAM1', 'SOS1', 'SOX11', 'DLG1', 'FOXP3', 'RC3H1', 'CARD11', 'ANXA1', 'IL1B', 'INPP5D', 'IDO1', 'SPTA1', 'SPN', 'MAD1L1', 'CD86', 'ATM', 'LILRB1', 'IL13', 'IL2', 'IL5', 'CD1D', 'VAV3', 'RASAL3', '…
GO_HORMONE_MEDIATED_SIGNALING_PATHWAY	0.817773	0.772327	0.711485	51	['ESR1', 'MED14', 'RBFOX2', 'PADI2', 'GHSR', 'MED24', 'ESRRB', 'LHCGR', 'BRCA1', 'CTNNB1', 'NR1D2', 'NEDD4', 'CRHBP', 'NR6A1', 'BMP7', 'UBR5', 'PAQR5', 'NR5A2', 'PGR', 'PPARGC1A', 'PMEPA1', 'HNF4A', 'NR3C2', 'NR1D1', 'ESRRG', 'NR1H3', 'NR2E1', 'NR0B2', 'OR51E2', 'NR4A2', 'NCOA4', 'RB1', 'ESR2', 'SAFB', 'SSTR4', 'JAK2', 'NR0B1', 'NUP62', 'NCOA1', 'RHOXF1', 'MED13', 'RORC', 'NR1H4', 'THRB', 'RORB',…
GO_ATPASE_BINDING	0.731767	0.720755	0.717087	13	['NUFIP1', 'TRPC6', 'LCK', 'ATP6V0A4', 'ABCA1', 'HRC', 'ADCY10', 'DNAJB1', 'ANK2', 'ANK1', 'WFS1', 'TOR1AIP1', 'ATP6V1G3']
GO_REGULATION_OF_LEUKOCYTE_PROLIFERATION	0.820429	0.712579	0.703081	47	['TNFSF4', 'LILRB2', 'LILRB1', 'TCF3', 'SYK', 'CTNNB1', 'CLEC4G', 'CD1D', 'AHR', 'IL12B', 'SOX11', 'NCKAP1L', 'CD6', 'IFNG', 'ICOSLG', 'MAD1L1', 'MNDA', 'SLC39A10', 'IL5', 'PTPN6', 'PRDM1', 'TNFRSF21', 'PKN1', 'NCK2', 'HHLA2', 'TLR4', 'VAV3', 'CHRNB2', 'SOS1', 'CD244', 'HLA-DRB1', 'TMIGD2', 'ERBB2', 'DLG1', 'SFTPD', 'TNFSF18', 'IL1B', 'IL13', 'PTPN22', 'ATM', 'IL2', 'FOXP3', 'GPAM', 'SPTA1', 'VCA…
GO_HORMONE_MEDIATED_SIGNALING_PATHWAY	0.799387	0.718868	0.70028	37	['RARG', 'NCOA4', 'THRB', 'NR4A2', 'PPARGC1B', 'HNF4G', 'FSHR', 'NR3C1', 'GHSR', 'PMEPA1', 'ESR1', 'MED14', 'RORC', 'SSTR5', 'JAK2', 'OR51E2', 'NUP62', 'CTNNB1', 'MED24', 'ESRRG', 'SSTR4', 'TRIP4', 'BMP7', 'NCOA1', 'NR4A3', 'NEDD4', 'NR3C2', 'LATS1', 'RBM14', 'NR0B1', 'NR6A1', 'RBFOX2', 'THRAP3', 'SSTR1', 'NR1D2', 'PPARG', 'NR1H4']
GO_REGULATION_OF_LEUKOCYTE_PROLIFERATION	0.749642	0.703145	0.745098	28	['SPTA1', 'RASAL3', 'CD244', 'MAD1L1', 'PKN1', 'ATM', 'CTNNB1', 'IL3', 'IDO1', 'NCKAP1L', 'ICOSLG', 'CD6', 'TMIGD2', 'HHLA2', 'CCDC88B', 'MNDA', 'IL12B', 'CD1D', 'WNT3A', 'CARD11', 'PTPN22', 'FOXP3', 'SLC39A10', 'IL2', 'VCAM1', 'GPAM', 'TNFRSF21', 'SOX11']
GO_ATPASE_BINDING	0.724208	0.721384	0.718487	9	['ADCY10', 'ESR1', 'TOR1AIP1', 'DNAJB1', 'ABCA1', 'ATP6V0A2', 'LCK', 'WFS1', 'ANK1']
GO_ATPASE_BINDING	0.749847	0.710063	0.731092	13	['NUFIP1', 'HRC', 'TOR1AIP1', 'SLC26A9', 'WFS1', 'ESR1', 'LCK', 'ADCY10', 'ATP6V0A4', 'ATP6V1G3', 'DNAJB1', 'ABCA1', 'ANK1']
GO_HORMONE_MEDIATED_SIGNALING_PATHWAY	0.794995	0.752201	0.736695	38	['NR6A1', 'PMEPA1', 'MED14', 'RBM14', 'THRAP3', 'NR1D2', 'RARG', 'ESR1', 'NCOA3', 'PGR', 'FSHR', 'LHCGR', 'NR4A3', 'NR1D1', 'MED24', 'RBFOX2', 'NR1H4', 'RORB', 'HNF4A', 'RB1', 'RORC', 'NR3C1', 'RHOXF1', 'NKX3-1', 'SSTR4', 'NR2E1', 'PADI2', 'PPARGC1A', 'JAK2', 'ESR2', 'SSTR1', 'PAQR5', 'PPARG', 'SAFB', 'MED13', 'NR4A2', 'ESRRB', 'HNF4G']
GO_REGULATION_OF_LEUKOCYTE_PROLIFERATION	0.794688	0.8	0.722689	42	['SPN', 'IL5', 'SOX11', 'NCK2', 'TCF3', 'CARD11', 'IL1B', 'TNFSF18', 'VCAM1', 'TICAM1', 'ICOSLG', 'PTPRC', 'PTPN6', 'SPTA1', 'ATM', 'CTNNB1', 'TLR4', 'DLG1', 'PKN1', 'MAD1L1', 'PDE5A', 'TNFSF4', 'GPAM', 'SOS1', 'PRDM1', 'IDO1', 'HHLA2', 'WNT3A', 'IL13', 'IL2', 'CHRNB2', 'INPP5D', 'CCDC88B', 'VAV3', 'TNFRSF21', 'FOXP3', 'SLC39A10', 'IL3', 'TMIGD2', 'ANXA1', 'IFNG', 'AHR']
GO_HORMONE_MEDIATED_SIGNALING_PATHWAY	0.780082	0.722642	0.7493	37	['NR4A2', 'NR1H4', 'NEDD4', 'OR51E2', 'NR0B2', 'PPARG', 'NR0B1', 'LHCGR', 'HNF4G', 'RB1', 'MED14', 'PGR', 'NCOA1', 'NR6A1', 'CTNNB1', 'MED13', 'CRHBP', 'NR3C1', 'ARID1A', 'PADI2', 'SAFB', 'JAK2', 'BMP7', 'NR1H3', 'NR3C2', 'MED24', 'ESRRG', 'ESR2', 'UBR5', 'NR4A3', 'RARG', 'FSHR', 'NCOA3', 'NKX3-1', 'NUP62', 'RORC', 'THRAP3']
GO_REGULATION_OF_LEUKOCYTE_PROLIFERATION	0.785393	0.72327	0.703081	32	['CARD11', 'TMIGD2', 'TCF3', 'ATM', 'RASAL3', 'SLC39A10', 'ERBB2', 'TICAM1', 'DLG1', 'SOS1', 'PTPN6', 'TNFSF18', 'PKN1', 'IFNG', 'CCDC88B', 'PDE5A', 'VCAM1', 'ANXA1', 'RC3H1', 'CD244', 'CD6', 'SYK', 'CTNNB1', 'LILRB1', 'ICOSLG', 'SOX11', 'SFTPD', 'LILRB2', 'SPTA1', 'CLEC4G', 'INPP5D', 'PTPRC']
GO_HORMONE_MEDIATED_SIGNALING_PATHWAY	0.819714	0.776101	0.773109	53	['NR4A3', 'NR1D2', 'BMP7', 'RORC', 'CRHBP', 'THRAP3', 'RARG', 'NR3C2', 'LATS1', 'MED13', 'NCOA1', 'ESR1', 'MED24', 'PGR', 'PAQR5', 'GHSR', 'PPARG', 'NR1H4', 'LHCGR', 'CTNNB1', 'ESR2', 'ARID1A', 'NR3C1', 'NR1D1', 'HNF4G', 'MED14', 'TRIP4', 'NR5A2', 'SSTR5', 'RBM14', 'NR2E1', 'NR0B1', 'ESRRB', 'RHOXF1', 'NR4A2', 'RB1', 'PPARGC1A', 'NEDD4', 'NR2F1', 'NUP62', 'PMEPA1', 'NR6A1', 'PADI2', 'NCOA4', 'SAF…
GO_REGULATION_OF_LEUKOCYTE_PROLIFERATION	0.810215	0.771069	0.743697	44	['MNDA', 'PTPRC', 'IL13', 'CHRNB2', 'CARD11', 'ANXA1', 'SPN', 'DLG1', 'TLR4', 'LILRB1', 'ICOSLG', 'SOX11', 'SOS1', 'PTPN6', 'IL2', 'ERBB2', 'SLC39A10', 'IL1B', 'PTPN22', 'TNFRSF21', 'VCAM1', 'INPP5D', 'CD86', 'ATM', 'TMIGD2', 'NCKAP1L', 'SPTA1', 'NCK2', 'CD6', 'CD244', 'IL5', 'IDO1', 'SFTPD', 'CCDC88B', 'FOXP3', 'RC3H1', 'TCF3', 'MAD1L1', 'IL12B', 'TNFSF4', 'PKN1', 'HLA-DRB1', 'TNFSF18', 'HHLA2']
GO_ATPASE_BINDING	0.777222	0.720755	0.721289	14	['TRPC6', 'ESR1', 'TOR1AIP1', 'NUFIP1', 'RDX', 'ATP6V0A4', 'SLC26A9', 'ANK2', 'ATP6V0A2', 'ABCA1', 'DNAJB1', 'ADCY10', 'WFS1', 'ANK1']
GO_REGULATION_OF_LEUKOCYTE_PROLIFERATION	0.819203	0.719497	0.70028	45	['SOX11', 'IL12B', 'IL3', 'CCDC88B', 'IFNG', 'CD300A', 'LILRB2', 'IL1B', 'TNFRSF21', 'WNT3A', 'ICOSLG', 'HLA-DRB1', 'VAV3', 'IL2', 'PKN1', 'RASAL3', 'ANXA1', 'CTNNB1', 'PTPN6', 'CD244', 'PTPRC', 'CD1D', 'CD6', 'TICAM1', 'SYK', 'PTPN22', 'VCAM1', 'FOXP3', 'SPTA1', 'AHR', 'TCF3', 'SLC39A10', 'HHLA2', 'MNDA', 'SPN', 'INPP5D', 'NCK2', 'CD86', 'SOS1', 'TNFSF4', 'LILRB1', 'NCKAP1L', 'PDE5A', 'IDO1', 'I…
GO_HORMONE_MEDIATED_SIGNALING_PATHWAY	0.801328	0.708805	0.719888	42	['JAK2', 'BMP7', 'NEDD4', 'SSTR4', 'ESRRB', 'SSTR5', 'SSTR1', 'HNF4A', 'NUP62', 'LATS1', 'RHOXF1', 'NR4A3', 'RBFOX2', 'UBR5', 'NCOA4', 'MED13', 'NR1H3', 'GHSR', 'NR2E1', 'NR4A2', 'PRLR', 'NR0B2', 'MED24', 'RARG', 'NR3C1', 'FSHR', 'CTNNB1', 'MED14', 'NKX3-1', 'DDX54', 'PAQR5', 'PPARGC1A', 'THRB', 'PPARG', 'PADI2', 'SAFB', 'BRCA1', 'HNF4G', 'ARID1A', 'NR0B1', 'LEF1', 'NR1D2']
GO_REGULATION_OF_LEUKOCYTE_PROLIFERATION	0.800409	0.763522	0.712885	50	['LILRB2', 'VCAM1', 'ANXA1', 'SYK', 'SLC39A10', 'SPTA1', 'IL13', 'IL1B', 'NCK2', 'RASAL3', 'CD6', 'DLG1', 'HLA-DRB1', 'TLR4', 'CLEC4G', 'ATM', 'AHR', 'IL12B', 'PTPRC', 'FOXP3', 'CTNNB1', 'IDO1', 'SOS1', 'TICAM1', 'TMIGD2', 'CD300A', 'IL2', 'IL5', 'PDE5A', 'SPN', 'GPAM', 'MAD1L1', 'VAV3', 'CCDC88B', 'RC3H1', 'PKN1', 'MNDA', 'CD244', 'CD1D', 'NCKAP1L', 'TNFRSF21', 'ICOSLG', 'WNT3A', 'TCF3', 'HHLA2'…
GO_HORMONE_MEDIATED_SIGNALING_PATHWAY	0.788866	0.734591	0.722689	43	['NR2E1', 'MED14', 'NCOA1', 'PRLR', 'NEDD4', 'NR3C1', 'BMP7', 'DDX54', 'PMEPA1', 'NKX3-1', 'LHCGR', 'NR4A2', 'RB1', 'RBM14', 'FSHR', 'NR1H4', 'NR1D2', 'MED13', 'RORB', 'LATS1', 'BRCA1', 'ARID1A', 'NR3C2', 'PGR', 'SSTR3', 'NR0B2', 'NR5A2', 'SAFB', 'SSTR5', 'NUP62', 'ESRRB', 'RORC', 'RARG', 'OR51E2', 'NCOA4', 'HNF4G', 'RBFOX2', 'PAQR5', 'RHOXF1', 'CTNNB1', 'THRAP3', 'PPARG', 'LEF1']
GO_REGULATION_OF_LEUKOCYTE_PROLIFERATION	0.820838	0.771069	0.705882	46	['SPN', 'TNFRSF21', 'IL3', 'MNDA', 'SOX11', 'ANXA1', 'TNFSF18', 'IL12B', 'NCK2', 'SFTPD', 'CARD11', 'PTPRC', 'VAV3', 'PTPN22', 'TMIGD2', 'ATM', 'CD6', 'VCAM1', 'FOXP3', 'RC3H1', 'IFNG', 'MAD1L1', 'DLG1', 'TNFSF4', 'SLC39A10', 'ERBB2', 'GPAM', 'HHLA2', 'CLEC4G', 'IL2', 'WNT3A', 'IL13', 'LILRB2', 'RASAL3', 'PTPN6', 'PDE5A', 'TCF3', 'TLR4', 'EFNB1', 'HLA-DRB1', 'SPTA1', 'CD86', 'CD244', 'IDO1', 'PRD…
GO_REGULATION_OF_LEUKOCYTE_PROLIFERATION	0.818488	0.744654	0.710084	48	['HHLA2', 'NCKAP1L', 'DLG1', 'WNT3A', 'ERBB2', 'SOX11', 'VAV3', 'IL13', 'EFNB1', 'RASAL3', 'PKN1', 'CD244', 'CLEC4G', 'NCK2', 'IL3', 'PRDM1', 'CD6', 'PTPN6', 'TLR4', 'CD1D', 'SLC39A10', 'FOXP3', 'TICAM1', 'SOS1', 'CCDC88B', 'IL1B', 'ICOSLG', 'SPN', 'IL12B', 'HLA-DRB1', 'RC3H1', 'VCAM1', 'LILRB2', 'IL2', 'TNFSF4', 'IL5', 'ANXA1', 'CD300A', 'INPP5D', 'IDO1', 'CTNNB1', 'IFNG', 'TNFSF18', 'SFTPD', 'M…
GO_REGULATION_OF_LEUKOCYTE_PROLIFERATION	0.807457	0.746541	0.701681	48	['IFNG', 'DLG1', 'CHRNB2', 'CD86', 'ERBB2', 'VAV3', 'SOX11', 'IL3', 'CD244', 'SLC39A10', 'WNT3A', 'PTPN22', 'INPP5D', 'RASAL3', 'ANXA1', 'SFTPD', 'PRDM1', 'CLEC4G', 'SOS1', 'IL2', 'CD6', 'ATM', 'CARD11', 'PDE5A', 'ICOSLG', 'CTNNB1', 'TNFSF4', 'SPTA1', 'PKN1', 'PTPN6', 'VCAM1', 'MAD1L1', 'CD1D', 'RC3H1', 'IDO1', 'TMIGD2', 'LILRB1', 'TNFRSF21', 'NCK2', 'LILRB2', 'CCDC88B', 'IL1B', 'SPN', 'IL13', 'I…
GO_ATPASE_BINDING	0.759142	0.761006	0.712885	15	['HRC', 'SLC26A9', 'TRPC6', 'ABCA1', 'ATP6V0A2', 'WFS1', 'TOR1AIP1', 'ANK2', 'RDX', 'ADCY10', 'ATP6V0A4', 'PGR', 'ANK1', 'LCK', 'DNAJB1']
GO_HORMONE_MEDIATED_SIGNALING_PATHWAY	0.806129	0.71761	0.728291	50	['NR1D1', 'NCOA4', 'NUP62', 'PRLR', 'ESRRG', 'LEF1', 'PMEPA1', 'NCOA1', 'BMP7', 'NR6A1', 'SSTR5', 'NCOA3', 'PPARGC1B', 'JAK2', 'NR3C2', 'MED13', 'FSHR', 'NR1D2', 'NR1H3', 'ARID1A', 'SSTR3', 'NR4A2', 'ESR2', 'CRHBP', 'NR2E1', 'NR5A2', 'PADI2', 'BRCA1', 'LATS1', 'NKX3-1', 'NR0B2', 'RB1', 'TRIP4', 'NEDD4', 'NR4A3', 'GHSR', 'HNF4G', 'NR2F1', 'MED14', 'RBM14', 'RHOXF1', 'PAQR5', 'SSTR1', 'RBFOX2', 'SS…
GO_HORMONE_MEDIATED_SIGNALING_PATHWAY	0.810725	0.704403	0.789916	55	['DDX54', 'THRB', 'SAFB', 'HNF4A', 'NR0B2', 'PAQR5', 'RORC', 'PPARGC1B', 'CTNNB1', 'NKX3-1', 'NCOA1', 'ESR2', 'JAK2', 'NR5A2', 'MED13', 'ARID1A', 'NR3C1', 'PRLR', 'NR6A1', 'ESR1', 'OR51E2', 'UBR5', 'NR1H4', 'SSTR4', 'NR1H3', 'RBFOX2', 'MED14', 'BMP7', 'NR1D2', 'THRAP3', 'NR4A2', 'GHSR', 'LHCGR', 'NR4A3', 'TRIP4', 'ESRRB', 'NR0B1', 'RARG', 'CRHBP', 'PADI2', 'NEDD4', 'RORB', 'LATS1', 'SSTR1', 'NR2E…
GO_REGULATION_OF_T_CELL_PROLIFERATION	0.813687	0.746541	0.711485	30	['DLG1', 'VCAM1', 'SFTPD', 'IDO1', 'IL2', 'NCK2', 'TNFSF18', 'GPAM', 'TNFSF4', 'ERBB2', 'HLA-DRB1', 'TMIGD2', 'CTNNB1', 'NCKAP1L', 'PTPN6', 'PDE5A', 'RASAL3', 'CD86', 'CARD11', 'LILRB2', 'PTPRC', 'FOXP3', 'CCDC88B', 'LILRB1', 'SPN', 'TNFRSF21', 'IFNG', 'SOS1', 'HHLA2', 'ANXA1']
GO_REGULATION_OF_LEUKOCYTE_PROLIFERATION	0.780899	0.785535	0.745098	43	['LILRB2', 'IDO1', 'PTPN22', 'DLG1', 'TNFRSF21', 'TNFSF18', 'TNFSF4', 'SOS1', 'SFTPD', 'IL1B', 'NCKAP1L', 'VAV3', 'CTNNB1', 'CD244', 'IL5', 'CD300A', 'ANXA1', 'IL2', 'PTPRC', 'INPP5D', 'CD6', 'PTPN6', 'AHR', 'IL3', 'SOX11', 'EFNB1', 'PKN1', 'LILRB1', 'SLC39A10', 'IL12B', 'MAD1L1', 'RASAL3', 'TLR4', 'SPTA1', 'MNDA', 'RC3H1', 'PRDM1', 'PDE5A', 'VCAM1', 'WNT3A', 'SPN', 'IFNG', 'HHLA2']
GO_HORMONE_MEDIATED_SIGNALING_PATHWAY	0.805414	0.720755	0.705882	41	['ARID1A', 'CRHBP', 'NR0B2', 'NCOA1', 'NR2E1', 'RORC', 'LEF1', 'PMEPA1', 'GHSR', 'ESR1', 'NR5A2', 'PPARG', 'LHCGR', 'NKX3-1', 'RARG', 'SSTR4', 'JAK2', 'UBR5', 'NR1D2', 'NR6A1', 'NR1H4', 'MED14', 'NR0B1', 'SSTR3', 'PRLR', 'RB1', 'NUP62', 'PADI2', 'MED13', 'NCOA4', 'NR1H3', 'NEDD4', 'PPARGC1B', 'NR3C1', 'NR4A3', 'RHOXF1', 'NR2F1', 'HNF4G', 'SAFB', 'RBFOX2', 'SSTR5']
GO_HORMONE_MEDIATED_SIGNALING_PATHWAY	0.817875	0.741509	0.719888	47	['ESRRB', 'UBR5', 'ARID1A', 'NEDD4', 'ESRRG', 'SAFB', 'HNF4A', 'SSTR5', 'NR0B1', 'RORB', 'NR1D2', 'NR4A2', 'PMEPA1', 'BMP7', 'PAQR5', 'MED13', 'NR4A3', 'NR2E1', 'PPARGC1B', 'PPARG', 'ESR2', 'SSTR4', 'RBFOX2', 'NR1H3', 'GHSR', 'NR1H4', 'RB1', 'RARG', 'MED14', 'NR3C2', 'LATS1', 'NCOA4', 'JAK2', 'OR51E2', 'PGR', 'RHOXF1', 'PADI2', 'NCOA1', 'CTNNB1', 'NR3C1', 'ESR1', 'BRCA1', 'LHCGR', 'LEF1', 'MED24'…
GO_HORMONE_MEDIATED_SIGNALING_PATHWAY	0.768437	0.722642	0.7493	21	['NR0B2', 'SSTR1', 'NR1D2', 'PRLR', 'SSTR4', 'NR1H3', 'MED24', 'PPARG', 'UBR5', 'PGR', 'PPARGC1A', 'PMEPA1', 'LEF1', 'NR1H4', 'SAFB', 'FSHR', 'RB1', 'GHSR', 'PADI2', 'RORB', 'ARID1A']
GO_HORMONE_MEDIATED_SIGNALING_PATHWAY	0.811236	0.750314	0.7507	50	['NCOA4', 'CRHBP', 'RHOXF1', 'SSTR3', 'TRIP4', 'PRLR', 'PPARGC1B', 'ESRRB', 'THRAP3', 'PMEPA1', 'RB1', 'RBFOX2', 'NR5A2', 'NKX3-1', 'BRCA1', 'SSTR4', 'NUP62', 'NR4A3', 'MED13', 'NR3C1', 'HNF4G', 'MED24', 'PGR', 'RBM14', 'UBR5', 'JAK2', 'SSTR5', 'LHCGR', 'NEDD4', 'NCOA1', 'RORB', 'ARID1A', 'NR6A1', 'ESR2', 'THRB', 'LEF1', 'NR1H4', 'NCOA3', 'ESRRG', 'PPARG', 'NR1D1', 'GHSR', 'NR1H3', 'PPARGC1A', 'F…
GO_REGULATION_OF_T_CELL_PROLIFERATION	0.778345	0.75283	0.747899	25	['SFTPD', 'SPTA1', 'CD6', 'IDO1', 'MAD1L1', 'TMIGD2', 'CD244', 'RASAL3', 'HLA-DRB1', 'IFNG', 'DLG1', 'ERBB2', 'FOXP3', 'CCDC88B', 'TNFRSF21', 'CD86', 'LILRB2', 'HHLA2', 'CARD11', 'IL12B', 'NCKAP1L', 'PTPRC', 'VCAM1', 'ANXA1', 'SOS1']
GO_REGULATION_OF_LEUKOCYTE_PROLIFERATION	0.821246	0.769811	0.726891	48	['LILRB2', 'IL12B', 'CD300A', 'PRDM1', 'RASAL3', 'PTPN6', 'GPAM', 'CD6', 'NCKAP1L', 'DLG1', 'AHR', 'CD86', 'CCDC88B', 'CARD11', 'SOX11', 'PTPRC', 'INPP5D', 'PTPN22', 'CTNNB1', 'ERBB2', 'TICAM1', 'SPTA1', 'SFTPD', 'SOS1', 'CHRNB2', 'TCF3', 'IFNG', 'ANXA1', 'LILRB1', 'CLEC4G', 'ATM', 'TMIGD2', 'HHLA2', 'VCAM1', 'EFNB1', 'TNFSF18', 'MNDA', 'WNT3A', 'ICOSLG', 'TNFRSF21', 'IL3', 'IL2', 'IL5', 'FOXP3',…
GO_REGULATION_OF_LEUKOCYTE_PROLIFERATION	0.796834	0.773585	0.70028	36	['SFTPD', 'IDO1', 'HLA-DRB1', 'CD6', 'AHR', 'TNFSF4', 'IL2', 'ANXA1', 'PRDM1', 'CD244', 'TNFSF18', 'SYK', 'CHRNB2', 'PKN1', 'CD300A', 'TNFRSF21', 'INPP5D', 'SOS1', 'TICAM1', 'RASAL3', 'CTNNB1', 'SPTA1', 'MNDA', 'PTPN6', 'PDE5A', 'GPAM', 'PTPRC', 'PTPN22', 'DLG1', 'SOX11', 'LILRB2', 'TCF3', 'ERBB2', 'CARD11', 'IL12B', 'CD1D']
GO_REGULATION_OF_LEUKOCYTE_PROLIFERATION	0.782022	0.766667	0.746499	29	['ANXA1', 'LILRB2', 'EFNB1', 'SLC39A10', 'SPTA1', 'DLG1', 'IFNG', 'AHR', 'PRDM1', 'TNFSF18', 'IL13', 'IL12B', 'TNFRSF21', 'IDO1', 'MAD1L1', 'TCF3', 'PTPRC', 'CARD11', 'CD244', 'CHRNB2', 'SFTPD', 'PTPN6', 'HHLA2', 'ATM', 'IL2', 'FOXP3', 'MNDA', 'CD86', 'TICAM1']
GO_REGULATION_OF_T_CELL_PROLIFERATION	0.746885	0.715723	0.708683	22	['CD86', 'CD1D', 'IL12B', 'SOS1', 'RC3H1', 'CARD11', 'CD6', 'IDO1', 'PTPN6', 'CD244', 'CTNNB1', 'DLG1', 'HLA-DRB1', 'VCAM1', 'TNFSF18', 'LILRB2', 'NCK2', 'HHLA2', 'IL1B', 'CLEC4G', 'ERBB2', 'TMIGD2']
GO_HORMONE_MEDIATED_SIGNALING_PATHWAY	0.819203	0.725786	0.754902	53	['NR1D1', 'HNF4A', 'PPARGC1A', 'PPARGC1B', 'RBM14', 'RBFOX2', 'NKX3-1', 'NEDD4', 'NR4A3', 'MED14', 'GHSR', 'BMP7', 'NR1D2', 'SSTR5', 'NCOA3', 'CTNNB1', 'THRAP3', 'MED13', 'SSTR4', 'RORB', 'FSHR', 'RORC', 'PAQR5', 'PADI2', 'NR0B1', 'NR2F1', 'NCOA4', 'NCOA1', 'LEF1', 'RB1', 'BRCA1', 'NR3C1', 'CRHBP', 'SSTR3', 'NR3C2', 'NR2E1', 'NR0B2', 'NR4A2', 'LATS1', 'THRB', 'ARID1A', 'HNF4G', 'PPARG', 'ESRRB', …
GO_HORMONE_MEDIATED_SIGNALING_PATHWAY	0.790603	0.808176	0.718487	39	['PPARGC1B', 'PGR', 'RARG', 'NR4A3', 'NR0B1', 'ESR1', 'NR3C2', 'LEF1', 'HNF4G', 'SSTR3', 'NR2E1', 'NCOA4', 'MED14', 'FSHR', 'CRHBP', 'ARID1A', 'PRLR', 'NR1D2', 'RB1', 'RBM14', 'MED13', 'NCOA3', 'NR1H4', 'NR4A2', 'ESRRG', 'THRAP3', 'LHCGR', 'CTNNB1', 'RHOXF1', 'LATS1', 'ESRRB', 'NUP62', 'NR1D1', 'PADI2', 'RORC', 'NR6A1', 'NR0B2', 'NCOA1', 'SSTR4']
GO_REGULATION_OF_T_CELL_PROLIFERATION	0.784678	0.813836	0.715686	27	['ICOSLG', 'NCKAP1L', 'TNFSF18', 'CCDC88B', 'CD6', 'IDO1', 'SPTA1', 'PTPRC', 'ERBB2', 'CTNNB1', 'IL12B', 'TMIGD2', 'RASAL3', 'TNFSF4', 'CD1D', 'RC3H1', 'SYK', 'IFNG', 'LILRB2', 'SFTPD', 'ANXA1', 'DLG1', 'LILRB1', 'FOXP3', 'CD244', 'CARD11', 'IL2']
GO_REGULATION_OF_LEUKOCYTE_PROLIFERATION	0.758938	0.751572	0.715686	29	['DLG1', 'RC3H1', 'INPP5D', 'LILRB2', 'CCDC88B', 'ATM', 'MAD1L1', 'TNFSF4', 'NCKAP1L', 'ANXA1', 'PTPN6', 'WNT3A', 'IL2', 'TMIGD2', 'EFNB1', 'VAV3', 'TNFSF18', 'IL3', 'TICAM1', 'ERBB2', 'LILRB1', 'PDE5A', 'FOXP3', 'GPAM', 'SOS1', 'VCAM1', 'CHRNB2', 'NCK2', 'PRDM1']
GO_HORMONE_MEDIATED_SIGNALING_PATHWAY	0.788049	0.765409	0.711485	42	['NCOA3', 'NUP62', 'RBFOX2', 'SSTR5', 'MED24', 'FSHR', 'PPARGC1A', 'SSTR3', 'CRHBP', 'PPARGC1B', 'ARID1A', 'ESRRB', 'RARG', 'SAFB', 'JAK2', 'RORB', 'NR6A1', 'PPARG', 'SSTR4', 'ESRRG', 'NR1H4', 'MED13', 'HNF4G', 'NR0B1', 'NEDD4', 'NCOA1', 'NKX3-1', 'ESR1', 'NR1D1', 'HNF4A', 'LATS1', 'NR5A2', 'NR4A3', 'CTNNB1', 'NCOA4', 'TRIP4', 'DDX54', 'PGR', 'RHOXF1', 'LEF1', 'PMEPA1', 'NR2E1']
GO_REGULATION_OF_LEUKOCYTE_PROLIFERATION	0.767926	0.767925	0.711485	21	['CCDC88B', 'IDO1', 'RASAL3', 'PTPRC', 'ERBB2', 'CARD11', 'ATM', 'IL1B', 'DLG1', 'IL3', 'LILRB2', 'PRDM1', 'MAD1L1', 'TCF3', 'NCK2', 'HLA-DRB1', 'PKN1', 'VCAM1', 'IL5', 'TLR4', 'RC3H1']
GO_HORMONE_MEDIATED_SIGNALING_PATHWAY	0.792952	0.754717	0.742297	53	['RORC', 'PPARG', 'RBM14', 'NR1H4', 'MED13', 'NR1D1', 'NR4A3', 'ARID1A', 'PPARGC1A', 'RB1', 'ESRRB', 'NCOA4', 'MED14', 'NUP62', 'CRHBP', 'GHSR', 'JAK2', 'NEDD4', 'PAQR5', 'ESR1', 'NR5A2', 'SAFB', 'SSTR4', 'MED24', 'NR3C1', 'RHOXF1', 'LEF1', 'THRB', 'FSHR', 'RARG', 'HNF4A', 'NKX3-1', 'ESR2', 'NR4A2', 'NR2F1', 'OR51E2', 'PRLR', 'NR3C2', 'NR0B1', 'LHCGR', 'RBFOX2', 'ESRRG', 'NR1D2', 'NR1H3', 'SSTR5'…
GO_REGULATION_OF_LEUKOCYTE_PROLIFERATION	0.790092	0.737736	0.823529	38	['CD244', 'IL5', 'ICOSLG', 'MNDA', 'CD6', 'HHLA2', 'CD86', 'RASAL3', 'DLG1', 'TICAM1', 'TNFRSF21', 'PTPRC', 'TMIGD2', 'SPTA1', 'EFNB1', 'NCK2', 'TCF3', 'IL13', 'CCDC88B', 'VCAM1', 'CTNNB1', 'ATM', 'SFTPD', 'AHR', 'GPAM', 'IL1B', 'INPP5D', 'MAD1L1', 'SOX11', 'SYK', 'PTPN22', 'ANXA1', 'IL12B', 'LILRB2', 'IL2', 'WNT3A', 'IDO1', 'PTPN6']
GO_REGULATION_OF_LEUKOCYTE_PROLIFERATION	0.801226	0.720755	0.704482	49	['HLA-DRB1', 'CD244', 'NCK2', 'VAV3', 'WNT3A', 'IL13', 'TNFRSF21', 'PTPN22', 'ANXA1', 'AHR', 'SYK', 'PRDM1', 'LILRB2', 'IL1B', 'SFTPD', 'MNDA', 'CLEC4G', 'TNFSF18', 'PKN1', 'CD86', 'ERBB2', 'IDO1', 'CTNNB1', 'HHLA2', 'TMIGD2', 'CHRNB2', 'IL2', 'SLC39A10', 'MAD1L1', 'ATM', 'CD300A', 'RASAL3', 'SPN', 'VCAM1', 'IL5', 'PTPN6', 'TLR4', 'TICAM1', 'GPAM', 'SOS1', 'SOX11', 'IFNG', 'CARD11', 'CD1D', 'CCDC…
GO_REGULATION_OF_LEUKOCYTE_PROLIFERATION	0.726864	0.715723	0.712885	23	['CD300A', 'INPP5D', 'PDE5A', 'CD1D', 'VCAM1', 'SFTPD', 'IDO1', 'IFNG', 'CD244', 'SPN', 'SLC39A10', 'ANXA1', 'SOS1', 'PRDM1', 'TCF3', 'IL5', 'DLG1', 'PTPN22', 'IL3', 'WNT3A', 'CLEC4G', 'MNDA', 'SOX11']
GO_ATPASE_BINDING	0.756588	0.741509	0.703081	15	['ANK1', 'USP25', 'HRC', 'NUFIP1', 'ESR1', 'SLC26A9', 'ATP6V0A4', 'ABCA1', 'DNAJB1', 'TOR1AIP1', 'LCK', 'WFS1', 'ATP6V1G3', 'RDX', 'ANK2']
GO_REGULATION_OF_LEUKOCYTE_PROLIFERATION	0.809908	0.703145	0.721289	45	['VCAM1', 'PTPN22', 'IFNG', 'EFNB1', 'TLR4', 'HHLA2', 'PRDM1', 'TMIGD2', 'IDO1', 'ANXA1', 'CARD11', 'IL3', 'CCDC88B', 'PTPRC', 'ERBB2', 'CD1D', 'RASAL3', 'IL1B', 'SYK', 'SFTPD', 'ICOSLG', 'PKN1', 'CLEC4G', 'NCK2', 'NCKAP1L', 'TNFSF4', 'TCF3', 'CD86', 'LILRB2', 'IL12B', 'INPP5D', 'IL5', 'AHR', 'PTPN6', 'FOXP3', 'SLC39A10', 'MAD1L1', 'MNDA', 'LILRB1', 'SPN', 'TNFSF18', 'PDE5A', 'RC3H1', 'SPTA1', 'C…
GO_REGULATION_OF_LEUKOCYTE_PROLIFERATION	0.804086	0.78239	0.707283	45	['HHLA2', 'FOXP3', 'CD300A', 'LILRB2', 'PKN1', 'SPTA1', 'PTPN22', 'TLR4', 'HLA-DRB1', 'SPN', 'SOS1', 'PTPN6', 'MNDA', 'DLG1', 'SOX11', 'TICAM1', 'PTPRC', 'NCK2', 'EFNB1', 'RC3H1', 'CD86', 'PRDM1', 'IL2', 'IDO1', 'CTNNB1', 'IFNG', 'ICOSLG', 'VCAM1', 'CARD11', 'TNFSF18', 'CD1D', 'PDE5A', 'IL13', 'ANXA1', 'TCF3', 'TMIGD2', 'SLC39A10', 'VAV3', 'IL3', 'CD6', 'ERBB2', 'TNFRSF21', 'IL12B', 'NCKAP1L', 'A…
GO_REGULATION_OF_LEUKOCYTE_PROLIFERATION	0.769254	0.768553	0.743697	42	['FOXP3', 'IDO1', 'SPN', 'MNDA', 'PRDM1', 'SOX11', 'GPAM', 'CTNNB1', 'CD6', 'ICOSLG', 'HLA-DRB1', 'EFNB1', 'TICAM1', 'CARD11', 'RASAL3', 'SLC39A10', 'PDE5A', 'ATM', 'SPTA1', 'PKN1', 'PTPN22', 'ERBB2', 'TMIGD2', 'NCK2', 'IL2', 'TNFRSF21', 'TLR4', 'IL12B', 'WNT3A', 'CCDC88B', 'IL3', 'MAD1L1', 'DLG1', 'PTPRC', 'CD244', 'RC3H1', 'IL1B', 'TNFSF4', 'IL13', 'CHRNB2', 'VCAM1', 'IL5']
GO_REGULATION_OF_LEUKOCYTE_PROLIFERATION	0.801941	0.734591	0.739496	40	['SOX11', 'TNFSF4', 'IL12B', 'CCDC88B', 'GPAM', 'CARD11', 'IL1B', 'SLC39A10', 'SPN', 'WNT3A', 'AHR', 'NCKAP1L', 'VAV3', 'IL5', 'CHRNB2', 'IDO1', 'PTPN22', 'SOS1', 'SFTPD', 'TICAM1', 'TNFRSF21', 'SYK', 'EFNB1', 'CD244', 'IL2', 'PTPRC', 'SPTA1', 'TLR4', 'MAD1L1', 'RC3H1', 'IL3', 'ATM', 'CD6', 'VCAM1', 'FOXP3', 'ANXA1', 'MNDA', 'CD1D', 'HLA-DRB1', 'PKN1']
GO_ATPASE_BINDING	0.761593	0.702516	0.701681	14	['NUFIP1', 'ESR1', 'ABCA1', 'ADCY10', 'HRC', 'LCK', 'TRPC6', 'SLC26A9', 'ATP6V1G3', 'RDX', 'WFS1', 'USP25', 'TOR1AIP1', 'ANK1']
GO_REGULATION_OF_LEUKOCYTE_PROLIFERATION	0.811134	0.736478	0.719888	41	['PTPN6', 'CD300A', 'PDE5A', 'SOS1', 'ATM', 'GPAM', 'SPTA1', 'EFNB1', 'SYK', 'VCAM1', 'CHRNB2', 'PRDM1', 'SLC39A10', 'TICAM1', 'AHR', 'PKN1', 'TNFRSF21', 'IL3', 'PTPN22', 'INPP5D', 'DLG1', 'HHLA2', 'IL1B', 'CD1D', 'NCKAP1L', 'ICOSLG', 'ANXA1', 'MNDA', 'FOXP3', 'IDO1', 'RC3H1', 'VAV3', 'IL5', 'PTPRC', 'RASAL3', 'SOX11', 'IFNG', 'SFTPD', 'NCK2', 'TCF3', 'ERBB2']
GO_REGULATION_OF_LEUKOCYTE_PROLIFERATION	0.801839	0.788679	0.708683	42	['CTNNB1', 'CD1D', 'IFNG', 'EFNB1', 'WNT3A', 'CARD11', 'IL2', 'CHRNB2', 'SLC39A10', 'IDO1', 'AHR', 'RASAL3', 'VAV3', 'TMIGD2', 'CD300A', 'TCF3', 'TNFRSF21', 'HHLA2', 'IL12B', 'SPN', 'ANXA1', 'IL3', 'DLG1', 'CCDC88B', 'IL13', 'TICAM1', 'PTPN22', 'SOX11', 'PTPRC', 'CD244', 'PTPN6', 'IL1B', 'INPP5D', 'LILRB1', 'MAD1L1', 'LILRB2', 'SOS1', 'ICOSLG', 'TLR4', 'GPAM', 'ATM', 'PDE5A']
GO_REGULATION_OF_LEUKOCYTE_PROLIFERATION	0.797855	0.771069	0.719888	35	['TICAM1', 'NCK2', 'SPTA1', 'IL2', 'FOXP3', 'PDE5A', 'SOS1', 'ANXA1', 'PRDM1', 'LILRB1', 'WNT3A', 'IL12B', 'RC3H1', 'PKN1', 'SPN', 'VAV3', 'CTNNB1', 'SOX11', 'SYK', 'AHR', 'DLG1', 'ERBB2', 'VCAM1', 'IDO1', 'CD86', 'EFNB1', 'TCF3', 'IL13', 'CCDC88B', 'IL1B', 'IL5', 'HLA-DRB1', 'SLC39A10', 'TMIGD2', 'CD244']
GO_REGULATION_OF_LEUKOCYTE_PROLIFERATION	0.813994	0.77673	0.754902	50	['ERBB2', 'SYK', 'NCKAP1L', 'NCK2', 'EFNB1', 'CCDC88B', 'CLEC4G', 'IFNG', 'SOS1', 'MAD1L1', 'CD6', 'PDE5A', 'AHR', 'SLC39A10', 'CTNNB1', 'HHLA2', 'TLR4', 'IL12B', 'TNFSF4', 'VAV3', 'TICAM1', 'CD244', 'PTPRC', 'LILRB2', 'LILRB1', 'TMIGD2', 'ATM', 'CARD11', 'SFTPD', 'VCAM1', 'RASAL3', 'FOXP3', 'PTPN6', 'INPP5D', 'CD1D', 'PTPN22', 'ANXA1', 'WNT3A', 'ICOSLG', 'IL1B', 'IL13', 'TNFSF18', 'SPN', 'IL3', …
GO_HORMONE_MEDIATED_SIGNALING_PATHWAY	0.809806	0.753459	0.736695	43	['HNF4G', 'RHOXF1', 'NCOA3', 'ESR1', 'PPARGC1A', 'ARID1A', 'HNF4A', 'CRHBP', 'NR0B2', 'PPARG', 'SSTR4', 'NR1H4', 'LATS1', 'THRAP3', 'THRB', 'RBFOX2', 'RARG', 'NR6A1', 'JAK2', 'BMP7', 'NR1D1', 'GHSR', 'LEF1', 'UBR5', 'PGR', 'SAFB', 'BRCA1', 'NR3C2', 'RORC', 'RB1', 'RBM14', 'SSTR5', 'ESR2', 'NKX3-1', 'NCOA4', 'MED13', 'NR4A3', 'NCOA1', 'ESRRB', 'PPARGC1B', 'NR5A2', 'NR3C1', 'ESRRG']
GO_REGULATION_OF_LEUKOCYTE_PROLIFERATION	0.799081	0.745283	0.703081	50	['TNFRSF21', 'HLA-DRB1', 'PTPN6', 'IL3', 'CD244', 'IL13', 'SPN', 'IDO1', 'VAV3', 'IL2', 'IL12B', 'PRDM1', 'TMIGD2', 'PTPN22', 'AHR', 'CARD11', 'CD86', 'CD1D', 'VCAM1', 'CD6', 'CLEC4G', 'SOS1', 'TNFSF18', 'ANXA1', 'LILRB2', 'SPTA1', 'IL1B', 'ERBB2', 'SLC39A10', 'TLR4', 'TCF3', 'ATM', 'TNFSF4', 'IFNG', 'IL5', 'PDE5A', 'NCK2', 'RASAL3', 'MAD1L1', 'FOXP3', 'RC3H1', 'NCKAP1L', 'TICAM1', 'PTPRC', 'DLG1…
GO_REGULATION_OF_LEUKOCYTE_PROLIFERATION	0.817875	0.779245	0.766106	47	['TNFRSF21', 'AHR', 'IL13', 'CARD11', 'WNT3A', 'TNFSF4', 'ATM', 'IL3', 'LILRB1', 'ICOSLG', 'VCAM1', 'SPTA1', 'RC3H1', 'PTPN22', 'SYK', 'IL5', 'DLG1', 'CHRNB2', 'FOXP3', 'GPAM', 'IL1B', 'SOS1', 'CD6', 'CD244', 'INPP5D', 'NCKAP1L', 'CD86', 'CD300A', 'MNDA', 'SFTPD', 'RASAL3', 'TNFSF18', 'TICAM1', 'HLA-DRB1', 'CLEC4G', 'CCDC88B', 'VAV3', 'PTPN6', 'TCF3', 'IFNG', 'HHLA2', 'SPN', 'CTNNB1', 'PRDM1', 'P…
GO_HORMONE_MEDIATED_SIGNALING_PATHWAY	0.816343	0.707547	0.710084	45	['RARG', 'NR2E1', 'MED24', 'SSTR5', 'OR51E2', 'PPARG', 'TRIP4', 'HNF4A', 'MED14', 'THRAP3', 'NUP62', 'RBFOX2', 'CTNNB1', 'SSTR3', 'NR1D1', 'RHOXF1', 'SSTR1', 'NKX3-1', 'MED13', 'LATS1', 'NR3C2', 'NR4A3', 'NR6A1', 'FSHR', 'PADI2', 'HNF4G', 'RBM14', 'BRCA1', 'SAFB', 'ESR1', 'RB1', 'NR1H3', 'PAQR5', 'PGR', 'JAK2', 'GHSR', 'NR0B1', 'RORC', 'NEDD4', 'DDX54', 'NR1D2', 'NCOA3', 'NR5A2', 'ESR2', 'NR3C1']
GO_REGULATION_OF_LEUKOCYTE_PROLIFERATION	0.758427	0.80566	0.704482	22	['ANXA1', 'ATM', 'DLG1', 'IL13', 'HLA-DRB1', 'CTNNB1', 'TNFSF4', 'SOS1', 'PTPN6', 'CD300A', 'VCAM1', 'GPAM', 'CD86', 'NCKAP1L', 'INPP5D', 'CD244', 'SOX11', 'ERBB2', 'IFNG', 'IL12B', 'CCDC88B', 'TCF3']
GO_REGULATION_OF_T_CELL_PROLIFERATION	0.814709	0.740881	0.728291	31	['SYK', 'ANXA1', 'CTNNB1', 'ERBB2', 'MAD1L1', 'IL2', 'IL1B', 'GPAM', 'CD1D', 'LILRB2', 'SOS1', 'IDO1', 'TMIGD2', 'SFTPD', 'CD244', 'PTPRC', 'IFNG', 'HHLA2', 'ICOSLG', 'DLG1', 'VCAM1', 'CCDC88B', 'CARD11', 'SPN', 'IL12B', 'PTPN6', 'PDE5A', 'NCK2', 'CD6', 'LILRB1', 'CLEC4G']
GO_REGULATION_OF_LEUKOCYTE_PROLIFERATION	0.800613	0.768553	0.742297	34	['CD244', 'CD1D', 'AHR', 'SPTA1', 'SFTPD', 'CARD11', 'CD6', 'TNFSF18', 'CCDC88B', 'LILRB1', 'PTPN6', 'SLC39A10', 'MNDA', 'PTPRC', 'DLG1', 'TNFRSF21', 'SPN', 'SOS1', 'SOX11', 'RASAL3', 'GPAM', 'IL12B', 'WNT3A', 'TLR4', 'NCKAP1L', 'IL1B', 'PDE5A', 'CTNNB1', 'VCAM1', 'IL13', 'SYK', 'CD86', 'IL5', 'TMIGD2']
GO_REGULATION_OF_LEUKOCYTE_PROLIFERATION	0.796016	0.781132	0.704482	38	['TICAM1', 'EFNB1', 'TMIGD2', 'CCDC88B', 'VAV3', 'IL1B', 'HLA-DRB1', 'CD6', 'CLEC4G', 'TCF3', 'ICOSLG', 'TNFSF4', 'SOS1', 'SLC39A10', 'INPP5D', 'IFNG', 'TLR4', 'LILRB2', 'TNFRSF21', 'MAD1L1', 'CD1D', 'DLG1', 'SPTA1', 'IL2', 'AHR', 'CD86', 'NCKAP1L', 'PTPRC', 'ERBB2', 'GPAM', 'CTNNB1', 'VCAM1', 'CHRNB2', 'IL12B', 'IL13', 'SOX11', 'ANXA1', 'HHLA2']
GO_HORMONE_MEDIATED_SIGNALING_PATHWAY	0.782227	0.718239	0.714286	34	['NR4A3', 'TRIP4', 'PGR', 'PADI2', 'MED13', 'THRB', 'CRHBP', 'ARID1A', 'RBFOX2', 'LATS1', 'PRLR', 'MED14', 'NR1H4', 'NR3C2', 'SAFB', 'BMP7', 'PAQR5', 'NR2F1', 'RBM14', 'HNF4A', 'NR0B1', 'DDX54', 'RARG', 'NR0B2', 'NEDD4', 'PPARGC1B', 'JAK2', 'THRAP3', 'NKX3-1', 'GHSR', 'PMEPA1', 'ESRRG', 'HNF4G', 'MED24']
GO_REGULATION_OF_LEUKOCYTE_PROLIFERATION	0.808376	0.786792	0.729692	39	['SOX11', 'CCDC88B', 'IL2', 'NCKAP1L', 'ANXA1', 'PTPN6', 'PKN1', 'IL3', 'PTPRC', 'TLR4', 'CTNNB1', 'CD6', 'AHR', 'PTPN22', 'ATM', 'SPTA1', 'LILRB2', 'RASAL3', 'WNT3A', 'RC3H1', 'PRDM1', 'TCF3', 'TICAM1', 'SFTPD', 'MNDA', 'SOS1', 'ICOSLG', 'TNFSF4', 'VCAM1', 'ERBB2', 'TMIGD2', 'PDE5A', 'TNFRSF21', 'VAV3', 'SPN', 'CHRNB2', 'HHLA2', 'IL12B', 'IL1B']
GO_HORMONE_MEDIATED_SIGNALING_PATHWAY	0.800511	0.744025	0.710084	55	['NR1D2', 'GHSR', 'TRIP4', 'ESRRG', 'NR4A2', 'ESRRB', 'RBFOX2', 'NR3C1', 'CRHBP', 'UBR5', 'FSHR', 'PRLR', 'PPARGC1A', 'NKX3-1', 'NR1H4', 'RB1', 'RHOXF1', 'PGR', 'NCOA3', 'MED13', 'HNF4G', 'OR51E2', 'NR2E1', 'NCOA1', 'MED14', 'ARID1A', 'THRAP3', 'NEDD4', 'NR1D1', 'SSTR5', 'NR2F1', 'ESR1', 'BMP7', 'BRCA1', 'SAFB', 'THRB', 'LATS1', 'SSTR4', 'NUP62', 'NR6A1', 'RARG', 'ESR2', 'PPARGC1B', 'DDX54', 'CTN…
GO_REGULATION_OF_LEUKOCYTE_PROLIFERATION	0.792135	0.730189	0.735294	33	['IDO1', 'WNT3A', 'VCAM1', 'ATM', 'IL1B', 'IL12B', 'AHR', 'TNFSF4', 'IL13', 'RC3H1', 'HHLA2', 'NCK2', 'PRDM1', 'IFNG', 'EFNB1', 'ANXA1', 'PTPRC', 'ICOSLG', 'LILRB2', 'CARD11', 'IL3', 'TCF3', 'SFTPD', 'RASAL3', 'CHRNB2', 'SPTA1', 'MNDA', 'TNFRSF21', 'LILRB1', 'SOX11', 'CD1D', 'TMIGD2', 'CD244']
GO_REGULATION_OF_T_CELL_PROLIFERATION	0.763023	0.711321	0.728291	23	['NCKAP1L', 'TNFSF18', 'PTPRC', 'EFNB1', 'DLG1', 'GPAM', 'LILRB2', 'TMIGD2', 'TNFSF4', 'VCAM1', 'NCK2', 'MAD1L1', 'SOS1', 'SPN', 'LILRB1', 'CD6', 'CD86', 'HHLA2', 'TNFRSF21', 'IL12B', 'SFTPD', 'CCDC88B', 'RC3H1']
GO_REGULATION_OF_LEUKOCYTE_PROLIFERATION	0.806742	0.74717	0.742297	40	['EFNB1', 'TCF3', 'DLG1', 'VAV3', 'HHLA2', 'SOS1', 'SPN', 'SYK', 'WNT3A', 'TNFSF18', 'SOX11', 'RC3H1', 'PTPRC', 'ATM', 'IDO1', 'TICAM1', 'IL1B', 'TLR4', 'IL5', 'MNDA', 'IL2', 'CTNNB1', 'CD86', 'INPP5D', 'CLEC4G', 'LILRB2', 'TMIGD2', 'CD6', 'IL13', 'LILRB1', 'IL3', 'CCDC88B', 'IL12B', 'PTPN6', 'VCAM1', 'HLA-DRB1', 'PKN1', 'CARD11', 'ANXA1', 'FOXP3']
GO_HORMONE_MEDIATED_SIGNALING_PATHWAY	0.80572	0.722642	0.761905	44	['OR51E2', 'ESR2', 'MED24', 'SAFB', 'ESR1', 'CTNNB1', 'NR3C2', 'TRIP4', 'RORC', 'RBM14', 'LATS1', 'ESRRG', 'LEF1', 'PPARGC1B', 'RB1', 'NR0B1', 'BRCA1', 'NR1D1', 'NR2E1', 'PPARGC1A', 'ARID1A', 'HNF4A', 'SSTR3', 'NKX3-1', 'NR4A3', 'LHCGR', 'NR5A2', 'NEDD4', 'MED14', 'RBFOX2', 'RORB', 'PADI2', 'FSHR', 'PAQR5', 'DDX54', 'UBR5', 'SSTR1', 'NR1D2', 'THRAP3', 'BMP7', 'JAK2', 'HNF4G', 'NR1H3', 'SSTR4']
GO_REGULATION_OF_LEUKOCYTE_PROLIFERATION	0.821961	0.744025	0.72409	49	['CARD11', 'TMIGD2', 'TCF3', 'ATM', 'RASAL3', 'SLC39A10', 'ERBB2', 'TICAM1', 'DLG1', 'SOS1', 'PTPN6', 'TNFSF18', 'PKN1', 'IFNG', 'CCDC88B', 'PDE5A', 'VCAM1', 'ANXA1', 'RC3H1', 'CD244', 'CD6', 'SYK', 'CTNNB1', 'LILRB1', 'ICOSLG', 'SOX11', 'SFTPD', 'LILRB2', 'SPTA1', 'CLEC4G', 'INPP5D', 'PTPRC', 'CD86', 'EFNB1', 'PRDM1', 'FOXP3', 'IL1B', 'WNT3A', 'MAD1L1', 'IL13', 'GPAM', 'TLR4', 'CD300A', 'IL2', '…
GO_REGULATION_OF_LEUKOCYTE_PROLIFERATION	0.801021	0.703145	0.721289	47	['IL5', 'SOX11', 'SPTA1', 'ICOSLG', 'SOS1', 'NCKAP1L', 'RC3H1', 'TLR4', 'LILRB2', 'VCAM1', 'AHR', 'TICAM1', 'CD6', 'IL13', 'CARD11', 'IL2', 'TNFSF4', 'HHLA2', 'NCK2', 'ERBB2', 'IDO1', 'CD86', 'CD244', 'VAV3', 'SYK', 'IL3', 'CD1D', 'CHRNB2', 'MAD1L1', 'MNDA', 'IL1B', 'CD300A', 'TMIGD2', 'SFTPD', 'PTPN22', 'CLEC4G', 'PTPRC', 'DLG1', 'EFNB1', 'RASAL3', 'FOXP3', 'IFNG', 'SPN', 'TNFRSF21', 'TCF3', 'GP…
GO_HORMONE_MEDIATED_SIGNALING_PATHWAY	0.78478	0.724528	0.710084	37	['NKX3-1', 'FSHR', 'PPARG', 'RHOXF1', 'SAFB', 'NCOA1', 'BMP7', 'ESR2', 'NR0B1', 'HNF4G', 'PMEPA1', 'NCOA4', 'PADI2', 'SSTR4', 'GHSR', 'CTNNB1', 'NR2F1', 'LHCGR', 'PRLR', 'ESRRB', 'BRCA1', 'NR1D1', 'NR0B2', 'NR1D2', 'NR4A2', 'LATS1', 'PPARGC1B', 'NR2E1', 'NEDD4', 'TRIP4', 'RARG', 'RBFOX2', 'ESRRG', 'MED24', 'MED13', 'SSTR1', 'RORC']
GO_REGULATION_OF_LEUKOCYTE_PROLIFERATION	0.78764	0.783019	0.705882	34	['CHRNB2', 'EFNB1', 'SPTA1', 'SOX11', 'CD300A', 'DLG1', 'IFNG', 'NCK2', 'CD6', 'SFTPD', 'INPP5D', 'FOXP3', 'ERBB2', 'PTPN22', 'TCF3', 'IL5', 'CARD11', 'PRDM1', 'SLC39A10', 'HLA-DRB1', 'IL3', 'TICAM1', 'TLR4', 'IDO1', 'CCDC88B', 'VAV3', 'LILRB2', 'IL13', 'GPAM', 'TNFSF18', 'MNDA', 'IL1B', 'WNT3A', 'TMIGD2']
GO_HORMONE_MEDIATED_SIGNALING_PATHWAY	0.80143	0.743396	0.739496	33	['GHSR', 'RORB', 'LHCGR', 'NR5A2', 'PGR', 'JAK2', 'NR3C1', 'FSHR', 'CRHBP', 'HNF4G', 'NR0B2', 'RARG', 'NR4A3', 'NCOA1', 'PPARG', 'NR2F1', 'NR1D2', 'MED14', 'PMEPA1', 'NR1H3', 'NEDD4', 'ARID1A', 'PPARGC1A', 'MED13', 'RB1', 'OR51E2', 'SSTR5', 'NUP62', 'SAFB', 'NR1D1', 'BRCA1', 'NR1H4', 'UBR5']
GO_REGULATION_OF_LEUKOCYTE_PROLIFERATION	0.811542	0.777358	0.704482	47	['HLA-DRB1', 'ERBB2', 'SFTPD', 'SYK', 'WNT3A', 'HHLA2', 'IL2', 'TICAM1', 'CD300A', 'CD1D', 'PTPN22', 'AHR', 'MNDA', 'VAV3', 'CD244', 'PTPRC', 'CTNNB1', 'TCF3', 'SLC39A10', 'CHRNB2', 'PTPN6', 'PDE5A', 'ATM', 'CD6', 'NCK2', 'DLG1', 'PRDM1', 'VCAM1', 'ANXA1', 'IFNG', 'PKN1', 'SPTA1', 'GPAM', 'LILRB1', 'LILRB2', 'INPP5D', 'TMIGD2', 'CARD11', 'IL12B', 'TNFRSF21', 'SOX11', 'NCKAP1L', 'TNFSF18', 'FOXP3'…
GO_REGULATION_OF_T_CELL_PROLIFERATION	0.771706	0.777358	0.7507	30	['TNFSF4', 'CARD11', 'NCKAP1L', 'RASAL3', 'LILRB2', 'IL1B', 'IL12B', 'PTPN6', 'DLG1', 'PDE5A', 'EFNB1', 'SPN', 'LILRB1', 'CD244', 'SPTA1', 'TNFSF18', 'SOS1', 'TMIGD2', 'SFTPD', 'CCDC88B', 'ANXA1', 'ERBB2', 'VCAM1', 'GPAM', 'TNFRSF21', 'MAD1L1', 'HLA-DRB1', 'ICOSLG', 'FOXP3', 'SYK']
GO_REGULATION_OF_T_CELL_PROLIFERATION	0.771195	0.754717	0.739496	31	['PTPN6', 'CLEC4G', 'CCDC88B', 'TNFSF4', 'IFNG', 'RASAL3', 'SOS1', 'IL2', 'TMIGD2', 'NCKAP1L', 'VCAM1', 'ANXA1', 'SPN', 'MAD1L1', 'FOXP3', 'SYK', 'DLG1', 'ICOSLG', 'IDO1', 'IL1B', 'EFNB1', 'HHLA2', 'PDE5A', 'TNFRSF21', 'CARD11', 'GPAM', 'CD1D', 'IL12B', 'LILRB2', 'LILRB1', 'RC3H1']
GO_HORMONE_MEDIATED_SIGNALING_PATHWAY	0.829111	0.764151	0.767507	51	['CRHBP', 'NR1D1', 'NUP62', 'BRCA1', 'PAQR5', 'SAFB', 'BMP7', 'NR4A3', 'NCOA3', 'ARID1A', 'MED14', 'THRAP3', 'NR1H4', 'NR0B1', 'PRLR', 'PGR', 'NR0B2', 'NR2F1', 'NR2E1', 'HNF4G', 'SSTR1', 'NR1D2', 'NCOA1', 'SSTR5', 'RBM14', 'MED13', 'PPARGC1A', 'MED24', 'PPARG', 'ESR2', 'LATS1', 'NCOA4', 'NR6A1', 'FSHR', 'CTNNB1', 'NR3C1', 'RB1', 'PPARGC1B', 'LEF1', 'THRB', 'RHOXF1', 'NR5A2', 'OR51E2', 'UBR5', 'ES…
GO_REGULATION_OF_T_CELL_PROLIFERATION	0.765373	0.797484	0.712885	31	['NCKAP1L', 'TNFRSF21', 'SPTA1', 'IL12B', 'ANXA1', 'CD6', 'SPN', 'ICOSLG', 'CD86', 'CARD11', 'FOXP3', 'NCK2', 'CD1D', 'HLA-DRB1', 'TNFSF4', 'IL1B', 'PDE5A', 'CCDC88B', 'IFNG', 'PTPRC', 'EFNB1', 'RC3H1', 'LILRB2', 'MAD1L1', 'DLG1', 'SOS1', 'TMIGD2', 'VCAM1', 'RASAL3', 'PTPN6', 'IDO1']
GO_REGULATION_OF_LEUKOCYTE_PROLIFERATION	0.757303	0.723899	0.708683	19	['TICAM1', 'CD300A', 'SFTPD', 'CD244', 'IDO1', 'CARD11', 'SPN', 'DLG1', 'SOX11', 'GPAM', 'NCK2', 'ATM', 'AHR', 'SPTA1', 'TCF3', 'IL13', 'IL2', 'WNT3A', 'SOS1']
GO_REGULATION_OF_LEUKOCYTE_PROLIFERATION	0.798672	0.730818	0.736695	33	['RC3H1', 'IL12B', 'CD86', 'IDO1', 'IL13', 'SPN', 'HLA-DRB1', 'ERBB2', 'TMIGD2', 'DLG1', 'SYK', 'CD244', 'SOX11', 'SPTA1', 'VAV3', 'PRDM1', 'CARD11', 'CHRNB2', 'VCAM1', 'PTPN6', 'INPP5D', 'GPAM', 'SFTPD', 'TICAM1', 'HHLA2', 'NCK2', 'MNDA', 'CLEC4G', 'RASAL3', 'EFNB1', 'PDE5A', 'ATM', 'AHR']
GO_REGULATION_OF_T_CELL_PROLIFERATION	0.736874	0.765409	0.704482	16	['ANXA1', 'TNFRSF21', 'PTPRC', 'CARD11', 'FOXP3', 'HLA-DRB1', 'EFNB1', 'MAD1L1', 'VCAM1', 'TMIGD2', 'SFTPD', 'CCDC88B', 'DLG1', 'ICOSLG', 'CTNNB1', 'TNFSF4']
GO_HORMONE_MEDIATED_SIGNALING_PATHWAY	0.786721	0.759748	0.717087	52	['CRHBP', 'RB1', 'TRIP4', 'NR1H3', 'RBFOX2', 'PPARGC1B', 'ESRRB', 'NCOA3', 'SSTR4', 'JAK2', 'ARID1A', 'RHOXF1', 'CTNNB1', 'NR1H4', 'HNF4G', 'NR5A2', 'PMEPA1', 'NR0B1', 'SSTR1', 'NCOA1', 'RARG', 'NR3C1', 'DDX54', 'NR3C2', 'MED24', 'NKX3-1', 'FSHR', 'GHSR', 'BRCA1', 'MED13', 'SSTR3', 'LHCGR', 'BMP7', 'THRAP3', 'RBM14', 'SSTR5', 'PRLR', 'NEDD4', 'RORB', 'HNF4A', 'NR2F1', 'NR0B2', 'LATS1', 'PGR', 'NR…
GO_ATPASE_BINDING	0.756793	0.718868	0.7507	13	['LCK', 'DNAJB1', 'HRC', 'ADCY10', 'TOR1AIP1', 'ANK1', 'TRPC6', 'SLC26A9', 'ATP6V0A4', 'WFS1', 'ESR1', 'NUFIP1', 'ABCA1']
GO_REGULATION_OF_LEUKOCYTE_PROLIFERATION	0.768846	0.755975	0.732493	30	['CARD11', 'PKN1', 'IL12B', 'PTPN6', 'GPAM', 'CD300A', 'SPTA1', 'TICAM1', 'HLA-DRB1', 'CD6', 'AHR', 'IL2', 'VAV3', 'TMIGD2', 'SLC39A10', 'IL3', 'SFTPD', 'SOS1', 'FOXP3', 'TLR4', 'PTPN22', 'MNDA', 'CD86', 'CCDC88B', 'DLG1', 'CHRNB2', 'MAD1L1', 'VCAM1', 'IFNG', 'HHLA2']
GO_ATPASE_BINDING	0.774055	0.719497	0.710084	15	['HRC', 'ANK2', 'LCK', 'WFS1', 'ATP6V0A2', 'USP25', 'ESR1', 'ADCY10', 'ANK1', 'TOR1AIP1', 'DNAJB1', 'SLC26A9', 'NUFIP1', 'ATP6V1G3', 'ABCA1']
GO_HORMONE_MEDIATED_SIGNALING_PATHWAY	0.829928	0.780503	0.707283	47	['ESR1', 'NUP62', 'THRAP3', 'PRLR', 'RBFOX2', 'BMP7', 'NR3C2', 'LEF1', 'NEDD4', 'NR3C1', 'LATS1', 'NR2F1', 'NCOA1', 'RORC', 'HNF4A', 'PPARGC1A', 'SAFB', 'PPARGC1B', 'PPARG', 'NR4A2', 'PGR', 'NR2E1', 'RB1', 'HNF4G', 'NR1H3', 'RBM14', 'NCOA3', 'NR4A3', 'NR1H4', 'THRB', 'PAQR5', 'ARID1A', 'OR51E2', 'NR1D2', 'ESR2', 'TRIP4', 'SSTR4', 'UBR5', 'JAK2', 'NCOA4', 'ESRRB', 'NR0B1', 'SSTR3', 'SSTR1', 'PADI2…
GO_REGULATION_OF_LEUKOCYTE_PROLIFERATION	0.802349	0.734591	0.721289	49	['TCF3', 'TICAM1', 'TNFSF4', 'SPTA1', 'GPAM', 'PTPN6', 'IFNG', 'CCDC88B', 'CTNNB1', 'IDO1', 'CLEC4G', 'IL2', 'CD1D', 'PRDM1', 'LILRB1', 'LILRB2', 'SYK', 'TMIGD2', 'PTPN22', 'SLC39A10', 'CD300A', 'VCAM1', 'ANXA1', 'TNFRSF21', 'RC3H1', 'CARD11', 'IL1B', 'NCKAP1L', 'CD244', 'SOS1', 'IL3', 'TNFSF18', 'FOXP3', 'PTPRC', 'IL13', 'CD86', 'IL5', 'MNDA', 'ERBB2', 'IL12B', 'WNT3A', 'SFTPD', 'TLR4', 'SOX11',…
[truncated: 805 more rows]
