# Supplementary material for: Mutated processes predict immune checkpoint inhibitor therapy benefit in metastatic melanoma
Source: Nat Commun. 2022 Sep 19;13:5151. doi: 10.1038/s41467-022-32838-4 (PMC9485158; doi:10.1038/s41467-022-32838-4)
Supplement: Supplementary file 12 — Supplementary Dataset 10 [file 41467_2022_32838_MOESM12_ESM.xlsx]

## Sheet: Supplementary_Data_10_Legend
Classifier scores for the four pathways for the Random Forest algorithm across Liu, Riaz, Hugo, MSK, TCGA, and Van Allen datasets.

## Sheet: Supplementary_Data_10
	dataset	GO_ATPASE_BINDING	GO_HORMONE_MEDIATED_SIGNALING_PATHWAY	GO_REGULATION_OF_LEUKOCYTE_PROLIFERATION	GO_REGULATION_OF_T_CELL_PROLIFERATION
Patient1	Liu	0.310918	0.302677	0.306695	0.300281
Patient10	Liu	0.310918	0.302677	0.402128	0.390018
Patient100	Liu	0.310918	0.563584	0.306695	0.300281
Patient102	Liu	0.320366	0.280525	0.30322	0.28828
Patient104	Liu	0.310918	0.302677	0.306695	0.300281
Patient105	Liu	0.310918	0.282877	0.31714	0.300281
Patient106	Liu	0.310918	0.468452	0.382747	0.355413
Patient107	Liu	0.684378	0.518567	0.354238	0.325626
Patient108	Liu	0.310918	0.302677	0.306695	0.300281
Patient11	Liu	0.310918	0.350539	0.358879	0.297892
Patient110	Liu	0.186384	0.296102	0.355875	0.365614
Patient112	Liu	0.482089	0.326974	0.291487	0.327921
Patient116	Liu	0.204786	0.299045	0.305784	0.285499
Patient117	Liu	0.310918	0.302677	0.306695	0.300281
Patient118	Liu	0.539315	0.302677	0.306695	0.300281
Patient119	Liu	0.310918	0.302677	0.337061	0.359205
Patient120	Liu	0.45608	0.602652	0.529698	0.522545
Patient121	Liu	0.610512	0.382092	0.62992	0.622137
Patient125	Liu	0.310918	0.308982	0.306695	0.300281
Patient126	Liu	0.396115	0.445092	0.434615	0.355413
Patient127	Liu	0.586761	0.323567	0.409185	0.363174
Patient13	Liu	0.320366	0.316335	0.358518	0.373003
Patient130	Liu	0.310918	0.326921	0.278994	0.267389
Patient131	Liu	0.249252	0.613804	0.36974	0.413316
Patient132	Liu	0.679346	0.393332	0.549003	0.464796
Patient133	Liu	0.391018	0.42818	0.306695	0.300281
Patient134	Liu	0.482089	0.293737	0.274977	0.28011
Patient135	Liu	0.310918	0.443146	0.577236	0.620365
Patient136	Liu	0.249252	0.361559	0.35685	0.33824
Patient137	Liu	0.45608	0.509195	0.438395	0.481069
Patient14	Liu	0.310918	0.333145	0.343786	0.384248
Patient140	Liu	0.438246	0.263564	0.321889	0.292969
Patient141	Liu	0.306214	0.302677	0.306695	0.300281
Patient142	Liu	0.310918	0.291929	0.310715	0.305548
Patient143	Liu	0.306214	0.332924	0.251959	0.260389
Patient144	Liu	0.617529	0.533205	0.50616	0.474411
Patient145	Liu	0.310918	0.46897	0.305784	0.285499
Patient146	Liu	0.320366	0.452445	0.280904	0.289315
Patient147	Liu	0.310918	0.508579	0.46625	0.482211
Patient148	Liu	0.310918	0.315272	0.412422	0.42476
Patient149	Liu	0.320366	0.306729	0.375642	0.343069
Patient15	Liu	0.310918	0.302677	0.447801	0.544471
Patient150	Liu	0.310918	0.302677	0.306695	0.300281
Patient154	Liu	0.310918	0.29943	0.306695	0.300281
Patient155	Liu	0.482089	0.302677	0.306695	0.300281
Patient156	Liu	0.419365	0.302677	0.271256	0.266498
Patient157	Liu	0.416432	0.315577	0.367719	0.3468
Patient158	Liu	0.787078	0.753573	0.844779	0.868576
Patient159	Liu	0.310918	0.302677	0.346387	0.300281
Patient162	Liu	0.226558	0.325721	0.266967	0.26537
Patient163	Liu	0.310918	0.296898	0.299743	0.299681
Patient165	Liu	0.401879	0.27625	0.391643	0.383931
Patient166	Liu	0.310918	0.302677	0.306695	0.300281
Patient167	Liu	0.310918	0.302677	0.306695	0.300281
Patient168	Liu	0.310918	0.302677	0.306695	0.300281
Patient169	Liu	0.653694	0.654926	0.70848	0.679194
Patient17	Liu	0.310918	0.302677	0.271256	0.266498
Patient170	Liu	0.310918	0.302677	0.306695	0.300281
Patient172	Liu	0.482089	0.286812	0.318689	0.464796
Patient173	Liu	0.295154	0.308982	0.306695	0.300281
Patient179	Liu	0.401879	0.352827	0.458251	0.472366
Patient18	Liu	0.310918	0.280193	0.306695	0.300281
Patient180	Liu	0.320366	0.376806	0.364441	0.354213
Patient181	Liu	0.482089	0.326921	0.306695	0.300281
Patient182	Liu	0.310918	0.390013	0.382747	0.355413
Patient183	Liu	0.249252	0.302677	0.274812	0.28809
Patient184	Liu	0.755265	0.610257	0.597447	0.658681
Patient185	Liu	0.310918	0.31574	0.280904	0.289315
Patient187	Liu	0.376501	0.350464	0.652253	0.681517
Patient188	Liu	0.310918	0.302677	0.306695	0.300281
Patient189	Liu	0.320366	0.302677	0.436494	0.470175
Patient191	Liu	0.764528	0.782232	0.783097	0.714943
Patient192	Liu	0.548824	0.470399	0.581685	0.533117
Patient193	Liu	0.306214	0.338512	0.250127	0.29764
Patient195	Liu	0.876364	0.790537	0.542784	0.553778
Patient196	Liu	0.297494	0.289567	0.249218	0.299707
Patient197	Liu	0.416432	0.302677	0.306695	0.300281
Patient20	Liu	0.198225	0.330818	0.340558	0.358466
Patient200	Liu	0.208458	0.311434	0.303686	0.253643
Patient201	Liu	0.310918	0.272152	0.306695	0.300281
Patient203	Liu	0.310918	0.294046	0.306695	0.300281
Patient204	Liu	0.75448	0.767497	0.556794	0.698609
Patient205	Liu	0.396115	0.31513	0.281546	0.267389
Patient206	Liu	0.277555	0.306284	0.327063	0.323957
Patient21	Liu	0.342762	0.48024	0.502739	0.557582
Patient22	Liu	0.310918	0.333145	0.343786	0.384248
Patient23	Liu	0.295154	0.289353	0.306695	0.297162
Patient24	Liu	0.45608	0.303183	0.306695	0.300281
Patient25	Liu	0.310918	0.579295	0.521077	0.602849
Patient27	Liu	0.310918	0.302677	0.311879	0.345411
Patient30	Liu	0.310918	0.302677	0.343749	0.349516
Patient31	Liu	0.231039	0.340819	0.306695	0.300281
Patient32	Liu	0.456614	0.354434	0.322954	0.344887
Patient33	Liu	0.310918	0.302677	0.306695	0.300281
Patient34	Liu	0.310918	0.302677	0.306695	0.300281
Patient35	Liu	0.310918	0.302677	0.297523	0.300281
Patient36	Liu	0.310918	0.302677	0.315899	0.285499
Patient37	Liu	0.310918	0.302677	0.306695	0.300281
Patient38	Liu	0.310918	0.289353	0.306695	0.300281
Patient39	Liu	0.310918	0.302677	0.306695	0.300281
Patient4	Liu	0.716473	0.41012	0.48482	0.355413
Patient40	Liu	0.291048	0.2332	0.226524	0.300817
Patient41	Liu	0.800804	0.84	0.85	0.785
Patient42	Liu	0.583065	0.492969	0.630215	0.660483
Patient43	Liu	0.310918	0.302677	0.306695	0.300281
Patient44	Liu	0.310918	0.302677	0.306695	0.300281
Patient45	Liu	0.480756	0.302677	0.439634	0.407759
Patient46	Liu	0.231039	0.280385	0.281566	0.311806
Patient47	Liu	0.395828	0.320572	0.24667	0.226767
Patient48	Liu	0.310918	0.302677	0.284933	0.251092
Patient49	Liu	0.456614	0.648023	0.614132	0.565279
Patient50	Liu	0.351988	0.330767	0.306695	0.300281
Patient51	Liu	0.482089	0.717593	0.545239	0.441731
Patient54	Liu	0.186384	0.302677	0.361733	0.441356
Patient55	Liu	0.401879	0.335183	0.353454	0.36531
Patient56	Liu	0.310918	0.330622	0.343786	0.384248
Patient58	Liu	0.320366	0.302677	0.402128	0.390018
Patient59	Liu	0.310918	0.312478	0.262401	0.252564
Patient6	Liu	0.300292	0.301168	0.311481	0.238126
Patient60	Liu	0.310918	0.302677	0.393474	0.355413
Patient61	Liu	0.326254	0.35163	0.236554	0.287623
Patient62	Liu	0.8525	0.831682	0.844409	0.789986
Patient63	Liu	0.231039	0.272152	0.306695	0.300281
Patient67	Liu	0.249252	0.302677	0.298235	0.283346
Patient7	Liu	0.310918	0.296533	0.306695	0.300281
Patient72	Liu	0.231039	0.302677	0.337061	0.359205
Patient73	Liu	0.310918	0.302677	0.306695	0.300281
Patient75	Liu	0.62975	0.577899	0.528365	0.553598
Patient77	Liu	0.310918	0.302677	0.283485	0.286809
Patient78	Liu	0.310918	0.299492	0.306695	0.300281
Patient79	Liu	0.231039	0.445092	0.306695	0.300281
Patient8	Liu	0.380491	0.279013	0.306695	0.300281
Patient80	Liu	0.310918	0.336224	0.306695	0.300281
Patient82	Liu	0.328586	0.350159	0.346407	0.365922
Patient83	Liu	0.310918	0.368121	0.300039	0.281064
Patient84	Liu	0.310918	0.302677	0.306695	0.300281
Patient86	Liu	0.310918	0.264841	0.394726	0.300281
Patient87	Liu	0.599636	0.504683	0.306695	0.300281
Patient88	Liu	0.376501	0.248488	0.306695	0.300281
Patient9	Liu	0.23682	0.422089	0.356248	0.366103
Patient94	Liu	0.231039	0.322164	0.306695	0.300281
Patient96	Liu	0.560095	0.495946	0.595968	0.672234
Patient98	Liu	0.320366	0.296102	0.388526	0.360067
Patient99	Liu	0.482089	0.751809	0.61654	0.634557
Pt10	Riaz	0.310918	0.291588	0.402128	0.390018
Pt100	Riaz	0.310918	0.302677	0.306695	0.300281
Pt101	Riaz	0.310918	0.302677	0.306695	0.300281
Pt102	Riaz	0.45608	0.315886	0.434885	0.544394
Pt103	Riaz	0.310918	0.302677	0.306695	0.300281
Pt104	Riaz	0.310918	0.302677	0.306695	0.300281
Pt106	Riaz	0.482089	0.371698	0.311588	0.300281
Pt108	Riaz	0.310918	0.302677	0.306695	0.300281
Pt11	Riaz	0.310918	0.347124	0.306695	0.300281
Pt13	Riaz	0.416432	0.316274	0.306695	0.300281
Pt17	Riaz	0.310918	0.302677	0.306695	0.300281
Pt18	Riaz	0.617529	0.350006	0.426952	0.390018
Pt23	Riaz	0.249252	0.302366	0.312859	0.313222
Pt24	Riaz	0.310918	0.302677	0.306695	0.300281
Pt25	Riaz	0.310918	0.302677	0.280904	0.289315
Pt26	Riaz	0.310918	0.302677	0.306695	0.300281
Pt27	Riaz	0.310918	0.283338	0.382747	0.355413
Pt28	Riaz	0.310918	0.302677	0.306695	0.300281
Pt29	Riaz	0.320366	0.315272	0.439047	0.546537
Pt3	Riaz	0.548824	0.420635	0.417785	0.439914
Pt30	Riaz	0.310918	0.302677	0.338508	0.305548
Pt31	Riaz	0.310918	0.350911	0.435935	0.407815
Pt32	Riaz	0.338084	0.302677	0.306695	0.300281
Pt34	Riaz	0.548824	0.417151	0.382747	0.355413
Pt36	Riaz	0.310918	0.302677	0.306695	0.300281
Pt37	Riaz	0.310918	0.302677	0.306695	0.300281
Pt38	Riaz	0.306214	0.296803	0.405824	0.481901
Pt4	Riaz	0.310918	0.365037	0.306695	0.300281
Pt44	Riaz	0.401662	0.308784	0.306695	0.300281
Pt46	Riaz	0.310918	0.315272	0.407729	0.392558
Pt47	Riaz	0.480756	0.501506	0.294471	0.287409
Pt48	Riaz	0.310918	0.302677	0.382747	0.355413
Pt49	Riaz	0.482089	0.579593	0.475785	0.58662
Pt5	Riaz	0.310918	0.302677	0.300039	0.281064
Pt51	Riaz	0.310918	0.315886	0.315899	0.285499
Pt52	Riaz	0.482089	0.302677	0.37841	0.358466
Pt53	Riaz	0.482089	0.34378	0.343786	0.384248
Pt54	Riaz	0.566524	0.736923	0.587907	0.67663
Pt58	Riaz	0.310918	0.312852	0.336262	0.28828
Pt59	Riaz	0.349331	0.366047	0.301098	0.34544
Pt60	Riaz	0.338084	0.419858	0.320847	0.287877
Pt65	Riaz	0.547194	0.337347	0.38881	0.430621
Pt66	Riaz	0.310918	0.283126	0.400852	0.407192
Pt67	Riaz	0.338084	0.302677	0.306695	0.300281
Pt68	Riaz	0.438246	0.473606	0.506414	0.560172
Pt7	Riaz	0.461678	0.440478	0.534039	0.471952
Pt70	Riaz	0.298106	0.456678	0.402128	0.390018
Pt71	Riaz	0.310918	0.302677	0.306695	0.300281
Pt72	Riaz	0.482089	0.457526	0.377967	0.39118
Pt73	Riaz	0.310918	0.302677	0.306695	0.300281
Pt74	Riaz	0.310918	0.302677	0.284023	0.240121
Pt76	Riaz	0.332805	0.285559	0.306695	0.300281
Pt77	Riaz	0.310918	0.302677	0.306695	0.300281
Pt79	Riaz	0.295154	0.313901	0.401161	0.424357
Pt8	Riaz	0.310918	0.336224	0.306695	0.300281
Pt82	Riaz	0.310918	0.302677	0.306695	0.300281
Pt83	Riaz	0.310918	0.366068	0.400789	0.419764
Pt84	Riaz	0.310918	0.302677	0.306695	0.300281
Pt85	Riaz	0.310918	0.297091	0.306695	0.300281
Pt86	Riaz	0.310918	0.427673	0.28681	0.300281
Pt87	Riaz	0.257324	0.302677	0.278943	0.33761
Pt89	Riaz	0.320366	0.302677	0.302123	0.300281
Pt9	Riaz	0.310918	0.482056	0.296224	0.22281
Pt90	Riaz	0.310918	0.26554	0.383456	0.294396
Pt92	Riaz	0.537547	0.348766	0.373587	0.313007
Pt93	Riaz	0.310918	0.302677	0.306695	0.300281
Pt94	Riaz	0.338084	0.302677	0.473497	0.457717
Pt98	Riaz	0.298106	0.302677	0.306695	0.300281
Pt1	Hugo	0.669728	0.539155	0.357822	0.373645
Pt10	Hugo	0.310918	0.302677	0.306695	0.300281
Pt11	Hugo	0.310918	0.328793	0.271027	0.273261
Pt12	Hugo	0.310918	0.302677	0.306695	0.300281
Pt13	Hugo	0.310918	0.358334	0.337061	0.359205
Pt14	Hugo	0.298013	0.356181	0.485274	0.465319
Pt15	Hugo	0.310918	0.461842	0.422845	0.403347
Pt16	Hugo	0.310918	0.458073	0.332347	0.300281
Pt17	Hugo	0.310918	0.361188	0.417488	0.356103
Pt18	Hugo	0.45608	0.384524	0.31792	0.32115
Pt19	Hugo	0.369779	0.384179	0.340898	0.398937
Pt2	Hugo	0.482089	0.548133	0.522781	0.588448
Pt20	Hugo	0.310918	0.402073	0.335916	0.293492
Pt21	Hugo	0.39959	0.38276	0.349846	0.355413
Pt22	Hugo	0.310918	0.314671	0.31792	0.32115
Pt23	Hugo	0.310918	0.33013	0.382747	0.355413
Pt24	Hugo	0.539315	0.304058	0.333282	0.307067
Pt25	Hugo	0.310918	0.285559	0.306695	0.300281
Pt26	Hugo	0.259238	0.488018	0.445774	0.433693
Pt27	Hugo	0.504595	0.469459	0.629865	0.629761
Pt28	Hugo	0.45608	0.485436	0.463993	0.414094
Pt29	Hugo	0.310918	0.356923	0.29895	0.342656
Pt3	Hugo	0.507778	0.419747	0.445078	0.379112
Pt30	Hugo	0.318787	0.28203	0.481308	0.492305
Pt31	Hugo	0.295154	0.416838	0.307016	0.300281
Pt32	Hugo	0.482089	0.315886	0.354238	0.325626
Pt33	Hugo	0.537547	0.356863	0.335743	0.34282
Pt34	Hugo	0.310918	0.302677	0.306695	0.300281
Pt35	Hugo	0.310918	0.524214	0.472218	0.367246
Pt36	Hugo	0.310918	0.347124	0.306695	0.300281
Pt37	Hugo	0.342717	0.39993	0.342261	0.300281
Pt38	Hugo	0.320366	0.363602	0.306695	0.300281
Pt4	Hugo	0.403715	0.657658	0.567272	0.687254
Pt5	Hugo	0.482089	0.296244	0.390479	0.39118
Pt6	Hugo	0.338084	0.302677	0.562902	0.504403
Pt7	Hugo	0.186684	0.412076	0.531124	0.551899
Pt8	Hugo	0.310918	0.31246	0.419626	0.28809
Pt9	Hugo	0.356611	0.262382	0.389934	0.32115
P-0000057-T01-IM3	MSK	0.340578	0.327292	0.348808	0.348021
P-0000062-T01-IM3	MSK	0.340578	0.327292	0.348808	0.348021
P-0000063-T01-IM3	MSK	0.340578	0.327292	0.421804	0.322124
P-0000071-T01-IM3	MSK	0.340578	0.220571	0.348808	0.348021
P-0000082-T01-IM3	MSK	0.340578	0.450335	0.348808	0.348021
P-0000088-T01-IM3	MSK	0.340578	0.422866	0.348808	0.348021
P-0000103-T01-IM3	MSK	0.340578	0.327292	0.348808	0.348021
P-0000121-T01-IM3	MSK	0.340578	0.327292	0.348808	0.348021
P-0000165-T01-IM3	MSK	0.340578	0.220571	0.348808	0.348021
P-0000184-T01-IM3	MSK	0.340578	0.313688	0.348808	0.348021
P-0000205-T01-IM3	MSK	0.340578	0.327292	0.348808	0.348021
P-0000208-T01-IM3	MSK	0.340578	0.327292	0.348808	0.348021
P-0000222-T01-IM3	MSK	0.340578	0.327292	0.348808	0.348021
P-0000223-T01-IM3	MSK	0.340578	0.327292	0.348808	0.348021
P-0000235-T01-IM3	MSK	0.340578	0.327292	0.348808	0.348021
P-0000247-T01-IM3	MSK	0.340578	0.327292	0.348808	0.348021
P-0000249-T02-IM3	MSK	0.340578	0.327292	0.348808	0.348021
P-0000268-T01-IM3	MSK	0.340578	0.327292	0.348808	0.348021
P-0000302-T01-IM3	MSK	0.340578	0.327292	0.348808	0.348021
P-0000363-T01-IM3	MSK	0.340578	0.313688	0.348808	0.348021
P-0000369-T01-IM3	MSK	0.340578	0.422866	0.348808	0.348021
P-0000392-T01-IM3	MSK	0.340578	0.327292	0.348808	0.348021
P-0000422-T01-IM3	MSK	0.340578	0.303177	0.348808	0.348021
P-0000423-T01-IM3	MSK	0.340578	0.327292	0.398035	0.348021
P-0000444-T01-IM3	MSK	0.340578	0.327292	0.320228	0.322124
P-0000447-T01-IM3	MSK	0.340578	0.313688	0.348808	0.348021
P-0000454-T01-IM3	MSK	0.340578	0.327292	0.348808	0.348021
P-0000458-T01-IM3	MSK	0.340578	0.327292	0.348808	0.348021
P-0000535-T01-IM3	MSK	0.340578	0.745922	0.301592	0.342453
P-0000547-T01-IM3	MSK	0.340578	0.327292	0.303574	0.485581
P-0000553-T01-IM3	MSK	0.340578	0.327292	0.348808	0.348021
P-0000563-T01-IM3	MSK	0.340578	0.327292	0.348808	0.348021
P-0000596-T01-IM3	MSK	0.340578	0.739461	0.536309	0.386531
P-0000604-T01-IM3	MSK	0.340578	0.327292	0.348808	0.348021
P-0000621-T01-IM3	MSK	0.340578	0.327292	0.320228	0.322124
P-0000628-T01-IM3	MSK	0.340578	0.327292	0.348808	0.348021
P-0000646-T02-IM3	MSK	0.340578	0.442274	0.589441	0.798853
P-0000670-T01-IM3	MSK	0.340578	0.327292	0.320228	0.322124
P-0000681-T01-IM3	MSK	0.243606	0.417331	0.414224	0.348021
P-0000682-T01-IM3	MSK	0.340578	0.327292	0.348808	0.348021
P-0000686-T01-IM3	MSK	0.243606	0.712961	0.698099	0.737667
P-0000697-T01-IM3	MSK	0.340578	0.327292	0.348808	0.348021
P-0000699-T01-IM3	MSK	0.340578	0.327292	0.348808	0.348021
P-0000702-T01-IM3	MSK	0.30194	0.327292	0.348808	0.348021
P-0000704-T01-IM3	MSK	0.340578	0.327292	0.348808	0.348021
P-0000721-T01-IM3	MSK	0.340578	0.327292	0.348808	0.348021
P-0000731-T01-IM3	MSK	0.340578	0.327292	0.348808	0.348021
P-0000739-T01-IM3	MSK	0.340578	0.356855	0.455757	0.548589
P-0000740-T01-IM3	MSK	0.340578	0.327292	0.348808	0.348021
P-0000746-T01-IM3	MSK	0.340578	0.327292	0.348808	0.348021
P-0000749-T01-IM3	MSK	0.340578	0.327292	0.348808	0.348021
P-0000758-T01-IM3	MSK	0.340578	0.327292	0.348808	0.348021
P-0000762-T01-IM3	MSK	0.340578	0.327292	0.348808	0.348021
P-0000768-T01-IM3	MSK	0.340578	0.327292	0.348808	0.348021
P-0000793-T02-IM5	MSK	0.340578	0.327292	0.348808	0.348021
P-0000818-T01-IM3	MSK	0.340578	0.220571	0.348808	0.348021
P-0000867-T01-IM3	MSK	0.340578	0.327292	0.348808	0.348021
P-0000880-T01-IM3	MSK	0.340578	0.220571	0.348808	0.348021
P-0000891-T01-IM3	MSK	0.340578	0.327292	0.348808	0.348021
P-0000893-T01-IM3	MSK	0.340578	0.327292	0.320228	0.322124
P-0000894-T01-IM3	MSK	0.340578	0.327292	0.348808	0.348021
P-0000895-T01-IM3	MSK	0.340578	0.327292	0.348808	0.348021
P-0000898-T01-IM3	MSK	0.340578	0.327292	0.320228	0.322124
P-0000922-T01-IM3	MSK	0.340578	0.327292	0.348808	0.348021
P-0000938-T01-IM3	MSK	0.340578	0.422866	0.348808	0.348021
P-0000940-T01-IM3	MSK	0.340578	0.422866	0.348808	0.348021
P-0000958-T01-IM3	MSK	0.340578	0.327292	0.348808	0.348021
P-0000968-T01-IM3	MSK	0.340578	0.327292	0.348808	0.348021
P-0000977-T01-IM3	MSK	0.340578	0.327292	0.320228	0.322124
P-0000978-T01-IM3	MSK	0.340578	0.327292	0.348808	0.348021
P-0001029-T01-IM3	MSK	0.340578	0.327292	0.348808	0.348021
P-0001052-T01-IM3	MSK	0.340578	0.327292	0.348808	0.348021
P-0001074-T01-IM3	MSK	0.340578	0.327292	0.348808	0.348021
P-0001081-T01-IM3	MSK	0.340578	0.422866	0.267179	0.324512
P-0001093-T01-IM3	MSK	0.340578	0.327292	0.348808	0.348021
P-0001121-T01-IM3	MSK	0.340578	0.220571	0.348808	0.348021
P-0001135-T02-IM3	MSK	0.340578	0.220571	0.348808	0.348021
P-0001144-T01-IM3	MSK	0.340578	0.327292	0.320228	0.322124
P-0001170-T01-IM3	MSK	0.340578	0.422866	0.348808	0.348021
P-0001171-T01-IM3	MSK	0.340578	0.67417	0.565863	0.45101
P-0001174-T01-IM3	MSK	0.340578	0.327292	0.348808	0.348021
P-0001179-T01-IM3	MSK	0.340578	0.327292	0.398035	0.348021
P-0001186-T01-IM3	MSK	0.340578	0.303177	0.348808	0.348021
P-0001199-T01-IM3	MSK	0.340578	0.327292	0.29529	0.324512
P-0001223-T01-IM3	MSK	0.340578	0.327292	0.348808	0.348021
P-0001232-T01-IM3	MSK	0.340578	0.327292	0.348808	0.348021
P-0001260-T01-IM3	MSK	0.340578	0.327292	0.348808	0.348021
P-0001268-T01-IM3	MSK	0.340578	0.327292	0.348808	0.348021
P-0001296-T01-IM3	MSK	0.340578	0.327292	0.348808	0.348021
P-0001298-T01-IM3	MSK	0.340578	0.327292	0.348808	0.348021
P-0001312-T01-IM3	MSK	0.340578	0.327292	0.348808	0.348021
P-0001314-T01-IM3	MSK	0.340578	0.327292	0.348808	0.348021
P-0001361-T01-IM3	MSK	0.340578	0.271442	0.320228	0.322124
P-0001365-T01-IM3	MSK	0.340578	0.327292	0.348808	0.348021
P-0001385-T01-IM3	MSK	0.340578	0.413442	0.348808	0.348021
P-0001388-T01-IM3	MSK	0.340578	0.327292	0.348808	0.348021
P-0001400-T01-IM3	MSK	0.340578	0.327292	0.348808	0.348021
P-0001406-T01-IM3	MSK	0.340578	0.327292	0.348808	0.348021
P-0001408-T01-IM3	MSK	0.340578	0.327292	0.348808	0.348021
P-0001420-T01-IM3	MSK	0.340578	0.220571	0.465575	0.485581
P-0001437-T01-IM3	MSK	0.340578	0.327292	0.348808	0.348021
P-0001485-T01-IM3	MSK	0.340578	0.413442	0.383651	0.322124
P-0001495-T01-IM3	MSK	0.340578	0.327292	0.348808	0.348021
P-0001531-T01-IM3	MSK	0.340578	0.327292	0.348808	0.348021
P-0001538-T01-IM3	MSK	0.340578	0.327292	0.348808	0.348021
P-0001543-T01-IM3	MSK	0.340578	0.327292	0.320228	0.322124
P-0001560-T01-IM3	MSK	0.340578	0.422866	0.396492	0.318658
P-0001578-T01-IM3	MSK	0.340578	0.220571	0.348808	0.348021
P-0001586-T02-IM5	MSK	0.340578	0.327292	0.235944	0.2834
P-0001591-T01-IM3	MSK	0.340578	0.327292	0.348808	0.348021
P-0001598-T01-IM3	MSK	0.340578	0.720385	0.348808	0.348021
P-0001603-T01-IM3	MSK	0.340578	0.326085	0.342594	0.322124
P-0001621-T01-IM3	MSK	0.340578	0.327292	0.348808	0.348021
P-0001633-T01-IM3	MSK	0.340578	0.327292	0.348808	0.348021
P-0001646-T01-IM3	MSK	0.340578	0.327292	0.348808	0.348021
P-0001665-T01-IM3	MSK	0.340578	0.327292	0.348808	0.348021
P-0001669-T01-IM3	MSK	0.340578	0.327292	0.348808	0.348021
P-0001679-T01-IM3	MSK	0.340578	0.327292	0.348808	0.348021
P-0001693-T02-IM3	MSK	0.340578	0.327292	0.348808	0.348021
P-0001702-T01-IM3	MSK	0.340578	0.327292	0.348808	0.348021
P-0001706-T01-IM3	MSK	0.340578	0.327292	0.313098	0.348021
P-0001710-T01-IM3	MSK	0.340578	0.327292	0.348808	0.348021
P-0001731-T01-IM3	MSK	0.340578	0.327292	0.348808	0.348021
P-0001733-T01-IM3	MSK	0.340578	0.327292	0.348808	0.348021
P-0001738-T01-IM3	MSK	0.340578	0.327292	0.348808	0.348021
P-0001756-T01-IM3	MSK	0.340578	0.313688	0.348808	0.348021
P-0001771-T01-IM3	MSK	0.340578	0.327292	0.348808	0.348021
P-0001785-T02-IM3	MSK	0.340578	0.327292	0.348808	0.348021
P-0001794-T01-IM3	MSK	0.340578	0.327292	0.313098	0.348021
P-0001807-T01-IM3	MSK	0.340578	0.327292	0.348808	0.348021
P-0001808-T01-IM3	MSK	0.07375	0.613214	0.517441	0.486901
P-0001832-T01-IM3	MSK	0.340578	0.327292	0.348808	0.348021
P-0001836-T01-IM3	MSK	0.340578	0.620369	0.606519	0.779999
P-0001841-T01-IM3	MSK	0.340578	0.356855	0.455757	0.548589
P-0001843-T01-IM3	MSK	0.340578	0.327292	0.348808	0.348021
P-0001850-T01-IM3	MSK	0.340578	0.422866	0.348808	0.348021
P-0001855-T01-IM3	MSK	0.340578	0.327292	0.348808	0.348021
P-0001867-T01-IM3	MSK	0.340578	0.327292	0.348808	0.348021
P-0001871-T01-IM3	MSK	0.340578	0.327292	0.348808	0.348021
P-0001882-T01-IM3	MSK	0.340578	0.327292	0.348808	0.348021
P-0001892-T01-IM3	MSK	0.340578	0.356855	0.455757	0.548589
P-0001904-T01-IM3	MSK	0.340578	0.327292	0.348808	0.348021
P-0001955-T01-IM3	MSK	0.340578	0.327292	0.348808	0.348021
P-0001977-T01-IM3	MSK	0.340578	0.422866	0.348808	0.348021
P-0002015-T01-IM3	MSK	0.340578	0.327292	0.348808	0.348021
P-0002018-T01-IM3	MSK	0.340578	0.327292	0.348808	0.348021
P-0002019-T01-IM3	MSK	0.340578	0.327292	0.348808	0.348021
P-0002028-T01-IM3	MSK	0.340578	0.327292	0.348808	0.348021
P-0002042-T01-IM3	MSK	0.340578	0.422866	0.398035	0.348021
P-0002049-T01-IM3	MSK	0.731539	0.717242	0.455757	0.548589
P-0002151-T01-IM3	MSK	0.340578	0.327292	0.398035	0.348021
P-0002157-T01-IM3	MSK	0.340578	0.280687	0.348808	0.348021
P-0002160-T01-IM3	MSK	0.340578	0.220571	0.348808	0.348021
P-0002165-T01-IM3	MSK	0.340578	0.327292	0.348808	0.348021
P-0002181-T01-IM3	MSK	0.340578	0.327292	0.348808	0.348021
P-0002185-T01-IM3	MSK	0.340578	0.327292	0.348808	0.348021
P-0002193-T01-IM3	MSK	0.340578	0.327292	0.348808	0.348021
P-0002225-T01-IM3	MSK	0.340578	0.327292	0.348808	0.348021
P-0002247-T01-IM3	MSK	0.340578	0.422866	0.369269	0.391765
P-0002255-T01-IM3	MSK	0.340578	0.327292	0.348808	0.348021
P-0002265-T01-IM3	MSK	0.340578	0.327292	0.348808	0.348021
P-0002270-T01-IM3	MSK	0.340578	0.327292	0.348808	0.348021
P-0002279-T01-IM3	MSK	0.340578	0.422866	0.320228	0.322124
P-0002292-T01-IM3	MSK	0.340578	0.310644	0.303574	0.485581
P-0002295-T01-IM3	MSK	0.340578	0.327292	0.348808	0.348021
P-0002305-T01-IM3	MSK	0.340578	0.327292	0.320228	0.322124
P-0002311-T01-IM3	MSK	0.340578	0.422866	0.398035	0.348021
P-0002320-T01-IM3	MSK	0.340578	0.327292	0.303574	0.485581
P-0002332-T01-IM3	MSK	0.340578	0.327292	0.348808	0.348021
P-0002351-T01-IM3	MSK	0.731539	0.443099	0.348808	0.348021
P-0002353-T01-IM3	MSK	0.243606	0.426917	0.348808	0.348021
P-0002380-T01-IM3	MSK	0.340578	0.327292	0.31267	0.348021
P-0002386-T01-IM3	MSK	0.340578	0.327292	0.348808	0.348021
P-0002392-T01-IM3	MSK	0.340578	0.220571	0.334616	0.348021
P-0002404-T01-IM3	MSK	0.340578	0.327292	0.348808	0.348021
P-0002418-T01-IM3	MSK	0.340578	0.327292	0.348808	0.348021
P-0002422-T01-IM3	MSK	0.340578	0.327292	0.348808	0.348021
P-0002429-T01-IM3	MSK	0.731539	0.443099	0.348808	0.348021
P-0002444-T01-IM3	MSK	0.340578	0.327292	0.320228	0.322124
P-0002452-T01-IM3	MSK	0.340578	0.327292	0.348808	0.348021
P-0002456-T01-IM3	MSK	0.340578	0.356855	0.428673	0.548589
P-0002465-T01-IM3	MSK	0.340578	0.327292	0.348808	0.348021
P-0002469-T01-IM3	MSK	0.340578	0.327292	0.348808	0.348021
P-0002472-T01-IM3	MSK	0.340578	0.327292	0.348808	0.348021
P-0002483-T01-IM3	MSK	0.340578	0.327292	0.348808	0.348021
P-0002485-T01-IM3	MSK	0.340578	0.327292	0.348808	0.348021
P-0002490-T01-IM3	MSK	0.340578	0.496108	0.413755	0.363486
P-0002504-T01-IM3	MSK	0.340578	0.342306	0.589441	0.798853
P-0002507-T01-IM3	MSK	0.340578	0.220571	0.348808	0.348021
P-0002517-T01-IM3	MSK	0.340578	0.327292	0.348808	0.348021
P-0002546-T01-IM3	MSK	0.340578	0.327292	0.348808	0.348021
P-0002551-T01-IM3	MSK	0.340578	0.327292	0.549525	0.456414
P-0002559-T01-IM3	MSK	0.340578	0.327292	0.348808	0.348021
P-0002568-T01-IM3	MSK	0.340578	0.327292	0.348808	0.348021
P-0002575-T01-IM3	MSK	0.340578	0.327292	0.348808	0.348021
P-0002576-T02-IM5	MSK	0.340578	0.327292	0.398035	0.348021
P-0002603-T01-IM3	MSK	0.340578	0.327292	0.348808	0.348021
P-0002614-T01-IM3	MSK	0.340578	0.327292	0.348808	0.348021
P-0002615-T01-IM3	MSK	0.340578	0.327292	0.348808	0.348021
P-0002620-T01-IM3	MSK	0.340578	0.326085	0.348808	0.348021
P-0002633-T01-IM3	MSK	0.340578	0.19103	0.375407	0.391765
P-0002637-T01-IM3	MSK	0.340578	0.310644	0.348808	0.348021
P-0002639-T01-IM3	MSK	0.340578	0.422866	0.348808	0.348021
P-0002646-T01-IM3	MSK	0.340578	0.327292	0.31427	0.265242
P-0002647-T01-IM3	MSK	0.340578	0.327292	0.348808	0.348021
P-0002653-T01-IM3	MSK	0.340578	0.303177	0.348808	0.348021
P-0002668-T01-IM3	MSK	0.340578	0.615966	0.348808	0.348021
P-0002706-T01-IM3	MSK	0.340578	0.327292	0.348808	0.348021
P-0002715-T01-IM3	MSK	0.340578	0.422866	0.398035	0.348021
P-0002730-T01-IM3	MSK	0.340578	0.327292	0.348808	0.348021
P-0002731-T02-IM5	MSK	0.340578	0.483523	0.348808	0.348021
P-0002738-T01-IM3	MSK	0.340578	0.327292	0.348808	0.348021
P-0002745-T01-IM3	MSK	0.340578	0.327292	0.348808	0.348021
P-0002748-T02-IM5	MSK	0.340578	0.327292	0.348808	0.348021
P-0002751-T01-IM3	MSK	0.340578	0.327292	0.348808	0.348021
P-0002758-T01-IM3	MSK	0.340578	0.220571	0.421804	0.322124
P-0002765-T01-IM3	MSK	0.340578	0.356855	0.606519	0.779999
P-0002766-T01-IM3	MSK	0.340578	0.327292	0.320228	0.322124
P-0002787-T01-IM3	MSK	0.340578	0.327292	0.348808	0.348021
P-0002789-T01-IM3	MSK	0.340578	0.327292	0.348808	0.348021
P-0002792-T01-IM3	MSK	0.340578	0.327292	0.348808	0.348021
P-0002794-T01-IM3	MSK	0.340578	0.327292	0.348808	0.348021
P-0002806-T01-IM3	MSK	0.340578	0.327292	0.348808	0.348021
P-0002818-T01-IM3	MSK	0.340578	0.220571	0.375407	0.391765
P-0002820-T01-IM3	MSK	0.340578	0.327292	0.348808	0.348021
P-0002826-T01-IM3	MSK	0.340578	0.327292	0.348808	0.348021
P-0002836-T01-IM3	MSK	0.731539	0.443099	0.348808	0.348021
P-0002855-T01-IM3	MSK	0.340578	0.327292	0.348808	0.348021
P-0002864-T01-IM3	MSK	0.340578	0.450335	0.348808	0.348021
P-0002874-T01-IM3	MSK	0.340578	0.327292	0.348808	0.348021
P-0002890-T01-IM3	MSK	0.340578	0.327292	0.348808	0.348021
P-0002905-T01-IM3	MSK	0.340578	0.327292	0.348808	0.348021
P-0002914-T01-IM3	MSK	0.340578	0.413442	0.348808	0.348021
P-0002917-T01-IM3	MSK	0.340578	0.327292	0.348808	0.348021
P-0002921-T01-IM3	MSK	0.340578	0.327292	0.348808	0.348021
P-0002939-T01-IM3	MSK	0.340578	0.327292	0.348808	0.348021
P-0002940-T01-IM3	MSK	0.340578	0.327292	0.348808	0.348021
P-0002941-T01-IM3	MSK	0.340578	0.327292	0.348808	0.348021
P-0002965-T01-IM3	MSK	0.340578	0.450335	0.29529	0.324512
P-0002969-T01-IM3	MSK	0.340578	0.327292	0.348808	0.348021
P-0002976-T01-IM3	MSK	0.340578	0.327292	0.348808	0.348021
P-0002993-T01-IM3	MSK	0.340578	0.327292	0.348808	0.348021
P-0003000-T01-IM3	MSK	0.340578	0.422866	0.348808	0.348021
P-0003003-T01-IM3	MSK	0.340578	0.283893	0.348808	0.348021
P-0003009-T01-IM3	MSK	0.340578	0.484018	0.348808	0.348021
P-0003024-T01-IM3	MSK	0.340578	0.620369	0.455757	0.548589
P-0003034-T01-IM5	MSK	0.731539	0.443099	0.275139	0.207492
P-0003051-T01-IM5	MSK	0.340578	0.327292	0.320228	0.322124
P-0003059-T01-IM5	MSK	0.340578	0.327292	0.348808	0.348021
P-0003069-T01-IM5	MSK	0.542032	0.565895	0.375407	0.391765
P-0003097-T01-IM5	MSK	0.340578	0.327292	0.348808	0.348021
P-0003117-T01-IM5	MSK	0.340578	0.327292	0.348808	0.348021
P-0003119-T01-IM5	MSK	0.340578	0.327292	0.348808	0.348021
P-0003131-T01-IM5	MSK	0.340578	0.620369	0.349829	0.488006
P-0003132-T01-IM5	MSK	0.340578	0.287648	0.348808	0.348021
P-0003157-T01-IM5	MSK	0.340578	0.327292	0.348808	0.348021
P-0003197-T01-IM5	MSK	0.340578	0.327292	0.348808	0.348021
P-0003224-T01-IM5	MSK	0.07375	0.400602	0.348808	0.348021
P-0003225-T01-IM5	MSK	0.340578	0.327292	0.348808	0.348021
P-0003229-T01-IM5	MSK	0.707572	0.579388	0.388274	0.342453
P-0003241-T01-IM5	MSK	0.340578	0.327292	0.348808	0.348021
P-0003255-T01-IM5	MSK	0.340578	0.327292	0.313098	0.348021
P-0003265-T01-IM5	MSK	0.731539	0.443099	0.348808	0.348021
P-0003272-T01-IM5	MSK	0.340578	0.327292	0.348808	0.348021
P-0003273-T01-IM5	MSK	0.340578	0.327292	0.303574	0.485581
P-0003275-T01-IM5	MSK	0.340578	0.313688	0.348808	0.348021
P-0003278-T01-IM5	MSK	0.340578	0.327292	0.320228	0.322124
P-0003283-T01-IM5	MSK	0.340578	0.327292	0.348808	0.348021
P-0003285-T01-IM5	MSK	0.340578	0.327292	0.375407	0.391765
P-0003319-T01-IM5	MSK	0.340578	0.327292	0.348808	0.348021
P-0003322-T01-IM5	MSK	0.340578	0.356855	0.455757	0.548589
P-0003347-T01-IM5	MSK	0.340578	0.422866	0.366115	0.307334
P-0003350-T01-IM5	MSK	0.340578	0.327292	0.348808	0.348021
P-0003359-T01-IM5	MSK	0.340578	0.327292	0.348808	0.348021
P-0003360-T01-IM5	MSK	0.340578	0.327292	0.348808	0.348021
P-0003365-T01-IM5	MSK	0.340578	0.327292	0.348808	0.348021
P-0003368-T01-IM5	MSK	0.340578	0.327292	0.348808	0.348021
P-0003372-T01-IM5	MSK	0.340578	0.327292	0.320228	0.322124
P-0003374-T01-IM5	MSK	0.340578	0.327292	0.348808	0.348021
P-0003377-T01-IM5	MSK	0.340578	0.283893	0.348808	0.348021
P-0003401-T01-IM5	MSK	0.340578	0.327292	0.348808	0.348021
P-0003406-T01-IM5	MSK	0.340578	0.327292	0.398035	0.348021
P-0003432-T01-IM5	MSK	0.243606	0.317435	0.320228	0.322124
P-0003456-T01-IM5	MSK	0.340578	0.327292	0.348808	0.348021
P-0003495-T01-IM5	MSK	0.340578	0.327292	0.348808	0.348021
P-0003507-T01-IM5	MSK	0.340578	0.327292	0.348808	0.348021
P-0003521-T02-IM5	MSK	0.340578	0.327292	0.348808	0.348021
P-0003524-T01-IM5	MSK	0.340578	0.422866	0.358062	0.322124
P-0003543-T01-IM5	MSK	0.340578	0.327292	0.348808	0.348021
P-0003553-T01-IM5	MSK	0.340578	0.620305	0.29529	0.324512
P-0003555-T01-IM5	MSK	0.731539	0.822106	0.604068	0.798853
P-0003560-T01-IM5	MSK	0.340578	0.397464	0.31427	0.265242
P-0003562-T01-IM5	MSK	0.707572	0.557837	0.398035	0.348021
P-0003567-T01-IM5	MSK	0.340578	0.327292	0.348808	0.348021
P-0003568-T01-IM5	MSK	0.340578	0.327292	0.348808	0.348021
P-0003584-T01-IM5	MSK	0.243606	0.317435	0.348808	0.348021
P-0003596-T01-IM5	MSK	0.340578	0.327292	0.348808	0.348021
P-0003598-T01-IM5	MSK	0.340578	0.327292	0.348808	0.348021
P-0003620-T01-IM5	MSK	0.340578	0.422866	0.348808	0.348021
P-0003621-T01-IM5	MSK	0.340578	0.327292	0.348808	0.348021
P-0003628-T01-IM5	MSK	0.340578	0.313688	0.348808	0.348021
P-0003635-T01-IM5	MSK	0.340578	0.220571	0.348808	0.348021
P-0003645-T01-IM5	MSK	0.340578	0.327292	0.348808	0.348021
P-0003650-T01-IM5	MSK	0.340578	0.454065	0.31267	0.348021
P-0003670-T01-IM5	MSK	0.340578	0.327292	0.348808	0.348021
P-0003698-T02-IM5	MSK	0.340578	0.327292	0.348808	0.348021
P-0003700-T01-IM5	MSK	0.340578	0.327292	0.348808	0.348021
P-0003703-T01-IM5	MSK	0.340578	0.327292	0.348808	0.348021
P-0003711-T01-IM5	MSK	0.340578	0.720385	0.348808	0.348021
P-0003719-T01-IM5	MSK	0.340578	0.303177	0.31267	0.348021
P-0003721-T01-IM5	MSK	0.340578	0.327292	0.348808	0.348021
P-0003728-T01-IM5	MSK	0.340578	0.354269	0.554896	0.436502
P-0003738-T02-IM5	MSK	0.340578	0.327292	0.348808	0.348021
P-0003742-T01-IM5	MSK	0.340578	0.356855	0.455757	0.548589
P-0003743-T01-IM5	MSK	0.243606	0.317435	0.348808	0.348021
P-0003749-T01-IM5	MSK	0.340578	0.327292	0.348808	0.348021
P-0003757-T01-IM5	MSK	0.340578	0.327292	0.348808	0.348021
P-0003766-T01-IM5	MSK	0.340578	0.327292	0.348808	0.348021
P-0003782-T01-IM5	MSK	0.340578	0.327292	0.348808	0.348021
P-0003783-T01-IM5	MSK	0.340578	0.26886	0.348808	0.348021
P-0003811-T01-IM5	MSK	0.340578	0.327292	0.31427	0.265242
P-0003814-T01-IM5	MSK	0.340578	0.422866	0.348808	0.348021
P-0003841-T01-IM5	MSK	0.340578	0.422866	0.348808	0.348021
P-0003865-T01-IM5	MSK	0.340578	0.220571	0.348808	0.348021
P-0003868-T01-IM5	MSK	0.340578	0.327292	0.327677	0.322124
P-0003869-T01-IM5	MSK	0.707572	0.549636	0.29529	0.324512
P-0003871-T01-IM5	MSK	0.542032	0.776267	0.336597	0.386531
P-0003872-T01-IM5	MSK	0.340578	0.404454	0.320228	0.322124
P-0003881-T01-IM5	MSK	0.340578	0.313688	0.348808	0.348021
P-0003892-T01-IM5	MSK	0.340578	0.327292	0.348808	0.348021
P-0003899-T01-IM5	MSK	0.340578	0.327292	0.348808	0.348021
P-0003911-T01-IM5	MSK	0.340578	0.422866	0.348808	0.348021
P-0003913-T01-IM3	MSK	0.340578	0.327292	0.348808	0.348021
P-0003914-T01-IM3	MSK	0.340578	0.327292	0.358062	0.322124
P-0003921-T01-IM5	MSK	0.340578	0.327292	0.348808	0.348021
P-0003944-T01-IM3	MSK	0.340578	0.450335	0.348808	0.348021
P-0003955-T01-IM3	MSK	0.340578	0.327292	0.303574	0.485581
P-0003964-T01-IM3	MSK	0.340578	0.720385	0.348808	0.348021
P-0003967-T01-IM5	MSK	0.243606	0.215951	0.348808	0.348021
P-0003970-T01-IM5	MSK	0.340578	0.327292	0.348808	0.348021
P-0003972-T01-IM5	MSK	0.340578	0.327292	0.348808	0.348021
P-0004011-T01-IM5	MSK	0.340578	0.343609	0.28088	0.324512
P-0004016-T01-IM5	MSK	0.340578	0.413442	0.320228	0.322124
P-0004020-T01-IM5	MSK	0.340578	0.327292	0.348808	0.348021
P-0004043-T01-IM3	MSK	0.340578	0.327292	0.303574	0.485581
P-0004048-T01-IM5	MSK	0.340578	0.327292	0.348808	0.348021
P-0004050-T01-IM3	MSK	0.340578	0.327292	0.348808	0.348021
P-0004051-T01-IM5	MSK	0.243606	0.297796	0.348808	0.348021
P-0004054-T01-IM5	MSK	0.340578	0.697126	0.348808	0.348021
P-0004056-T01-IM5	MSK	0.340578	0.283893	0.348808	0.348021
P-0004077-T01-IM5	MSK	0.340578	0.327292	0.348808	0.348021
P-0004099-T01-IM5	MSK	0.340578	0.422866	0.34074	0.456414
P-0004103-T01-IM5	MSK	0.340578	0.327292	0.348808	0.348021
P-0004117-T01-IM5	MSK	0.340578	0.327292	0.348808	0.348021
P-0004120-T01-IM5	MSK	0.340578	0.327292	0.348808	0.348021
P-0004132-T01-IM5	MSK	0.340578	0.327292	0.348808	0.348021
P-0004137-T01-IM5	MSK	0.340578	0.287648	0.348808	0.348021
P-0004140-T01-IM5	MSK	0.340578	0.326085	0.348808	0.348021
P-0004142-T01-IM5	MSK	0.340578	0.442274	0.455757	0.548589
P-0004150-T01-IM5	MSK	0.30194	0.327292	0.348808	0.348021
P-0004170-T01-IM5	MSK	0.340578	0.327292	0.348808	0.348021
P-0004189-T01-IM5	MSK	0.340578	0.313688	0.375407	0.391765
P-0004203-T01-IM5	MSK	0.340578	0.327292	0.348808	0.348021
P-0004214-T01-IM5	MSK	0.731539	0.511991	0.502853	0.556149
P-0004226-T01-IM5	MSK	0.340578	0.327292	0.348808	0.348021
P-0004232-T01-IM5	MSK	0.340578	0.220571	0.348808	0.348021
P-0004240-T01-IM5	MSK	0.340578	0.327292	0.348808	0.348021
P-0004253-T01-IM5	MSK	0.340578	0.327292	0.348808	0.348021
P-0004256-T01-IM5	MSK	0.340578	0.327292	0.348808	0.348021
P-0004257-T01-IM5	MSK	0.340578	0.327292	0.320228	0.322124
P-0004259-T01-IM5	MSK	0.340578	0.327292	0.348808	0.348021
P-0004272-T01-IM5	MSK	0.340578	0.220571	0.31267	0.348021
P-0004279-T01-IM5	MSK	0.340578	0.327292	0.398035	0.348021
P-0004294-T01-IM5	MSK	0.340578	0.422866	0.348808	0.348021
P-0004315-T01-IM5	MSK	0.340578	0.327292	0.31427	0.265242
P-0004329-T01-IM5	MSK	0.340578	0.327292	0.348808	0.348021
P-0004348-T01-IM5	MSK	0.340578	0.319452	0.455757	0.548589
P-0004349-T01-IM5	MSK	0.707572	0.592577	0.375407	0.391765
P-0004362-T01-IM5	MSK	0.958131	0.72702	0.525759	0.576583
P-0004366-T01-IM5	MSK	0.340578	0.220571	0.348808	0.348021
P-0004376-T01-IM5	MSK	0.340578	0.422866	0.348808	0.348021
P-0004387-T01-IM5	MSK	0.340578	0.422866	0.348808	0.348021
P-0004395-T01-IM5	MSK	0.340578	0.327292	0.303574	0.485581
P-0004397-T01-IM5	MSK	0.340578	0.327292	0.348808	0.348021
P-0004412-T01-IM5	MSK	0.340578	0.327292	0.348808	0.348021
P-0004413-T01-IM5	MSK	0.340578	0.327292	0.348808	0.348021
P-0004416-T01-IM5	MSK	0.340578	0.327292	0.348808	0.348021
P-0004436-T01-IM5	MSK	0.340578	0.422866	0.398035	0.348021
P-0004437-T01-IM5	MSK	0.707572	0.592577	0.459173	0.51231
P-0004442-T01-IM5	MSK	0.707572	0.631434	0.375407	0.391765
P-0004457-T01-IM5	MSK	0.340578	0.720385	0.348808	0.348021
P-0004458-T01-IM5	MSK	0.340578	0.327292	0.348808	0.348021
P-0004463-T01-IM5	MSK	0.340578	0.313688	0.348808	0.348021
P-0004472-T01-IM5	MSK	0.340578	0.442274	0.349829	0.488006
P-0004492-T01-IM5	MSK	0.340578	0.327292	0.348808	0.348021
P-0004494-T01-IM5	MSK	0.340578	0.327292	0.398035	0.348021
P-0004495-T01-IM5	MSK	0.340578	0.327292	0.398035	0.348021
P-0004507-T01-IM5	MSK	0.340578	0.327292	0.348808	0.348021
P-0004517-T01-IM5	MSK	0.707572	0.631434	0.320228	0.322124
P-0004518-T01-IM5	MSK	0.340578	0.356855	0.619711	0.548589
P-0004527-T01-IM5	MSK	0.340578	0.327292	0.348808	0.348021
P-0004552-T01-IM5	MSK	0.340578	0.327292	0.348808	0.348021
P-0004561-T01-IM5	MSK	0.340578	0.327292	0.31267	0.348021
P-0004588-T01-IM5	MSK	0.340578	0.327292	0.348808	0.348021
P-0004605-T01-IM5	MSK	0.707572	0.592577	0.348808	0.348021
P-0004612-T01-IM5	MSK	0.340578	0.417622	0.348808	0.348021
P-0004613-T01-IM5	MSK	0.340578	0.327292	0.313098	0.348021
P-0004661-T01-IM5	MSK	0.340578	0.327292	0.348808	0.348021
P-0004686-T01-IM5	MSK	0.340578	0.327292	0.348808	0.348021
P-0004693-T01-IM5	MSK	0.340578	0.327292	0.348808	0.348021
P-0004701-T01-IM5	MSK	0.340578	0.422866	0.348808	0.348021
P-0004706-T01-IM5	MSK	0.340578	0.327292	0.348808	0.348021
P-0004742-T01-IM5	MSK	0.340578	0.327292	0.320228	0.322124
P-0004752-T01-IM5	MSK	0.340578	0.327292	0.348808	0.348021
P-0004759-T01-IM5	MSK	0.340578	0.327292	0.348808	0.348021
P-0004778-T01-IM5	MSK	0.340578	0.327292	0.348808	0.348021
P-0004783-T01-IM5	MSK	0.340578	0.361094	0.348808	0.348021
P-0004803-T01-IM5	MSK	0.340578	0.327292	0.348808	0.348021
P-0004812-T01-IM5	MSK	0.340578	0.327292	0.348808	0.348021
P-0004813-T02-IM5	MSK	0.340578	0.327292	0.348808	0.348021
P-0004815-T01-IM5	MSK	0.340578	0.327292	0.263928	0.235452
P-0004827-T01-IM5	MSK	0.340578	0.327292	0.320228	0.322124
P-0004832-T01-IM5	MSK	0.340578	0.327292	0.348808	0.348021
P-0004857-T01-IM5	MSK	0.340578	0.327292	0.348808	0.348021
P-0004871-T01-IM5	MSK	0.340578	0.327292	0.348808	0.348021
P-0004890-T01-IM5	MSK	0.340578	0.327292	0.31267	0.348021
P-0004933-T01-IM5	MSK	0.340578	0.327292	0.320228	0.322124
P-0004952-T01-IM5	MSK	0.340578	0.327292	0.303574	0.485581
P-0004961-T01-IM5	MSK	0.340578	0.356855	0.455757	0.548589
P-0004971-T01-IM5	MSK	0.340578	0.220571	0.348808	0.348021
P-0004983-T01-IM5	MSK	0.340578	0.327292	0.348808	0.348021
P-0004996-T02-IM5	MSK	0.340578	0.327292	0.348808	0.348021
P-0005021-T01-IM5	MSK	0.07375	0.321642	0.361592	0.324512
P-0005039-T01-IM5	MSK	0.340578	0.313688	0.259121	0.367331
P-0005048-T01-IM5	MSK	0.340578	0.327292	0.348808	0.348021
P-0005053-T01-IM5	MSK	0.340578	0.413442	0.348808	0.348021
P-0005054-T01-IM5	MSK	0.340578	0.220571	0.303574	0.485581
P-0005062-T01-IM5	MSK	0.340578	0.327292	0.348808	0.348021
P-0005109-T01-IM5	MSK	0.340578	0.327292	0.348808	0.348021
P-0005115-T01-IM5	MSK	0.340578	0.327292	0.348808	0.348021
P-0005118-T01-IM5	MSK	0.340578	0.327292	0.348808	0.348021
P-0005121-T02-IM5	MSK	0.340578	0.327292	0.348808	0.348021
P-0005129-T01-IM5	MSK	0.340578	0.327292	0.348808	0.348021
P-0005131-T01-IM5	MSK	0.340578	0.327292	0.348808	0.348021
P-0005132-T01-IM5	MSK	0.340578	0.327292	0.348808	0.348021
P-0005141-T01-IM5	MSK	0.340578	0.327292	0.348808	0.348021
P-0005144-T01-IM5	MSK	0.340578	0.327292	0.398035	0.348021
P-0005146-T01-IM5	MSK	0.340578	0.327292	0.348808	0.348021
P-0005150-T01-IM5	MSK	0.340578	0.327292	0.348808	0.348021
P-0005151-T01-IM5	MSK	0.340578	0.240929	0.659903	0.548589
P-0005157-T01-IM5	MSK	0.340578	0.327292	0.348808	0.348021
P-0005159-T01-IM5	MSK	0.501862	0.624913	0.466782	0.529595
P-0005176-T01-IM5	MSK	0.340578	0.327292	0.348808	0.348021
P-0005177-T01-IM5	MSK	0.340578	0.327292	0.348808	0.348021
P-0005180-T01-IM5	MSK	0.340578	0.327292	0.31267	0.348021
P-0005187-T01-IM5	MSK	0.340578	0.422866	0.348808	0.348021
P-0005201-T01-IM5	MSK	0.340578	0.327292	0.348808	0.348021
P-0005222-T01-IM5	MSK	0.340578	0.327292	0.348808	0.348021
P-0005226-T01-IM5	MSK	0.340578	0.327292	0.348808	0.348021
P-0005228-T01-IM5	MSK	0.707572	0.592577	0.242031	0.322124
P-0005235-T01-IM5	MSK	0.340578	0.327292	0.348808	0.348021
P-0005239-T01-IM5	MSK	0.340578	0.327292	0.348808	0.348021
P-0005252-T01-IM5	MSK	0.340578	0.327292	0.348808	0.348021
P-0005254-T01-IM5	MSK	0.340578	0.327292	0.348808	0.348021
P-0005260-T01-IM5	MSK	0.340578	0.327292	0.327677	0.322124
P-0005266-T01-IM5	MSK	0.340578	0.220571	0.303574	0.485581
P-0005271-T01-IM5	MSK	0.340578	0.327292	0.348808	0.348021
P-0005274-T01-IM5	MSK	0.301091	0.327292	0.348808	0.348021
P-0005289-T01-IM5	MSK	0.340578	0.356855	0.455757	0.548589
P-0005295-T01-IM5	MSK	0.340578	0.327292	0.348808	0.348021
P-0005304-T01-IM5	MSK	0.340578	0.327292	0.348808	0.348021
P-0005309-T01-IM5	MSK	0.731539	0.432346	0.348808	0.348021
P-0005320-T01-IM5	MSK	0.340578	0.327292	0.348808	0.348021
P-0005328-T01-IM5	MSK	0.340578	0.327292	0.348808	0.348021
P-0005332-T01-IM5	MSK	0.340578	0.327292	0.348808	0.348021
P-0005352-T01-IM5	MSK	0.340578	0.327292	0.320228	0.322124
P-0005354-T01-IM5	MSK	0.340578	0.327292	0.348808	0.348021
P-0005361-T01-IM5	MSK	0.340578	0.326085	0.348808	0.348021
P-0005366-T01-IM5	MSK	0.707572	0.585787	0.367262	0.2834
P-0005383-T01-IM5	MSK	0.340578	0.327292	0.320228	0.322124
P-0005421-T01-IM5	MSK	0.340578	0.26886	0.398035	0.348021
P-0005456-T01-IM5	MSK	0.340578	0.327292	0.275139	0.207492
P-0005458-T01-IM5	MSK	0.340578	0.327292	0.348808	0.348021
P-0005464-T01-IM5	MSK	0.340578	0.327292	0.348808	0.348021
P-0005488-T01-IM5	MSK	0.340578	0.327292	0.348808	0.348021
P-0005489-T01-IM5	MSK	0.340578	0.422866	0.348808	0.348021
P-0005493-T01-IM5	MSK	0.340578	0.220571	0.348808	0.348021
P-0005500-T01-IM5	MSK	0.340578	0.422866	0.320228	0.322124
P-0005510-T01-IM5	MSK	0.340578	0.327292	0.348808	0.348021
P-0005522-T01-IM5	MSK	0.340578	0.327292	0.348808	0.348021
P-0005534-T01-IM5	MSK	0.340578	0.327292	0.348808	0.348021
P-0005539-T01-IM5	MSK	0.340578	0.327292	0.348808	0.348021
P-0005553-T01-IM5	MSK	0.340578	0.327292	0.348808	0.348021
P-0005579-T01-IM5	MSK	0.340578	0.327292	0.348808	0.348021
P-0005583-T01-IM5	MSK	0.340578	0.327292	0.348808	0.348021
P-0005593-T01-IM5	MSK	0.340578	0.327292	0.348808	0.348021
P-0005604-T01-IM5	MSK	0.340578	0.327292	0.348808	0.348021
P-0005627-T02-IM5	MSK	0.340578	0.283893	0.275139	0.207492
P-0005629-T02-IM5	MSK	0.340578	0.303177	0.398035	0.348021
P-0005634-T01-IM5	MSK	0.340578	0.327292	0.375407	0.391765
P-0005635-T01-IM5	MSK	0.340578	0.327292	0.348808	0.348021
P-0005641-T01-IM5	MSK	0.340578	0.327292	0.348808	0.348021
P-0005650-T01-IM5	MSK	0.340578	0.327292	0.348808	0.348021
P-0005655-T01-IM5	MSK	0.340578	0.327292	0.348808	0.348021
P-0005682-T01-IM5	MSK	0.340578	0.327292	0.348808	0.348021
P-0005687-T01-IM5	MSK	0.340578	0.327292	0.348808	0.348021
P-0005711-T01-IM5	MSK	0.243606	0.317435	0.348808	0.348021
P-0005712-T01-IM5	MSK	0.340578	0.327292	0.348808	0.348021
P-0005719-T01-IM5	MSK	0.340578	0.422866	0.348808	0.348021
P-0005721-T01-IM5	MSK	0.340578	0.327292	0.348808	0.348021
P-0005725-T01-IM5	MSK	0.340578	0.327292	0.348808	0.348021
P-0005727-T01-IM5	MSK	0.340578	0.327292	0.348808	0.348021
P-0005731-T01-IM5	MSK	0.340578	0.321937	0.443293	0.485581
P-0005733-T01-IM5	MSK	0.340578	0.413442	0.348808	0.348021
P-0005747-T01-IM5	MSK	0.340578	0.327292	0.348808	0.348021
P-0005750-T01-IM5	MSK	0.340578	0.327292	0.348808	0.348021
P-0005752-T01-IM5	MSK	0.340578	0.327292	0.348808	0.348021
P-0005762-T01-IM5	MSK	0.340578	0.327292	0.348808	0.348021
P-0005783-T01-IM5	MSK	0.340578	0.310644	0.433002	0.522242
P-0005791-T01-IM5	MSK	0.340578	0.422866	0.348808	0.348021
P-0005792-T01-IM5	MSK	0.340578	0.327292	0.348808	0.348021
P-0005794-T01-IM5	MSK	0.340578	0.327292	0.348808	0.348021
P-0005808-T01-IM5	MSK	0.340578	0.282591	0.348808	0.348021
P-0005822-T01-IM5	MSK	0.340578	0.327292	0.348808	0.348021
P-0005823-T01-IM5	MSK	0.243606	0.719042	0.383697	0.515558
P-0005842-T01-IM5	MSK	0.340578	0.343609	0.398035	0.348021
P-0005848-T01-IM5	MSK	0.340578	0.422866	0.348808	0.348021
P-0005851-T01-IM5	MSK	0.340578	0.484018	0.31427	0.265242
P-0005855-T01-IM5	MSK	0.340578	0.327292	0.348808	0.348021
P-0005869-T01-IM5	MSK	0.340578	0.327292	0.348808	0.348021
P-0005882-T01-IM5	MSK	0.340578	0.327292	0.348808	0.348021
P-0005897-T02-IM5	MSK	0.340578	0.327292	0.375407	0.391765
P-0005898-T01-IM5	MSK	0.340578	0.327292	0.348808	0.348021
P-0005912-T01-IM5	MSK	0.340578	0.327292	0.348808	0.348021
P-0005913-T01-IM5	MSK	0.340578	0.327292	0.348808	0.348021
P-0005928-T01-IM5	MSK	0.707572	0.592577	0.398035	0.348021
P-0005929-T01-IM5	MSK	0.340578	0.413442	0.29529	0.324512
P-0005947-T01-IM5	MSK	0.340578	0.354269	0.31267	0.348021
P-0005954-T01-IM5	MSK	0.340578	0.327292	0.348808	0.348021
P-0005958-T01-IM5	MSK	0.340578	0.286003	0.348808	0.348021
P-0005963-T01-IM5	MSK	0.340578	0.327292	0.348808	0.348021
P-0005965-T01-IM5	MSK	0.340578	0.327292	0.348808	0.348021
P-0005971-T01-IM5	MSK	0.340578	0.327292	0.348808	0.348021
P-0005981-T01-IM5	MSK	0.340578	0.327292	0.348808	0.348021
P-0005998-T01-IM5	MSK	0.340578	0.327292	0.348808	0.348021
P-0006008-T01-IM5	MSK	0.340578	0.313688	0.348808	0.348021
P-0006026-T01-IM5	MSK	0.243606	0.317435	0.348808	0.348021
P-0006034-T01-IM5	MSK	0.340578	0.26886	0.348808	0.348021
P-0006045-T01-IM5	MSK	0.301091	0.327292	0.348808	0.348021
P-0006046-T01-IM5	MSK	0.340578	0.413442	0.348808	0.348021
P-0006047-T02-IM5	MSK	0.340578	0.327292	0.348808	0.348021
P-0006055-T01-IM5	MSK	0.340578	0.327292	0.275139	0.207492
P-0006071-T01-IM5	MSK	0.340578	0.220571	0.320228	0.322124
P-0006077-T01-IM5	MSK	0.340578	0.327292	0.348808	0.348021
P-0006084-T01-IM5	MSK	0.340578	0.327292	0.303574	0.485581
P-0006095-T01-IM5	MSK	0.340578	0.327292	0.348808	0.348021
P-0006097-T01-IM5	MSK	0.340578	0.327292	0.348808	0.348021
P-0006109-T01-IM5	MSK	0.340578	0.327292	0.348808	0.348021
P-0006114-T01-IM5	MSK	0.340578	0.327292	0.348808	0.348021
P-0006121-T01-IM5	MSK	0.340578	0.327292	0.348808	0.348021
P-0006155-T02-IM5	MSK	0.243606	0.248972	0.375407	0.391765
P-0006177-T01-IM5	MSK	0.340578	0.263534	0.348808	0.348021
P-0006192-T01-IM5	MSK	0.707572	0.592577	0.348808	0.348021
P-0006193-T01-IM5	MSK	0.340578	0.327292	0.348808	0.348021
P-0006213-T01-IM5	MSK	0.340578	0.327292	0.348808	0.348021
P-0006220-T01-IM5	MSK	0.340578	0.450335	0.348808	0.348021
P-0006222-T01-IM5	MSK	0.340578	0.484018	0.348808	0.348021
P-0006227-T01-IM5	MSK	0.340578	0.327292	0.398035	0.348021
P-0006239-T01-IM5	MSK	0.340578	0.327292	0.348808	0.348021
P-0006268-T01-IM5	MSK	0.340578	0.327292	0.348808	0.348021
P-0006270-T01-IM5	MSK	0.340578	0.327292	0.348808	0.348021
P-0006281-T01-IM5	MSK	0.707572	0.697967	0.455757	0.548589
P-0006282-T02-IM5	MSK	0.340578	0.422866	0.348808	0.348021
P-0006294-T01-IM5	MSK	0.340578	0.327292	0.348808	0.348021
P-0006318-T01-IM5	MSK	0.340578	0.327292	0.348808	0.348021
P-0006321-T01-IM5	MSK	0.340578	0.327292	0.348808	0.348021
P-0006330-T01-IM5	MSK	0.731539	0.443099	0.348808	0.348021
P-0006334-T01-IM5	MSK	0.340578	0.327292	0.348808	0.348021
P-0006339-T01-IM5	MSK	0.07375	0.322068	0.421804	0.322124
P-0006343-T01-IM5	MSK	0.340578	0.327292	0.348808	0.348021
P-0006381-T01-IM5	MSK	0.340578	0.450335	0.348808	0.348021
P-0006392-T01-IM5	MSK	0.340578	0.327292	0.348808	0.348021
P-0006414-T01-IM5	MSK	0.340578	0.327292	0.348808	0.348021
P-0006415-T01-IM5	MSK	0.340578	0.327292	0.375407	0.391765
P-0006416-T01-IM5	MSK	0.340578	0.327292	0.348808	0.348021
P-0006428-T01-IM5	MSK	0.340578	0.327292	0.348808	0.348021
P-0006439-T01-IM5	MSK	0.340578	0.327292	0.348808	0.348021
P-0006441-T01-IM5	MSK	0.340578	0.220571	0.348808	0.348021
P-0006467-T01-IM5	MSK	0.340578	0.327292	0.348808	0.348021
P-0006476-T01-IM5	MSK	0.340578	0.327292	0.348808	0.348021
P-0006488-T01-IM5	MSK	0.340578	0.327292	0.320228	0.322124
P-0006500-T01-IM5	MSK	0.340578	0.327292	0.348808	0.348021
P-0006503-T01-IM5	MSK	0.340578	0.327292	0.348808	0.348021
P-0006510-T01-IM5	MSK	0.340578	0.283893	0.398035	0.348021
P-0006516-T01-IM5	MSK	0.340578	0.327292	0.348808	0.348021
P-0006525-T01-IM5	MSK	0.340578	0.327292	0.348808	0.348021
P-0006528-T01-IM5	MSK	0.340578	0.327292	0.348808	0.348021
P-0006535-T01-IM5	MSK	0.340578	0.450335	0.348808	0.348021
P-0006539-T01-IM5	MSK	0.340578	0.327292	0.348808	0.348021
P-0006541-T01-IM5	MSK	0.340578	0.327292	0.535692	0.391765
P-0006542-T01-IM5	MSK	0.340578	0.327292	0.348808	0.348021
P-0006545-T01-IM5	MSK	0.340578	0.327292	0.348808	0.348021
P-0006546-T01-IM5	MSK	0.340578	0.220571	0.348808	0.348021
P-0006550-T01-IM5	MSK	0.340578	0.327292	0.348808	0.348021
P-0006557-T01-IM5	MSK	0.340578	0.327292	0.348808	0.348021
P-0006570-T01-IM5	MSK	0.340578	0.327292	0.348808	0.348021
P-0006582-T01-IM5	MSK	0.243606	0.317435	0.348808	0.348021
P-0006586-T01-IM5	MSK	0.340578	0.327292	0.348808	0.348021
P-0006587-T01-IM5	MSK	0.340578	0.327292	0.303574	0.485581
P-0006628-T01-IM5	MSK	0.340578	0.327292	0.303574	0.485581
P-0006639-T01-IM5	MSK	0.340578	0.327292	0.348808	0.348021
P-0006641-T01-IM5	MSK	0.340578	0.327292	0.348808	0.348021
P-0006642-T01-IM5	MSK	0.340578	0.327292	0.398035	0.348021
P-0006653-T01-IM5	MSK	0.340578	0.327292	0.348808	0.348021
P-0006667-T01-IM5	MSK	0.340578	0.327292	0.348808	0.348021
P-0006672-T01-IM5	MSK	0.340578	0.326085	0.348808	0.348021
P-0006674-T01-IM5	MSK	0.340578	0.220571	0.348808	0.348021
P-0006708-T01-IM5	MSK	0.340578	0.327292	0.348808	0.348021
P-0006713-T01-IM5	MSK	0.340578	0.4597	0.28088	0.324512
P-0006719-T01-IM5	MSK	0.340578	0.327292	0.235944	0.2834
P-0006724-T01-IM5	MSK	0.707572	0.631434	0.348808	0.348021
P-0006728-T01-IM5	MSK	0.243606	0.248972	0.348808	0.348021
P-0006731-T01-IM5	MSK	0.340578	0.327292	0.348808	0.348021
P-0006735-T01-IM5	MSK	0.340578	0.327292	0.348808	0.348021
P-0006738-T01-IM5	MSK	0.340578	0.413442	0.348808	0.348021
P-0006743-T01-IM5	MSK	0.340578	0.327292	0.348808	0.348021
P-0006762-T02-IM5	MSK	0.340578	0.327292	0.348808	0.348021
P-0006765-T01-IM5	MSK	0.340578	0.327292	0.348808	0.348021
P-0006768-T01-IM5	MSK	0.340578	0.327292	0.348808	0.348021
P-0006773-T01-IM5	MSK	0.340578	0.327292	0.348808	0.348021
P-0006800-T01-IM5	MSK	0.340578	0.422866	0.348808	0.348021
P-0006826-T01-IM5	MSK	0.340578	0.327292	0.348808	0.348021
P-0006842-T01-IM5	MSK	0.340578	0.327292	0.348808	0.348021
P-0006845-T01-IM5	MSK	0.340578	0.327292	0.320228	0.322124
P-0006848-T01-IM5	MSK	0.707572	0.634609	0.348808	0.348021
P-0006869-T01-IM5	MSK	0.340578	0.422866	0.348808	0.348021
P-0006895-T01-IM5	MSK	0.340578	0.26886	0.31267	0.348021
P-0006904-T01-IM5	MSK	0.340578	0.327292	0.348808	0.348021
P-0006933-T01-IM5	MSK	0.340578	0.327292	0.348808	0.348021
P-0006934-T01-IM5	MSK	0.340578	0.327292	0.348808	0.348021
P-0006935-T01-IM5	MSK	0.340578	0.327292	0.348808	0.348021
P-0006946-T01-IM5	MSK	0.340578	0.356855	0.455757	0.548589
P-0006952-T01-IM5	MSK	0.340578	0.720385	0.365667	0.2834
P-0006954-T01-IM5	MSK	0.340578	0.327292	0.303574	0.485581
P-0006959-T01-IM5	MSK	0.340578	0.327292	0.348808	0.348021
P-0006970-T01-IM5	MSK	0.340578	0.220571	0.348808	0.348021
P-0006971-T01-IM5	MSK	0.340578	0.327292	0.348808	0.348021
P-0006973-T01-IM5	MSK	0.301091	0.327292	0.348808	0.348021
P-0006993-T01-IM5	MSK	0.340578	0.327292	0.348808	0.348021
P-0007010-T01-IM5	MSK	0.340578	0.327292	0.348808	0.348021
P-0007014-T01-IM5	MSK	0.340578	0.327292	0.348808	0.348021
P-0007051-T01-IM5	MSK	0.340578	0.327292	0.348808	0.348021
P-0007061-T01-IM5	MSK	0.340578	0.327292	0.348808	0.348021
P-0007068-T01-IM5	MSK	0.340578	0.327292	0.348808	0.348021
P-0007081-T02-IM5	MSK	0.340578	0.327292	0.348808	0.348021
P-0007083-T02-IM6	MSK	0.340578	0.327292	0.348808	0.348021
P-0007088-T02-IM5	MSK	0.340578	0.327292	0.348808	0.348021
P-0007090-T02-IM5	MSK	0.340578	0.327292	0.348808	0.348021
P-0007099-T01-IM5	MSK	0.340578	0.422866	0.348808	0.348021
P-0007101-T02-IM5	MSK	0.340578	0.283893	0.332533	0.348021
P-0007104-T01-IM5	MSK	0.340578	0.327292	0.348808	0.348021
P-0007114-T01-IM5	MSK	0.340578	0.327292	0.348808	0.348021
P-0007118-T01-IM5	MSK	0.340578	0.404454	0.303574	0.485581
P-0007119-T01-IM5	MSK	0.707572	0.631434	0.348808	0.348021
P-0007121-T01-IM5	MSK	0.340578	0.327292	0.348808	0.348021
P-0007123-T01-IM5	MSK	0.340578	0.413442	0.348808	0.348021
P-0007124-T01-IM5	MSK	0.340578	0.327292	0.348808	0.348021
P-0007127-T01-IM5	MSK	0.340578	0.327292	0.348808	0.348021
P-0007142-T01-IM5	MSK	0.340578	0.327292	0.398035	0.348021
P-0007210-T01-IM5	MSK	0.340578	0.303177	0.348808	0.348021
P-0007220-T01-IM5	MSK	0.340578	0.422866	0.348808	0.348021
P-0007235-T01-IM5	MSK	0.340578	0.327292	0.348808	0.348021
P-0007238-T01-IM5	MSK	0.340578	0.327292	0.348808	0.348021
P-0007274-T01-IM5	MSK	0.340578	0.327292	0.348808	0.348021
P-0007278-T01-IM5	MSK	0.340578	0.327292	0.398733	0.330351
P-0007281-T01-IM5	MSK	0.707572	0.592577	0.348808	0.348021
P-0007293-T01-IM5	MSK	0.340578	0.327292	0.398035	0.348021
P-0007310-T01-IM5	MSK	0.340578	0.327292	0.303574	0.485581
P-0007314-T01-IM5	MSK	0.340578	0.327292	0.348808	0.348021
P-0007349-T01-IM5	MSK	0.340578	0.422866	0.348808	0.348021
P-0007384-T01-IM5	MSK	0.340578	0.327292	0.348808	0.348021
P-0007388-T01-IM5	MSK	0.340578	0.327292	0.348808	0.348021
P-0007399-T01-IM5	MSK	0.340578	0.327292	0.313098	0.348021
P-0007405-T01-IM5	MSK	0.340578	0.327292	0.348808	0.348021
P-0007407-T01-IM5	MSK	0.340578	0.327292	0.348808	0.348021
P-0007410-T01-IM5	MSK	0.340578	0.327292	0.348808	0.348021
P-0007418-T01-IM5	MSK	0.243606	0.317435	0.348808	0.348021
P-0007420-T01-IM5	MSK	0.340578	0.327292	0.348808	0.348021
P-0007421-T01-IM5	MSK	0.340578	0.327292	0.348808	0.348021
P-0007484-T01-IM5	MSK	0.340578	0.327292	0.348808	0.348021
P-0007486-T01-IM5	MSK	0.707572	0.592577	0.348808	0.348021
P-0007493-T02-IM5	MSK	0.958131	0.72702	0.334567	0.330351
P-0007495-T01-IM5	MSK	0.340578	0.413442	0.348808	0.348021
P-0007504-T01-IM5	MSK	0.340578	0.326085	0.348808	0.348021
P-0007514-T01-IM5	MSK	0.340578	0.327292	0.348808	0.348021
P-0007517-T01-IM5	MSK	0.340578	0.313688	0.398035	0.348021
P-0007525-T01-IM5	MSK	0.340578	0.327292	0.303574	0.485581
P-0007531-T01-IM5	MSK	0.340578	0.327292	0.348808	0.348021
P-0007540-T01-IM5	MSK	0.340578	0.327292	0.348808	0.348021
P-0007543-T01-IM5	MSK	0.340578	0.327292	0.348808	0.348021
P-0007556-T01-IM5	MSK	0.340578	0.450335	0.348808	0.348021
P-0007561-T01-IM5	MSK	0.340578	0.327292	0.320228	0.322124
P-0007567-T01-IM5	MSK	0.340578	0.327292	0.348808	0.348021
P-0007575-T01-IM5	MSK	0.340578	0.327292	0.348808	0.348021
P-0007580-T01-IM5	MSK	0.340578	0.327292	0.348808	0.348021
P-0007582-T01-IM5	MSK	0.340578	0.327292	0.348808	0.348021
P-0007583-T01-IM5	MSK	0.340578	0.327292	0.348808	0.348021
P-0007597-T01-IM5	MSK	0.340578	0.327292	0.348808	0.348021
P-0007619-T01-IM5	MSK	0.340578	0.327292	0.348808	0.348021
P-0007620-T01-IM5	MSK	0.340578	0.220571	0.348808	0.348021
P-0007622-T01-IM5	MSK	0.340578	0.327292	0.348808	0.348021
P-0007633-T01-IM5	MSK	0.340578	0.327292	0.348808	0.348021
P-0007656-T01-IM5	MSK	0.340578	0.220571	0.348808	0.348021
P-0007693-T01-IM5	MSK	0.340578	0.327292	0.348808	0.348021
P-0007736-T01-IM5	MSK	0.340578	0.327292	0.421804	0.322124
P-0007748-T01-IM5	MSK	0.707572	0.592577	0.348808	0.348021
P-0007771-T01-IM5	MSK	0.340578	0.327292	0.348808	0.348021
P-0007806-T01-IM5	MSK	0.243606	0.317435	0.348808	0.348021
P-0007810-T02-IM5	MSK	0.301091	0.765924	0.31427	0.265242
P-0007834-T01-IM5	MSK	0.340578	0.327292	0.348808	0.348021
P-0007839-T01-IM5	MSK	0.340578	0.327292	0.348808	0.348021
P-0007845-T01-IM5	MSK	0.340578	0.327292	0.348808	0.348021
P-0007861-T01-IM5	MSK	0.340578	0.327292	0.348808	0.348021
P-0007876-T01-IM5	MSK	0.340578	0.413442	0.375407	0.391765
P-0007879-T01-IM5	MSK	0.340578	0.286003	0.348808	0.348021
P-0007895-T01-IM5	MSK	0.340578	0.327292	0.348808	0.348021
P-0007916-T01-IM5	MSK	0.340578	0.327292	0.375407	0.391765
P-0007917-T01-IM5	MSK	0.340578	0.327292	0.348808	0.348021
P-0007918-T01-IM5	MSK	0.340578	0.342306	0.696871	0.779999
P-0007925-T01-IM5	MSK	0.340578	0.327292	0.348808	0.348021
P-0007927-T01-IM5	MSK	0.340578	0.327292	0.348808	0.348021
P-0007961-T02-IM5	MSK	0.340578	0.327292	0.348808	0.348021
P-0007970-T01-IM5	MSK	0.340578	0.327292	0.320228	0.322124
P-0007971-T01-IM5	MSK	0.340578	0.327292	0.348808	0.348021
P-0007977-T01-IM5	MSK	0.340578	0.303177	0.348808	0.348021
P-0007978-T01-IM5	MSK	0.340578	0.282591	0.348808	0.348021
P-0007995-T01-IM5	MSK	0.340578	0.505351	0.313098	0.348021
P-0007997-T01-IM5	MSK	0.243606	0.35884	0.314306	0.293718
P-0008004-T01-IM5	MSK	0.340578	0.327292	0.348808	0.348021
P-0008005-T01-IM5	MSK	0.340578	0.327292	0.348808	0.348021
P-0008009-T01-IM5	MSK	0.707572	0.592577	0.348808	0.348021
P-0008033-T01-IM5	MSK	0.340578	0.327292	0.348808	0.348021
P-0008036-T01-IM5	MSK	0.340578	0.327292	0.348808	0.348021
P-0008050-T01-IM5	MSK	0.340578	0.327292	0.348808	0.348021
P-0008053-T01-IM5	MSK	0.340578	0.327292	0.348808	0.348021
P-0008061-T01-IM5	MSK	0.340578	0.422866	0.348808	0.348021
P-0008062-T01-IM5	MSK	0.340578	0.327292	0.348808	0.348021
P-0008080-T01-IM5	MSK	0.707572	0.612457	0.391179	0.386531
P-0008137-T01-IM5	MSK	0.340578	0.422866	0.348808	0.348021
P-0008161-T01-IM5	MSK	0.340578	0.327292	0.398035	0.348021
P-0008166-T01-IM5	MSK	0.340578	0.413442	0.348808	0.348021
P-0008168-T01-IM5	MSK	0.340578	0.422866	0.348808	0.348021
P-0008169-T01-IM5	MSK	0.301091	0.327292	0.348808	0.348021
P-0008176-T01-IM5	MSK	0.340578	0.327292	0.348808	0.348021
P-0008187-T01-IM5	MSK	0.340578	0.327292	0.348808	0.348021
P-0008188-T01-IM5	MSK	0.707572	0.487318	0.541911	0.363486
P-0008228-T01-IM5	MSK	0.340578	0.300339	0.436162	0.45101
P-0008239-T01-IM5	MSK	0.340578	0.327292	0.275139	0.207492
P-0008248-T01-IM5	MSK	0.340578	0.327292	0.320228	0.322124
P-0008249-T01-IM5	MSK	0.340578	0.327292	0.348808	0.348021
P-0008257-T01-IM5	MSK	0.340578	0.327292	0.375407	0.391765
P-0008258-T01-IM5	MSK	0.340578	0.327292	0.348808	0.348021
P-0008290-T01-IM5	MSK	0.340578	0.327292	0.320228	0.322124
P-0008295-T01-IM5	MSK	0.340578	0.327292	0.348808	0.348021
P-0008305-T01-IM5	MSK	0.340578	0.327292	0.348808	0.348021
P-0008322-T01-IM5	MSK	0.340578	0.327292	0.348808	0.348021
P-0008328-T01-IM5	MSK	0.340578	0.327292	0.348808	0.348021
P-0008332-T01-IM5	MSK	0.340578	0.327292	0.348808	0.348021
P-0008340-T01-IM5	MSK	0.340578	0.327292	0.348808	0.348021
P-0008353-T01-IM5	MSK	0.340578	0.450335	0.348808	0.348021
P-0008375-T01-IM5	MSK	0.340578	0.327292	0.348808	0.348021
P-0008380-T01-IM5	MSK	0.340578	0.327292	0.348808	0.348021
P-0008382-T01-IM5	MSK	0.340578	0.422866	0.348808	0.348021
P-0008399-T01-IM5	MSK	0.340578	0.327292	0.348808	0.348021
P-0008403-T01-IM5	MSK	0.731539	0.409853	0.348808	0.348021
P-0008425-T01-IM5	MSK	0.340578	0.220571	0.348808	0.348021
P-0008434-T01-IM5	MSK	0.301091	0.369592	0.405049	0.457781
P-0008438-T01-IM5	MSK	0.340578	0.327292	0.348808	0.348021
P-0008439-T01-IM5	MSK	0.340578	0.361094	0.348808	0.348021
P-0008442-T01-IM5	MSK	0.340578	0.220571	0.348808	0.348021
P-0008445-T01-IM5	MSK	0.340578	0.26886	0.348808	0.348021
P-0008459-T02-IM5	MSK	0.340578	0.327292	0.348808	0.348021
P-0008490-T01-IM5	MSK	0.340578	0.327292	0.348808	0.348021
P-0008492-T02-IM5	MSK	0.340578	0.327292	0.348808	0.348021
P-0008518-T01-IM5	MSK	0.340578	0.327292	0.348808	0.348021
P-0008522-T01-IM5	MSK	0.340578	0.422866	0.348808	0.348021
P-0008528-T01-IM5	MSK	0.340578	0.327292	0.348808	0.348021
P-0008532-T01-IM5	MSK	0.340578	0.327292	0.348808	0.348021
P-0008571-T01-IM5	MSK	0.340578	0.327292	0.348808	0.348021
P-0008575-T01-IM5	MSK	0.340578	0.327292	0.348808	0.348021
P-0008595-T01-IM5	MSK	0.340578	0.183009	0.348808	0.348021
P-0008651-T01-IM5	MSK	0.731539	0.443099	0.348808	0.348021
P-0008659-T01-IM5	MSK	0.340578	0.262521	0.455757	0.548589
P-0008662-T01-IM5	MSK	0.340578	0.327292	0.303574	0.485581
P-0008678-T01-IM5	MSK	0.340578	0.327292	0.348808	0.348021
P-0008718-T01-IM5	MSK	0.340578	0.287648	0.348808	0.348021
P-0008728-T01-IM5	MSK	0.340578	0.327292	0.391179	0.386531
P-0008733-T01-IM5	MSK	0.340578	0.382909	0.29529	0.324512
P-0008746-T01-IM5	MSK	0.340578	0.583416	0.466751	0.495802
P-0008765-T01-IM5	MSK	0.340578	0.327292	0.320228	0.322124
P-0008772-T01-IM5	MSK	0.340578	0.327292	0.348808	0.348021
P-0008784-T02-IM5	MSK	0.340578	0.327292	0.348808	0.348021
P-0008785-T01-IM5	MSK	0.340578	0.327292	0.348808	0.348021
P-0008786-T01-IM5	MSK	0.30194	0.298044	0.348808	0.348021
P-0008792-T01-IM5	MSK	0.243606	0.317435	0.348808	0.348021
P-0008798-T01-IM5	MSK	0.340578	0.327292	0.348808	0.348021
P-0008800-T02-IM5	MSK	0.340578	0.327292	0.348808	0.348021
P-0008816-T01-IM5	MSK	0.340578	0.327292	0.348808	0.348021
P-0008830-T01-IM5	MSK	0.340578	0.327292	0.348808	0.348021
P-0008841-T01-IM5	MSK	0.340578	0.327292	0.348808	0.348021
P-0008848-T01-IM5	MSK	0.340578	0.327292	0.348808	0.348021
P-0008851-T01-IM5	MSK	0.340578	0.450335	0.348808	0.348021
P-0008857-T01-IM5	MSK	0.542032	0.614383	0.505448	0.636826
P-0008870-T01-IM5	MSK	0.340578	0.327292	0.348808	0.348021
P-0008874-T01-IM5	MSK	0.340578	0.327292	0.348808	0.348021
P-0008904-T01-IM5	MSK	0.340578	0.327292	0.348808	0.348021
P-0008912-T01-IM5	MSK	0.243606	0.317435	0.391179	0.386531
P-0008922-T01-IM5	MSK	0.340578	0.327292	0.348808	0.348021
P-0008935-T01-IM5	MSK	0.340578	0.356855	0.428673	0.548589
P-0008939-T01-IM5	MSK	0.340578	0.327292	0.348808	0.348021
P-0008942-T01-IM5	MSK	0.340578	0.26886	0.348808	0.348021
P-0008944-T01-IM5	MSK	0.340578	0.327292	0.348808	0.348021
P-0008946-T01-IM5	MSK	0.340578	0.521166	0.455757	0.548589
P-0008963-T01-IM5	MSK	0.340578	0.327292	0.320228	0.322124
P-0008964-T01-IM5	MSK	0.340578	0.327292	0.348808	0.348021
P-0008974-T01-IM5	MSK	0.243606	0.269715	0.29529	0.324512
P-0008997-T01-IM5	MSK	0.340578	0.354269	0.348808	0.348021
P-0008999-T01-IM5	MSK	0.340578	0.327292	0.31267	0.348021
P-0009005-T01-IM5	MSK	0.301091	0.422866	0.348808	0.348021
P-0009017-T01-IM5	MSK	0.340578	0.245909	0.348808	0.348021
P-0009019-T01-IM5	MSK	0.340578	0.327292	0.348808	0.348021
P-0009020-T01-IM5	MSK	0.340578	0.327292	0.348808	0.348021
P-0009057-T01-IM5	MSK	0.340578	0.422866	0.314306	0.293718
P-0009066-T01-IM5	MSK	0.340578	0.417622	0.348808	0.348021
P-0009068-T01-IM5	MSK	0.340578	0.327292	0.348808	0.348021
P-0009072-T01-IM5	MSK	0.340578	0.327292	0.348808	0.348021
P-0009074-T01-IM5	MSK	0.340578	0.327292	0.348808	0.348021
P-0009080-T01-IM5	MSK	0.340578	0.327292	0.348808	0.348021
P-0009084-T01-IM5	MSK	0.340578	0.327292	0.348808	0.348021
P-0009088-T01-IM5	MSK	0.340578	0.327292	0.348808	0.348021
P-0009100-T01-IM5	MSK	0.340578	0.327292	0.348808	0.348021
P-0009101-T01-IM5	MSK	0.340578	0.327292	0.405486	0.348021
P-0009105-T01-IM5	MSK	0.340578	0.206231	0.398035	0.348021
P-0009106-T01-IM5	MSK	0.340578	0.327292	0.348808	0.348021
P-0009108-T01-IM5	MSK	0.340578	0.327292	0.554896	0.436502
P-0009119-T01-IM5	MSK	0.340578	0.283893	0.348808	0.348021
P-0009148-T01-IM5	MSK	0.340578	0.283893	0.320228	0.322124
P-0009152-T01-IM5	MSK	0.301091	0.378855	0.320228	0.322124
P-0009161-T01-IM5	MSK	0.340578	0.327292	0.348808	0.348021
P-0009177-T01-IM5	MSK	0.340578	0.327292	0.348808	0.348021
P-0009180-T01-IM5	MSK	0.340578	0.327292	0.348808	0.348021
P-0009188-T01-IM5	MSK	0.340578	0.327292	0.348808	0.348021
P-0009189-T01-IM5	MSK	0.30194	0.354269	0.320228	0.322124
P-0009202-T01-IM5	MSK	0.340578	0.327292	0.348808	0.348021
P-0009245-T01-IM5	MSK	0.340578	0.327292	0.349199	0.318658
P-0009256-T01-IM5	MSK	0.340578	0.327292	0.398035	0.348021
P-0009263-T01-IM5	MSK	0.340578	0.327292	0.320228	0.322124
P-0009274-T01-IM5	MSK	0.340578	0.327292	0.348808	0.348021
P-0009292-T01-IM5	MSK	0.340578	0.220571	0.348808	0.348021
P-0009293-T01-IM5	MSK	0.340578	0.356855	0.368032	0.488006
P-0009297-T01-IM5	MSK	0.340578	0.327292	0.320228	0.322124
P-0009308-T01-IM5	MSK	0.340578	0.327292	0.348808	0.348021
P-0009311-T01-IM5	MSK	0.340578	0.356855	0.484019	0.573925
P-0009319-T01-IM5	MSK	0.340578	0.327292	0.348808	0.348021
P-0009324-T02-IM5	MSK	0.340578	0.327292	0.320228	0.322124
P-0009336-T01-IM5	MSK	0.340578	0.327292	0.348808	0.348021
P-0009337-T01-IM5	MSK	0.340578	0.327292	0.348808	0.348021
P-0009345-T01-IM5	MSK	0.340578	0.327292	0.348808	0.348021
P-0009347-T01-IM5	MSK	0.340578	0.327292	0.348808	0.348021
P-0009348-T01-IM5	MSK	0.340578	0.327292	0.348808	0.348021
P-0009349-T01-IM5	MSK	0.243606	0.297796	0.375407	0.391765
P-0009363-T01-IM5	MSK	0.340578	0.327292	0.348808	0.348021
P-0009364-T01-IM5	MSK	0.340578	0.327292	0.47173	0.30773
P-0009365-T01-IM5	MSK	0.340578	0.327292	0.348808	0.348021
P-0009368-T01-IM5	MSK	0.340578	0.327292	0.348808	0.348021
P-0009370-T01-IM5	MSK	0.340578	0.327292	0.348808	0.348021
P-0009379-T01-IM5	MSK	0.340578	0.327292	0.320228	0.322124
P-0009411-T01-IM5	MSK	0.340578	0.413442	0.31267	0.348021
P-0009414-T01-IM5	MSK	0.340578	0.220571	0.348808	0.348021
P-0009419-T01-IM5	MSK	0.731539	0.443099	0.358062	0.322124
P-0009426-T01-IM5	MSK	0.340578	0.327292	0.348808	0.348021
P-0009431-T01-IM5	MSK	0.340578	0.327292	0.348808	0.348021
P-0009434-T01-IM5	MSK	0.340578	0.327292	0.348808	0.348021
P-0009435-T01-IM5	MSK	0.340578	0.327292	0.348808	0.348021
P-0009451-T01-IM5	MSK	0.340578	0.327292	0.348808	0.348021
P-0009453-T01-IM5	MSK	0.707572	0.592577	0.348808	0.348021
P-0009469-T01-IM5	MSK	0.340578	0.327292	0.348808	0.348021
P-0009473-T01-IM5	MSK	0.707572	0.592577	0.358062	0.322124
P-0009476-T01-IM5	MSK	0.340578	0.327292	0.348808	0.348021
P-0009483-T01-IM5	MSK	0.340578	0.327292	0.348808	0.348021
P-0009497-T01-IM5	MSK	0.340578	0.327292	0.348808	0.348021
P-0009498-T01-IM5	MSK	0.340578	0.327292	0.348808	0.348021
P-0009499-T01-IM5	MSK	0.340578	0.282591	0.348808	0.348021
P-0009501-T01-IM5	MSK	0.340578	0.327292	0.348808	0.348021
P-0009505-T01-IM5	MSK	0.340578	0.327292	0.398035	0.348021
P-0009517-T01-IM5	MSK	0.340578	0.327292	0.348808	0.348021
P-0009521-T01-IM5	MSK	0.340578	0.327292	0.348808	0.348021
P-0009526-T01-IM5	MSK	0.340578	0.327292	0.332533	0.348021
P-0009527-T01-IM5	MSK	0.340578	0.327292	0.348808	0.348021
P-0009532-T01-IM5	MSK	0.340578	0.327292	0.348808	0.348021
P-0009563-T01-IM5	MSK	0.340578	0.313688	0.320228	0.322124
P-0009586-T01-IM5	MSK	0.340578	0.220571	0.29529	0.324512
P-0009588-T01-IM5	MSK	0.340578	0.327292	0.375407	0.391765
P-0009638-T01-IM5	MSK	0.340578	0.342306	0.724934	0.898165
P-0009648-T01-IM5	MSK	0.340578	0.327292	0.348808	0.348021
P-0009655-T01-IM5	MSK	0.340578	0.327292	0.348808	0.348021
P-0009660-T01-IM5	MSK	0.340578	0.313688	0.348808	0.348021
P-0009706-T01-IM5	MSK	0.340578	0.404454	0.348808	0.348021
P-0009711-T01-IM5	MSK	0.340578	0.327292	0.348808	0.348021
P-0009714-T01-IM5	MSK	0.340578	0.404018	0.348808	0.348021
P-0009717-T01-IM5	MSK	0.340578	0.327292	0.348808	0.348021
P-0009727-T01-IM5	MSK	0.340578	0.327292	0.348808	0.348021
P-0009736-T01-IM5	MSK	0.340578	0.327292	0.313098	0.348021
P-0009747-T01-IM5	MSK	0.243606	0.31927	0.396492	0.318658
P-0009756-T01-IM5	MSK	0.340578	0.327292	0.348808	0.348021
P-0009762-T01-IM5	MSK	0.340578	0.327292	0.398035	0.348021
P-0009764-T01-IM5	MSK	0.243606	0.317435	0.375407	0.391765
P-0009788-T01-IM5	MSK	0.340578	0.327292	0.348808	0.348021
P-0009790-T01-IM5	MSK	0.340578	0.327292	0.348808	0.348021
P-0009830-T01-IM5	MSK	0.340578	0.766378	0.348808	0.348021
P-0009831-T01-IM5	MSK	0.340578	0.327292	0.348808	0.348021
P-0009833-T01-IM5	MSK	0.542032	0.43194	0.348808	0.348021
P-0009846-T01-IM5	MSK	0.340578	0.422866	0.303574	0.485581
P-0009898-T01-IM5	MSK	0.340578	0.327292	0.398035	0.348021
P-0009906-T01-IM5	MSK	0.340578	0.327292	0.348808	0.348021
P-0009910-T01-IM5	MSK	0.340578	0.422866	0.303574	0.485581
P-0009915-T01-IM5	MSK	0.340578	0.327292	0.348808	0.348021
P-0009918-T01-IM5	MSK	0.340578	0.732044	0.305894	0.293718
P-0009924-T01-IM5	MSK	0.340578	0.327292	0.348808	0.348021
P-0009944-T01-IM5	MSK	0.340578	0.327292	0.348808	0.348021
P-0009950-T01-IM5	MSK	0.707572	0.549636	0.391179	0.386531
P-0009959-T01-IM5	MSK	0.340578	0.327292	0.348808	0.348021
P-0009969-T01-IM5	MSK	0.340578	0.327292	0.348808	0.348021
P-0010004-T01-IM5	MSK	0.707572	0.592577	0.348808	0.348021
P-0010008-T01-IM5	MSK	0.340578	0.356855	0.455757	0.548589
P-0010013-T01-IM5	MSK	0.340578	0.327292	0.348808	0.348021
P-0010024-T01-IM5	MSK	0.731539	0.443099	0.348808	0.348021
P-0010025-T01-IM5	MSK	0.340578	0.327292	0.348808	0.348021
P-0010046-T01-IM5	MSK	0.340578	0.413442	0.348808	0.348021
P-0010065-T01-IM5	MSK	0.340578	0.327292	0.348808	0.348021
P-0010079-T01-IM5	MSK	0.340578	0.327292	0.303574	0.485581
P-0010082-T01-IM5	MSK	0.340578	0.327292	0.348808	0.348021
P-0010088-T01-IM5	MSK	0.340578	0.327292	0.348808	0.348021
P-0010094-T01-IM5	MSK	0.340578	0.327292	0.303574	0.485581
P-0010104-T01-IM5	MSK	0.340578	0.327292	0.348808	0.348021
P-0010111-T01-IM5	MSK	0.340578	0.303177	0.348808	0.348021
P-0010115-T01-IM5	MSK	0.707572	0.592577	0.348808	0.348021
P-0010174-T01-IM5	MSK	0.340578	0.450335	0.396492	0.318658
P-0010184-T01-IM5	MSK	0.340578	0.327292	0.348808	0.348021
P-0010199-T01-IM5	MSK	0.340578	0.327292	0.29529	0.324512
P-0010212-T01-IM5	MSK	0.340578	0.413442	0.348808	0.348021
P-0010213-T01-IM5	MSK	0.340578	0.327292	0.348808	0.348021
P-0010215-T01-IM5	MSK	0.340578	0.327292	0.303574	0.485581
P-0010222-T01-IM5	MSK	0.340578	0.220571	0.348808	0.348021
P-0010232-T01-IM5	MSK	0.340578	0.413442	0.348808	0.348021
P-0010236-T01-IM5	MSK	0.340578	0.413442	0.358062	0.322124
P-0010238-T01-IM5	MSK	0.340578	0.327292	0.398035	0.348021
P-0010241-T01-IM5	MSK	0.243606	0.634567	0.31427	0.265242
P-0010249-T01-IM5	MSK	0.731539	0.406752	0.606519	0.779999
P-0010252-T01-IM5	MSK	0.340578	0.327292	0.348808	0.348021
P-0010254-T03-IM5	MSK	0.340578	0.327292	0.348808	0.348021
P-0010256-T01-IM5	MSK	0.340578	0.327292	0.348808	0.348021
P-0010257-T01-IM5	MSK	0.340578	0.327292	0.348808	0.348021
P-0010311-T01-IM5	MSK	0.340578	0.327292	0.348808	0.348021
P-0010312-T01-IM5	MSK	0.340578	0.327292	0.348808	0.348021
P-0010317-T01-IM5	MSK	0.340578	0.327292	0.348808	0.348021
P-0010327-T01-IM5	MSK	0.340578	0.327292	0.348808	0.348021
P-0010340-T01-IM5	MSK	0.707572	0.538317	0.298857	0.330351
P-0010344-T01-IM5	MSK	0.340578	0.327292	0.398035	0.348021
P-0010355-T01-IM5	MSK	0.340578	0.327292	0.348808	0.348021
P-0010362-T01-IM5	MSK	0.340578	0.327292	0.348808	0.348021
P-0010380-T01-IM5	MSK	0.340578	0.220571	0.348808	0.348021
P-0010381-T01-IM5	MSK	0.340578	0.327292	0.348808	0.348021
P-0010385-T01-IM5	MSK	0.340578	0.327292	0.348808	0.348021
P-0010450-T01-IM5	MSK	0.340578	0.327292	0.348808	0.348021
P-0010495-T01-IM5	MSK	0.340578	0.327292	0.348808	0.348021
P-0010499-T01-IM5	MSK	0.731539	0.805871	0.341512	0.321235
P-0010501-T01-IM5	MSK	0.340578	0.327292	0.303574	0.485581
P-0010516-T01-IM5	MSK	0.340578	0.327292	0.348808	0.348021
P-0010556-T01-IM5	MSK	0.340578	0.327292	0.348808	0.348021
P-0010581-T01-IM5	MSK	0.340578	0.505351	0.421703	0.515558
P-0010587-T01-IM5	MSK	0.340578	0.685791	0.416404	0.482586
P-0010588-T01-IM5	MSK	0.340578	0.327292	0.348808	0.348021
P-0010603-T01-IM5	MSK	0.340578	0.327292	0.348808	0.348021
P-0010613-T01-IM5	MSK	0.243606	0.317435	0.348808	0.348021
P-0010614-T01-IM5	MSK	0.340578	0.327292	0.348808	0.348021
P-0010636-T01-IM5	MSK	0.340578	0.413442	0.320228	0.322124
P-0010644-T01-IM5	MSK	0.340578	0.327292	0.348808	0.348021
P-0010645-T01-IM5	MSK	0.243606	0.317435	0.348808	0.348021
P-0010648-T01-IM5	MSK	0.340578	0.327292	0.348808	0.348021
P-0010669-T01-IM5	MSK	0.340578	0.327292	0.348808	0.348021
P-0010670-T01-IM5	MSK	0.340578	0.327292	0.404669	0.402613
P-0010707-T01-IM5	MSK	0.340578	0.327292	0.348808	0.348021
P-0010715-T01-IM5	MSK	0.301091	0.327292	0.549525	0.456414
P-0010736-T01-IM5	MSK	0.340578	0.260091	0.348808	0.348021
P-0010737-T01-IM5	MSK	0.340578	0.327292	0.348808	0.348021
P-0010742-T01-IM5	MSK	0.340578	0.327292	0.348808	0.348021
P-0010744-T01-IM5	MSK	0.340578	0.338605	0.31267	0.348021
P-0010755-T01-IM5	MSK	0.340578	0.220571	0.348808	0.348021
P-0010760-T01-IM5	MSK	0.340578	0.327292	0.348808	0.348021
P-0010791-T01-IM5	MSK	0.340578	0.327292	0.348808	0.348021
P-0010800-T01-IM5	MSK	0.340578	0.327292	0.348808	0.348021
P-0010816-T01-IM5	MSK	0.340578	0.327292	0.348808	0.348021
P-0010818-T01-IM5	MSK	0.340578	0.327292	0.320228	0.322124
P-0010826-T01-IM5	MSK	0.340578	0.327292	0.348808	0.348021
P-0010840-T02-IM5	MSK	0.340578	0.327292	0.348808	0.348021
P-0010847-T01-IM5	MSK	0.340578	0.327292	0.535692	0.391765
P-0010855-T01-IM5	MSK	0.340578	0.720385	0.348808	0.348021
P-0010891-T01-IM5	MSK	0.340578	0.327292	0.348808	0.348021
P-0010915-T01-IM5	MSK	0.340578	0.327292	0.348808	0.348021
P-0010921-T01-IM5	MSK	0.340578	0.327292	0.348808	0.348021
P-0010937-T01-IM5	MSK	0.340578	0.450335	0.348808	0.348021
P-0010963-T01-IM5	MSK	0.340578	0.327292	0.348808	0.348021
P-0010966-T01-IM5	MSK	0.340578	0.327292	0.348808	0.348021
P-0010975-T01-IM5	MSK	0.340578	0.220571	0.348808	0.348021
P-0010986-T01-IM5	MSK	0.340578	0.620369	0.455757	0.548589
P-0010994-T01-IM5	MSK	0.340578	0.327292	0.348808	0.348021
P-0011012-T01-IM5	MSK	0.340578	0.327292	0.348808	0.348021
P-0011030-T01-IM5	MSK	0.340578	0.327292	0.348808	0.348021
P-0011033-T01-IM5	MSK	0.340578	0.327292	0.303574	0.485581
P-0011036-T01-IM5	MSK	0.340578	0.327292	0.398035	0.348021
P-0011047-T01-IM5	MSK	0.340578	0.422866	0.535991	0.427649
P-0011068-T01-IM5	MSK	0.30194	0.496959	0.56207	0.488006
P-0011071-T01-IM5	MSK	0.340578	0.680325	0.368737	0.488006
P-0011097-T01-IM5	MSK	0.340578	0.327292	0.348808	0.348021
P-0011119-T01-IM5	MSK	0.340578	0.327292	0.348808	0.348021
P-0011144-T01-IM5	MSK	0.340578	0.327292	0.348808	0.348021
P-0011149-T01-IM5	MSK	0.340578	0.327292	0.374196	0.348021
P-0011162-T01-IM5	MSK	0.340578	0.327292	0.348808	0.348021
P-0011180-T01-IM5	MSK	0.340578	0.356855	0.455757	0.548589
P-0011187-T01-IM5	MSK	0.340578	0.327292	0.348808	0.348021
P-0011192-T01-IM5	MSK	0.340578	0.327292	0.348808	0.348021
P-0011195-T01-IM5	MSK	0.340578	0.327292	0.348808	0.348021
P-0011219-T01-IM5	MSK	0.340578	0.327292	0.348808	0.348021
P-0011244-T01-IM5	MSK	0.340578	0.327292	0.348808	0.348021
P-0011245-T01-IM5	MSK	0.340578	0.327292	0.348808	0.348021
P-0011246-T01-IM5	MSK	0.340578	0.26886	0.348808	0.348021
P-0011288-T01-IM5	MSK	0.340578	0.327292	0.348808	0.348021
P-0011297-T01-IM5	MSK	0.340578	0.327292	0.375407	0.391765
P-0011357-T01-IM5	MSK	0.528105	0.660495	0.549558	0.548589
P-0011378-T01-IM5	MSK	0.340578	0.327292	0.348808	0.348021
P-0011401-T01-IM5	MSK	0.340578	0.327292	0.348808	0.348021
P-0011418-T01-IM5	MSK	0.340578	0.327292	0.348808	0.348021
P-0011439-T01-IM5	MSK	0.340578	0.422866	0.348808	0.348021
P-0011440-T01-IM5	MSK	0.340578	0.397464	0.31267	0.348021
P-0011453-T01-IM5	MSK	0.340578	0.327292	0.348808	0.348021
P-0011476-T01-IM5	MSK	0.340578	0.327292	0.348808	0.348021
P-0011499-T01-IM5	MSK	0.707572	0.612457	0.348808	0.348021
P-0011508-T01-IM5	MSK	0.340578	0.220571	0.348808	0.348021
P-0011522-T01-IM5	MSK	0.340578	0.409616	0.348808	0.348021
P-0011523-T01-IM5	MSK	0.340578	0.422866	0.31427	0.265242
P-0011524-T01-IM5	MSK	0.340578	0.220571	0.348808	0.348021
P-0011535-T01-IM5	MSK	0.340578	0.327292	0.348808	0.348021
P-0011538-T01-IM5	MSK	0.340578	0.327292	0.348808	0.348021
P-0011541-T01-IM5	MSK	0.340578	0.327292	0.348808	0.348021
P-0011546-T01-IM5	MSK	0.340578	0.298044	0.348808	0.348021
P-0011552-T01-IM5	MSK	0.731539	0.443099	0.348808	0.348021
P-0011559-T01-IM5	MSK	0.340578	0.450335	0.348808	0.348021
P-0012037-T01-IM5	MSK	0.340578	0.220571	0.348808	0.348021
P-0012040-T01-IM5	MSK	0.340578	0.327292	0.348808	0.348021
P-0012049-T01-IM5	MSK	0.340578	0.327292	0.348808	0.348021
P-0012080-T01-IM5	MSK	0.340578	0.327292	0.348808	0.348021
P-0012102-T01-IM5	MSK	0.340578	0.327292	0.348808	0.348021
P-0012107-T01-IM5	MSK	0.340578	0.422866	0.375407	0.391765
P-0012115-T01-IM5	MSK	0.340578	0.505351	0.254782	0.214964
P-0012133-T01-IM5	MSK	0.340578	0.327292	0.348808	0.348021
P-0012137-T01-IM5	MSK	0.340578	0.327292	0.348808	0.348021
P-0012183-T01-IM5	MSK	0.340578	0.382909	0.398035	0.348021
P-0012188-T01-IM5	MSK	0.340578	0.327292	0.348808	0.348021
P-0012189-T01-IM5	MSK	0.340578	0.327292	0.320228	0.322124
P-0012221-T01-IM5	MSK	0.340578	0.327292	0.348808	0.348021
P-0012249-T01-IM5	MSK	0.340578	0.422866	0.397861	0.324512
P-0012256-T01-IM5	MSK	0.340578	0.327292	0.303574	0.485581
P-0012267-T01-IM5	MSK	0.340578	0.327292	0.375407	0.391765
P-0012279-T01-IM5	MSK	0.340578	0.327292	0.348808	0.348021
P-0012281-T01-IM5	MSK	0.340578	0.327292	0.398035	0.348021
P-0012282-T01-IM5	MSK	0.340578	0.327292	0.348808	0.348021
P-0012315-T01-IM5	MSK	0.340578	0.404018	0.348808	0.348021
P-0012323-T01-IM5	MSK	0.340578	0.327292	0.348808	0.348021
P-0012341-T01-IM5	MSK	0.340578	0.422866	0.348808	0.348021
P-0012361-T01-IM5	MSK	0.707572	0.592577	0.419244	0.485581
P-0012370-T01-IM5	MSK	0.340578	0.327292	0.348808	0.348021
P-0012408-T01-IM5	MSK	0.340578	0.327292	0.398035	0.348021
P-0012420-T01-IM5	MSK	0.340578	0.283893	0.375407	0.391765
P-0012427-T01-IM5	MSK	0.243606	0.215951	0.348808	0.348021
P-0012446-T01-IM5	MSK	0.340578	0.327292	0.398035	0.348021
P-0012516-T01-IM5	MSK	0.340578	0.327292	0.348808	0.348021
P-0012519-T01-IM5	MSK	0.340578	0.327292	0.348808	0.348021
P-0012529-T01-IM5	MSK	0.340578	0.327292	0.348808	0.348021
P-0012550-T01-IM5	MSK	0.340578	0.422866	0.626006	0.436502
P-0012551-T01-IM5	MSK	0.340578	0.327292	0.348808	0.348021
P-0012629-T01-IM5	MSK	0.340578	0.327292	0.348808	0.348021
P-0012678-T01-IM5	MSK	0.501862	0.468048	0.396492	0.318658
P-0012682-T01-IM5	MSK	0.340578	0.327292	0.348808	0.348021
P-0012687-T01-IM5	MSK	0.340578	0.220571	0.348808	0.348021
P-0012706-T01-IM5	MSK	0.340578	0.327292	0.303574	0.485581
P-0012708-T01-IM5	MSK	0.340578	0.327292	0.348808	0.348021
P-0012720-T01-IM5	MSK	0.340578	0.327292	0.348808	0.348021
P-0012728-T01-IM5	MSK	0.340578	0.442274	0.455757	0.548589
P-0012729-T01-IM5	MSK	0.340578	0.327292	0.348808	0.348021
P-0012780-T01-IM5	MSK	0.340578	0.327292	0.348808	0.348021
P-0012783-T01-IM5	MSK	0.707572	0.51646	0.455757	0.548589
P-0012803-T01-IM5	MSK	0.340578	0.327292	0.348808	0.348021
P-0012817-T01-IM5	MSK	0.707572	0.51646	0.606519	0.779999
P-0012825-T02-IM6	MSK	0.340578	0.220571	0.348808	0.348021
P-0012840-T01-IM5	MSK	0.340578	0.361094	0.348808	0.348021
P-0012846-T01-IM5	MSK	0.340578	0.327292	0.348808	0.348021
P-0012849-T01-IM5	MSK	0.340578	0.327292	0.348808	0.348021
P-0012856-T01-IM5	MSK	0.340578	0.313688	0.375407	0.391765
P-0012860-T01-IM5	MSK	0.707572	0.634609	0.313098	0.348021
P-0012866-T01-IM5	MSK	0.340578	0.327292	0.303574	0.485581
P-0012869-T01-IM5	MSK	0.340578	0.327292	0.348808	0.348021
P-0012870-T03-IM6	MSK	0.340578	0.422866	0.348808	0.348021
P-0012883-T01-IM5	MSK	0.340578	0.262521	0.455757	0.548589
P-0012905-T01-IM5	MSK	0.340578	0.327292	0.348808	0.348021
P-0012908-T01-IM5	MSK	0.340578	0.327292	0.348808	0.348021
P-0012925-T01-IM5	MSK	0.340578	0.327292	0.348808	0.348021
P-0012931-T01-IM5	MSK	0.340578	0.220571	0.348808	0.348021
P-0012966-T01-IM5	MSK	0.340578	0.327292	0.348808	0.348021
P-0012968-T01-IM5	MSK	0.340578	0.327292	0.348808	0.348021
P-0012993-T01-IM5	MSK	0.340578	0.422866	0.348808	0.348021
P-0012999-T01-IM5	MSK	0.340578	0.283893	0.31267	0.348021
P-0013025-T01-IM5	MSK	0.340578	0.26886	0.348808	0.348021
P-0013029-T01-IM5	MSK	0.707572	0.592577	0.429689	0.348021
P-0013035-T01-IM5	MSK	0.340578	0.327292	0.348808	0.348021
P-0013063-T01-IM5	MSK	0.340578	0.327292	0.348808	0.348021
P-0013078-T01-IM5	MSK	0.340578	0.327292	0.348808	0.348021
P-0013087-T01-IM5	MSK	0.340578	0.327292	0.348808	0.348021
P-0013089-T01-IM5	MSK	0.340578	0.327292	0.348808	0.348021
P-0013094-T01-IM5	MSK	0.340578	0.220571	0.398035	0.348021
P-0013096-T01-IM5	MSK	0.340578	0.327292	0.348808	0.348021
P-0013106-T01-IM5	MSK	0.340578	0.327292	0.348808	0.348021
P-0013111-T01-IM5	MSK	0.243606	0.35884	0.375407	0.391765
P-0013147-T01-IM5	MSK	0.340578	0.327292	0.320228	0.322124
P-0013189-T01-IM5	MSK	0.340578	0.327292	0.348808	0.348021
P-0013200-T01-IM5	MSK	0.340578	0.327292	0.348808	0.348021
P-0013204-T01-IM5	MSK	0.340578	0.326085	0.348808	0.348021
P-0013210-T01-IM5	MSK	0.340578	0.327292	0.348808	0.348021
P-0013232-T01-IM5	MSK	0.340578	0.220571	0.348808	0.348021
P-0013233-T01-IM5	MSK	0.340578	0.327292	0.31267	0.348021
P-0013240-T01-IM5	MSK	0.340578	0.327292	0.348808	0.348021
P-0013243-T01-IM5	MSK	0.340578	0.327292	0.348808	0.348021
P-0013259-T01-IM5	MSK	0.340578	0.327292	0.348808	0.348021
P-0013274-T01-IM5	MSK	0.340578	0.220571	0.348808	0.348021
P-0013278-T01-IM5	MSK	0.340578	0.327292	0.348808	0.348021
P-0013283-T01-IM5	MSK	0.340578	0.303177	0.348808	0.348021
P-0013294-T01-IM5	MSK	0.340578	0.327292	0.348808	0.348021
P-0013304-T01-IM5	MSK	0.340578	0.327292	0.348808	0.348021
P-0013309-T01-IM5	MSK	0.340578	0.327292	0.348808	0.348021
P-0013313-T01-IM5	MSK	0.340578	0.327292	0.348808	0.348021
P-0013314-T01-IM5	MSK	0.340578	0.327292	0.348808	0.348021
P-0013318-T01-IM5	MSK	0.340578	0.327292	0.398035	0.348021
P-0013335-T01-IM5	MSK	0.340578	0.327292	0.348808	0.348021
P-0013343-T01-IM5	MSK	0.243606	0.403407	0.606519	0.779999
P-0013347-T01-IM5	MSK	0.340578	0.327292	0.396492	0.318658
P-0013354-T01-IM5	MSK	0.340578	0.327292	0.303574	0.485581
P-0013360-T01-IM5	MSK	0.340578	0.327292	0.348808	0.348021
P-0013368-T01-IM5	MSK	0.340578	0.327292	0.348808	0.348021
P-0013380-T01-IM5	MSK	0.340578	0.327292	0.348808	0.348021
P-0013383-T01-IM5	MSK	0.707572	0.631434	0.559021	0.391765
P-0013389-T01-IM5	MSK	0.340578	0.327292	0.348808	0.348021
P-0013412-T01-IM5	MSK	0.340578	0.327292	0.348808	0.348021
P-0013413-T01-IM5	MSK	0.340578	0.303177	0.320228	0.322124
P-0013448-T01-IM5	MSK	0.340578	0.327292	0.320228	0.322124
P-0013451-T01-IM5	MSK	0.340578	0.413442	0.348808	0.348021
P-0013462-T01-IM5	MSK	0.707572	0.658592	0.275139	0.207492
P-0013463-T01-IM5	MSK	0.340578	0.327292	0.348808	0.348021
P-0013506-T01-IM5	MSK	0.340578	0.304745	0.375407	0.391765
P-0013525-T01-IM5	MSK	0.340578	0.327292	0.348808	0.348021
P-0013544-T02-IM6	MSK	0.340578	0.327292	0.348808	0.348021
P-0013596-T01-IM5	MSK	0.340578	0.327292	0.348808	0.348021
P-0013603-T01-IM5	MSK	0.340578	0.326085	0.348808	0.348021
P-0013652-T01-IM5	MSK	0.340578	0.326085	0.348808	0.348021
P-0013656-T01-IM5	MSK	0.340578	0.327292	0.348808	0.348021
P-0013659-T01-IM5	MSK	0.340578	0.313688	0.348808	0.348021
P-0013728-T01-IM5	MSK	0.340578	0.327292	0.348808	0.348021
P-0013765-T01-IM5	MSK	0.340578	0.327292	0.375407	0.391765
P-0013814-T01-IM5	MSK	0.340578	0.327292	0.29529	0.324512
P-0013826-T01-IM5	MSK	0.731539	0.394099	0.587162	0.718091
P-0013845-T01-IM5	MSK	0.340578	0.327292	0.348808	0.348021
P-0013854-T01-IM5	MSK	0.340578	0.327292	0.348808	0.348021
P-0013861-T01-IM5	MSK	0.340578	0.327292	0.348808	0.348021
P-0013873-T01-IM5	MSK	0.340578	0.327292	0.348808	0.348021
P-0013892-T01-IM5	MSK	0.340578	0.220571	0.348808	0.348021
P-0013920-T01-IM5	MSK	0.340578	0.327292	0.320228	0.322124
P-0013923-T01-IM5	MSK	0.340578	0.327292	0.348808	0.348021
P-0013938-T01-IM5	MSK	0.340578	0.327292	0.348808	0.348021
P-0013951-T01-IM5	MSK	0.340578	0.327292	0.320228	0.322124
P-0013956-T01-IM5	MSK	0.340578	0.220571	0.348808	0.348021
P-0013967-T01-IM5	MSK	0.30194	0.422866	0.348808	0.348021
P-0014006-T01-IM5	MSK	0.340578	0.327292	0.348808	0.348021
P-0014010-T01-IM5	MSK	0.340578	0.327292	0.348808	0.348021
P-0014015-T01-IM5	MSK	0.340578	0.327292	0.348808	0.348021
P-0014060-T01-IM5	MSK	0.340578	0.283893	0.320228	0.322124
P-0014064-T01-IM5	MSK	0.340578	0.327292	0.348808	0.348021
P-0014071-T01-IM5	MSK	0.731539	0.443099	0.348808	0.348021
P-0014099-T01-IM5	MSK	0.340578	0.327292	0.348808	0.348021
P-0014137-T01-IM5	MSK	0.340578	0.301492	0.332533	0.348021
P-0014147-T01-IM5	MSK	0.340578	0.327292	0.348808	0.348021
P-0014148-T01-IM5	MSK	0.340578	0.65991	0.619711	0.548589
P-0014159-T01-IM5	MSK	0.340578	0.327292	0.320228	0.322124
P-0014172-T01-IM5	MSK	0.340578	0.327292	0.348808	0.348021
P-0014182-T01-IM6	MSK	0.340578	0.422866	0.348808	0.348021
P-0014206-T01-IM6	MSK	0.340578	0.327292	0.306582	0.391765
P-0014207-T01-IM6	MSK	0.340578	0.422866	0.348808	0.348021
P-0014220-T01-IM6	MSK	0.340578	0.327292	0.348808	0.348021
P-0014229-T01-IM6	MSK	0.340578	0.262521	0.370587	0.488006
P-0014236-T01-IM6	MSK	0.340578	0.327292	0.348808	0.348021
P-0014242-T01-IM6	MSK	0.340578	0.220571	0.348808	0.348021
P-0014269-T01-IM6	MSK	0.340578	0.327292	0.348808	0.348021
P-0014323-T01-IM6	MSK	0.340578	0.327292	0.348808	0.348021
P-0014328-T01-IM6	MSK	0.340578	0.220571	0.348808	0.348021
P-0014379-T01-IM6	MSK	0.340578	0.327292	0.348808	0.348021
P-0014402-T01-IM6	MSK	0.340578	0.327292	0.348808	0.348021
P-0014418-T01-IM6	MSK	0.340578	0.422866	0.235944	0.2834
P-0014421-T01-IM6	MSK	0.707572	0.631434	0.348808	0.348021
P-0014422-T01-IM6	MSK	0.340578	0.327292	0.348808	0.348021
P-0014449-T01-IM6	MSK	0.340578	0.313688	0.348808	0.348021
P-0014451-T01-IM6	MSK	0.340578	0.315565	0.589441	0.798853
P-0014465-T01-IM6	MSK	0.340578	0.484018	0.348808	0.348021
P-0014470-T01-IM6	MSK	0.340578	0.220571	0.367262	0.2834
P-0014507-T01-IM6	MSK	0.340578	0.484018	0.348808	0.348021
P-0014513-T01-IM6	MSK	0.340578	0.327292	0.348808	0.348021
P-0014529-T01-IM6	MSK	0.340578	0.327292	0.301592	0.342453
P-0014556-T01-IM6	MSK	0.340578	0.220571	0.375407	0.391765
P-0014562-T01-IM6	MSK	0.340578	0.327292	0.348808	0.348021
P-0014565-T01-IM6	MSK	0.340578	0.327292	0.348808	0.348021
P-0014594-T01-IM6	MSK	0.340578	0.422866	0.348808	0.348021
P-0014599-T01-IM6	MSK	0.340578	0.286003	0.332533	0.348021
P-0014600-T01-IM6	MSK	0.340578	0.327292	0.348808	0.348021
P-0014619-T01-IM6	MSK	0.340578	0.327292	0.348808	0.348021
P-0014648-T01-IM6	MSK	0.340578	0.206231	0.348808	0.348021
P-0014677-T01-IM6	MSK	0.340578	0.326085	0.348808	0.348021
P-0014682-T01-IM6	MSK	0.340578	0.327292	0.348808	0.348021
P-0014736-T01-IM6	MSK	0.340578	0.327292	0.348808	0.348021
P-0014772-T01-IM6	MSK	0.340578	0.319452	0.619711	0.548589
P-0014786-T01-IM6	MSK	0.340578	0.310644	0.303574	0.485581
P-0014815-T01-IM6	MSK	0.340578	0.327292	0.320228	0.322124
P-0014818-T01-IM6	MSK	0.731539	0.302413	0.348808	0.348021
P-0014898-T01-IM6	MSK	0.731539	0.443099	0.348808	0.348021
P-0014909-T01-IM6	MSK	0.340578	0.327292	0.348808	0.348021
P-0014910-T01-IM6	MSK	0.243606	0.317435	0.348808	0.348021
P-0014965-T01-IM6	MSK	0.340578	0.327292	0.348808	0.348021
P-0014966-T01-IM6	MSK	0.340578	0.327292	0.348808	0.348021
P-0015007-T01-IM6	MSK	0.340578	0.327292	0.348808	0.348021
P-0015010-T01-IM6	MSK	0.340578	0.327292	0.348808	0.348021
P-0015047-T01-IM6	MSK	0.340578	0.313688	0.348808	0.348021
P-0015067-T01-IM6	MSK	0.340578	0.373256	0.348808	0.348021
P-0015078-T01-IM6	MSK	0.340578	0.422866	0.398035	0.348021
P-0015085-T01-IM6	MSK	0.340578	0.327292	0.348808	0.348021
P-0015122-T01-IM6	MSK	0.340578	0.720385	0.348808	0.348021
P-0015137-T01-IM6	MSK	0.340578	0.422866	0.303574	0.485581
P-0015177-T01-IM6	MSK	0.340578	0.327292	0.348808	0.348021
P-0015182-T01-IM6	MSK	0.340578	0.356855	0.455757	0.548589
P-0015186-T01-IM6	MSK	0.340578	0.327292	0.348808	0.348021
P-0015214-T01-IM6	MSK	0.243606	0.317435	0.348808	0.348021
P-0015222-T01-IM6	MSK	0.340578	0.327292	0.348808	0.348021
P-0015237-T01-IM6	MSK	0.707572	0.63951	0.34074	0.456414
P-0015251-T01-IM6	MSK	0.340578	0.327292	0.348808	0.348021
P-0015257-T01-IM6	MSK	0.243606	0.244996	0.398035	0.348021
P-0015259-T01-IM6	MSK	0.340578	0.327292	0.398035	0.348021
P-0015289-T01-IM6	MSK	0.340578	0.327292	0.348808	0.348021
P-0015296-T01-IM6	MSK	0.340578	0.283893	0.348808	0.348021
P-0015331-T01-IM6	MSK	0.707572	0.592577	0.348808	0.348021
P-0015342-T01-IM6	MSK	0.340578	0.327292	0.348808	0.348021
P-0015344-T01-IM6	MSK	0.340578	0.70334	0.295137	0.131268
P-0015346-T01-IM6	MSK	0.340578	0.220571	0.348808	0.348021
P-0015348-T01-IM6	MSK	0.340578	0.720385	0.375407	0.391765
P-0015369-T01-IM6	MSK	0.340578	0.327292	0.348808	0.348021
P-0015373-T01-IM6	MSK	0.340578	0.283893	0.358062	0.322124
P-0015407-T01-IM6	MSK	0.340578	0.326085	0.31267	0.348021
P-0015415-T01-IM6	MSK	0.731539	0.511991	0.725993	0.875104
P-0015433-T01-IM6	MSK	0.340578	0.422866	0.348808	0.348021
P-0015438-T01-IM6	MSK	0.707572	0.592577	0.298381	0.330351
P-0015445-T01-IM6	MSK	0.340578	0.327292	0.348808	0.348021
P-0015456-T01-IM6	MSK	0.340578	0.327292	0.320228	0.322124
P-0015471-T01-IM6	MSK	0.340578	0.282768	0.348808	0.348021
P-0015501-T01-IM6	MSK	0.340578	0.26886	0.348808	0.348021
P-0015511-T01-IM6	MSK	0.340578	0.322737	0.606519	0.779999
P-0015512-T01-IM6	MSK	0.958131	0.860681	0.362337	0.391765
P-0015521-T01-IM6	MSK	0.340578	0.327292	0.391179	0.386531
P-0015530-T01-IM6	MSK	0.340578	0.327292	0.348808	0.348021
P-0015531-T01-IM6	MSK	0.340578	0.327292	0.348808	0.348021
P-0015556-T01-IM6	MSK	0.340578	0.283893	0.348808	0.348021
P-0015573-T01-IM6	MSK	0.243606	0.569673	0.375407	0.391765
P-0015593-T01-IM6	MSK	0.340578	0.327292	0.348808	0.348021
P-0015600-T01-IM6	MSK	0.340578	0.327292	0.348808	0.348021
P-0015603-T01-IM6	MSK	0.340578	0.327292	0.396492	0.318658
P-0015612-T01-IM6	MSK	0.340578	0.327292	0.314472	0.348021
P-0015615-T01-IM6	MSK	0.340578	0.327292	0.348808	0.348021
P-0015644-T01-IM6	MSK	0.340578	0.327292	0.348808	0.348021
P-0015648-T01-IM6	MSK	0.340578	0.417622	0.348808	0.348021
P-0015649-T01-IM6	MSK	0.301091	0.220571	0.294233	0.330351
P-0015660-T01-IM6	MSK	0.340578	0.327292	0.303574	0.485581
P-0015661-T01-IM6	MSK	0.340578	0.327292	0.348808	0.348021
P-0015663-T01-IM6	MSK	0.340578	0.327292	0.348808	0.348021
P-0015679-T01-IM6	MSK	0.340578	0.327292	0.348808	0.348021
P-0015697-T01-IM6	MSK	0.340578	0.327292	0.348808	0.348021
P-0015713-T01-IM6	MSK	0.340578	0.327292	0.348808	0.348021
P-0015716-T01-IM6	MSK	0.340578	0.26886	0.29529	0.324512
P-0015717-T01-IM6	MSK	0.340578	0.327292	0.348808	0.348021
P-0015745-T01-IM6	MSK	0.340578	0.327292	0.348808	0.348021
P-0015758-T01-IM6	MSK	0.340578	0.327292	0.348808	0.348021
P-0015780-T01-IM6	MSK	0.340578	0.720385	0.348808	0.348021
P-0015785-T01-IM6	MSK	0.340578	0.413442	0.348808	0.348021
P-0015791-T01-IM6	MSK	0.340578	0.327292	0.348808	0.348021
P-0015830-T01-IM6	MSK	0.340578	0.236765	0.206071	0.131537
P-0015851-T01-IM6	MSK	0.340578	0.450335	0.348808	0.348021
P-0015855-T01-IM6	MSK	0.340578	0.327292	0.348808	0.348021
P-0015904-T01-IM6	MSK	0.731539	0.48823	0.348808	0.348021
P-0015905-T01-IM6	MSK	0.340578	0.356855	0.455757	0.548589
P-0015920-T01-IM6	MSK	0.731539	0.302413	0.320228	0.322124
P-0015923-T01-IM6	MSK	0.340578	0.458597	0.320228	0.322124
P-0015928-T01-IM6	MSK	0.340578	0.367309	0.398035	0.348021
P-0015937-T01-IM6	MSK	0.340578	0.327292	0.348808	0.348021
P-0015955-T01-IM6	MSK	0.340578	0.327292	0.348808	0.348021
P-0015965-T01-IM6	MSK	0.340578	0.220571	0.348808	0.348021
P-0015966-T01-IM6	MSK	0.340578	0.450335	0.398035	0.348021
P-0015967-T01-IM6	MSK	0.340578	0.327292	0.348808	0.348021
P-0015977-T01-IM6	MSK	0.340578	0.327292	0.348808	0.348021
P-0015983-T01-IM6	MSK	0.340578	0.327292	0.348808	0.348021
P-0015984-T01-IM6	MSK	0.340578	0.287648	0.348808	0.348021
P-0015987-T01-IM6	MSK	0.340578	0.413442	0.398035	0.348021
P-0015989-T01-IM6	MSK	0.340578	0.327292	0.348808	0.348021
P-0016025-T01-IM6	MSK	0.340578	0.327292	0.309838	0.265929
P-0016028-T01-IM6	MSK	0.340578	0.327292	0.348808	0.348021
P-0016033-T01-IM6	MSK	0.340578	0.327292	0.31267	0.348021
P-0016046-T01-IM6	MSK	0.340578	0.422866	0.348808	0.348021
P-0016048-T01-IM6	MSK	0.340578	0.327292	0.348808	0.348021
P-0016062-T01-IM6	MSK	0.340578	0.356855	0.303201	0.373685
P-0016063-T01-IM6	MSK	0.340578	0.220571	0.348808	0.348021
P-0016149-T01-IM6	MSK	0.340578	0.262521	0.455757	0.548589
P-0016174-T01-IM6	MSK	0.340578	0.327292	0.303574	0.485581
P-0016175-T01-IM6	MSK	0.707572	0.592577	0.348808	0.348021
P-0016177-T01-IM6	MSK	0.340578	0.327292	0.348808	0.348021
P-0016181-T01-IM6	MSK	0.9	0.542408	0.252739	0.131537
P-0016185-T01-IM6	MSK	0.340578	0.327292	0.348808	0.348021
P-0016188-T01-IM6	MSK	0.340578	0.283893	0.391179	0.386531
P-0016191-T01-IM6	MSK	0.340578	0.413442	0.348808	0.348021
P-0016197-T01-IM6	MSK	0.340578	0.383574	0.619711	0.548589
P-0016210-T01-IM6	MSK	0.340578	0.327292	0.348808	0.348021
P-0016226-T01-IM6	MSK	0.731539	0.443099	0.332533	0.348021
P-0016233-T01-IM6	MSK	0.340578	0.327292	0.348808	0.348021
P-0016237-T01-IM6	MSK	0.340578	0.422866	0.348808	0.348021
P-0016238-T01-IM6	MSK	0.340578	0.327292	0.348808	0.348021
P-0016240-T01-IM6	MSK	0.340578	0.327292	0.348808	0.348021
P-0016241-T01-IM6	MSK	0.340578	0.327292	0.348808	0.348021
P-0016256-T01-IM6	MSK	0.340578	0.327292	0.348808	0.348021
P-0016258-T01-IM6	MSK	0.340578	0.422866	0.371744	0.265242
P-0016276-T01-IM6	MSK	0.340578	0.327292	0.320228	0.322124
P-0016284-T01-IM6	MSK	0.340578	0.327292	0.348808	0.348021
P-0016287-T01-IM6	MSK	0.340578	0.327292	0.320228	0.322124
P-0016289-T01-IM6	MSK	0.340578	0.327292	0.348808	0.348021
P-0016290-T01-IM6	MSK	0.340578	0.327292	0.320228	0.322124
P-0016308-T01-IM6	MSK	0.731539	0.443099	0.348808	0.348021
P-0016311-T01-IM6	MSK	0.340578	0.327292	0.348808	0.348021
P-0016314-T01-IM6	MSK	0.243606	0.741995	0.723154	0.875104
P-0016316-T01-IM6	MSK	0.340578	0.327292	0.348808	0.348021
P-0016340-T01-IM6	MSK	0.340578	0.327292	0.206071	0.131537
P-0016402-T01-IM6	MSK	0.340578	0.327292	0.348808	0.348021
P-0016481-T01-IM6	MSK	0.340578	0.310644	0.348808	0.348021
P-0016506-T01-IM6	MSK	0.340578	0.327292	0.348808	0.348021
P-0016522-T01-IM6	MSK	0.340578	0.354269	0.275139	0.207492
P-0016531-T01-IM6	MSK	0.340578	0.327292	0.348808	0.348021
P-0016542-T01-IM6	MSK	0.340578	0.327292	0.31267	0.348021
P-0016546-T01-IM6	MSK	0.340578	0.356078	0.29529	0.324512
P-0016558-T01-IM6	MSK	0.340578	0.327292	0.348808	0.348021
P-0016562-T01-IM6	MSK	0.340578	0.422866	0.348808	0.348021
P-0016614-T01-IM6	MSK	0.340578	0.327292	0.348808	0.348021
P-0016618-T01-IM6	MSK	0.340578	0.327292	0.348808	0.348021
P-0016624-T01-IM6	MSK	0.340578	0.282768	0.348808	0.348021
P-0016634-T01-IM6	MSK	0.340578	0.327292	0.348808	0.348021
P-0016646-T01-IM6	MSK	0.707572	0.592577	0.348808	0.348021
P-0016648-T01-IM6	MSK	0.340578	0.327292	0.348808	0.348021
P-0016691-T01-IM6	MSK	0.340578	0.327292	0.348808	0.348021
P-0016697-T01-IM6	MSK	0.340578	0.327292	0.348808	0.348021
P-0016720-T01-IM6	MSK	0.340578	0.327292	0.314472	0.348021
P-0016724-T01-IM6	MSK	0.340578	0.422866	0.348808	0.348021
P-0016767-T01-IM6	MSK	0.340578	0.422866	0.348808	0.348021
P-0016775-T01-IM6	MSK	0.340578	0.327292	0.348808	0.348021
P-0016782-T01-IM6	MSK	0.340578	0.327292	0.31267	0.348021
P-0016809-T01-IM6	MSK	0.340578	0.327292	0.206071	0.131537
P-0016835-T01-IM6	MSK	0.340578	0.327292	0.348808	0.348021
P-0016855-T01-IM6	MSK	0.340578	0.327292	0.348808	0.348021
P-0016875-T01-IM6	MSK	0.340578	0.327292	0.348808	0.348021
P-0016910-T01-IM6	MSK	0.340578	0.413442	0.348808	0.348021
P-0016915-T01-IM6	MSK	0.340578	0.422866	0.303574	0.485581
P-0016918-T01-IM6	MSK	0.340578	0.327292	0.348808	0.348021
P-0016925-T01-IM6	MSK	0.340578	0.458597	0.348808	0.348021
P-0016931-T01-IM6	MSK	0.340578	0.327292	0.320228	0.322124
P-0017044-T01-IM6	MSK	0.340578	0.327292	0.348808	0.348021
P-0017159-T01-IM6	MSK	0.340578	0.310644	0.301592	0.342453
P-0017208-T01-IM6	MSK	0.340578	0.313688	0.356134	0.45101
P-0017241-T01-IM6	MSK	0.340578	0.310644	0.348808	0.348021
P-0017263-T01-IM6	MSK	0.340578	0.327292	0.348808	0.348021
P-0017276-T01-IM6	MSK	0.340578	0.327292	0.29529	0.324512
P-0017285-T01-IM6	MSK	0.340578	0.327292	0.348808	0.348021
P-0017313-T01-IM6	MSK	0.340578	0.327292	0.334567	0.330351
P-0017370-T01-IM6	MSK	0.340578	0.545788	0.48857	0.2834
P-0017472-T01-IM6	MSK	0.340578	0.220571	0.348808	0.348021
P-0017508-T01-IM6	MSK	0.340578	0.327292	0.348808	0.348021
P-0017599-T01-IM5	MSK	0.340578	0.327292	0.348808	0.348021
P-0017602-T01-IM5	MSK	0.340578	0.220571	0.348808	0.348021
P-0017658-T01-IM5	MSK	0.707572	0.468048	0.303574	0.485581
P-0017678-T01-IM6	MSK	0.340578	0.327292	0.348808	0.348021
P-0017687-T01-IM6	MSK	0.340578	0.327292	0.320228	0.322124
P-0017697-T01-IM6	MSK	0.30194	0.733412	0.426846	0.373097
P-0017712-T01-IM6	MSK	0.340578	0.327292	0.31267	0.348021
P-0017717-T01-IM6	MSK	0.340578	0.313688	0.348808	0.348021
P-0017755-T01-IM6	MSK	0.340578	0.327292	0.348808	0.348021
P-0017766-T01-IM6	MSK	0.340578	0.327292	0.348808	0.348021
P-0017769-T01-IM6	MSK	0.340578	0.327292	0.275139	0.207492
P-0017986-T01-IM6	MSK	0.07375	0.257818	0.303574	0.485581
P-0018028-T01-IM6	MSK	0.340578	0.327292	0.348808	0.348021
P-0018143-T01-IM6	MSK	0.340578	0.327292	0.275139	0.207492
P-0018185-T01-IM6	MSK	0.340578	0.327292	0.320228	0.322124
P-0018188-T01-IM6	MSK	0.340578	0.327292	0.320228	0.322124
P-0018216-T01-IM6	MSK	0.340578	0.327292	0.348808	0.348021
P-0018229-T01-IM6	MSK	0.243606	0.417331	0.348808	0.348021
P-0018277-T01-IM6	MSK	0.340578	0.327292	0.348808	0.348021
P-0018340-T01-IM6	MSK	0.340578	0.327292	0.348808	0.348021
P-0018341-T01-IM6	MSK	0.340578	0.327292	0.348808	0.348021
P-0018371-T01-IM6	MSK	0.340578	0.220571	0.348808	0.348021
P-0018457-T01-IM6	MSK	0.340578	0.327292	0.348808	0.348021
P-0018464-T01-IM6	MSK	0.707572	0.592577	0.348808	0.348021
P-0018541-T01-IM6	MSK	0.340578	0.220571	0.303574	0.485581
P-0018563-T01-IM6	MSK	0.340578	0.327292	0.367262	0.2834
P-0018568-T01-IM6	MSK	0.340578	0.327292	0.348808	0.348021
P-0018580-T01-IM6	MSK	0.340578	0.356855	0.455757	0.548589
P-0018601-T01-IM6	MSK	0.340578	0.327292	0.348808	0.348021
P-0018665-T01-IM6	MSK	0.243606	0.305593	0.455757	0.548589
P-0018671-T01-IM6	MSK	0.340578	0.327292	0.348808	0.348021
P-0018673-T01-IM6	MSK	0.340578	0.63061	0.348808	0.348021
P-0018683-T01-IM6	MSK	0.707572	0.592577	0.348808	0.348021
P-0018771-T02-IM6	MSK	0.340578	0.327292	0.320228	0.322124
P-0018782-T01-IM6	MSK	0.340578	0.327292	0.348808	0.348021
P-0018800-T01-IM6	MSK	0.340578	0.282768	0.348808	0.348021
P-0018925-T01-IM6	MSK	0.340578	0.327292	0.375407	0.391765
P-0018927-T01-IM6	MSK	0.340578	0.327292	0.348808	0.348021
P-0018931-T01-IM6	MSK	0.340578	0.327292	0.348808	0.348021
P-0018960-T01-IM6	MSK	0.340578	0.327292	0.348808	0.348021
P-0018986-T01-IM6	MSK	0.301091	0.422866	0.348808	0.348021
P-0019003-T01-IM6	MSK	0.340578	0.220571	0.348808	0.348021
P-0019012-T01-IM6	MSK	0.340578	0.327292	0.332533	0.348021
P-0019027-T01-IM6	MSK	0.707572	0.592577	0.348808	0.348021
P-0019036-T01-IM6	MSK	0.340578	0.450335	0.348808	0.348021
P-0019101-T01-IM6	MSK	0.340578	0.384672	0.348808	0.348021
P-0019226-T01-IM6	MSK	0.340578	0.327292	0.348808	0.348021
P-0019240-T01-IM6	MSK	0.340578	0.327292	0.348808	0.348021
P-0019258-T01-IM6	MSK	0.340578	0.327292	0.206071	0.131537
P-0019267-T01-IM6	MSK	0.340578	0.327292	0.348808	0.348021
P-0019271-T01-IM6	MSK	0.340578	0.327292	0.348808	0.348021
P-0019272-T01-IM6	MSK	0.243606	0.317435	0.348808	0.348021
P-0019297-T01-IM6	MSK	0.340578	0.327292	0.320228	0.322124
P-0019316-T01-IM6	MSK	0.340578	0.327292	0.202656	0.169023
P-0019351-T01-IM6	MSK	0.340578	0.313688	0.348808	0.348021
P-0019407-T01-IM6	MSK	0.340578	0.327292	0.348808	0.348021
P-0019413-T01-IM6	MSK	0.340578	0.620369	0.606519	0.779999
P-0019417-T01-IM6	MSK	0.707572	0.631434	0.348808	0.348021
P-0019428-T01-IM6	MSK	0.340578	0.361094	0.400069	0.214964
P-0019475-T01-IM6	MSK	0.133239	0.667696	0.606457	0.436502
P-0019540-T01-IM6	MSK	0.340578	0.327292	0.275139	0.207492
P-0019648-T01-IM6	MSK	0.340578	0.327292	0.348808	0.348021
P-0019657-T01-IM6	MSK	0.340578	0.327292	0.320228	0.322124
P-0019691-T01-IM6	MSK	0.243606	0.35884	0.313098	0.348021
P-0019710-T01-IM6	MSK	0.340578	0.327292	0.375407	0.391765
P-0019717-T01-IM6	MSK	0.340578	0.422866	0.398035	0.348021
P-0019754-T01-IM6	MSK	0.340578	0.327292	0.320228	0.322124
P-0019771-T01-IM6	MSK	0.340578	0.220571	0.398035	0.348021
P-0019916-T01-IM6	MSK	0.340578	0.327292	0.348808	0.348021
P-0019949-T01-IM6	MSK	0.731539	0.408117	0.279721	0.324512
P-0020040-T01-IM6	MSK	0.340578	0.327292	0.348808	0.348021
P-0020047-T01-IM6	MSK	0.243606	0.317435	0.348808	0.348021
P-0020065-T01-IM6	MSK	0.340578	0.327292	0.348808	0.348021
P-0020086-T01-IM6	MSK	0.340578	0.356078	0.348808	0.348021
P-0020109-T01-IM6	MSK	0.340578	0.327292	0.348808	0.348021
P-0020113-T01-IM6	MSK	0.340578	0.327292	0.348808	0.348021
P-0020121-T01-IM6	MSK	0.340578	0.422866	0.213931	0.131537
P-0020122-T01-IM6	MSK	0.340578	0.366898	0.224174	0.131537
P-0020140-T02-IM6	MSK	0.340578	0.327292	0.348808	0.348021
P-0020146-T01-IM6	MSK	0.340578	0.327292	0.320228	0.322124
P-0020147-T01-IM6	MSK	0.340578	0.327292	0.348808	0.348021
P-0020156-T01-IM6	MSK	0.340578	0.327292	0.320228	0.322124
P-0020167-T01-IM6	MSK	0.340578	0.327292	0.348808	0.348021
P-0020169-T01-IM6	MSK	0.340578	0.327292	0.398035	0.348021
P-0020175-T01-IM6	MSK	0.340578	0.422866	0.348808	0.348021
P-0020226-T01-IM6	MSK	0.340578	0.327292	0.348808	0.348021
P-0020252-T01-IM6	MSK	0.340578	0.385561	0.29529	0.324512
P-0020399-T01-IM6	MSK	0.340578	0.29739	0.455757	0.548589
P-0020422-T01-IM6	MSK	0.07375	0.332515	0.348808	0.348021
P-0020489-T01-IM6	MSK	0.340578	0.327292	0.348808	0.348021
P-0020542-T01-IM6	MSK	0.340578	0.327292	0.348808	0.348021
P-0020591-T01-IM6	MSK	0.707572	0.604844	0.313098	0.348021
P-0020592-T01-IM6	MSK	0.340578	0.327292	0.375407	0.391765
P-0020594-T01-IM6	MSK	0.340578	0.262521	0.455757	0.548589
P-0020649-T01-IM6	MSK	0.340578	0.378855	0.348808	0.348021
P-0020714-T01-IM6	MSK	0.340578	0.327292	0.348808	0.348021
P-0020770-T01-IM6	MSK	0.340578	0.327292	0.314472	0.348021
P-0020835-T01-IM6	MSK	0.340578	0.282768	0.348808	0.348021
P-0020846-T01-IM6	MSK	0.340578	0.327292	0.320228	0.322124
P-0020878-T01-IM6	MSK	0.340578	0.327292	0.348808	0.348021
P-0020903-T01-IM6	MSK	0.340578	0.327292	0.320228	0.322124
P-0020965-T01-IM6	MSK	0.340578	0.327292	0.348808	0.348021
P-0020986-T01-IM6	MSK	0.340578	0.327292	0.375407	0.391765
P-0020995-T01-IM6	MSK	0.340578	0.327292	0.348808	0.348021
P-0021004-T01-IM6	MSK	0.340578	0.327292	0.348808	0.348021
P-0021255-T01-IM6	MSK	0.340578	0.422866	0.398035	0.348021
P-0021266-T01-IM6	MSK	0.340578	0.220571	0.375407	0.391765
P-0021304-T01-IM6	MSK	0.340578	0.538975	0.303574	0.485581
P-0021403-T01-IM6	MSK	0.340578	0.327292	0.348808	0.348021
P-0021454-T01-IM6	MSK	0.340578	0.327292	0.31427	0.265242
P-0021471-T01-IM6	MSK	0.340578	0.313688	0.348808	0.348021
P-0021474-T01-IM6	MSK	0.340578	0.327292	0.348808	0.348021
P-0021484-T01-IM6	MSK	0.340578	0.512826	0.348808	0.348021
P-0021503-T01-IM6	MSK	0.707572	0.633659	0.426846	0.373097
P-0021507-T01-IM6	MSK	0.340578	0.327292	0.375407	0.391765
P-0021528-T01-IM6	MSK	0.340578	0.220571	0.348808	0.348021
P-0021532-T01-IM6	MSK	0.340578	0.327292	0.348808	0.348021
P-0021621-T01-IM6	MSK	0.340578	0.327292	0.313098	0.348021
P-0021622-T01-IM6	MSK	0.340578	0.327292	0.311202	0.30836
P-0021651-T01-IM6	MSK	0.340578	0.327292	0.314472	0.348021
P-0021756-T01-IM6	MSK	0.340578	0.327292	0.348808	0.348021
P-0021774-T01-IM6	MSK	0.707572	0.631434	0.358062	0.322124
P-0021834-T01-IM6	MSK	0.340578	0.327292	0.348808	0.348021
P-0021841-T01-IM6	MSK	0.340578	0.327292	0.348808	0.348021
P-0021848-T01-IM6	MSK	0.340578	0.327292	0.348808	0.348021
P-0021911-T01-IM6	MSK	0.340578	0.310644	0.348808	0.348021
P-0021915-T01-IM6	MSK	0.340578	0.327292	0.396492	0.318658
P-0021993-T01-IM6	MSK	0.340578	0.356855	0.455757	0.548589
P-0022001-T01-IM6	MSK	0.340578	0.327292	0.348808	0.348021
P-0022034-T01-IM6	MSK	0.340578	0.327292	0.348808	0.348021
P-0022068-T01-IM6	MSK	0.340578	0.327292	0.348808	0.348021
P-0022154-T01-IM6	MSK	0.707572	0.592577	0.348808	0.348021
P-0022441-T01-IM6	MSK	0.340578	0.720385	0.348808	0.348021
P-0022502-T01-IM6	MSK	0.340578	0.720385	0.348808	0.348021
P-0022510-T01-IM6	MSK	0.707572	0.592577	0.348808	0.348021
P-0022520-T01-IM6	MSK	0.501862	0.608863	0.38689	0.348021
P-0022543-T01-IM6	MSK	0.340578	0.327292	0.348808	0.348021
P-0022688-T01-IM6	MSK	0.340578	0.327292	0.398035	0.348021
P-0022703-T01-IM6	MSK	0.340578	0.327292	0.320228	0.322124
P-0022788-T01-IM6	MSK	0.340578	0.327292	0.398035	0.348021
P-0022847-T01-IM6	MSK	0.340578	0.327292	0.348808	0.348021
P-0022952-T01-IM6	MSK	0.340578	0.327292	0.320228	0.322124
P-0022977-T01-IM6	MSK	0.340578	0.356855	0.455757	0.548589
P-0022995-T01-IM6	MSK	0.340578	0.283893	0.348808	0.348021
P-0023015-T01-IM6	MSK	0.340578	0.422866	0.348808	0.348021
P-0023086-T01-IM6	MSK	0.340578	0.327292	0.320228	0.322124
P-0023128-T01-IM6	MSK	0.243606	0.317435	0.348808	0.348021
P-0023138-T01-IM6	MSK	0.707572	0.592577	0.348808	0.348021
P-0023194-T01-IM6	MSK	0.340578	0.327292	0.348808	0.348021
P-0023425-T01-IM6	MSK	0.707572	0.631434	0.348808	0.348021
P-0023450-T01-IM6	MSK	0.340578	0.422866	0.31427	0.265242
P-0023553-T01-IM6	MSK	0.340578	0.327292	0.279721	0.324512
P-0023557-T01-IM6	MSK	0.340578	0.327292	0.348808	0.348021
P-0023603-T01-IM6	MSK	0.340578	0.327292	0.320228	0.322124
P-0023731-T01-IM6	MSK	0.340578	0.327292	0.348808	0.348021
P-0023749-T01-IM6	MSK	0.340578	0.327292	0.348808	0.348021
P-0023785-T01-IM6	MSK	0.340578	0.327292	0.311202	0.30836
P-0023790-T01-IM6	MSK	0.340578	0.327292	0.348808	0.348021
P-0023896-T01-IM6	MSK	0.340578	0.327292	0.348808	0.348021
P-0023948-T01-IM6	MSK	0.340578	0.422866	0.320228	0.322124
P-0023963-T01-IM6	MSK	0.340578	0.720385	0.348808	0.348021
P-0023966-T01-IM6	MSK	0.340578	0.327292	0.303574	0.485581
P-0024054-T01-IM6	MSK	0.340578	0.327292	0.275139	0.207492
P-0024068-T01-IM6	MSK	0.340578	0.413442	0.348808	0.348021
P-0024084-T01-IM6	MSK	0.340578	0.356855	0.455757	0.548589
P-0024205-T01-IM6	MSK	0.340578	0.327292	0.320228	0.322124
P-0024243-T01-IM6	MSK	0.731539	0.476936	0.314306	0.293718
P-0024263-T01-IM6	MSK	0.340578	0.422866	0.348808	0.348021
P-0024270-T01-IM6	MSK	0.340578	0.356855	0.455757	0.548589
P-0024386-T01-IM6	MSK	0.340578	0.327292	0.348808	0.348021
P-0024527-T01-IM6	MSK	0.340578	0.327292	0.348808	0.348021
P-0024530-T01-IM6	MSK	0.340578	0.327292	0.29529	0.324512
P-0024544-T01-IM6	MSK	0.301091	0.382451	0.320228	0.322124
P-0024576-T01-IM6	MSK	0.340578	0.327292	0.398035	0.348021
P-0024731-T01-IM6	MSK	0.340578	0.280687	0.358062	0.322124
P-0024753-T01-IM6	MSK	0.340578	0.450335	0.348808	0.348021
P-0024795-T01-IM6	MSK	0.340578	0.327292	0.348808	0.348021
P-0024824-T01-IM6	MSK	0.340578	0.327292	0.348808	0.348021
P-0024827-T01-IM6	MSK	0.340578	0.422866	0.348808	0.348021
P-0024866-T01-IM6	MSK	0.340578	0.266375	0.455757	0.548589
P-0025079-T01-IM6	MSK	0.340578	0.327292	0.348808	0.348021
P-0025115-T01-IM6	MSK	0.340578	0.327292	0.358062	0.322124
P-0025120-T01-IM6	MSK	0.340578	0.422866	0.348808	0.348021
P-0025146-T01-IM6	MSK	0.340578	0.327292	0.348808	0.348021
P-0025174-T01-IM6	MSK	0.340578	0.220571	0.348808	0.348021
P-0025224-T01-IM6	MSK	0.340578	0.249838	0.31267	0.348021
P-0025313-T01-IM6	MSK	0.340578	0.327292	0.348808	0.348021
P-0025373-T01-IM6	MSK	0.340578	0.327292	0.348808	0.348021
P-0025394-T01-IM6	MSK	0.340578	0.356855	0.606519	0.779999
P-0025471-T01-IM6	MSK	0.340578	0.327292	0.348808	0.348021
P-0025532-T01-IM6	MSK	0.340578	0.282591	0.334567	0.330351
P-0025544-T01-IM6	MSK	0.340578	0.327292	0.320228	0.322124
P-0025720-T01-IM6	MSK	0.340578	0.327292	0.348808	0.348021
P-0025766-T01-IM6	MSK	0.340578	0.327292	0.348808	0.348021
P-0025827-T01-IM6	MSK	0.340578	0.327292	0.348808	0.348021
P-0025888-T01-IM6	MSK	0.340578	0.327292	0.348808	0.348021
P-0026063-T01-IM6	MSK	0.340578	0.327292	0.348808	0.348021
P-0026114-T01-IM6	MSK	0.340578	0.327292	0.348808	0.348021
P-0026160-T01-IM6	MSK	0.340578	0.327292	0.348808	0.348021
P-0026250-T01-IM6	MSK	0.340578	0.422866	0.348808	0.348021
P-0026282-T01-IM6	MSK	0.340578	0.327292	0.348808	0.348021
P-0026298-T01-IM6	MSK	0.340578	0.327292	0.348808	0.348021
P-0026350-T01-IM6	MSK	0.340578	0.431507	0.391179	0.386531
P-0026723-T01-IM6	MSK	0.340578	0.327292	0.348808	0.348021
P-0026892-T01-IM6	MSK	0.340578	0.327292	0.348808	0.348021
P-0026970-T01-IM6	MSK	0.340578	0.458597	0.358062	0.322124
P-0027031-T01-IM6	MSK	0.340578	0.327292	0.348808	0.348021
P-0027041-T01-IM6	MSK	0.340578	0.327292	0.348808	0.348021
P-0027346-T01-IM6	MSK	0.340578	0.220571	0.348808	0.348021
TCGA-EA-A3HQ	TCGA	0.30747	0.346055	0.324335	0.299819
TCGA-VS-A9V1	TCGA	0.30747	0.39088	0.305689	0.304797
TCGA-QU-A6IM	TCGA	0.30747	0.307628	0.30985	0.299819
TCGA-EL-A3ZQ	TCGA	0.30747	0.307628	0.30985	0.299819
TCGA-FD-A3SM	TCGA	0.30747	0.314735	0.295445	0.280114
TCGA-CV-7238	TCGA	0.30747	0.342623	0.301067	0.305645
TCGA-VP-A879	TCGA	0.30747	0.381074	0.30985	0.299819
TCGA-BR-4256	TCGA	0.47474	0.487464	0.50816	0.367062
TCGA-CF-A7I0	TCGA	0.30747	0.307628	0.30985	0.299819
TCGA-D3-A51E	TCGA	0.369213	0.41732	0.451091	0.453868
TCGA-V1-A9O5	TCGA	0.30747	0.381074	0.30985	0.299819
TCGA-V4-A9F8	TCGA	0.30747	0.310555	0.30985	0.299819
TCGA-CN-6998	TCGA	0.30747	0.355175	0.299417	0.299603
TCGA-DK-A2HX	TCGA	0.30747	0.342623	0.426116	0.42568
TCGA-EY-A72D	TCGA	0.30747	0.307628	0.30985	0.299819
TCGA-IB-AAUV	TCGA	0.30747	0.307628	0.30985	0.299819
TCGA-C5-A8YT	TCGA	0.30747	0.307628	0.30985	0.299819
TCGA-DJ-A1QO	TCGA	0.30747	0.307628	0.30985	0.299819
TCGA-NA-A4QV	TCGA	0.30747	0.307628	0.349956	0.29291
TCGA-A2-A1FZ	TCGA	0.30747	0.307628	0.30985	0.299819
TCGA-DX-AB2Z	TCGA	0.30747	0.345141	0.30985	0.299819
TCGA-ZB-A96K	TCGA	0.30747	0.298148	0.30985	0.299819
TCGA-N5-A59E	TCGA	0.30747	0.332141	0.30985	0.299819
TCGA-D1-A16F	TCGA	0.336474	0.392343	0.325914	0.299819
TCGA-CV-A6K0	TCGA	0.30747	0.307628	0.30985	0.299819
TCGA-2G-AAGE	TCGA	0.30747	0.307628	0.30985	0.299819
TCGA-LN-A49M	TCGA	0.30747	0.385606	0.379086	0.299819
TCGA-AX-A1CK	TCGA	0.30747	0.339297	0.38134	0.419619
TCGA-KO-8417	TCGA	0.30747	0.307628	0.30985	0.299819
TCGA-56-8629	TCGA	0.30747	0.337631	0.326669	0.315387
TCGA-FG-A87N	TCGA	0.30747	0.307628	0.30985	0.299819
TCGA-BJ-A3PR	TCGA	0.46319	0.307628	0.30985	0.299819
TCGA-BR-8077	TCGA	0.408427	0.293778	0.30985	0.299819
TCGA-91-6830	TCGA	0.30747	0.310555	0.343837	0.368364
TCGA-DD-AADM	TCGA	0.517798	0.386994	0.48039	0.523548
TCGA-05-4432	TCGA	0.330767	0.385138	0.420747	0.467872
TCGA-CG-4443	TCGA	0.3529	0.287105	0.332077	0.305446
TCGA-YG-AA3O	TCGA	0.270241	0.397457	0.40784	0.383675
TCGA-66-2780	TCGA	0.30747	0.361691	0.35567	0.363574
TCGA-BA-6873	TCGA	0.30747	0.307628	0.299417	0.299603
TCGA-FP-7916	TCGA	0.30747	0.352117	0.30985	0.297036
TCGA-BJ-A0ZJ	TCGA	0.30747	0.307628	0.30985	0.299819
TCGA-18-3410	TCGA	0.273008	0.332094	0.359476	0.299819
TCGA-AC-A5EI	TCGA	0.30747	0.307628	0.30985	0.299819
TCGA-37-A5EM	TCGA	0.472838	0.396976	0.312872	0.3614
TCGA-ZB-A964	TCGA	0.30747	0.307628	0.30985	0.299819
TCGA-CN-4737	TCGA	0.30747	0.307628	0.30985	0.299819
TCGA-DX-A3U6	TCGA	0.30747	0.307628	0.30985	0.299819
TCGA-DD-AAE8	TCGA	0.30747	0.307628	0.30985	0.299819
TCGA-85-A4CN	TCGA	0.30747	0.307628	0.30985	0.299819
TCGA-60-2722	TCGA	0.304166	0.349235	0.345295	0.366684
TCGA-FD-A3B5	TCGA	0.30747	0.332094	0.315552	0.305645
TCGA-D9-A149	TCGA	0.46319	0.363016	0.409951	0.49862
TCGA-AX-A3G4	TCGA	0.30747	0.307628	0.321341	0.299819
TCGA-DX-AB30	TCGA	0.30747	0.307628	0.30985	0.299819
TCGA-G9-6366	TCGA	0.30747	0.359349	0.29848	0.263845
TCGA-A4-A57E	TCGA	0.30747	0.307628	0.30985	0.299819
TCGA-KN-8428	TCGA	0.45236	0.426885	0.472786	0.515253
TCGA-BH-A201	TCGA	0.30747	0.307628	0.30985	0.299819
TCGA-C5-A7CJ	TCGA	0.367283	0.307628	0.30985	0.299819
TCGA-LP-A4AW	TCGA	0.30747	0.329405	0.346321	0.367677
TCGA-HC-7819	TCGA	0.273008	0.307628	0.30985	0.299819
TCGA-ED-A8O5	TCGA	0.30747	0.318982	0.30985	0.299819
TCGA-VQ-A8PK	TCGA	0.302056	0.307628	0.331276	0.299819
TCGA-CG-4476	TCGA	0.45753	0.348578	0.30985	0.299819
TCGA-A2-A04N	TCGA	0.30747	0.307628	0.30985	0.299819
TCGA-56-1622	TCGA	0.250274	0.294334	0.314096	0.304079
TCGA-E9-A22G	TCGA	0.325142	0.386055	0.30985	0.299819
TCGA-39-5021	TCGA	0.323134	0.294334	0.30985	0.299819
TCGA-MP-A4TK	TCGA	0.399232	0.428968	0.309238	0.272444
TCGA-CJ-4636	TCGA	0.30747	0.307628	0.30985	0.299819
TCGA-EP-A2KB	TCGA	0.30747	0.342623	0.306486	0.295065
TCGA-94-7033	TCGA	0.273008	0.342623	0.290971	0.299819
TCGA-XU-A931	TCGA	0.30747	0.307628	0.30985	0.299819
TCGA-2A-A8VL	TCGA	0.46319	0.307628	0.30985	0.299819
TCGA-AT-A5NU	TCGA	0.30747	0.307628	0.3883	0.389655
TCGA-G9-6339	TCGA	0.30747	0.307628	0.30985	0.299819
TCGA-CD-A4MI	TCGA	0.430784	0.356978	0.432006	0.36994
TCGA-HW-7487	TCGA	0.30747	0.307628	0.30985	0.299819
TCGA-DQ-5629	TCGA	0.273008	0.322047	0.33418	0.351921
TCGA-CN-4738	TCGA	0.370495	0.307628	0.299417	0.299603
TCGA-E2-A1LL	TCGA	0.379134	0.307628	0.30985	0.299819
TCGA-14-1456	TCGA	0.30747	0.307628	0.30985	0.299819
TCGA-EA-A3QD	TCGA	0.30747	0.307628	0.299898	0.28846
TCGA-DQ-7596	TCGA	0.314883	0.307628	0.30985	0.299819
TCGA-BH-A204	TCGA	0.30747	0.307628	0.30985	0.299819
TCGA-C8-A9FZ	TCGA	0.30747	0.307628	0.30985	0.299819
TCGA-CG-5721	TCGA	0.344779	0.528182	0.604383	0.622508
TCGA-V4-A9EC	TCGA	0.30747	0.307628	0.30985	0.299819
TCGA-AC-A6NO	TCGA	0.30747	0.307628	0.316389	0.333083
TCGA-AO-A129	TCGA	0.430835	0.425297	0.324335	0.299819
TCGA-43-6773	TCGA	0.30747	0.307628	0.30985	0.299819
TCGA-CG-5730	TCGA	0.30747	0.354711	0.320877	0.271111
TCGA-FS-A1ZG	TCGA	0.30747	0.381074	0.30985	0.299819
TCGA-DD-AACB	TCGA	0.440919	0.339297	0.346321	0.367677
TCGA-E7-A7DU	TCGA	0.30747	0.40371	0.35415	0.299819
TCGA-4A-A93X	TCGA	0.30747	0.307628	0.306486	0.295065
TCGA-DD-AACG	TCGA	0.30747	0.342623	0.30985	0.299819
TCGA-29-2432	TCGA	0.30747	0.425247	0.297394	0.299819
TCGA-J8-A3NZ	TCGA	0.30747	0.307628	0.30985	0.299819
TCGA-D3-A8GE	TCGA	0.30747	0.307628	0.30985	0.299819
TCGA-DJ-A4V4	TCGA	0.30747	0.307628	0.30985	0.299819
TCGA-05-4418	TCGA	0.405385	0.444391	0.30985	0.299819
TCGA-BS-A0TD	TCGA	0.30747	0.307628	0.332077	0.305446
TCGA-39-5019	TCGA	0.30747	0.297736	0.293689	0.279164
TCGA-CJ-6027	TCGA	0.293435	0.293778	0.30985	0.299819
TCGA-CQ-A4CE	TCGA	0.30747	0.307628	0.335038	0.333768
TCGA-MP-A4TF	TCGA	0.30747	0.334802	0.353121	0.339596
TCGA-50-6593	TCGA	0.30747	0.303952	0.305689	0.304797
TCGA-HT-7879	TCGA	0.30747	0.307628	0.30985	0.299819
TCGA-CR-7388	TCGA	0.336549	0.497207	0.292013	0.28081
TCGA-50-5930	TCGA	0.440887	0.369226	0.421812	0.411133
TCGA-E2-A1L7	TCGA	0.30747	0.307628	0.30985	0.299819
TCGA-85-8072	TCGA	0.250274	0.288388	0.409234	0.366684
TCGA-AJ-A23O	TCGA	0.382968	0.656835	0.433797	0.522953
TCGA-B8-5165	TCGA	0.30747	0.307628	0.30985	0.299819
TCGA-VQ-A91D	TCGA	0.644395	0.514795	0.434761	0.34679
TCGA-SH-A7BH	TCGA	0.30747	0.307628	0.30985	0.299819
TCGA-GC-A3WC	TCGA	0.30747	0.307628	0.28274	0.26896
TCGA-H2-A26U	TCGA	0.30747	0.307628	0.30985	0.299819
TCGA-EA-A5O9	TCGA	0.30747	0.290925	0.30985	0.299819
TCGA-X7-A8DB	TCGA	0.30747	0.307628	0.30985	0.299819
TCGA-KS-A41L	TCGA	0.30747	0.516033	0.30985	0.299819
TCGA-J4-A67N	TCGA	0.30747	0.315797	0.30985	0.299819
TCGA-DU-A7TC	TCGA	0.30747	0.381074	0.30985	0.299819
TCGA-5P-A9JU	TCGA	0.46319	0.307628	0.306237	0.293347
TCGA-V4-A9E8	TCGA	0.30747	0.307628	0.30985	0.299819
TCGA-BR-6705	TCGA	0.316109	0.307628	0.342696	0.344056
TCGA-D6-6827	TCGA	0.30747	0.307628	0.30985	0.299819
TCGA-OR-A5K8	TCGA	0.30747	0.307628	0.30985	0.299819
TCGA-LI-A9QH	TCGA	0.30747	0.386055	0.324897	0.302453
TCGA-OR-A5J1	TCGA	0.273008	0.307628	0.30985	0.299819
TCGA-TM-A7C5	TCGA	0.30747	0.324517	0.30985	0.299819
TCGA-LN-A4A2	TCGA	0.30747	0.30405	0.327128	0.299819
TCGA-BH-A1EW	TCGA	0.30747	0.307628	0.30985	0.299819
TCGA-D6-6824	TCGA	0.30747	0.307628	0.30985	0.299819
TCGA-32-2494	TCGA	0.30747	0.330687	0.345151	0.302453
TCGA-2G-AAHT	TCGA	0.30747	0.307628	0.30985	0.299819
TCGA-CV-A6JT	TCGA	0.30747	0.304697	0.30985	0.299819
[truncated: 9,051 more rows]
