# Supplementary material for: Mutated processes predict immune checkpoint inhibitor therapy benefit in metastatic melanoma
Source: Nat Commun. 2022 Sep 19;13:5151. doi: 10.1038/s41467-022-32838-4 (PMC9485158; doi:10.1038/s41467-022-32838-4)
Supplement: Supplementary file 13 — Source Data [file 41467_2022_32838_MOESM13_ESM.xlsx]

## Sheet: fig1_source_data
sample_id	dataset	GO_ATPASE_BINDING	GO_HORMONE_MEDIATED_SIGNALING_PATHWAY	GO_REGULATION_OF_LEUKOCYTE_PROLIFERATION	GO_REGULATION_OF_T_CELL_PROLIFERATION	GO_REGULATION_OF_ESTABLISHMENT_OF_PROTEIN_LOCALIZATION_TO_MITOCHONDRION	GO_HAIR_CELL_DIFFERENTIATION	GO_NEGATIVE_REGULATION_OF_CYCLIC_NUCLEOTIDE_METABOLIC_PROCESS	GO_REGULATION_OF_STEM_CELL_DIFFERENTIATION
Patient1	Liu	0.310918	0.302677	0.306695	0.300281	0.32755	0.323029	0.310652	0.317982
Patient10	Liu	0.310918	0.302677	0.402128	0.390018	0.32755	0.323029	0.310652	0.317982
Patient100	Liu	0.310918	0.563584	0.306695	0.300281	0.32755	0.463755	0.310652	0.364598
Patient102	Liu	0.320366	0.280525	0.30322	0.28828	0.379714	0.323029	0.310652	0.317982
Patient104	Liu	0.310918	0.302677	0.306695	0.300281	0.32755	0.465853	0.310652	0.317982
Patient105	Liu	0.310918	0.282877	0.31714	0.300281	0.32755	0.323029	0.310652	0.288189
Patient106	Liu	0.310918	0.468452	0.382747	0.355413	0.32755	0.323029	0.310652	0.317982
Patient107	Liu	0.684378	0.518567	0.354238	0.325626	0.32755	0.410416	0.310652	0.317982
Patient108	Liu	0.310918	0.302677	0.306695	0.300281	0.373232	0.323029	0.310652	0.317982
Patient11	Liu	0.310918	0.350539	0.358879	0.297892	0.203873	0.323029	0.241751	0.353351
Patient110	Liu	0.186384	0.296102	0.355875	0.365614	0.449657	0.222615	0.306822	0.325148
Patient112	Liu	0.482089	0.326974	0.291487	0.327921	0.32755	0.305915	0.310652	0.358093
Patient116	Liu	0.204786	0.299045	0.305784	0.285499	0.287984	0.305915	0.314741	0.295169
Patient117	Liu	0.310918	0.302677	0.306695	0.300281	0.32755	0.323029	0.310652	0.317982
Patient118	Liu	0.539315	0.302677	0.306695	0.300281	0.441705	0.323029	0.310652	0.401518
Patient119	Liu	0.310918	0.302677	0.337061	0.359205	0.32755	0.24523	0.310652	0.317982
Patient120	Liu	0.45608	0.602652	0.529698	0.522545	0.489943	0.429414	0.752249	0.449292
Patient121	Liu	0.610512	0.382092	0.62992	0.622137	0.441705	0.674532	0.496389	0.435387
Patient125	Liu	0.310918	0.308982	0.306695	0.300281	0.32755	0.323029	0.314741	0.317982
Patient126	Liu	0.396115	0.445092	0.434615	0.355413	0.472818	0.712099	0.463452	0.485749
Patient127	Liu	0.586761	0.323567	0.409185	0.363174	0.344306	0.305915	0.712742	0.674992
Patient13	Liu	0.320366	0.316335	0.358518	0.373003	0.373232	0.420716	0.294905	0.246522
Patient130	Liu	0.310918	0.326921	0.278994	0.267389	0.267249	0.25992	0.385276	0.350762
Patient131	Liu	0.249252	0.613804	0.36974	0.413316	0.32755	0.645382	0.76002	0.472575
Patient132	Liu	0.679346	0.393332	0.549003	0.464796	0.659799	0.450173	0.339114	0.583327
Patient133	Liu	0.391018	0.42818	0.306695	0.300281	0.433724	0.305915	0.253233	0.391862
Patient134	Liu	0.482089	0.293737	0.274977	0.28011	0.32755	0.345068	0.32045	0.360414
Patient135	Liu	0.310918	0.443146	0.577236	0.620365	0.32755	0.494677	0.393568	0.472575
Patient136	Liu	0.249252	0.361559	0.35685	0.33824	0.32755	0.229054	0.341152	0.360608
Patient137	Liu	0.45608	0.509195	0.438395	0.481069	0.677205	0.537531	0.669239	0.507097
Patient14	Liu	0.310918	0.333145	0.343786	0.384248	0.32755	0.494677	0.310652	0.339755
Patient140	Liu	0.438246	0.263564	0.321889	0.292969	0.346689	0.205178	0.409393	0.305908
Patient141	Liu	0.306214	0.302677	0.306695	0.300281	0.32755	0.323029	0.310652	0.426476
Patient142	Liu	0.310918	0.291929	0.310715	0.305548	0.32755	0.323029	0.310652	0.317982
Patient143	Liu	0.306214	0.332924	0.251959	0.260389	0.332283	0.218929	0.310652	0.352645
Patient144	Liu	0.617529	0.533205	0.50616	0.474411	0.431891	0.643973	0.791315	0.640566
Patient145	Liu	0.310918	0.46897	0.305784	0.285499	0.328315	0.323029	0.314741	0.497284
Patient146	Liu	0.320366	0.452445	0.280904	0.289315	0.441705	0.519565	0.372068	0.317982
Patient147	Liu	0.310918	0.508579	0.46625	0.482211	0.580254	0.345068	0.739974	0.380199
Patient148	Liu	0.310918	0.315272	0.412422	0.42476	0.332283	0.323029	0.310652	0.477469
Patient149	Liu	0.320366	0.306729	0.375642	0.343069	0.32755	0.323029	0.310652	0.308331
Patient15	Liu	0.310918	0.302677	0.447801	0.544471	0.32755	0.35348	0.310652	0.317982
Patient150	Liu	0.310918	0.302677	0.306695	0.300281	0.32755	0.323029	0.310652	0.317982
Patient154	Liu	0.310918	0.29943	0.306695	0.300281	0.447727	0.323029	0.339114	0.317982
Patient155	Liu	0.482089	0.302677	0.306695	0.300281	0.32755	0.25895	0.310652	0.31591
Patient156	Liu	0.419365	0.302677	0.271256	0.266498	0.32755	0.443907	0.310652	0.365027
Patient157	Liu	0.416432	0.315577	0.367719	0.3468	0.436686	0.36767	0.310652	0.419774
Patient158	Liu	0.787078	0.753573	0.844779	0.868576	0.71565	0.705466	0.553853	0.639782
Patient159	Liu	0.310918	0.302677	0.346387	0.300281	0.32755	0.323029	0.310652	0.317982
Patient162	Liu	0.226558	0.325721	0.266967	0.26537	0.255561	0.226577	0.311465	0.211868
Patient163	Liu	0.310918	0.296898	0.299743	0.299681	0.32755	0.323029	0.310652	0.401518
Patient165	Liu	0.401879	0.27625	0.391643	0.383931	0.347223	0.236872	0.359057	0.256336
Patient166	Liu	0.310918	0.302677	0.306695	0.300281	0.32755	0.323029	0.310652	0.317982
Patient167	Liu	0.310918	0.302677	0.306695	0.300281	0.359887	0.323029	0.310652	0.317982
Patient168	Liu	0.310918	0.302677	0.306695	0.300281	0.32755	0.323029	0.310652	0.317982
Patient169	Liu	0.653694	0.654926	0.70848	0.679194	0.490284	0.69728	0.739313	0.528885
Patient17	Liu	0.310918	0.302677	0.271256	0.266498	0.32755	0.345068	0.489915	0.289716
Patient170	Liu	0.310918	0.302677	0.306695	0.300281	0.32755	0.305915	0.310652	0.317982
Patient172	Liu	0.482089	0.286812	0.318689	0.464796	0.441705	0.295446	0.180216	0.443985
Patient173	Liu	0.295154	0.308982	0.306695	0.300281	0.312356	0.323029	0.310652	0.367205
Patient179	Liu	0.401879	0.352827	0.458251	0.472366	0.554014	0.35348	0.454986	0.482652
Patient18	Liu	0.310918	0.280193	0.306695	0.300281	0.32755	0.187502	0.310652	0.269275
Patient180	Liu	0.320366	0.376806	0.364441	0.354213	0.447727	0.361295	0.370904	0.346368
Patient181	Liu	0.482089	0.326921	0.306695	0.300281	0.332283	0.361295	0.352827	0.317982
Patient182	Liu	0.310918	0.390013	0.382747	0.355413	0.32755	0.305915	0.310652	0.317982
Patient183	Liu	0.249252	0.302677	0.274812	0.28809	0.276343	0.254199	0.352827	0.317982
Patient184	Liu	0.755265	0.610257	0.597447	0.658681	0.729074	0.615642	0.785007	0.537677
Patient185	Liu	0.310918	0.31574	0.280904	0.289315	0.32755	0.345068	0.310652	0.365027
Patient187	Liu	0.376501	0.350464	0.652253	0.681517	0.372629	0.487846	0.372068	0.317982
Patient188	Liu	0.310918	0.302677	0.306695	0.300281	0.32755	0.323029	0.310652	0.317982
Patient189	Liu	0.320366	0.302677	0.436494	0.470175	0.441705	0.323029	0.310652	0.317982
Patient191	Liu	0.764528	0.782232	0.783097	0.714943	0.776773	0.752735	0.794094	0.771534
Patient192	Liu	0.548824	0.470399	0.581685	0.533117	0.32755	0.526436	0.82958	0.559299
Patient193	Liu	0.306214	0.338512	0.250127	0.29764	0.32755	0.213896	0.274988	0.221463
Patient195	Liu	0.876364	0.790537	0.542784	0.553778	0.687147	0.735661	0.451364	0.511512
Patient196	Liu	0.297494	0.289567	0.249218	0.299707	0.476199	0.393257	0.0773074	0.447474
Patient197	Liu	0.416432	0.302677	0.306695	0.300281	0.32755	0.323029	0.310652	0.317982
Patient20	Liu	0.198225	0.330818	0.340558	0.358466	0.344306	0.305915	0.310652	0.316633
Patient200	Liu	0.208458	0.311434	0.303686	0.253643	0.390161	0.323279	0.24018	0.307747
Patient201	Liu	0.310918	0.272152	0.306695	0.300281	0.32755	0.323029	0.341152	0.317982
Patient203	Liu	0.310918	0.294046	0.306695	0.300281	0.32755	0.323029	0.310652	0.277674
Patient204	Liu	0.75448	0.767497	0.556794	0.698609	0.617409	0.61694	0.830781	0.642595
Patient205	Liu	0.396115	0.31513	0.281546	0.267389	0.34148	0.301403	0.145157	0.317168
Patient206	Liu	0.277555	0.306284	0.327063	0.323957	0.231203	0.186494	0.307599	0.281295
Patient21	Liu	0.342762	0.48024	0.502739	0.557582	0.386882	0.494677	0.310652	0.472575
Patient22	Liu	0.310918	0.333145	0.343786	0.384248	0.32755	0.3097	0.310652	0.354591
Patient23	Liu	0.295154	0.289353	0.306695	0.297162	0.332283	0.323029	0.310652	0.316633
Patient24	Liu	0.45608	0.303183	0.306695	0.300281	0.372629	0.323029	0.310652	0.277674
Patient25	Liu	0.310918	0.579295	0.521077	0.602849	0.590525	0.665004	0.5492	0.547694
Patient27	Liu	0.310918	0.302677	0.311879	0.345411	0.17299	0.323029	0.352827	0.293176
Patient30	Liu	0.310918	0.302677	0.343749	0.349516	0.203873	0.323029	0.314741	0.349409
Patient31	Liu	0.231039	0.340819	0.306695	0.300281	0.32755	0.308294	0.310652	0.303886
Patient32	Liu	0.456614	0.354434	0.322954	0.344887	0.264528	0.213896	0.310652	0.317982
Patient33	Liu	0.310918	0.302677	0.306695	0.300281	0.32755	0.323029	0.310652	0.317982
Patient34	Liu	0.310918	0.302677	0.306695	0.300281	0.32755	0.323029	0.310652	0.317982
Patient35	Liu	0.310918	0.302677	0.297523	0.300281	0.296638	0.323029	0.310652	0.317982
Patient36	Liu	0.310918	0.302677	0.315899	0.285499	0.32755	0.35348	0.373877	0.357568
Patient37	Liu	0.310918	0.302677	0.306695	0.300281	0.32755	0.323029	0.222891	0.317982
Patient38	Liu	0.310918	0.289353	0.306695	0.300281	0.32755	0.323029	0.310652	0.286082
Patient39	Liu	0.310918	0.302677	0.306695	0.300281	0.32755	0.323029	0.310652	0.317982
Patient4	Liu	0.716473	0.41012	0.48482	0.355413	0.32755	0.345068	0.403196	0.328154
Patient40	Liu	0.291048	0.2332	0.226524	0.300817	0.17742	0.102676	0.455136	0.257408
Patient41	Liu	0.800804	0.84	0.85	0.785	0.8075	0.846	0.895	0.788152
Patient42	Liu	0.583065	0.492969	0.630215	0.660483	0.32755	0.345923	0.616562	0.37549
Patient43	Liu	0.310918	0.302677	0.306695	0.300281	0.32755	0.323029	0.310652	0.317982
Patient44	Liu	0.310918	0.302677	0.306695	0.300281	0.373232	0.323029	0.310652	0.317982
Patient45	Liu	0.480756	0.302677	0.439634	0.407759	0.43516	0.323029	0.341152	0.443985
Patient46	Liu	0.231039	0.280385	0.281566	0.311806	0.399774	0.384601	0.146064	0.233173
Patient47	Liu	0.395828	0.320572	0.24667	0.226767	0.441705	0.381289	0.302412	0.319928
Patient48	Liu	0.310918	0.302677	0.284933	0.251092	0.32755	0.323029	0.310652	0.306646
Patient49	Liu	0.456614	0.648023	0.614132	0.565279	0.527926	0.730667	0.5492	0.600301
Patient50	Liu	0.351988	0.330767	0.306695	0.300281	0.32755	0.345068	0.310652	0.317982
Patient51	Liu	0.482089	0.717593	0.545239	0.441731	0.554093	0.556295	0.779039	0.520625
Patient54	Liu	0.186384	0.302677	0.361733	0.441356	0.32755	0.410416	0.310652	0.317982
Patient55	Liu	0.401879	0.335183	0.353454	0.36531	0.550465	0.420716	0.310652	0.477469
Patient56	Liu	0.310918	0.330622	0.343786	0.384248	0.292333	0.494677	0.310652	0.472575
Patient58	Liu	0.320366	0.302677	0.402128	0.390018	0.32755	0.323029	0.310652	0.317982
Patient59	Liu	0.310918	0.312478	0.262401	0.252564	0.372629	0.218929	0.294905	0.391076
Patient6	Liu	0.300292	0.301168	0.311481	0.238126	0.321779	0.256829	0.438882	0.219192
Patient60	Liu	0.310918	0.302677	0.393474	0.355413	0.192617	0.323029	0.310652	0.318686
Patient61	Liu	0.326254	0.35163	0.236554	0.287623	0.256272	0.237285	0.338428	0.250463
Patient62	Liu	0.8525	0.831682	0.844409	0.789986	0.761399	0.834078	0.780563	0.852933
Patient63	Liu	0.231039	0.272152	0.306695	0.300281	0.332283	0.237205	0.310652	0.278006
Patient67	Liu	0.249252	0.302677	0.298235	0.283346	0.292333	0.323029	0.310652	0.317982
Patient7	Liu	0.310918	0.296533	0.306695	0.300281	0.332283	0.323029	0.310652	0.317982
Patient72	Liu	0.231039	0.302677	0.337061	0.359205	0.32755	0.323029	0.310652	0.317982
Patient73	Liu	0.310918	0.302677	0.306695	0.300281	0.32755	0.323029	0.310652	0.401518
Patient75	Liu	0.62975	0.577899	0.528365	0.553598	0.509815	0.594085	0.535927	0.596601
Patient77	Liu	0.310918	0.302677	0.283485	0.286809	0.335609	0.323029	0.310652	0.318686
Patient78	Liu	0.310918	0.299492	0.306695	0.300281	0.32755	0.33085	0.310652	0.328903
Patient79	Liu	0.231039	0.445092	0.306695	0.300281	0.32755	0.463755	0.310652	0.443985
Patient8	Liu	0.380491	0.279013	0.306695	0.300281	0.420895	0.300523	0.310652	0.317982
Patient80	Liu	0.310918	0.336224	0.306695	0.300281	0.32755	0.323029	0.310652	0.317982
Patient82	Liu	0.328586	0.350159	0.346407	0.365922	0.336338	0.233238	0.411266	0.36473
Patient83	Liu	0.310918	0.368121	0.300039	0.281064	0.32755	0.323029	0.310652	0.317982
Patient84	Liu	0.310918	0.302677	0.306695	0.300281	0.32755	0.323029	0.310652	0.317982
Patient86	Liu	0.310918	0.264841	0.394726	0.300281	0.331869	0.35348	0.393568	0.317982
Patient87	Liu	0.599636	0.504683	0.306695	0.300281	0.332283	0.323029	0.310652	0.489185
Patient88	Liu	0.376501	0.248488	0.306695	0.300281	0.32755	0.323029	0.310652	0.317982
Patient9	Liu	0.23682	0.422089	0.356248	0.366103	0.192288	0.432374	0.373385	0.315222
Patient94	Liu	0.231039	0.322164	0.306695	0.300281	0.353242	0.41113	0.310652	0.290679
Patient96	Liu	0.560095	0.495946	0.595968	0.672234	0.527926	0.494677	0.428218	0.76847
Patient98	Liu	0.320366	0.296102	0.388526	0.360067	0.32755	0.323029	0.372068	0.328154
Patient99	Liu	0.482089	0.751809	0.61654	0.634557	0.449657	0.496461	0.393568	0.482277
Pt10	Riaz	0.310918	0.291588	0.402128	0.390018	0.32755	0.323029	0.310652	0.317982
Pt100	Riaz	0.310918	0.302677	0.306695	0.300281	0.32755	0.323029	0.310652	0.317982
Pt101	Riaz	0.310918	0.302677	0.306695	0.300281	0.32755	0.323029	0.310652	0.317982
Pt102	Riaz	0.45608	0.315886	0.434885	0.544394	0.32755	0.396755	0.352827	0.328903
Pt103	Riaz	0.310918	0.302677	0.306695	0.300281	0.32755	0.323029	0.310652	0.317982
Pt104	Riaz	0.310918	0.302677	0.306695	0.300281	0.32755	0.323029	0.310652	0.317982
Pt106	Riaz	0.482089	0.371698	0.311588	0.300281	0.234219	0.323029	0.393568	0.361719
Pt108	Riaz	0.310918	0.302677	0.306695	0.300281	0.32755	0.323029	0.310652	0.317982
Pt11	Riaz	0.310918	0.347124	0.306695	0.300281	0.32755	0.323029	0.310652	0.317982
Pt13	Riaz	0.416432	0.316274	0.306695	0.300281	0.32755	0.323029	0.310652	0.330325
Pt17	Riaz	0.310918	0.302677	0.306695	0.300281	0.32755	0.323029	0.310652	0.317982
Pt18	Riaz	0.617529	0.350006	0.426952	0.390018	0.386882	0.345068	0.5492	0.375802
Pt23	Riaz	0.249252	0.302366	0.312859	0.313222	0.374002	0.46699	0.32045	0.363918
Pt24	Riaz	0.310918	0.302677	0.306695	0.300281	0.32755	0.323029	0.310652	0.317982
Pt25	Riaz	0.310918	0.302677	0.280904	0.289315	0.332283	0.323029	0.310652	0.317982
Pt26	Riaz	0.310918	0.302677	0.306695	0.300281	0.296638	0.323029	0.310652	0.315222
Pt27	Riaz	0.310918	0.283338	0.382747	0.355413	0.459732	0.342394	0.310652	0.317982
Pt28	Riaz	0.310918	0.302677	0.306695	0.300281	0.32755	0.323029	0.310652	0.345296
Pt29	Riaz	0.320366	0.315272	0.439047	0.546537	0.32755	0.345068	0.310652	0.452044
Pt3	Riaz	0.548824	0.420635	0.417785	0.439914	0.32755	0.463755	0.3806	0.317982
Pt30	Riaz	0.310918	0.302677	0.338508	0.305548	0.32755	0.323029	0.310652	0.317982
Pt31	Riaz	0.310918	0.350911	0.435935	0.407815	0.267249	0.399764	0.310652	0.317982
Pt32	Riaz	0.338084	0.302677	0.306695	0.300281	0.32755	0.323029	0.310652	0.317982
Pt34	Riaz	0.548824	0.417151	0.382747	0.355413	0.344306	0.345923	0.314741	0.317982
Pt36	Riaz	0.310918	0.302677	0.306695	0.300281	0.32755	0.323029	0.310652	0.317982
Pt37	Riaz	0.310918	0.302677	0.306695	0.300281	0.32755	0.323029	0.310652	0.317982
Pt38	Riaz	0.306214	0.296803	0.405824	0.481901	0.389491	0.305915	0.310652	0.246806
Pt4	Riaz	0.310918	0.365037	0.306695	0.300281	0.32755	0.218929	0.314741	0.290679
Pt44	Riaz	0.401662	0.308784	0.306695	0.300281	0.490738	0.391093	0.694777	0.382555
Pt46	Riaz	0.310918	0.315272	0.407729	0.392558	0.332283	0.463271	0.314741	0.340302
Pt47	Riaz	0.480756	0.501506	0.294471	0.287409	0.431887	0.391093	0.348397	0.499624
Pt48	Riaz	0.310918	0.302677	0.382747	0.355413	0.32755	0.345068	0.393568	0.317982
Pt49	Riaz	0.482089	0.579593	0.475785	0.58662	0.420386	0.439313	0.36322	0.417386
Pt5	Riaz	0.310918	0.302677	0.300039	0.281064	0.332283	0.305915	0.310652	0.317982
Pt51	Riaz	0.310918	0.315886	0.315899	0.285499	0.32755	0.345068	0.275293	0.365027
Pt52	Riaz	0.482089	0.302677	0.37841	0.358466	0.3256	0.323029	0.310652	0.338158
Pt53	Riaz	0.482089	0.34378	0.343786	0.384248	0.32755	0.494677	0.310652	0.477194
Pt54	Riaz	0.566524	0.736923	0.587907	0.67663	0.574272	0.594248	0.703056	0.398143
Pt58	Riaz	0.310918	0.312852	0.336262	0.28828	0.472818	0.236256	0.222891	0.304208
Pt59	Riaz	0.349331	0.366047	0.301098	0.34544	0.372629	0.323029	0.339114	0.317982
Pt60	Riaz	0.338084	0.419858	0.320847	0.287877	0.32755	0.449148	0.290074	0.293891
Pt65	Riaz	0.547194	0.337347	0.38881	0.430621	0.641611	0.392409	0.514778	0.453443
Pt66	Riaz	0.310918	0.283126	0.400852	0.407192	0.32755	0.41113	0.68124	0.317982
Pt67	Riaz	0.338084	0.302677	0.306695	0.300281	0.32755	0.323029	0.310652	0.317982
Pt68	Riaz	0.438246	0.473606	0.506414	0.560172	0.45477	0.518251	0.467301	0.4977
Pt7	Riaz	0.461678	0.440478	0.534039	0.471952	0.450042	0.369982	0.712716	0.648929
Pt70	Riaz	0.298106	0.456678	0.402128	0.390018	0.347223	0.254293	0.372068	0.245741
Pt71	Riaz	0.310918	0.302677	0.306695	0.300281	0.32755	0.323029	0.310652	0.317982
Pt72	Riaz	0.482089	0.457526	0.377967	0.39118	0.460077	0.371021	0.310652	0.317982
Pt73	Riaz	0.310918	0.302677	0.306695	0.300281	0.32755	0.323029	0.310652	0.317982
Pt74	Riaz	0.310918	0.302677	0.284023	0.240121	0.32755	0.323029	0.5492	0.317982
Pt76	Riaz	0.332805	0.285559	0.306695	0.300281	0.32755	0.323029	0.414566	0.317982
Pt77	Riaz	0.310918	0.302677	0.306695	0.300281	0.32755	0.323029	0.310652	0.317982
Pt79	Riaz	0.295154	0.313901	0.401161	0.424357	0.292333	0.323029	0.296209	0.486897
Pt8	Riaz	0.310918	0.336224	0.306695	0.300281	0.32755	0.323029	0.314741	0.317982
Pt82	Riaz	0.310918	0.302677	0.306695	0.300281	0.32755	0.323029	0.310652	0.317982
Pt83	Riaz	0.310918	0.366068	0.400789	0.419764	0.276343	0.556366	0.310652	0.472575
Pt84	Riaz	0.310918	0.302677	0.306695	0.300281	0.32755	0.323029	0.310652	0.317982
Pt85	Riaz	0.310918	0.297091	0.306695	0.300281	0.32755	0.323029	0.314741	0.290679
Pt86	Riaz	0.310918	0.427673	0.28681	0.300281	0.357952	0.323029	0.310652	0.306646
Pt87	Riaz	0.257324	0.302677	0.278943	0.33761	0.447446	0.345068	0.393568	0.295749
Pt89	Riaz	0.320366	0.302677	0.302123	0.300281	0.372629	0.326506	0.5492	0.278006
Pt9	Riaz	0.310918	0.482056	0.296224	0.22281	0.32755	0.493066	0.359057	0.379846
Pt90	Riaz	0.310918	0.26554	0.383456	0.294396	0.32755	0.323029	0.310652	0.276227
Pt92	Riaz	0.537547	0.348766	0.373587	0.313007	0.319903	0.255509	0.504675	0.317982
Pt93	Riaz	0.310918	0.302677	0.306695	0.300281	0.32755	0.323029	0.310652	0.317982
Pt94	Riaz	0.338084	0.302677	0.473497	0.457717	0.373232	0.323029	0.362713	0.317309
Pt98	Riaz	0.298106	0.302677	0.306695	0.300281	0.32755	0.323029	0.310652	0.317982

## Sheet: fig2_Source_Data
sample_id	dataset	GO_ATPASE_BINDING	GO_HORMONE_MEDIATED_SIGNALING_PATHWAY	GO_REGULATION_OF_LEUKOCYTE_PROLIFERATION	GO_REGULATION_OF_T_CELL_PROLIFERATION
Patient1	Liu	0.310918	0.302677	0.306695	0.300281
Patient10	Liu	0.310918	0.302677	0.402128	0.390018
Patient100	Liu	0.310918	0.563584	0.306695	0.300281
Patient102	Liu	0.320366	0.280525	0.30322	0.28828
Patient104	Liu	0.310918	0.302677	0.306695	0.300281
Patient105	Liu	0.310918	0.282877	0.31714	0.300281
Patient106	Liu	0.310918	0.468452	0.382747	0.355413
Patient107	Liu	0.684378	0.518567	0.354238	0.325626
Patient108	Liu	0.310918	0.302677	0.306695	0.300281
Patient11	Liu	0.310918	0.350539	0.358879	0.297892
Patient110	Liu	0.186384	0.296102	0.355875	0.365614
Patient112	Liu	0.482089	0.326974	0.291487	0.327921
Patient116	Liu	0.204786	0.299045	0.305784	0.285499
Patient117	Liu	0.310918	0.302677	0.306695	0.300281
Patient118	Liu	0.539315	0.302677	0.306695	0.300281
Patient119	Liu	0.310918	0.302677	0.337061	0.359205
Patient120	Liu	0.45608	0.602652	0.529698	0.522545
Patient121	Liu	0.610512	0.382092	0.62992	0.622137
Patient125	Liu	0.310918	0.308982	0.306695	0.300281
Patient126	Liu	0.396115	0.445092	0.434615	0.355413
Patient127	Liu	0.586761	0.323567	0.409185	0.363174
Patient13	Liu	0.320366	0.316335	0.358518	0.373003
Patient130	Liu	0.310918	0.326921	0.278994	0.267389
Patient131	Liu	0.249252	0.613804	0.36974	0.413316
Patient132	Liu	0.679346	0.393332	0.549003	0.464796
Patient133	Liu	0.391018	0.42818	0.306695	0.300281
Patient134	Liu	0.482089	0.293737	0.274977	0.28011
Patient135	Liu	0.310918	0.443146	0.577236	0.620365
Patient136	Liu	0.249252	0.361559	0.35685	0.33824
Patient137	Liu	0.45608	0.509195	0.438395	0.481069
Patient14	Liu	0.310918	0.333145	0.343786	0.384248
Patient140	Liu	0.438246	0.263564	0.321889	0.292969
Patient141	Liu	0.306214	0.302677	0.306695	0.300281
Patient142	Liu	0.310918	0.291929	0.310715	0.305548
Patient143	Liu	0.306214	0.332924	0.251959	0.260389
Patient144	Liu	0.617529	0.533205	0.50616	0.474411
Patient145	Liu	0.310918	0.46897	0.305784	0.285499
Patient146	Liu	0.320366	0.452445	0.280904	0.289315
Patient147	Liu	0.310918	0.508579	0.46625	0.482211
Patient148	Liu	0.310918	0.315272	0.412422	0.42476
Patient149	Liu	0.320366	0.306729	0.375642	0.343069
Patient15	Liu	0.310918	0.302677	0.447801	0.544471
Patient150	Liu	0.310918	0.302677	0.306695	0.300281
Patient154	Liu	0.310918	0.29943	0.306695	0.300281
Patient155	Liu	0.482089	0.302677	0.306695	0.300281
Patient156	Liu	0.419365	0.302677	0.271256	0.266498
Patient157	Liu	0.416432	0.315577	0.367719	0.3468
Patient158	Liu	0.787078	0.753573	0.844779	0.868576
Patient159	Liu	0.310918	0.302677	0.346387	0.300281
Patient162	Liu	0.226558	0.325721	0.266967	0.26537
Patient163	Liu	0.310918	0.296898	0.299743	0.299681
Patient165	Liu	0.401879	0.27625	0.391643	0.383931
Patient166	Liu	0.310918	0.302677	0.306695	0.300281
Patient167	Liu	0.310918	0.302677	0.306695	0.300281
Patient168	Liu	0.310918	0.302677	0.306695	0.300281
Patient169	Liu	0.653694	0.654926	0.70848	0.679194
Patient17	Liu	0.310918	0.302677	0.271256	0.266498
Patient170	Liu	0.310918	0.302677	0.306695	0.300281
Patient172	Liu	0.482089	0.286812	0.318689	0.464796
Patient173	Liu	0.295154	0.308982	0.306695	0.300281
Patient179	Liu	0.401879	0.352827	0.458251	0.472366
Patient18	Liu	0.310918	0.280193	0.306695	0.300281
Patient180	Liu	0.320366	0.376806	0.364441	0.354213
Patient181	Liu	0.482089	0.326921	0.306695	0.300281
Patient182	Liu	0.310918	0.390013	0.382747	0.355413
Patient183	Liu	0.249252	0.302677	0.274812	0.28809
Patient184	Liu	0.755265	0.610257	0.597447	0.658681
Patient185	Liu	0.310918	0.31574	0.280904	0.289315
Patient187	Liu	0.376501	0.350464	0.652253	0.681517
Patient188	Liu	0.310918	0.302677	0.306695	0.300281
Patient189	Liu	0.320366	0.302677	0.436494	0.470175
Patient191	Liu	0.764528	0.782232	0.783097	0.714943
Patient192	Liu	0.548824	0.470399	0.581685	0.533117
Patient193	Liu	0.306214	0.338512	0.250127	0.29764
Patient195	Liu	0.876364	0.790537	0.542784	0.553778
Patient196	Liu	0.297494	0.289567	0.249218	0.299707
Patient197	Liu	0.416432	0.302677	0.306695	0.300281
Patient20	Liu	0.198225	0.330818	0.340558	0.358466
Patient200	Liu	0.208458	0.311434	0.303686	0.253643
Patient201	Liu	0.310918	0.272152	0.306695	0.300281
Patient203	Liu	0.310918	0.294046	0.306695	0.300281
Patient204	Liu	0.75448	0.767497	0.556794	0.698609
Patient205	Liu	0.396115	0.31513	0.281546	0.267389
Patient206	Liu	0.277555	0.306284	0.327063	0.323957
Patient21	Liu	0.342762	0.48024	0.502739	0.557582
Patient22	Liu	0.310918	0.333145	0.343786	0.384248
Patient23	Liu	0.295154	0.289353	0.306695	0.297162
Patient24	Liu	0.45608	0.303183	0.306695	0.300281
Patient25	Liu	0.310918	0.579295	0.521077	0.602849
Patient27	Liu	0.310918	0.302677	0.311879	0.345411
Patient30	Liu	0.310918	0.302677	0.343749	0.349516
Patient31	Liu	0.231039	0.340819	0.306695	0.300281
Patient32	Liu	0.456614	0.354434	0.322954	0.344887
Patient33	Liu	0.310918	0.302677	0.306695	0.300281
Patient34	Liu	0.310918	0.302677	0.306695	0.300281
Patient35	Liu	0.310918	0.302677	0.297523	0.300281
Patient36	Liu	0.310918	0.302677	0.315899	0.285499
Patient37	Liu	0.310918	0.302677	0.306695	0.300281
Patient38	Liu	0.310918	0.289353	0.306695	0.300281
Patient39	Liu	0.310918	0.302677	0.306695	0.300281
Patient4	Liu	0.716473	0.41012	0.48482	0.355413
Patient40	Liu	0.291048	0.2332	0.226524	0.300817
Patient41	Liu	0.800804	0.84	0.85	0.785
Patient42	Liu	0.583065	0.492969	0.630215	0.660483
Patient43	Liu	0.310918	0.302677	0.306695	0.300281
Patient44	Liu	0.310918	0.302677	0.306695	0.300281
Patient45	Liu	0.480756	0.302677	0.439634	0.407759
Patient46	Liu	0.231039	0.280385	0.281566	0.311806
Patient47	Liu	0.395828	0.320572	0.24667	0.226767
Patient48	Liu	0.310918	0.302677	0.284933	0.251092
Patient49	Liu	0.456614	0.648023	0.614132	0.565279
Patient50	Liu	0.351988	0.330767	0.306695	0.300281
Patient51	Liu	0.482089	0.717593	0.545239	0.441731
Patient54	Liu	0.186384	0.302677	0.361733	0.441356
Patient55	Liu	0.401879	0.335183	0.353454	0.36531
Patient56	Liu	0.310918	0.330622	0.343786	0.384248
Patient58	Liu	0.320366	0.302677	0.402128	0.390018
Patient59	Liu	0.310918	0.312478	0.262401	0.252564
Patient6	Liu	0.300292	0.301168	0.311481	0.238126
Patient60	Liu	0.310918	0.302677	0.393474	0.355413
Patient61	Liu	0.326254	0.35163	0.236554	0.287623
Patient62	Liu	0.8525	0.831682	0.844409	0.789986
Patient63	Liu	0.231039	0.272152	0.306695	0.300281
Patient67	Liu	0.249252	0.302677	0.298235	0.283346
Patient7	Liu	0.310918	0.296533	0.306695	0.300281
Patient72	Liu	0.231039	0.302677	0.337061	0.359205
Patient73	Liu	0.310918	0.302677	0.306695	0.300281
Patient75	Liu	0.62975	0.577899	0.528365	0.553598
Patient77	Liu	0.310918	0.302677	0.283485	0.286809
Patient78	Liu	0.310918	0.299492	0.306695	0.300281
Patient79	Liu	0.231039	0.445092	0.306695	0.300281
Patient8	Liu	0.380491	0.279013	0.306695	0.300281
Patient80	Liu	0.310918	0.336224	0.306695	0.300281
Patient82	Liu	0.328586	0.350159	0.346407	0.365922
Patient83	Liu	0.310918	0.368121	0.300039	0.281064
Patient84	Liu	0.310918	0.302677	0.306695	0.300281
Patient86	Liu	0.310918	0.264841	0.394726	0.300281
Patient87	Liu	0.599636	0.504683	0.306695	0.300281
Patient88	Liu	0.376501	0.248488	0.306695	0.300281
Patient9	Liu	0.23682	0.422089	0.356248	0.366103
Patient94	Liu	0.231039	0.322164	0.306695	0.300281
Patient96	Liu	0.560095	0.495946	0.595968	0.672234
Patient98	Liu	0.320366	0.296102	0.388526	0.360067
Patient99	Liu	0.482089	0.751809	0.61654	0.634557
Pt10	Riaz	0.310918	0.291588	0.402128	0.390018
Pt100	Riaz	0.310918	0.302677	0.306695	0.300281
Pt101	Riaz	0.310918	0.302677	0.306695	0.300281
Pt102	Riaz	0.45608	0.315886	0.434885	0.544394
Pt103	Riaz	0.310918	0.302677	0.306695	0.300281
Pt104	Riaz	0.310918	0.302677	0.306695	0.300281
Pt106	Riaz	0.482089	0.371698	0.311588	0.300281
Pt108	Riaz	0.310918	0.302677	0.306695	0.300281
Pt11	Riaz	0.310918	0.347124	0.306695	0.300281
Pt13	Riaz	0.416432	0.316274	0.306695	0.300281
Pt17	Riaz	0.310918	0.302677	0.306695	0.300281
Pt18	Riaz	0.617529	0.350006	0.426952	0.390018
Pt23	Riaz	0.249252	0.302366	0.312859	0.313222
Pt24	Riaz	0.310918	0.302677	0.306695	0.300281
Pt25	Riaz	0.310918	0.302677	0.280904	0.289315
Pt26	Riaz	0.310918	0.302677	0.306695	0.300281
Pt27	Riaz	0.310918	0.283338	0.382747	0.355413
Pt28	Riaz	0.310918	0.302677	0.306695	0.300281
Pt29	Riaz	0.320366	0.315272	0.439047	0.546537
Pt3	Riaz	0.548824	0.420635	0.417785	0.439914
Pt30	Riaz	0.310918	0.302677	0.338508	0.305548
Pt31	Riaz	0.310918	0.350911	0.435935	0.407815
Pt32	Riaz	0.338084	0.302677	0.306695	0.300281
Pt34	Riaz	0.548824	0.417151	0.382747	0.355413
Pt36	Riaz	0.310918	0.302677	0.306695	0.300281
Pt37	Riaz	0.310918	0.302677	0.306695	0.300281
Pt38	Riaz	0.306214	0.296803	0.405824	0.481901
Pt4	Riaz	0.310918	0.365037	0.306695	0.300281
Pt44	Riaz	0.401662	0.308784	0.306695	0.300281
Pt46	Riaz	0.310918	0.315272	0.407729	0.392558
Pt47	Riaz	0.480756	0.501506	0.294471	0.287409
Pt48	Riaz	0.310918	0.302677	0.382747	0.355413
Pt49	Riaz	0.482089	0.579593	0.475785	0.58662
Pt5	Riaz	0.310918	0.302677	0.300039	0.281064
Pt51	Riaz	0.310918	0.315886	0.315899	0.285499
Pt52	Riaz	0.482089	0.302677	0.37841	0.358466
Pt53	Riaz	0.482089	0.34378	0.343786	0.384248
Pt54	Riaz	0.566524	0.736923	0.587907	0.67663
Pt58	Riaz	0.310918	0.312852	0.336262	0.28828
Pt59	Riaz	0.349331	0.366047	0.301098	0.34544
Pt60	Riaz	0.338084	0.419858	0.320847	0.287877
Pt65	Riaz	0.547194	0.337347	0.38881	0.430621
Pt66	Riaz	0.310918	0.283126	0.400852	0.407192
Pt67	Riaz	0.338084	0.302677	0.306695	0.300281
Pt68	Riaz	0.438246	0.473606	0.506414	0.560172
Pt7	Riaz	0.461678	0.440478	0.534039	0.471952
Pt70	Riaz	0.298106	0.456678	0.402128	0.390018
Pt71	Riaz	0.310918	0.302677	0.306695	0.300281
Pt72	Riaz	0.482089	0.457526	0.377967	0.39118
Pt73	Riaz	0.310918	0.302677	0.306695	0.300281
Pt74	Riaz	0.310918	0.302677	0.284023	0.240121
Pt76	Riaz	0.332805	0.285559	0.306695	0.300281
Pt77	Riaz	0.310918	0.302677	0.306695	0.300281
Pt79	Riaz	0.295154	0.313901	0.401161	0.424357
Pt8	Riaz	0.310918	0.336224	0.306695	0.300281
Pt82	Riaz	0.310918	0.302677	0.306695	0.300281
Pt83	Riaz	0.310918	0.366068	0.400789	0.419764
Pt84	Riaz	0.310918	0.302677	0.306695	0.300281
Pt85	Riaz	0.310918	0.297091	0.306695	0.300281
Pt86	Riaz	0.310918	0.427673	0.28681	0.300281
Pt87	Riaz	0.257324	0.302677	0.278943	0.33761
Pt89	Riaz	0.320366	0.302677	0.302123	0.300281
Pt9	Riaz	0.310918	0.482056	0.296224	0.22281
Pt90	Riaz	0.310918	0.26554	0.383456	0.294396
Pt92	Riaz	0.537547	0.348766	0.373587	0.313007
Pt93	Riaz	0.310918	0.302677	0.306695	0.300281
Pt94	Riaz	0.338084	0.302677	0.473497	0.457717
Pt98	Riaz	0.298106	0.302677	0.306695	0.300281
Pt1	Hugo	0.669728	0.539155	0.357822	0.373645
Pt10	Hugo	0.310918	0.302677	0.306695	0.300281
Pt11	Hugo	0.310918	0.328793	0.271027	0.273261
Pt12	Hugo	0.310918	0.302677	0.306695	0.300281
Pt13	Hugo	0.310918	0.358334	0.337061	0.359205
Pt14	Hugo	0.298013	0.356181	0.485274	0.465319
Pt15	Hugo	0.310918	0.461842	0.422845	0.403347
Pt16	Hugo	0.310918	0.458073	0.332347	0.300281
Pt17	Hugo	0.310918	0.361188	0.417488	0.356103
Pt18	Hugo	0.45608	0.384524	0.31792	0.32115
Pt19	Hugo	0.369779	0.384179	0.340898	0.398937
Pt2	Hugo	0.482089	0.548133	0.522781	0.588448
Pt20	Hugo	0.310918	0.402073	0.335916	0.293492
Pt21	Hugo	0.39959	0.38276	0.349846	0.355413
Pt22	Hugo	0.310918	0.314671	0.31792	0.32115
Pt23	Hugo	0.310918	0.33013	0.382747	0.355413
Pt24	Hugo	0.539315	0.304058	0.333282	0.307067
Pt25	Hugo	0.310918	0.285559	0.306695	0.300281
Pt26	Hugo	0.259238	0.488018	0.445774	0.433693
Pt27	Hugo	0.504595	0.469459	0.629865	0.629761
Pt28	Hugo	0.45608	0.485436	0.463993	0.414094
Pt29	Hugo	0.310918	0.356923	0.29895	0.342656
Pt3	Hugo	0.507778	0.419747	0.445078	0.379112
Pt30	Hugo	0.318787	0.28203	0.481308	0.492305
Pt31	Hugo	0.295154	0.416838	0.307016	0.300281
Pt32	Hugo	0.482089	0.315886	0.354238	0.325626
Pt33	Hugo	0.537547	0.356863	0.335743	0.34282
Pt34	Hugo	0.310918	0.302677	0.306695	0.300281
Pt35	Hugo	0.310918	0.524214	0.472218	0.367246
Pt36	Hugo	0.310918	0.347124	0.306695	0.300281
Pt37	Hugo	0.342717	0.39993	0.342261	0.300281
Pt38	Hugo	0.320366	0.363602	0.306695	0.300281
Pt4	Hugo	0.403715	0.657658	0.567272	0.687254
Pt5	Hugo	0.482089	0.296244	0.390479	0.39118
Pt6	Hugo	0.338084	0.302677	0.562902	0.504403
Pt7	Hugo	0.186684	0.412076	0.531124	0.551899
Pt8	Hugo	0.310918	0.31246	0.419626	0.28809
Pt9	Hugo	0.356611	0.262382	0.389934	0.32115

## Sheet: fig3_msk_source_data
Tumor_Sample_Barcode	dataset	cancer_type	GO_ATPASE_BINDING	GO_HORMONE_MEDIATED_SIGNALING_PATHWAY	GO_REGULATION_OF_LEUKOCYTE_PROLIFERATION	GO_REGULATION_OF_T_CELL_PROLIFERATION
P-0000057-T01-IM3	MSK	BRCA	0.340578	0.327292	0.348808	0.348021
P-0000062-T01-IM3	MSK	ESCA	0.340578	0.327292	0.348808	0.348021
P-0000063-T01-IM3	MSK	BLCA	0.340578	0.327292	0.421804	0.322124
P-0000071-T01-IM3	MSK	BLCA	0.340578	0.220571	0.348808	0.348021
P-0000082-T01-IM3	MSK	LUAD	0.340578	0.450335	0.348808	0.348021
P-0000088-T01-IM3	MSK	BLCA	0.340578	0.422866	0.348808	0.348021
P-0000103-T01-IM3	MSK	ESCA	0.340578	0.327292	0.348808	0.348021
P-0000121-T01-IM3	MSK	ESCA	0.340578	0.327292	0.348808	0.348021
P-0000165-T01-IM3	MSK	LUAD	0.340578	0.220571	0.348808	0.348021
P-0000184-T01-IM3	MSK	BLCA	0.340578	0.313688	0.348808	0.348021
P-0000205-T01-IM3	MSK	LUAD	0.340578	0.327292	0.348808	0.348021
P-0000208-T01-IM3	MSK	LUAD	0.340578	0.327292	0.348808	0.348021
P-0000222-T01-IM3	MSK	BLCA	0.340578	0.327292	0.348808	0.348021
P-0000223-T01-IM3	MSK	LGG	0.340578	0.327292	0.348808	0.348021
P-0000235-T01-IM3	MSK	LUSC	0.340578	0.327292	0.348808	0.348021
P-0000247-T01-IM3	MSK	BRCA	0.340578	0.327292	0.348808	0.348021
P-0000249-T02-IM3	MSK	ESCA	0.340578	0.327292	0.348808	0.348021
P-0000268-T01-IM3	MSK	BLCA	0.340578	0.327292	0.348808	0.348021
P-0000302-T01-IM3	MSK	LUSC	0.340578	0.327292	0.348808	0.348021
P-0000363-T01-IM3	MSK	LUSC	0.340578	0.313688	0.348808	0.348021
P-0000369-T01-IM3	MSK	ESCA	0.340578	0.422866	0.348808	0.348021
P-0000392-T01-IM3	MSK	BRCA	0.340578	0.327292	0.348808	0.348021
P-0000422-T01-IM3	MSK	BRCA	0.340578	0.303177	0.348808	0.348021
P-0000423-T01-IM3	MSK	BLCA	0.340578	0.327292	0.398035	0.348021
P-0000444-T01-IM3	MSK	ESCA	0.340578	0.327292	0.320228	0.322124
P-0000447-T01-IM3	MSK	BRCA	0.340578	0.313688	0.348808	0.348021
P-0000454-T01-IM3	MSK	HNSC	0.340578	0.327292	0.348808	0.348021
P-0000458-T01-IM3	MSK	LUAD	0.340578	0.327292	0.348808	0.348021
P-0000535-T01-IM3	MSK	BLCA	0.340578	0.745922	0.301592	0.342453
P-0000547-T01-IM3	MSK	BRCA	0.340578	0.327292	0.303574	0.485581
P-0000553-T01-IM3	MSK	ESCA	0.340578	0.327292	0.348808	0.348021
P-0000563-T01-IM3	MSK	LUAD	0.340578	0.327292	0.348808	0.348021
P-0000596-T01-IM3	MSK	SKCM	0.340578	0.739461	0.536309	0.386531
P-0000604-T01-IM3	MSK	LUAD	0.340578	0.327292	0.348808	0.348021
P-0000621-T01-IM3	MSK	HNSC	0.340578	0.327292	0.320228	0.322124
P-0000628-T01-IM3	MSK	LUAD	0.340578	0.327292	0.348808	0.348021
P-0000646-T02-IM3	MSK	SKCM	0.340578	0.442274	0.589441	0.798853
P-0000670-T01-IM3	MSK	LUAD	0.340578	0.327292	0.320228	0.322124
P-0000681-T01-IM3	MSK	LUAD	0.243606	0.417331	0.414224	0.348021
P-0000682-T01-IM3	MSK	COAD	0.340578	0.327292	0.348808	0.348021
P-0000686-T01-IM3	MSK	SKCM	0.243606	0.712961	0.698099	0.737667
P-0000697-T01-IM3	MSK	SKCM	0.340578	0.327292	0.348808	0.348021
P-0000699-T01-IM3	MSK	COAD	0.340578	0.327292	0.348808	0.348021
P-0000702-T01-IM3	MSK	LUAD	0.30194	0.327292	0.348808	0.348021
P-0000704-T01-IM3	MSK	BRCA	0.340578	0.327292	0.348808	0.348021
P-0000721-T01-IM3	MSK	COAD	0.340578	0.327292	0.348808	0.348021
P-0000731-T01-IM3	MSK	LUAD	0.340578	0.327292	0.348808	0.348021
P-0000739-T01-IM3	MSK	COAD	0.340578	0.356855	0.455757	0.548589
P-0000740-T01-IM3	MSK	KIRC	0.340578	0.327292	0.348808	0.348021
P-0000746-T01-IM3	MSK	BLCA	0.340578	0.327292	0.348808	0.348021
P-0000749-T01-IM3	MSK	LGG	0.340578	0.327292	0.348808	0.348021
P-0000758-T01-IM3	MSK	LGG	0.340578	0.327292	0.348808	0.348021
P-0000762-T01-IM3	MSK	COAD	0.340578	0.327292	0.348808	0.348021
P-0000768-T01-IM3	MSK	HNSC	0.340578	0.327292	0.348808	0.348021
P-0000793-T02-IM5	MSK	ESCA	0.340578	0.327292	0.348808	0.348021
P-0000818-T01-IM3	MSK	LGG	0.340578	0.220571	0.348808	0.348021
P-0000867-T01-IM3	MSK	LUAD	0.340578	0.327292	0.348808	0.348021
P-0000880-T01-IM3	MSK	BLCA	0.340578	0.220571	0.348808	0.348021
P-0000891-T01-IM3	MSK	BLCA	0.340578	0.327292	0.348808	0.348021
P-0000893-T01-IM3	MSK	SKCM	0.340578	0.327292	0.320228	0.322124
P-0000894-T01-IM3	MSK	LUAD	0.340578	0.327292	0.348808	0.348021
P-0000895-T01-IM3	MSK	SKCM	0.340578	0.327292	0.348808	0.348021
P-0000898-T01-IM3	MSK	SKCM	0.340578	0.327292	0.320228	0.322124
P-0000922-T01-IM3	MSK	SKCM	0.340578	0.327292	0.348808	0.348021
P-0000938-T01-IM3	MSK	ESCA	0.340578	0.422866	0.348808	0.348021
P-0000940-T01-IM3	MSK	COAD	0.340578	0.422866	0.348808	0.348021
P-0000958-T01-IM3	MSK	SKCM	0.340578	0.327292	0.348808	0.348021
P-0000968-T01-IM3	MSK	SKCM	0.340578	0.327292	0.348808	0.348021
P-0000977-T01-IM3	MSK	ESCA	0.340578	0.327292	0.320228	0.322124
P-0000978-T01-IM3	MSK	LUAD	0.340578	0.327292	0.348808	0.348021
P-0001029-T01-IM3	MSK	SKCM	0.340578	0.327292	0.348808	0.348021
P-0001052-T01-IM3	MSK	LGG	0.340578	0.327292	0.348808	0.348021
P-0001074-T01-IM3	MSK	BLCA	0.340578	0.327292	0.348808	0.348021
P-0001081-T01-IM3	MSK	SKCM	0.340578	0.422866	0.267179	0.324512
P-0001093-T01-IM3	MSK	LUAD	0.340578	0.327292	0.348808	0.348021
P-0001121-T01-IM3	MSK	LUSC	0.340578	0.220571	0.348808	0.348021
P-0001135-T02-IM3	MSK	BLCA	0.340578	0.220571	0.348808	0.348021
P-0001144-T01-IM3	MSK	LUSC	0.340578	0.327292	0.320228	0.322124
P-0001170-T01-IM3	MSK	COAD	0.340578	0.422866	0.348808	0.348021
P-0001171-T01-IM3	MSK	LUAD	0.340578	0.67417	0.565863	0.45101
P-0001174-T01-IM3	MSK	SKCM	0.340578	0.327292	0.348808	0.348021
P-0001179-T01-IM3	MSK	SKCM	0.340578	0.327292	0.398035	0.348021
P-0001186-T01-IM3	MSK	HNSC	0.340578	0.303177	0.348808	0.348021
P-0001199-T01-IM3	MSK	LUAD	0.340578	0.327292	0.29529	0.324512
P-0001223-T01-IM3	MSK	BLCA	0.340578	0.327292	0.348808	0.348021
P-0001232-T01-IM3	MSK	KIRC	0.340578	0.327292	0.348808	0.348021
P-0001260-T01-IM3	MSK	ESCA	0.340578	0.327292	0.348808	0.348021
P-0001268-T01-IM3	MSK	BLCA	0.340578	0.327292	0.348808	0.348021
P-0001296-T01-IM3	MSK	LUAD	0.340578	0.327292	0.348808	0.348021
P-0001298-T01-IM3	MSK	ESCA	0.340578	0.327292	0.348808	0.348021
P-0001312-T01-IM3	MSK	BRCA	0.340578	0.327292	0.348808	0.348021
P-0001314-T01-IM3	MSK	LUAD	0.340578	0.327292	0.348808	0.348021
P-0001361-T01-IM3	MSK	SKCM	0.340578	0.271442	0.320228	0.322124
P-0001365-T01-IM3	MSK	LUAD	0.340578	0.327292	0.348808	0.348021
P-0001385-T01-IM3	MSK	LUAD	0.340578	0.413442	0.348808	0.348021
P-0001388-T01-IM3	MSK	LGG	0.340578	0.327292	0.348808	0.348021
P-0001400-T01-IM3	MSK	LGG	0.340578	0.327292	0.348808	0.348021
P-0001406-T01-IM3	MSK	LGG	0.340578	0.327292	0.348808	0.348021
P-0001408-T01-IM3	MSK	LGG	0.340578	0.327292	0.348808	0.348021
P-0001420-T01-IM3	MSK	LGG	0.340578	0.220571	0.465575	0.485581
P-0001437-T01-IM3	MSK	LUAD	0.340578	0.327292	0.348808	0.348021
P-0001485-T01-IM3	MSK	SKCM	0.340578	0.413442	0.383651	0.322124
P-0001495-T01-IM3	MSK	ESCA	0.340578	0.327292	0.348808	0.348021
P-0001531-T01-IM3	MSK	COAD	0.340578	0.327292	0.348808	0.348021
P-0001538-T01-IM3	MSK	HNSC	0.340578	0.327292	0.348808	0.348021
P-0001543-T01-IM3	MSK	ESCA	0.340578	0.327292	0.320228	0.322124
P-0001560-T01-IM3	MSK	SKCM	0.340578	0.422866	0.396492	0.318658
P-0001578-T01-IM3	MSK	BLCA	0.340578	0.220571	0.348808	0.348021
P-0001586-T02-IM5	MSK	ESCA	0.340578	0.327292	0.235944	0.2834
P-0001591-T01-IM3	MSK	LGG	0.340578	0.327292	0.348808	0.348021
P-0001598-T01-IM3	MSK	HNSC	0.340578	0.720385	0.348808	0.348021
P-0001603-T01-IM3	MSK	SKCM	0.340578	0.326085	0.342594	0.322124
P-0001621-T01-IM3	MSK	HNSC	0.340578	0.327292	0.348808	0.348021
P-0001633-T01-IM3	MSK	LUAD	0.340578	0.327292	0.348808	0.348021
P-0001646-T01-IM3	MSK	SKCM	0.340578	0.327292	0.348808	0.348021
P-0001665-T01-IM3	MSK	LUAD	0.340578	0.327292	0.348808	0.348021
P-0001669-T01-IM3	MSK	SKCM	0.340578	0.327292	0.348808	0.348021
P-0001679-T01-IM3	MSK	SKCM	0.340578	0.327292	0.348808	0.348021
P-0001693-T02-IM3	MSK	COAD	0.340578	0.327292	0.348808	0.348021
P-0001702-T01-IM3	MSK	COAD	0.340578	0.327292	0.348808	0.348021
P-0001706-T01-IM3	MSK	SKCM	0.340578	0.327292	0.313098	0.348021
P-0001710-T01-IM3	MSK	SKCM	0.340578	0.327292	0.348808	0.348021
P-0001731-T01-IM3	MSK	LGG	0.340578	0.327292	0.348808	0.348021
P-0001733-T01-IM3	MSK	ESCA	0.340578	0.327292	0.348808	0.348021
P-0001738-T01-IM3	MSK	KIRC	0.340578	0.327292	0.348808	0.348021
P-0001756-T01-IM3	MSK	SKCM	0.340578	0.313688	0.348808	0.348021
P-0001771-T01-IM3	MSK	COAD	0.340578	0.327292	0.348808	0.348021
P-0001785-T02-IM3	MSK	BRCA	0.340578	0.327292	0.348808	0.348021
P-0001794-T01-IM3	MSK	HNSC	0.340578	0.327292	0.313098	0.348021
P-0001807-T01-IM3	MSK	COAD	0.340578	0.327292	0.348808	0.348021
P-0001808-T01-IM3	MSK	COAD	0.07375	0.613214	0.517441	0.486901
P-0001832-T01-IM3	MSK	LUAD	0.340578	0.327292	0.348808	0.348021
P-0001836-T01-IM3	MSK	LUAD	0.340578	0.620369	0.606519	0.779999
P-0001841-T01-IM3	MSK	SKCM	0.340578	0.356855	0.455757	0.548589
P-0001843-T01-IM3	MSK	LGG	0.340578	0.327292	0.348808	0.348021
P-0001850-T01-IM3	MSK	ESCA	0.340578	0.422866	0.348808	0.348021
P-0001855-T01-IM3	MSK	ESCA	0.340578	0.327292	0.348808	0.348021
P-0001867-T01-IM3	MSK	COAD	0.340578	0.327292	0.348808	0.348021
P-0001871-T01-IM3	MSK	BLCA	0.340578	0.327292	0.348808	0.348021
P-0001882-T01-IM3	MSK	LGG	0.340578	0.327292	0.348808	0.348021
P-0001892-T01-IM3	MSK	SKCM	0.340578	0.356855	0.455757	0.548589
P-0001904-T01-IM3	MSK	BLCA	0.340578	0.327292	0.348808	0.348021
P-0001955-T01-IM3	MSK	LUAD	0.340578	0.327292	0.348808	0.348021
P-0001977-T01-IM3	MSK	LUAD	0.340578	0.422866	0.348808	0.348021
P-0002015-T01-IM3	MSK	LGG	0.340578	0.327292	0.348808	0.348021
P-0002018-T01-IM3	MSK	SKCM	0.340578	0.327292	0.348808	0.348021
P-0002019-T01-IM3	MSK	SKCM	0.340578	0.327292	0.348808	0.348021
P-0002028-T01-IM3	MSK	LUSC	0.340578	0.327292	0.348808	0.348021
P-0002042-T01-IM3	MSK	COAD	0.340578	0.422866	0.398035	0.348021
P-0002049-T01-IM3	MSK	COAD	0.731539	0.717242	0.455757	0.548589
P-0002151-T01-IM3	MSK	LUAD	0.340578	0.327292	0.398035	0.348021
P-0002157-T01-IM3	MSK	SKCM	0.340578	0.280687	0.348808	0.348021
P-0002160-T01-IM3	MSK	LUAD	0.340578	0.220571	0.348808	0.348021
P-0002165-T01-IM3	MSK	SKCM	0.340578	0.327292	0.348808	0.348021
P-0002181-T01-IM3	MSK	LGG	0.340578	0.327292	0.348808	0.348021
P-0002185-T01-IM3	MSK	HNSC	0.340578	0.327292	0.348808	0.348021
P-0002193-T01-IM3	MSK	HNSC	0.340578	0.327292	0.348808	0.348021
P-0002225-T01-IM3	MSK	LUSC	0.340578	0.327292	0.348808	0.348021
P-0002247-T01-IM3	MSK	LUAD	0.340578	0.422866	0.369269	0.391765
P-0002255-T01-IM3	MSK	KIRC	0.340578	0.327292	0.348808	0.348021
P-0002265-T01-IM3	MSK	LGG	0.340578	0.327292	0.348808	0.348021
P-0002270-T01-IM3	MSK	KIRC	0.340578	0.327292	0.348808	0.348021
P-0002279-T01-IM3	MSK	LUSC	0.340578	0.422866	0.320228	0.322124
P-0002292-T01-IM3	MSK	BLCA	0.340578	0.310644	0.303574	0.485581
P-0002295-T01-IM3	MSK	LUAD	0.340578	0.327292	0.348808	0.348021
P-0002305-T01-IM3	MSK	SKCM	0.340578	0.327292	0.320228	0.322124
P-0002311-T01-IM3	MSK	BLCA	0.340578	0.422866	0.398035	0.348021
P-0002320-T01-IM3	MSK	LUAD	0.340578	0.327292	0.303574	0.485581
P-0002332-T01-IM3	MSK	NAN	0.340578	0.327292	0.348808	0.348021
P-0002351-T01-IM3	MSK	LUSC	0.731539	0.443099	0.348808	0.348021
P-0002353-T01-IM3	MSK	SKCM	0.243606	0.426917	0.348808	0.348021
P-0002380-T01-IM3	MSK	SKCM	0.340578	0.327292	0.31267	0.348021
P-0002386-T01-IM3	MSK	LGG	0.340578	0.327292	0.348808	0.348021
P-0002392-T01-IM3	MSK	SKCM	0.340578	0.220571	0.334616	0.348021
P-0002404-T01-IM3	MSK	BLCA	0.340578	0.327292	0.348808	0.348021
P-0002418-T01-IM3	MSK	SKCM	0.340578	0.327292	0.348808	0.348021
P-0002422-T01-IM3	MSK	SKCM	0.340578	0.327292	0.348808	0.348021
P-0002429-T01-IM3	MSK	SKCM	0.731539	0.443099	0.348808	0.348021
P-0002444-T01-IM3	MSK	LUAD	0.340578	0.327292	0.320228	0.322124
P-0002452-T01-IM3	MSK	LGG	0.340578	0.327292	0.348808	0.348021
P-0002456-T01-IM3	MSK	SKCM	0.340578	0.356855	0.428673	0.548589
P-0002465-T01-IM3	MSK	ESCA	0.340578	0.327292	0.348808	0.348021
P-0002469-T01-IM3	MSK	HNSC	0.340578	0.327292	0.348808	0.348021
P-0002472-T01-IM3	MSK	BLCA	0.340578	0.327292	0.348808	0.348021
P-0002483-T01-IM3	MSK	KIRC	0.340578	0.327292	0.348808	0.348021
P-0002485-T01-IM3	MSK	LUSC	0.340578	0.327292	0.348808	0.348021
P-0002490-T01-IM3	MSK	SKCM	0.340578	0.496108	0.413755	0.363486
P-0002504-T01-IM3	MSK	SKCM	0.340578	0.342306	0.589441	0.798853
P-0002507-T01-IM3	MSK	SKCM	0.340578	0.220571	0.348808	0.348021
P-0002517-T01-IM3	MSK	SKCM	0.340578	0.327292	0.348808	0.348021
P-0002546-T01-IM3	MSK	LUAD	0.340578	0.327292	0.348808	0.348021
P-0002551-T01-IM3	MSK	LUAD	0.340578	0.327292	0.549525	0.456414
P-0002559-T01-IM3	MSK	LUAD	0.340578	0.327292	0.348808	0.348021
P-0002568-T01-IM3	MSK	BLCA	0.340578	0.327292	0.348808	0.348021
P-0002575-T01-IM3	MSK	BLCA	0.340578	0.327292	0.348808	0.348021
P-0002576-T02-IM5	MSK	BLCA	0.340578	0.327292	0.398035	0.348021
P-0002603-T01-IM3	MSK	HNSC	0.340578	0.327292	0.348808	0.348021
P-0002614-T01-IM3	MSK	BLCA	0.340578	0.327292	0.348808	0.348021
P-0002615-T01-IM3	MSK	KIRC	0.340578	0.327292	0.348808	0.348021
P-0002620-T01-IM3	MSK	LGG	0.340578	0.326085	0.348808	0.348021
P-0002633-T01-IM3	MSK	LGG	0.340578	0.19103	0.375407	0.391765
P-0002637-T01-IM3	MSK	LUAD	0.340578	0.310644	0.348808	0.348021
P-0002639-T01-IM3	MSK	LUAD	0.340578	0.422866	0.348808	0.348021
P-0002646-T01-IM3	MSK	LUAD	0.340578	0.327292	0.31427	0.265242
P-0002647-T01-IM3	MSK	LGG	0.340578	0.327292	0.348808	0.348021
P-0002653-T01-IM3	MSK	COAD	0.340578	0.303177	0.348808	0.348021
P-0002668-T01-IM3	MSK	BLCA	0.340578	0.615966	0.348808	0.348021
P-0002706-T01-IM3	MSK	SKCM	0.340578	0.327292	0.348808	0.348021
P-0002715-T01-IM3	MSK	BLCA	0.340578	0.422866	0.398035	0.348021
P-0002730-T01-IM3	MSK	COAD	0.340578	0.327292	0.348808	0.348021
P-0002731-T02-IM5	MSK	LUAD	0.340578	0.483523	0.348808	0.348021
P-0002738-T01-IM3	MSK	LUAD	0.340578	0.327292	0.348808	0.348021
P-0002745-T01-IM3	MSK	HNSC	0.340578	0.327292	0.348808	0.348021
P-0002748-T02-IM5	MSK	BLCA	0.340578	0.327292	0.348808	0.348021
P-0002751-T01-IM3	MSK	LUAD	0.340578	0.327292	0.348808	0.348021
P-0002758-T01-IM3	MSK	LUSC	0.340578	0.220571	0.421804	0.322124
P-0002765-T01-IM3	MSK	SKCM	0.340578	0.356855	0.606519	0.779999
P-0002766-T01-IM3	MSK	LUAD	0.340578	0.327292	0.320228	0.322124
P-0002787-T01-IM3	MSK	HNSC	0.340578	0.327292	0.348808	0.348021
P-0002789-T01-IM3	MSK	BRCA	0.340578	0.327292	0.348808	0.348021
P-0002792-T01-IM3	MSK	COAD	0.340578	0.327292	0.348808	0.348021
P-0002794-T01-IM3	MSK	LUAD	0.340578	0.327292	0.348808	0.348021
P-0002806-T01-IM3	MSK	LUAD	0.340578	0.327292	0.348808	0.348021
P-0002818-T01-IM3	MSK	HNSC	0.340578	0.220571	0.375407	0.391765
P-0002820-T01-IM3	MSK	KIRC	0.340578	0.327292	0.348808	0.348021
P-0002826-T01-IM3	MSK	LUAD	0.340578	0.327292	0.348808	0.348021
P-0002836-T01-IM3	MSK	LGG	0.731539	0.443099	0.348808	0.348021
P-0002855-T01-IM3	MSK	COAD	0.340578	0.327292	0.348808	0.348021
P-0002864-T01-IM3	MSK	KIRC	0.340578	0.450335	0.348808	0.348021
P-0002874-T01-IM3	MSK	LUAD	0.340578	0.327292	0.348808	0.348021
P-0002890-T01-IM3	MSK	LUAD	0.340578	0.327292	0.348808	0.348021
P-0002905-T01-IM3	MSK	LUAD	0.340578	0.327292	0.348808	0.348021
P-0002914-T01-IM3	MSK	SKCM	0.340578	0.413442	0.348808	0.348021
P-0002917-T01-IM3	MSK	LUAD	0.340578	0.327292	0.348808	0.348021
P-0002921-T01-IM3	MSK	LUAD	0.340578	0.327292	0.348808	0.348021
P-0002939-T01-IM3	MSK	HNSC	0.340578	0.327292	0.348808	0.348021
P-0002940-T01-IM3	MSK	KIRC	0.340578	0.327292	0.348808	0.348021
P-0002941-T01-IM3	MSK	KIRC	0.340578	0.327292	0.348808	0.348021
P-0002965-T01-IM3	MSK	LUSC	0.340578	0.450335	0.29529	0.324512
P-0002969-T01-IM3	MSK	LUAD	0.340578	0.327292	0.348808	0.348021
P-0002976-T01-IM3	MSK	KIRC	0.340578	0.327292	0.348808	0.348021
P-0002993-T01-IM3	MSK	SKCM	0.340578	0.327292	0.348808	0.348021
P-0003000-T01-IM3	MSK	BLCA	0.340578	0.422866	0.348808	0.348021
P-0003003-T01-IM3	MSK	KIRC	0.340578	0.283893	0.348808	0.348021
P-0003009-T01-IM3	MSK	HNSC	0.340578	0.484018	0.348808	0.348021
P-0003024-T01-IM3	MSK	BLCA	0.340578	0.620369	0.455757	0.548589
P-0003034-T01-IM5	MSK	LUAD	0.731539	0.443099	0.275139	0.207492
P-0003051-T01-IM5	MSK	BLCA	0.340578	0.327292	0.320228	0.322124
P-0003059-T01-IM5	MSK	HNSC	0.340578	0.327292	0.348808	0.348021
P-0003069-T01-IM5	MSK	SKCM	0.542032	0.565895	0.375407	0.391765
P-0003097-T01-IM5	MSK	BLCA	0.340578	0.327292	0.348808	0.348021
P-0003117-T01-IM5	MSK	KIRC	0.340578	0.327292	0.348808	0.348021
P-0003119-T01-IM5	MSK	LUAD	0.340578	0.327292	0.348808	0.348021
P-0003131-T01-IM5	MSK	BLCA	0.340578	0.620369	0.349829	0.488006
P-0003132-T01-IM5	MSK	LUSC	0.340578	0.287648	0.348808	0.348021
P-0003157-T01-IM5	MSK	LUSC	0.340578	0.327292	0.348808	0.348021
P-0003197-T01-IM5	MSK	SKCM	0.340578	0.327292	0.348808	0.348021
P-0003224-T01-IM5	MSK	BRCA	0.07375	0.400602	0.348808	0.348021
P-0003225-T01-IM5	MSK	SKCM	0.340578	0.327292	0.348808	0.348021
P-0003229-T01-IM5	MSK	LUAD	0.707572	0.579388	0.388274	0.342453
P-0003241-T01-IM5	MSK	BRCA	0.340578	0.327292	0.348808	0.348021
P-0003255-T01-IM5	MSK	SKCM	0.340578	0.327292	0.313098	0.348021
P-0003265-T01-IM5	MSK	BRCA	0.731539	0.443099	0.348808	0.348021
P-0003272-T01-IM5	MSK	HNSC	0.340578	0.327292	0.348808	0.348021
P-0003273-T01-IM5	MSK	BRCA	0.340578	0.327292	0.303574	0.485581
P-0003275-T01-IM5	MSK	LUAD	0.340578	0.313688	0.348808	0.348021
P-0003278-T01-IM5	MSK	LUAD	0.340578	0.327292	0.320228	0.322124
P-0003283-T01-IM5	MSK	KIRC	0.340578	0.327292	0.348808	0.348021
P-0003285-T01-IM5	MSK	COAD	0.340578	0.327292	0.375407	0.391765
P-0003319-T01-IM5	MSK	LGG	0.340578	0.327292	0.348808	0.348021
P-0003322-T01-IM5	MSK	LUAD	0.340578	0.356855	0.455757	0.548589
P-0003347-T01-IM5	MSK	LUSC	0.340578	0.422866	0.366115	0.307334
P-0003350-T01-IM5	MSK	LGG	0.340578	0.327292	0.348808	0.348021
P-0003359-T01-IM5	MSK	SKCM	0.340578	0.327292	0.348808	0.348021
P-0003360-T01-IM5	MSK	LGG	0.340578	0.327292	0.348808	0.348021
P-0003365-T01-IM5	MSK	COAD	0.340578	0.327292	0.348808	0.348021
P-0003368-T01-IM5	MSK	LUAD	0.340578	0.327292	0.348808	0.348021
P-0003372-T01-IM5	MSK	SKCM	0.340578	0.327292	0.320228	0.322124
P-0003374-T01-IM5	MSK	HNSC	0.340578	0.327292	0.348808	0.348021
P-0003377-T01-IM5	MSK	BLCA	0.340578	0.283893	0.348808	0.348021
P-0003401-T01-IM5	MSK	SKCM	0.340578	0.327292	0.348808	0.348021
P-0003406-T01-IM5	MSK	KIRC	0.340578	0.327292	0.398035	0.348021
P-0003432-T01-IM5	MSK	ESCA	0.243606	0.317435	0.320228	0.322124
P-0003456-T01-IM5	MSK	LGG	0.340578	0.327292	0.348808	0.348021
P-0003495-T01-IM5	MSK	LUAD	0.340578	0.327292	0.348808	0.348021
P-0003507-T01-IM5	MSK	BLCA	0.340578	0.327292	0.348808	0.348021
P-0003521-T02-IM5	MSK	ESCA	0.340578	0.327292	0.348808	0.348021
P-0003524-T01-IM5	MSK	BLCA	0.340578	0.422866	0.358062	0.322124
P-0003543-T01-IM5	MSK	ESCA	0.340578	0.327292	0.348808	0.348021
P-0003553-T01-IM5	MSK	LUAD	0.340578	0.620305	0.29529	0.324512
P-0003555-T01-IM5	MSK	BLCA	0.731539	0.822106	0.604068	0.798853
P-0003560-T01-IM5	MSK	SKCM	0.340578	0.397464	0.31427	0.265242
P-0003562-T01-IM5	MSK	LUAD	0.707572	0.557837	0.398035	0.348021
P-0003567-T01-IM5	MSK	LGG	0.340578	0.327292	0.348808	0.348021
P-0003568-T01-IM5	MSK	KIRC	0.340578	0.327292	0.348808	0.348021
P-0003584-T01-IM5	MSK	LUAD	0.243606	0.317435	0.348808	0.348021
P-0003596-T01-IM5	MSK	BLCA	0.340578	0.327292	0.348808	0.348021
P-0003598-T01-IM5	MSK	LGG	0.340578	0.327292	0.348808	0.348021
P-0003620-T01-IM5	MSK	SKCM	0.340578	0.422866	0.348808	0.348021
P-0003621-T01-IM5	MSK	SKCM	0.340578	0.327292	0.348808	0.348021
P-0003628-T01-IM5	MSK	LUAD	0.340578	0.313688	0.348808	0.348021
P-0003635-T01-IM5	MSK	LUAD	0.340578	0.220571	0.348808	0.348021
P-0003645-T01-IM5	MSK	KIRC	0.340578	0.327292	0.348808	0.348021
P-0003650-T01-IM5	MSK	ESCA	0.340578	0.454065	0.31267	0.348021
P-0003670-T01-IM5	MSK	LUAD	0.340578	0.327292	0.348808	0.348021
P-0003698-T02-IM5	MSK	BLCA	0.340578	0.327292	0.348808	0.348021
P-0003700-T01-IM5	MSK	SKCM	0.340578	0.327292	0.348808	0.348021
P-0003703-T01-IM5	MSK	SKCM	0.340578	0.327292	0.348808	0.348021
P-0003711-T01-IM5	MSK	HNSC	0.340578	0.720385	0.348808	0.348021
P-0003719-T01-IM5	MSK	BLCA	0.340578	0.303177	0.31267	0.348021
P-0003721-T01-IM5	MSK	KIRC	0.340578	0.327292	0.348808	0.348021
P-0003728-T01-IM5	MSK	SKCM	0.340578	0.354269	0.554896	0.436502
P-0003738-T02-IM5	MSK	LUAD	0.340578	0.327292	0.348808	0.348021
P-0003742-T01-IM5	MSK	SKCM	0.340578	0.356855	0.455757	0.548589
P-0003743-T01-IM5	MSK	SKCM	0.243606	0.317435	0.348808	0.348021
P-0003749-T01-IM5	MSK	SKCM	0.340578	0.327292	0.348808	0.348021
P-0003757-T01-IM5	MSK	SKCM	0.340578	0.327292	0.348808	0.348021
P-0003766-T01-IM5	MSK	KIRC	0.340578	0.327292	0.348808	0.348021
P-0003782-T01-IM5	MSK	LUAD	0.340578	0.327292	0.348808	0.348021
P-0003783-T01-IM5	MSK	LGG	0.340578	0.26886	0.348808	0.348021
P-0003811-T01-IM5	MSK	LUSC	0.340578	0.327292	0.31427	0.265242
P-0003814-T01-IM5	MSK	BLCA	0.340578	0.422866	0.348808	0.348021
P-0003841-T01-IM5	MSK	BLCA	0.340578	0.422866	0.348808	0.348021
P-0003865-T01-IM5	MSK	LGG	0.340578	0.220571	0.348808	0.348021
P-0003868-T01-IM5	MSK	SKCM	0.340578	0.327292	0.327677	0.322124
P-0003869-T01-IM5	MSK	LUAD	0.707572	0.549636	0.29529	0.324512
P-0003871-T01-IM5	MSK	SKCM	0.542032	0.776267	0.336597	0.386531
P-0003872-T01-IM5	MSK	SKCM	0.340578	0.404454	0.320228	0.322124
P-0003881-T01-IM5	MSK	SKCM	0.340578	0.313688	0.348808	0.348021
P-0003892-T01-IM5	MSK	ESCA	0.340578	0.327292	0.348808	0.348021
P-0003899-T01-IM5	MSK	SKCM	0.340578	0.327292	0.348808	0.348021
P-0003911-T01-IM5	MSK	BLCA	0.340578	0.422866	0.348808	0.348021
P-0003913-T01-IM3	MSK	LUAD	0.340578	0.327292	0.348808	0.348021
P-0003914-T01-IM3	MSK	ESCA	0.340578	0.327292	0.358062	0.322124
P-0003921-T01-IM5	MSK	SKCM	0.340578	0.327292	0.348808	0.348021
P-0003944-T01-IM3	MSK	ESCA	0.340578	0.450335	0.348808	0.348021
P-0003955-T01-IM3	MSK	BLCA	0.340578	0.327292	0.303574	0.485581
P-0003964-T01-IM3	MSK	LUAD	0.340578	0.720385	0.348808	0.348021
P-0003967-T01-IM5	MSK	LUAD	0.243606	0.215951	0.348808	0.348021
P-0003970-T01-IM5	MSK	LUAD	0.340578	0.327292	0.348808	0.348021
P-0003972-T01-IM5	MSK	LUAD	0.340578	0.327292	0.348808	0.348021
P-0004011-T01-IM5	MSK	COAD	0.340578	0.343609	0.28088	0.324512
P-0004016-T01-IM5	MSK	ESCA	0.340578	0.413442	0.320228	0.322124
P-0004020-T01-IM5	MSK	LUAD	0.340578	0.327292	0.348808	0.348021
P-0004043-T01-IM3	MSK	ESCA	0.340578	0.327292	0.303574	0.485581
P-0004048-T01-IM5	MSK	SKCM	0.340578	0.327292	0.348808	0.348021
P-0004050-T01-IM3	MSK	BLCA	0.340578	0.327292	0.348808	0.348021
P-0004051-T01-IM5	MSK	COAD	0.243606	0.297796	0.348808	0.348021
P-0004054-T01-IM5	MSK	LUAD	0.340578	0.697126	0.348808	0.348021
P-0004056-T01-IM5	MSK	BLCA	0.340578	0.283893	0.348808	0.348021
P-0004077-T01-IM5	MSK	KIRC	0.340578	0.327292	0.348808	0.348021
P-0004099-T01-IM5	MSK	LUAD	0.340578	0.422866	0.34074	0.456414
P-0004103-T01-IM5	MSK	LUAD	0.340578	0.327292	0.348808	0.348021
P-0004117-T01-IM5	MSK	LUAD	0.340578	0.327292	0.348808	0.348021
P-0004120-T01-IM5	MSK	LUAD	0.340578	0.327292	0.348808	0.348021
P-0004132-T01-IM5	MSK	SKCM	0.340578	0.327292	0.348808	0.348021
P-0004137-T01-IM5	MSK	BLCA	0.340578	0.287648	0.348808	0.348021
P-0004140-T01-IM5	MSK	COAD	0.340578	0.326085	0.348808	0.348021
P-0004142-T01-IM5	MSK	SKCM	0.340578	0.442274	0.455757	0.548589
P-0004150-T01-IM5	MSK	KIRC	0.30194	0.327292	0.348808	0.348021
P-0004170-T01-IM5	MSK	KIRC	0.340578	0.327292	0.348808	0.348021
P-0004189-T01-IM5	MSK	LUAD	0.340578	0.313688	0.375407	0.391765
P-0004203-T01-IM5	MSK	SKCM	0.340578	0.327292	0.348808	0.348021
P-0004214-T01-IM5	MSK	SKCM	0.731539	0.511991	0.502853	0.556149
P-0004226-T01-IM5	MSK	BLCA	0.340578	0.327292	0.348808	0.348021
P-0004232-T01-IM5	MSK	LUAD	0.340578	0.220571	0.348808	0.348021
P-0004240-T01-IM5	MSK	BLCA	0.340578	0.327292	0.348808	0.348021
P-0004253-T01-IM5	MSK	SKCM	0.340578	0.327292	0.348808	0.348021
P-0004256-T01-IM5	MSK	LGG	0.340578	0.327292	0.348808	0.348021
P-0004257-T01-IM5	MSK	BLCA	0.340578	0.327292	0.320228	0.322124
P-0004259-T01-IM5	MSK	LGG	0.340578	0.327292	0.348808	0.348021
P-0004272-T01-IM5	MSK	SKCM	0.340578	0.220571	0.31267	0.348021
P-0004279-T01-IM5	MSK	LUAD	0.340578	0.327292	0.398035	0.348021
P-0004294-T01-IM5	MSK	KIRP	0.340578	0.422866	0.348808	0.348021
P-0004315-T01-IM5	MSK	LUAD	0.340578	0.327292	0.31427	0.265242
P-0004329-T01-IM5	MSK	NAN	0.340578	0.327292	0.348808	0.348021
P-0004348-T01-IM5	MSK	SKCM	0.340578	0.319452	0.455757	0.548589
P-0004349-T01-IM5	MSK	SKCM	0.707572	0.592577	0.375407	0.391765
P-0004362-T01-IM5	MSK	COAD	0.958131	0.72702	0.525759	0.576583
P-0004366-T01-IM5	MSK	BLCA	0.340578	0.220571	0.348808	0.348021
P-0004376-T01-IM5	MSK	KIRC	0.340578	0.422866	0.348808	0.348021
P-0004387-T01-IM5	MSK	BLCA	0.340578	0.422866	0.348808	0.348021
P-0004395-T01-IM5	MSK	LUAD	0.340578	0.327292	0.303574	0.485581
P-0004397-T01-IM5	MSK	KIRC	0.340578	0.327292	0.348808	0.348021
P-0004412-T01-IM5	MSK	KIRC	0.340578	0.327292	0.348808	0.348021
P-0004413-T01-IM5	MSK	KIRC	0.340578	0.327292	0.348808	0.348021
P-0004416-T01-IM5	MSK	HNSC	0.340578	0.327292	0.348808	0.348021
P-0004436-T01-IM5	MSK	LUAD	0.340578	0.422866	0.398035	0.348021
P-0004437-T01-IM5	MSK	SKCM	0.707572	0.592577	0.459173	0.51231
P-0004442-T01-IM5	MSK	LUAD	0.707572	0.631434	0.375407	0.391765
P-0004457-T01-IM5	MSK	SKCM	0.340578	0.720385	0.348808	0.348021
P-0004458-T01-IM5	MSK	KIRC	0.340578	0.327292	0.348808	0.348021
P-0004463-T01-IM5	MSK	LUAD	0.340578	0.313688	0.348808	0.348021
P-0004472-T01-IM5	MSK	LUAD	0.340578	0.442274	0.349829	0.488006
P-0004492-T01-IM5	MSK	HNSC	0.340578	0.327292	0.348808	0.348021
P-0004494-T01-IM5	MSK	COAD	0.340578	0.327292	0.398035	0.348021
P-0004495-T01-IM5	MSK	LUSC	0.340578	0.327292	0.398035	0.348021
P-0004507-T01-IM5	MSK	KIRC	0.340578	0.327292	0.348808	0.348021
P-0004517-T01-IM5	MSK	LUSC	0.707572	0.631434	0.320228	0.322124
P-0004518-T01-IM5	MSK	SKCM	0.340578	0.356855	0.619711	0.548589
P-0004527-T01-IM5	MSK	SKCM	0.340578	0.327292	0.348808	0.348021
P-0004552-T01-IM5	MSK	ESCA	0.340578	0.327292	0.348808	0.348021
P-0004561-T01-IM5	MSK	KIRC	0.340578	0.327292	0.31267	0.348021
P-0004588-T01-IM5	MSK	LUAD	0.340578	0.327292	0.348808	0.348021
P-0004605-T01-IM5	MSK	ESCA	0.707572	0.592577	0.348808	0.348021
P-0004612-T01-IM5	MSK	LUAD	0.340578	0.417622	0.348808	0.348021
P-0004613-T01-IM5	MSK	LUAD	0.340578	0.327292	0.313098	0.348021
P-0004661-T01-IM5	MSK	SKCM	0.340578	0.327292	0.348808	0.348021
P-0004686-T01-IM5	MSK	SKCM	0.340578	0.327292	0.348808	0.348021
P-0004693-T01-IM5	MSK	LUAD	0.340578	0.327292	0.348808	0.348021
P-0004701-T01-IM5	MSK	LUAD	0.340578	0.422866	0.348808	0.348021
P-0004706-T01-IM5	MSK	SKCM	0.340578	0.327292	0.348808	0.348021
P-0004742-T01-IM5	MSK	LUSC	0.340578	0.327292	0.320228	0.322124
P-0004752-T01-IM5	MSK	LUAD	0.340578	0.327292	0.348808	0.348021
P-0004759-T01-IM5	MSK	LUAD	0.340578	0.327292	0.348808	0.348021
P-0004778-T01-IM5	MSK	LGG	0.340578	0.327292	0.348808	0.348021
P-0004783-T01-IM5	MSK	COAD	0.340578	0.361094	0.348808	0.348021
P-0004803-T01-IM5	MSK	COAD	0.340578	0.327292	0.348808	0.348021
P-0004812-T01-IM5	MSK	LGG	0.340578	0.327292	0.348808	0.348021
P-0004813-T02-IM5	MSK	KIRC	0.340578	0.327292	0.348808	0.348021
P-0004815-T01-IM5	MSK	SKCM	0.340578	0.327292	0.263928	0.235452
P-0004827-T01-IM5	MSK	LUSC	0.340578	0.327292	0.320228	0.322124
P-0004832-T01-IM5	MSK	SKCM	0.340578	0.327292	0.348808	0.348021
P-0004857-T01-IM5	MSK	LGG	0.340578	0.327292	0.348808	0.348021
P-0004871-T01-IM5	MSK	SKCM	0.340578	0.327292	0.348808	0.348021
P-0004890-T01-IM5	MSK	LUAD	0.340578	0.327292	0.31267	0.348021
P-0004933-T01-IM5	MSK	SKCM	0.340578	0.327292	0.320228	0.322124
P-0004952-T01-IM5	MSK	SKCM	0.340578	0.327292	0.303574	0.485581
P-0004961-T01-IM5	MSK	LUAD	0.340578	0.356855	0.455757	0.548589
P-0004971-T01-IM5	MSK	LGG	0.340578	0.220571	0.348808	0.348021
P-0004983-T01-IM5	MSK	BLCA	0.340578	0.327292	0.348808	0.348021
P-0004996-T02-IM5	MSK	LUSC	0.340578	0.327292	0.348808	0.348021
P-0005021-T01-IM5	MSK	BLCA	0.07375	0.321642	0.361592	0.324512
P-0005039-T01-IM5	MSK	SKCM	0.340578	0.313688	0.259121	0.367331
P-0005048-T01-IM5	MSK	LUAD	0.340578	0.327292	0.348808	0.348021
P-0005053-T01-IM5	MSK	SKCM	0.340578	0.413442	0.348808	0.348021
P-0005054-T01-IM5	MSK	BLCA	0.340578	0.220571	0.303574	0.485581
P-0005062-T01-IM5	MSK	SKCM	0.340578	0.327292	0.348808	0.348021
P-0005109-T01-IM5	MSK	SKCM	0.340578	0.327292	0.348808	0.348021
P-0005115-T01-IM5	MSK	LUSC	0.340578	0.327292	0.348808	0.348021
P-0005118-T01-IM5	MSK	SKCM	0.340578	0.327292	0.348808	0.348021
P-0005121-T02-IM5	MSK	SKCM	0.340578	0.327292	0.348808	0.348021
P-0005129-T01-IM5	MSK	SKCM	0.340578	0.327292	0.348808	0.348021
P-0005131-T01-IM5	MSK	BRCA	0.340578	0.327292	0.348808	0.348021
P-0005132-T01-IM5	MSK	COAD	0.340578	0.327292	0.348808	0.348021
P-0005141-T01-IM5	MSK	LGG	0.340578	0.327292	0.348808	0.348021
P-0005144-T01-IM5	MSK	SKCM	0.340578	0.327292	0.398035	0.348021
P-0005146-T01-IM5	MSK	SKCM	0.340578	0.327292	0.348808	0.348021
P-0005150-T01-IM5	MSK	BLCA	0.340578	0.327292	0.348808	0.348021
P-0005151-T01-IM5	MSK	COAD	0.340578	0.240929	0.659903	0.548589
P-0005157-T01-IM5	MSK	SKCM	0.340578	0.327292	0.348808	0.348021
P-0005159-T01-IM5	MSK	SKCM	0.501862	0.624913	0.466782	0.529595
P-0005176-T01-IM5	MSK	BRCA	0.340578	0.327292	0.348808	0.348021
P-0005177-T01-IM5	MSK	KIRC	0.340578	0.327292	0.348808	0.348021
P-0005180-T01-IM5	MSK	SKCM	0.340578	0.327292	0.31267	0.348021
P-0005187-T01-IM5	MSK	KIRC	0.340578	0.422866	0.348808	0.348021
P-0005201-T01-IM5	MSK	SKCM	0.340578	0.327292	0.348808	0.348021
P-0005222-T01-IM5	MSK	SKCM	0.340578	0.327292	0.348808	0.348021
P-0005226-T01-IM5	MSK	KIRC	0.340578	0.327292	0.348808	0.348021
P-0005228-T01-IM5	MSK	SKCM	0.707572	0.592577	0.242031	0.322124
P-0005235-T01-IM5	MSK	SKCM	0.340578	0.327292	0.348808	0.348021
P-0005239-T01-IM5	MSK	NAN	0.340578	0.327292	0.348808	0.348021
P-0005252-T01-IM5	MSK	LUAD	0.340578	0.327292	0.348808	0.348021
P-0005254-T01-IM5	MSK	LGG	0.340578	0.327292	0.348808	0.348021
P-0005260-T01-IM5	MSK	SKCM	0.340578	0.327292	0.327677	0.322124
P-0005266-T01-IM5	MSK	BLCA	0.340578	0.220571	0.303574	0.485581
P-0005271-T01-IM5	MSK	KIRC	0.340578	0.327292	0.348808	0.348021
P-0005274-T01-IM5	MSK	BRCA	0.301091	0.327292	0.348808	0.348021
P-0005289-T01-IM5	MSK	LUAD	0.340578	0.356855	0.455757	0.548589
P-0005295-T01-IM5	MSK	LUAD	0.340578	0.327292	0.348808	0.348021
P-0005304-T01-IM5	MSK	SKCM	0.340578	0.327292	0.348808	0.348021
P-0005309-T01-IM5	MSK	NAN	0.731539	0.432346	0.348808	0.348021
P-0005320-T01-IM5	MSK	LUAD	0.340578	0.327292	0.348808	0.348021
P-0005328-T01-IM5	MSK	KIRC	0.340578	0.327292	0.348808	0.348021
P-0005332-T01-IM5	MSK	KIRC	0.340578	0.327292	0.348808	0.348021
P-0005352-T01-IM5	MSK	SKCM	0.340578	0.327292	0.320228	0.322124
P-0005354-T01-IM5	MSK	KIRC	0.340578	0.327292	0.348808	0.348021
P-0005361-T01-IM5	MSK	LGG	0.340578	0.326085	0.348808	0.348021
P-0005366-T01-IM5	MSK	SKCM	0.707572	0.585787	0.367262	0.2834
P-0005383-T01-IM5	MSK	SKCM	0.340578	0.327292	0.320228	0.322124
P-0005421-T01-IM5	MSK	SKCM	0.340578	0.26886	0.398035	0.348021
P-0005456-T01-IM5	MSK	LUSC	0.340578	0.327292	0.275139	0.207492
P-0005458-T01-IM5	MSK	KIRC	0.340578	0.327292	0.348808	0.348021
P-0005464-T01-IM5	MSK	LUAD	0.340578	0.327292	0.348808	0.348021
P-0005488-T01-IM5	MSK	ESCA	0.340578	0.327292	0.348808	0.348021
P-0005489-T01-IM5	MSK	BLCA	0.340578	0.422866	0.348808	0.348021
P-0005493-T01-IM5	MSK	SKCM	0.340578	0.220571	0.348808	0.348021
P-0005500-T01-IM5	MSK	ESCA	0.340578	0.422866	0.320228	0.322124
P-0005510-T01-IM5	MSK	LUAD	0.340578	0.327292	0.348808	0.348021
P-0005522-T01-IM5	MSK	COAD	0.340578	0.327292	0.348808	0.348021
P-0005534-T01-IM5	MSK	NAN	0.340578	0.327292	0.348808	0.348021
P-0005539-T01-IM5	MSK	LGG	0.340578	0.327292	0.348808	0.348021
P-0005553-T01-IM5	MSK	LUAD	0.340578	0.327292	0.348808	0.348021
P-0005579-T01-IM5	MSK	LUAD	0.340578	0.327292	0.348808	0.348021
P-0005583-T01-IM5	MSK	SKCM	0.340578	0.327292	0.348808	0.348021
P-0005593-T01-IM5	MSK	KIRC	0.340578	0.327292	0.348808	0.348021
P-0005604-T01-IM5	MSK	SKCM	0.340578	0.327292	0.348808	0.348021
P-0005627-T02-IM5	MSK	BLCA	0.340578	0.283893	0.275139	0.207492
P-0005629-T02-IM5	MSK	LUAD	0.340578	0.303177	0.398035	0.348021
P-0005634-T01-IM5	MSK	COAD	0.340578	0.327292	0.375407	0.391765
P-0005635-T01-IM5	MSK	LGG	0.340578	0.327292	0.348808	0.348021
P-0005641-T01-IM5	MSK	KIRC	0.340578	0.327292	0.348808	0.348021
P-0005650-T01-IM5	MSK	BLCA	0.340578	0.327292	0.348808	0.348021
P-0005655-T01-IM5	MSK	SKCM	0.340578	0.327292	0.348808	0.348021
P-0005682-T01-IM5	MSK	KIRC	0.340578	0.327292	0.348808	0.348021
P-0005687-T01-IM5	MSK	SKCM	0.340578	0.327292	0.348808	0.348021
P-0005711-T01-IM5	MSK	LUAD	0.243606	0.317435	0.348808	0.348021
P-0005712-T01-IM5	MSK	BRCA	0.340578	0.327292	0.348808	0.348021
P-0005719-T01-IM5	MSK	KIRC	0.340578	0.422866	0.348808	0.348021
P-0005721-T01-IM5	MSK	LUAD	0.340578	0.327292	0.348808	0.348021
P-0005725-T01-IM5	MSK	SKCM	0.340578	0.327292	0.348808	0.348021
P-0005727-T01-IM5	MSK	BLCA	0.340578	0.327292	0.348808	0.348021
P-0005731-T01-IM5	MSK	BLCA	0.340578	0.321937	0.443293	0.485581
P-0005733-T01-IM5	MSK	SKCM	0.340578	0.413442	0.348808	0.348021
P-0005747-T01-IM5	MSK	KIRC	0.340578	0.327292	0.348808	0.348021
P-0005750-T01-IM5	MSK	KIRC	0.340578	0.327292	0.348808	0.348021
P-0005752-T01-IM5	MSK	LUAD	0.340578	0.327292	0.348808	0.348021
P-0005762-T01-IM5	MSK	COAD	0.340578	0.327292	0.348808	0.348021
P-0005783-T01-IM5	MSK	NAN	0.340578	0.310644	0.433002	0.522242
P-0005791-T01-IM5	MSK	HNSC	0.340578	0.422866	0.348808	0.348021
P-0005792-T01-IM5	MSK	LUSC	0.340578	0.327292	0.348808	0.348021
P-0005794-T01-IM5	MSK	KIRC	0.340578	0.327292	0.348808	0.348021
P-0005808-T01-IM5	MSK	KIRC	0.340578	0.282591	0.348808	0.348021
P-0005822-T01-IM5	MSK	KIRC	0.340578	0.327292	0.348808	0.348021
P-0005823-T01-IM5	MSK	COAD	0.243606	0.719042	0.383697	0.515558
P-0005842-T01-IM5	MSK	BLCA	0.340578	0.343609	0.398035	0.348021
P-0005848-T01-IM5	MSK	LUAD	0.340578	0.422866	0.348808	0.348021
P-0005851-T01-IM5	MSK	LUAD	0.340578	0.484018	0.31427	0.265242
P-0005855-T01-IM5	MSK	BRCA	0.340578	0.327292	0.348808	0.348021
P-0005869-T01-IM5	MSK	HNSC	0.340578	0.327292	0.348808	0.348021
P-0005882-T01-IM5	MSK	LGG	0.340578	0.327292	0.348808	0.348021
P-0005897-T02-IM5	MSK	LUAD	0.340578	0.327292	0.375407	0.391765
P-0005898-T01-IM5	MSK	LUSC	0.340578	0.327292	0.348808	0.348021
P-0005912-T01-IM5	MSK	LGG	0.340578	0.327292	0.348808	0.348021
P-0005913-T01-IM5	MSK	KIRC	0.340578	0.327292	0.348808	0.348021
P-0005928-T01-IM5	MSK	SKCM	0.707572	0.592577	0.398035	0.348021
P-0005929-T01-IM5	MSK	LGG	0.340578	0.413442	0.29529	0.324512
P-0005947-T01-IM5	MSK	BLCA	0.340578	0.354269	0.31267	0.348021
P-0005954-T01-IM5	MSK	KIRC	0.340578	0.327292	0.348808	0.348021
P-0005958-T01-IM5	MSK	KIRC	0.340578	0.286003	0.348808	0.348021
P-0005963-T01-IM5	MSK	LGG	0.340578	0.327292	0.348808	0.348021
P-0005965-T01-IM5	MSK	KIRC	0.340578	0.327292	0.348808	0.348021
P-0005971-T01-IM5	MSK	SKCM	0.340578	0.327292	0.348808	0.348021
P-0005981-T01-IM5	MSK	LUAD	0.340578	0.327292	0.348808	0.348021
P-0005998-T01-IM5	MSK	COAD	0.340578	0.327292	0.348808	0.348021
P-0006008-T01-IM5	MSK	HNSC	0.340578	0.313688	0.348808	0.348021
P-0006026-T01-IM5	MSK	ESCA	0.243606	0.317435	0.348808	0.348021
P-0006034-T01-IM5	MSK	SKCM	0.340578	0.26886	0.348808	0.348021
P-0006045-T01-IM5	MSK	LGG	0.301091	0.327292	0.348808	0.348021
P-0006046-T01-IM5	MSK	LUAD	0.340578	0.413442	0.348808	0.348021
P-0006047-T02-IM5	MSK	LUAD	0.340578	0.327292	0.348808	0.348021
P-0006055-T01-IM5	MSK	KIRC	0.340578	0.327292	0.275139	0.207492
P-0006071-T01-IM5	MSK	LUAD	0.340578	0.220571	0.320228	0.322124
P-0006077-T01-IM5	MSK	ESCA	0.340578	0.327292	0.348808	0.348021
P-0006084-T01-IM5	MSK	LUAD	0.340578	0.327292	0.303574	0.485581
P-0006095-T01-IM5	MSK	KIRC	0.340578	0.327292	0.348808	0.348021
P-0006097-T01-IM5	MSK	BLCA	0.340578	0.327292	0.348808	0.348021
P-0006109-T01-IM5	MSK	SKCM	0.340578	0.327292	0.348808	0.348021
P-0006114-T01-IM5	MSK	LUAD	0.340578	0.327292	0.348808	0.348021
P-0006121-T01-IM5	MSK	SKCM	0.340578	0.327292	0.348808	0.348021
P-0006155-T02-IM5	MSK	SKCM	0.243606	0.248972	0.375407	0.391765
P-0006177-T01-IM5	MSK	SKCM	0.340578	0.263534	0.348808	0.348021
P-0006192-T01-IM5	MSK	SKCM	0.707572	0.592577	0.348808	0.348021
P-0006193-T01-IM5	MSK	SKCM	0.340578	0.327292	0.348808	0.348021
P-0006213-T01-IM5	MSK	COAD	0.340578	0.327292	0.348808	0.348021
P-0006220-T01-IM5	MSK	KIRC	0.340578	0.450335	0.348808	0.348021
P-0006222-T01-IM5	MSK	KIRC	0.340578	0.484018	0.348808	0.348021
P-0006227-T01-IM5	MSK	BRCA	0.340578	0.327292	0.398035	0.348021
P-0006239-T01-IM5	MSK	KIRC	0.340578	0.327292	0.348808	0.348021
P-0006268-T01-IM5	MSK	LUAD	0.340578	0.327292	0.348808	0.348021
P-0006270-T01-IM5	MSK	BLCA	0.340578	0.327292	0.348808	0.348021
P-0006281-T01-IM5	MSK	BLCA	0.707572	0.697967	0.455757	0.548589
P-0006282-T02-IM5	MSK	KIRC	0.340578	0.422866	0.348808	0.348021
P-0006294-T01-IM5	MSK	LUAD	0.340578	0.327292	0.348808	0.348021
P-0006318-T01-IM5	MSK	ESCA	0.340578	0.327292	0.348808	0.348021
P-0006321-T01-IM5	MSK	LUAD	0.340578	0.327292	0.348808	0.348021
P-0006330-T01-IM5	MSK	NAN	0.731539	0.443099	0.348808	0.348021
P-0006334-T01-IM5	MSK	KIRC	0.340578	0.327292	0.348808	0.348021
P-0006339-T01-IM5	MSK	SKCM	0.07375	0.322068	0.421804	0.322124
P-0006343-T01-IM5	MSK	LUAD	0.340578	0.327292	0.348808	0.348021
P-0006381-T01-IM5	MSK	KIRC	0.340578	0.450335	0.348808	0.348021
P-0006392-T01-IM5	MSK	KIRC	0.340578	0.327292	0.348808	0.348021
P-0006414-T01-IM5	MSK	ESCA	0.340578	0.327292	0.348808	0.348021
P-0006415-T01-IM5	MSK	LUAD	0.340578	0.327292	0.375407	0.391765
P-0006416-T01-IM5	MSK	LGG	0.340578	0.327292	0.348808	0.348021
P-0006428-T01-IM5	MSK	LGG	0.340578	0.327292	0.348808	0.348021
P-0006439-T01-IM5	MSK	HNSC	0.340578	0.327292	0.348808	0.348021
P-0006441-T01-IM5	MSK	LGG	0.340578	0.220571	0.348808	0.348021
P-0006467-T01-IM5	MSK	SKCM	0.340578	0.327292	0.348808	0.348021
P-0006476-T01-IM5	MSK	SKCM	0.340578	0.327292	0.348808	0.348021
P-0006488-T01-IM5	MSK	SKCM	0.340578	0.327292	0.320228	0.322124
P-0006500-T01-IM5	MSK	LGG	0.340578	0.327292	0.348808	0.348021
P-0006503-T01-IM5	MSK	KIRC	0.340578	0.327292	0.348808	0.348021
P-0006510-T01-IM5	MSK	KIRC	0.340578	0.283893	0.398035	0.348021
P-0006516-T01-IM5	MSK	LUAD	0.340578	0.327292	0.348808	0.348021
P-0006525-T01-IM5	MSK	HNSC	0.340578	0.327292	0.348808	0.348021
P-0006528-T01-IM5	MSK	NAN	0.340578	0.327292	0.348808	0.348021
P-0006535-T01-IM5	MSK	BLCA	0.340578	0.450335	0.348808	0.348021
P-0006539-T01-IM5	MSK	KIRC	0.340578	0.327292	0.348808	0.348021
P-0006541-T01-IM5	MSK	SKCM	0.340578	0.327292	0.535692	0.391765
P-0006542-T01-IM5	MSK	KIRC	0.340578	0.327292	0.348808	0.348021
P-0006545-T01-IM5	MSK	LGG	0.340578	0.327292	0.348808	0.348021
P-0006546-T01-IM5	MSK	LGG	0.340578	0.220571	0.348808	0.348021
P-0006550-T01-IM5	MSK	KIRC	0.340578	0.327292	0.348808	0.348021
P-0006557-T01-IM5	MSK	KIRC	0.340578	0.327292	0.348808	0.348021
P-0006570-T01-IM5	MSK	BLCA	0.340578	0.327292	0.348808	0.348021
P-0006582-T01-IM5	MSK	LUAD	0.243606	0.317435	0.348808	0.348021
P-0006586-T01-IM5	MSK	KIRC	0.340578	0.327292	0.348808	0.348021
P-0006587-T01-IM5	MSK	COAD	0.340578	0.327292	0.303574	0.485581
P-0006628-T01-IM5	MSK	BLCA	0.340578	0.327292	0.303574	0.485581
P-0006639-T01-IM5	MSK	KIRC	0.340578	0.327292	0.348808	0.348021
P-0006641-T01-IM5	MSK	HNSC	0.340578	0.327292	0.348808	0.348021
P-0006642-T01-IM5	MSK	LUAD	0.340578	0.327292	0.398035	0.348021
P-0006653-T01-IM5	MSK	KIRC	0.340578	0.327292	0.348808	0.348021
P-0006667-T01-IM5	MSK	LGG	0.340578	0.327292	0.348808	0.348021
P-0006672-T01-IM5	MSK	LGG	0.340578	0.326085	0.348808	0.348021
P-0006674-T01-IM5	MSK	LUAD	0.340578	0.220571	0.348808	0.348021
P-0006708-T01-IM5	MSK	COAD	0.340578	0.327292	0.348808	0.348021
P-0006713-T01-IM5	MSK	LUAD	0.340578	0.4597	0.28088	0.324512
P-0006719-T01-IM5	MSK	SKCM	0.340578	0.327292	0.235944	0.2834
P-0006724-T01-IM5	MSK	LUAD	0.707572	0.631434	0.348808	0.348021
P-0006728-T01-IM5	MSK	LUAD	0.243606	0.248972	0.348808	0.348021
P-0006731-T01-IM5	MSK	SKCM	0.340578	0.327292	0.348808	0.348021
P-0006735-T01-IM5	MSK	COAD	0.340578	0.327292	0.348808	0.348021
P-0006738-T01-IM5	MSK	KIRC	0.340578	0.413442	0.348808	0.348021
P-0006743-T01-IM5	MSK	COAD	0.340578	0.327292	0.348808	0.348021
P-0006762-T02-IM5	MSK	KIRC	0.340578	0.327292	0.348808	0.348021
P-0006765-T01-IM5	MSK	NAN	0.340578	0.327292	0.348808	0.348021
P-0006768-T01-IM5	MSK	LUAD	0.340578	0.327292	0.348808	0.348021
P-0006773-T01-IM5	MSK	SKCM	0.340578	0.327292	0.348808	0.348021
P-0006800-T01-IM5	MSK	BLCA	0.340578	0.422866	0.348808	0.348021
P-0006826-T01-IM5	MSK	HNSC	0.340578	0.327292	0.348808	0.348021
P-0006842-T01-IM5	MSK	BRCA	0.340578	0.327292	0.348808	0.348021
P-0006845-T01-IM5	MSK	SKCM	0.340578	0.327292	0.320228	0.322124
P-0006848-T01-IM5	MSK	LGG	0.707572	0.634609	0.348808	0.348021
P-0006869-T01-IM5	MSK	ESCA	0.340578	0.422866	0.348808	0.348021
P-0006895-T01-IM5	MSK	LUAD	0.340578	0.26886	0.31267	0.348021
P-0006904-T01-IM5	MSK	KIRC	0.340578	0.327292	0.348808	0.348021
P-0006933-T01-IM5	MSK	COAD	0.340578	0.327292	0.348808	0.348021
P-0006934-T01-IM5	MSK	BLCA	0.340578	0.327292	0.348808	0.348021
P-0006935-T01-IM5	MSK	KIRC	0.340578	0.327292	0.348808	0.348021
P-0006946-T01-IM5	MSK	SKCM	0.340578	0.356855	0.455757	0.548589
P-0006952-T01-IM5	MSK	SKCM	0.340578	0.720385	0.365667	0.2834
P-0006954-T01-IM5	MSK	LUAD	0.340578	0.327292	0.303574	0.485581
P-0006959-T01-IM5	MSK	KIRC	0.340578	0.327292	0.348808	0.348021
P-0006970-T01-IM5	MSK	LGG	0.340578	0.220571	0.348808	0.348021
P-0006971-T01-IM5	MSK	SKCM	0.340578	0.327292	0.348808	0.348021
P-0006973-T01-IM5	MSK	SKCM	0.301091	0.327292	0.348808	0.348021
P-0006993-T01-IM5	MSK	LUAD	0.340578	0.327292	0.348808	0.348021
P-0007010-T01-IM5	MSK	LGG	0.340578	0.327292	0.348808	0.348021
P-0007014-T01-IM5	MSK	BRCA	0.340578	0.327292	0.348808	0.348021
P-0007051-T01-IM5	MSK	LUAD	0.340578	0.327292	0.348808	0.348021
P-0007061-T01-IM5	MSK	SKCM	0.340578	0.327292	0.348808	0.348021
P-0007068-T01-IM5	MSK	LUSC	0.340578	0.327292	0.348808	0.348021
P-0007081-T02-IM5	MSK	COAD	0.340578	0.327292	0.348808	0.348021
P-0007083-T02-IM6	MSK	LUAD	0.340578	0.327292	0.348808	0.348021
P-0007088-T02-IM5	MSK	LUAD	0.340578	0.327292	0.348808	0.348021
P-0007090-T02-IM5	MSK	COAD	0.340578	0.327292	0.348808	0.348021
P-0007099-T01-IM5	MSK	LUAD	0.340578	0.422866	0.348808	0.348021
P-0007101-T02-IM5	MSK	LUAD	0.340578	0.283893	0.332533	0.348021
P-0007104-T01-IM5	MSK	LGG	0.340578	0.327292	0.348808	0.348021
P-0007114-T01-IM5	MSK	LUAD	0.340578	0.327292	0.348808	0.348021
P-0007118-T01-IM5	MSK	ESCA	0.340578	0.404454	0.303574	0.485581
P-0007119-T01-IM5	MSK	LUAD	0.707572	0.631434	0.348808	0.348021
P-0007121-T01-IM5	MSK	LUAD	0.340578	0.327292	0.348808	0.348021
P-0007123-T01-IM5	MSK	LUAD	0.340578	0.413442	0.348808	0.348021
P-0007124-T01-IM5	MSK	LGG	0.340578	0.327292	0.348808	0.348021
P-0007127-T01-IM5	MSK	BRCA	0.340578	0.327292	0.348808	0.348021
P-0007142-T01-IM5	MSK	SKCM	0.340578	0.327292	0.398035	0.348021
P-0007210-T01-IM5	MSK	KIRC	0.340578	0.303177	0.348808	0.348021
P-0007220-T01-IM5	MSK	HNSC	0.340578	0.422866	0.348808	0.348021
P-0007235-T01-IM5	MSK	SKCM	0.340578	0.327292	0.348808	0.348021
P-0007238-T01-IM5	MSK	SKCM	0.340578	0.327292	0.348808	0.348021
P-0007274-T01-IM5	MSK	BLCA	0.340578	0.327292	0.348808	0.348021
P-0007278-T01-IM5	MSK	LUAD	0.340578	0.327292	0.398733	0.330351
P-0007281-T01-IM5	MSK	SKCM	0.707572	0.592577	0.348808	0.348021
P-0007293-T01-IM5	MSK	SKCM	0.340578	0.327292	0.398035	0.348021
P-0007310-T01-IM5	MSK	KIRC	0.340578	0.327292	0.303574	0.485581
P-0007314-T01-IM5	MSK	LGG	0.340578	0.327292	0.348808	0.348021
P-0007349-T01-IM5	MSK	BRCA	0.340578	0.422866	0.348808	0.348021
P-0007384-T01-IM5	MSK	HNSC	0.340578	0.327292	0.348808	0.348021
P-0007388-T01-IM5	MSK	HNSC	0.340578	0.327292	0.348808	0.348021
P-0007399-T01-IM5	MSK	KIRC	0.340578	0.327292	0.313098	0.348021
P-0007405-T01-IM5	MSK	COAD	0.340578	0.327292	0.348808	0.348021
P-0007407-T01-IM5	MSK	HNSC	0.340578	0.327292	0.348808	0.348021
P-0007410-T01-IM5	MSK	COAD	0.340578	0.327292	0.348808	0.348021
P-0007418-T01-IM5	MSK	LUAD	0.243606	0.317435	0.348808	0.348021
P-0007420-T01-IM5	MSK	LUAD	0.340578	0.327292	0.348808	0.348021
P-0007421-T01-IM5	MSK	BLCA	0.340578	0.327292	0.348808	0.348021
P-0007484-T01-IM5	MSK	BLCA	0.340578	0.327292	0.348808	0.348021
P-0007486-T01-IM5	MSK	COAD	0.707572	0.592577	0.348808	0.348021
P-0007493-T02-IM5	MSK	LUAD	0.958131	0.72702	0.334567	0.330351
P-0007495-T01-IM5	MSK	COAD	0.340578	0.413442	0.348808	0.348021
P-0007504-T01-IM5	MSK	LGG	0.340578	0.326085	0.348808	0.348021
P-0007514-T01-IM5	MSK	LUSC	0.340578	0.327292	0.348808	0.348021
P-0007517-T01-IM5	MSK	SKCM	0.340578	0.313688	0.398035	0.348021
P-0007525-T01-IM5	MSK	LUAD	0.340578	0.327292	0.303574	0.485581
P-0007531-T01-IM5	MSK	ESCA	0.340578	0.327292	0.348808	0.348021
P-0007540-T01-IM5	MSK	KIRC	0.340578	0.327292	0.348808	0.348021
P-0007543-T01-IM5	MSK	HNSC	0.340578	0.327292	0.348808	0.348021
P-0007556-T01-IM5	MSK	KIRC	0.340578	0.450335	0.348808	0.348021
P-0007561-T01-IM5	MSK	SKCM	0.340578	0.327292	0.320228	0.322124
P-0007567-T01-IM5	MSK	COAD	0.340578	0.327292	0.348808	0.348021
P-0007575-T01-IM5	MSK	HNSC	0.340578	0.327292	0.348808	0.348021
P-0007580-T01-IM5	MSK	LUAD	0.340578	0.327292	0.348808	0.348021
P-0007582-T01-IM5	MSK	LUAD	0.340578	0.327292	0.348808	0.348021
P-0007583-T01-IM5	MSK	LUAD	0.340578	0.327292	0.348808	0.348021
P-0007597-T01-IM5	MSK	LUAD	0.340578	0.327292	0.348808	0.348021
P-0007619-T01-IM5	MSK	LUAD	0.340578	0.327292	0.348808	0.348021
P-0007620-T01-IM5	MSK	HNSC	0.340578	0.220571	0.348808	0.348021
P-0007622-T01-IM5	MSK	HNSC	0.340578	0.327292	0.348808	0.348021
P-0007633-T01-IM5	MSK	LUAD	0.340578	0.327292	0.348808	0.348021
P-0007656-T01-IM5	MSK	BLCA	0.340578	0.220571	0.348808	0.348021
P-0007693-T01-IM5	MSK	LGG	0.340578	0.327292	0.348808	0.348021
P-0007736-T01-IM5	MSK	SKCM	0.340578	0.327292	0.421804	0.322124
P-0007748-T01-IM5	MSK	ESCA	0.707572	0.592577	0.348808	0.348021
P-0007771-T01-IM5	MSK	COAD	0.340578	0.327292	0.348808	0.348021
P-0007806-T01-IM5	MSK	KIRC	0.243606	0.317435	0.348808	0.348021
P-0007810-T02-IM5	MSK	SKCM	0.301091	0.765924	0.31427	0.265242
P-0007834-T01-IM5	MSK	KIRC	0.340578	0.327292	0.348808	0.348021
P-0007839-T01-IM5	MSK	HNSC	0.340578	0.327292	0.348808	0.348021
P-0007845-T01-IM5	MSK	ESCA	0.340578	0.327292	0.348808	0.348021
P-0007861-T01-IM5	MSK	LUAD	0.340578	0.327292	0.348808	0.348021
P-0007876-T01-IM5	MSK	SKCM	0.340578	0.413442	0.375407	0.391765
P-0007879-T01-IM5	MSK	LUAD	0.340578	0.286003	0.348808	0.348021
P-0007895-T01-IM5	MSK	ESCA	0.340578	0.327292	0.348808	0.348021
P-0007916-T01-IM5	MSK	LUAD	0.340578	0.327292	0.375407	0.391765
P-0007917-T01-IM5	MSK	LGG	0.340578	0.327292	0.348808	0.348021
P-0007918-T01-IM5	MSK	SKCM	0.340578	0.342306	0.696871	0.779999
P-0007925-T01-IM5	MSK	HNSC	0.340578	0.327292	0.348808	0.348021
P-0007927-T01-IM5	MSK	SKCM	0.340578	0.327292	0.348808	0.348021
P-0007961-T02-IM5	MSK	KIRC	0.340578	0.327292	0.348808	0.348021
P-0007970-T01-IM5	MSK	SKCM	0.340578	0.327292	0.320228	0.322124
P-0007971-T01-IM5	MSK	HNSC	0.340578	0.327292	0.348808	0.348021
P-0007977-T01-IM5	MSK	LUAD	0.340578	0.303177	0.348808	0.348021
P-0007978-T01-IM5	MSK	LUAD	0.340578	0.282591	0.348808	0.348021
P-0007995-T01-IM5	MSK	ESCA	0.340578	0.505351	0.313098	0.348021
P-0007997-T01-IM5	MSK	COAD	0.243606	0.35884	0.314306	0.293718
P-0008004-T01-IM5	MSK	ESCA	0.340578	0.327292	0.348808	0.348021
P-0008005-T01-IM5	MSK	KIRC	0.340578	0.327292	0.348808	0.348021
P-0008009-T01-IM5	MSK	SKCM	0.707572	0.592577	0.348808	0.348021
P-0008033-T01-IM5	MSK	HNSC	0.340578	0.327292	0.348808	0.348021
P-0008036-T01-IM5	MSK	HNSC	0.340578	0.327292	0.348808	0.348021
P-0008050-T01-IM5	MSK	SKCM	0.340578	0.327292	0.348808	0.348021
P-0008053-T01-IM5	MSK	KIRC	0.340578	0.327292	0.348808	0.348021
P-0008061-T01-IM5	MSK	KIRC	0.340578	0.422866	0.348808	0.348021
P-0008062-T01-IM5	MSK	BLCA	0.340578	0.327292	0.348808	0.348021
P-0008080-T01-IM5	MSK	SKCM	0.707572	0.612457	0.391179	0.386531
P-0008137-T01-IM5	MSK	KIRC	0.340578	0.422866	0.348808	0.348021
P-0008161-T01-IM5	MSK	LUAD	0.340578	0.327292	0.398035	0.348021
P-0008166-T01-IM5	MSK	LGG	0.340578	0.413442	0.348808	0.348021
P-0008168-T01-IM5	MSK	BLCA	0.340578	0.422866	0.348808	0.348021
P-0008169-T01-IM5	MSK	HNSC	0.301091	0.327292	0.348808	0.348021
P-0008176-T01-IM5	MSK	LUAD	0.340578	0.327292	0.348808	0.348021
P-0008187-T01-IM5	MSK	ESCA	0.340578	0.327292	0.348808	0.348021
P-0008188-T01-IM5	MSK	ESCA	0.707572	0.487318	0.541911	0.363486
P-0008228-T01-IM5	MSK	SKCM	0.340578	0.300339	0.436162	0.45101
P-0008239-T01-IM5	MSK	LUSC	0.340578	0.327292	0.275139	0.207492
P-0008248-T01-IM5	MSK	HNSC	0.340578	0.327292	0.320228	0.322124
P-0008249-T01-IM5	MSK	KIRC	0.340578	0.327292	0.348808	0.348021
P-0008257-T01-IM5	MSK	LGG	0.340578	0.327292	0.375407	0.391765
P-0008258-T01-IM5	MSK	LGG	0.340578	0.327292	0.348808	0.348021
P-0008290-T01-IM5	MSK	BLCA	0.340578	0.327292	0.320228	0.322124
P-0008295-T01-IM5	MSK	LUAD	0.340578	0.327292	0.348808	0.348021
P-0008305-T01-IM5	MSK	ESCA	0.340578	0.327292	0.348808	0.348021
P-0008322-T01-IM5	MSK	LUAD	0.340578	0.327292	0.348808	0.348021
P-0008328-T01-IM5	MSK	HNSC	0.340578	0.327292	0.348808	0.348021
P-0008332-T01-IM5	MSK	LUAD	0.340578	0.327292	0.348808	0.348021
P-0008340-T01-IM5	MSK	KIRC	0.340578	0.327292	0.348808	0.348021
P-0008353-T01-IM5	MSK	HNSC	0.340578	0.450335	0.348808	0.348021
P-0008375-T01-IM5	MSK	SKCM	0.340578	0.327292	0.348808	0.348021
P-0008380-T01-IM5	MSK	LGG	0.340578	0.327292	0.348808	0.348021
P-0008382-T01-IM5	MSK	LGG	0.340578	0.422866	0.348808	0.348021
P-0008399-T01-IM5	MSK	KIRC	0.340578	0.327292	0.348808	0.348021
P-0008403-T01-IM5	MSK	SKCM	0.731539	0.409853	0.348808	0.348021
P-0008425-T01-IM5	MSK	BLCA	0.340578	0.220571	0.348808	0.348021
P-0008434-T01-IM5	MSK	SKCM	0.301091	0.369592	0.405049	0.457781
P-0008438-T01-IM5	MSK	LUAD	0.340578	0.327292	0.348808	0.348021
P-0008439-T01-IM5	MSK	BLCA	0.340578	0.361094	0.348808	0.348021
P-0008442-T01-IM5	MSK	LUAD	0.340578	0.220571	0.348808	0.348021
P-0008445-T01-IM5	MSK	SKCM	0.340578	0.26886	0.348808	0.348021
P-0008459-T02-IM5	MSK	KIRC	0.340578	0.327292	0.348808	0.348021
P-0008490-T01-IM5	MSK	SKCM	0.340578	0.327292	0.348808	0.348021
P-0008492-T02-IM5	MSK	SKCM	0.340578	0.327292	0.348808	0.348021
P-0008518-T01-IM5	MSK	HNSC	0.340578	0.327292	0.348808	0.348021
P-0008522-T01-IM5	MSK	KIRC	0.340578	0.422866	0.348808	0.348021
P-0008528-T01-IM5	MSK	HNSC	0.340578	0.327292	0.348808	0.348021
P-0008532-T01-IM5	MSK	BLCA	0.340578	0.327292	0.348808	0.348021
P-0008571-T01-IM5	MSK	BRCA	0.340578	0.327292	0.348808	0.348021
P-0008575-T01-IM5	MSK	BLCA	0.340578	0.327292	0.348808	0.348021
P-0008595-T01-IM5	MSK	BLCA	0.340578	0.183009	0.348808	0.348021
P-0008651-T01-IM5	MSK	COAD	0.731539	0.443099	0.348808	0.348021
P-0008659-T01-IM5	MSK	SKCM	0.340578	0.262521	0.455757	0.548589
P-0008662-T01-IM5	MSK	COAD	0.340578	0.327292	0.303574	0.485581
P-0008678-T01-IM5	MSK	LUAD	0.340578	0.327292	0.348808	0.348021
P-0008718-T01-IM5	MSK	BLCA	0.340578	0.287648	0.348808	0.348021
P-0008728-T01-IM5	MSK	SKCM	0.340578	0.327292	0.391179	0.386531
P-0008733-T01-IM5	MSK	SKCM	0.340578	0.382909	0.29529	0.324512
P-0008746-T01-IM5	MSK	COAD	0.340578	0.583416	0.466751	0.495802
P-0008765-T01-IM5	MSK	LUAD	0.340578	0.327292	0.320228	0.322124
P-0008772-T01-IM5	MSK	KIRP	0.340578	0.327292	0.348808	0.348021
P-0008784-T02-IM5	MSK	SKCM	0.340578	0.327292	0.348808	0.348021
P-0008785-T01-IM5	MSK	KIRC	0.340578	0.327292	0.348808	0.348021
P-0008786-T01-IM5	MSK	LUAD	0.30194	0.298044	0.348808	0.348021
P-0008792-T01-IM5	MSK	HNSC	0.243606	0.317435	0.348808	0.348021
P-0008798-T01-IM5	MSK	HNSC	0.340578	0.327292	0.348808	0.348021
P-0008800-T02-IM5	MSK	HNSC	0.340578	0.327292	0.348808	0.348021
P-0008816-T01-IM5	MSK	BLCA	0.340578	0.327292	0.348808	0.348021
P-0008830-T01-IM5	MSK	KIRC	0.340578	0.327292	0.348808	0.348021
P-0008841-T01-IM5	MSK	COAD	0.340578	0.327292	0.348808	0.348021
P-0008848-T01-IM5	MSK	LUAD	0.340578	0.327292	0.348808	0.348021
P-0008851-T01-IM5	MSK	LUAD	0.340578	0.450335	0.348808	0.348021
P-0008857-T01-IM5	MSK	SKCM	0.542032	0.614383	0.505448	0.636826
P-0008870-T01-IM5	MSK	SKCM	0.340578	0.327292	0.348808	0.348021
P-0008874-T01-IM5	MSK	LUAD	0.340578	0.327292	0.348808	0.348021
P-0008904-T01-IM5	MSK	SKCM	0.340578	0.327292	0.348808	0.348021
P-0008912-T01-IM5	MSK	SKCM	0.243606	0.317435	0.391179	0.386531
P-0008922-T01-IM5	MSK	LUAD	0.340578	0.327292	0.348808	0.348021
P-0008935-T01-IM5	MSK	LUAD	0.340578	0.356855	0.428673	0.548589
P-0008939-T01-IM5	MSK	LGG	0.340578	0.327292	0.348808	0.348021
P-0008942-T01-IM5	MSK	SKCM	0.340578	0.26886	0.348808	0.348021
P-0008944-T01-IM5	MSK	LUAD	0.340578	0.327292	0.348808	0.348021
P-0008946-T01-IM5	MSK	SKCM	0.340578	0.521166	0.455757	0.548589
P-0008963-T01-IM5	MSK	SKCM	0.340578	0.327292	0.320228	0.322124
P-0008964-T01-IM5	MSK	KIRP	0.340578	0.327292	0.348808	0.348021
P-0008974-T01-IM5	MSK	SKCM	0.243606	0.269715	0.29529	0.324512
P-0008997-T01-IM5	MSK	SKCM	0.340578	0.354269	0.348808	0.348021
P-0008999-T01-IM5	MSK	SKCM	0.340578	0.327292	0.31267	0.348021
P-0009005-T01-IM5	MSK	BLCA	0.301091	0.422866	0.348808	0.348021
P-0009017-T01-IM5	MSK	LUAD	0.340578	0.245909	0.348808	0.348021
P-0009019-T01-IM5	MSK	SKCM	0.340578	0.327292	0.348808	0.348021
P-0009020-T01-IM5	MSK	LUAD	0.340578	0.327292	0.348808	0.348021
P-0009057-T01-IM5	MSK	ESCA	0.340578	0.422866	0.314306	0.293718
P-0009066-T01-IM5	MSK	ESCA	0.340578	0.417622	0.348808	0.348021
P-0009068-T01-IM5	MSK	LUAD	0.340578	0.327292	0.348808	0.348021
P-0009072-T01-IM5	MSK	SKCM	0.340578	0.327292	0.348808	0.348021
P-0009074-T01-IM5	MSK	SKCM	0.340578	0.327292	0.348808	0.348021
P-0009080-T01-IM5	MSK	LUSC	0.340578	0.327292	0.348808	0.348021
P-0009084-T01-IM5	MSK	SKCM	0.340578	0.327292	0.348808	0.348021
P-0009088-T01-IM5	MSK	ESCA	0.340578	0.327292	0.348808	0.348021
P-0009100-T01-IM5	MSK	ESCA	0.340578	0.327292	0.348808	0.348021
P-0009101-T01-IM5	MSK	BLCA	0.340578	0.327292	0.405486	0.348021
P-0009105-T01-IM5	MSK	SKCM	0.340578	0.206231	0.398035	0.348021
P-0009106-T01-IM5	MSK	SKCM	0.340578	0.327292	0.348808	0.348021
P-0009108-T01-IM5	MSK	SKCM	0.340578	0.327292	0.554896	0.436502
P-0009119-T01-IM5	MSK	LGG	0.340578	0.283893	0.348808	0.348021
P-0009148-T01-IM5	MSK	SKCM	0.340578	0.283893	0.320228	0.322124
P-0009152-T01-IM5	MSK	BLCA	0.301091	0.378855	0.320228	0.322124
P-0009161-T01-IM5	MSK	LUAD	0.340578	0.327292	0.348808	0.348021
P-0009177-T01-IM5	MSK	SKCM	0.340578	0.327292	0.348808	0.348021
P-0009180-T01-IM5	MSK	SKCM	0.340578	0.327292	0.348808	0.348021
P-0009188-T01-IM5	MSK	HNSC	0.340578	0.327292	0.348808	0.348021
P-0009189-T01-IM5	MSK	SKCM	0.30194	0.354269	0.320228	0.322124
P-0009202-T01-IM5	MSK	HNSC	0.340578	0.327292	0.348808	0.348021
P-0009245-T01-IM5	MSK	SKCM	0.340578	0.327292	0.349199	0.318658
P-0009256-T01-IM5	MSK	LUAD	0.340578	0.327292	0.398035	0.348021
P-0009263-T01-IM5	MSK	BLCA	0.340578	0.327292	0.320228	0.322124
P-0009274-T01-IM5	MSK	LUAD	0.340578	0.327292	0.348808	0.348021
P-0009292-T01-IM5	MSK	SKCM	0.340578	0.220571	0.348808	0.348021
P-0009293-T01-IM5	MSK	LUAD	0.340578	0.356855	0.368032	0.488006
P-0009297-T01-IM5	MSK	BRCA	0.340578	0.327292	0.320228	0.322124
P-0009308-T01-IM5	MSK	SKCM	0.340578	0.327292	0.348808	0.348021
P-0009311-T01-IM5	MSK	SKCM	0.340578	0.356855	0.484019	0.573925
P-0009319-T01-IM5	MSK	LUAD	0.340578	0.327292	0.348808	0.348021
P-0009324-T02-IM5	MSK	SKCM	0.340578	0.327292	0.320228	0.322124
P-0009336-T01-IM5	MSK	NAN	0.340578	0.327292	0.348808	0.348021
P-0009337-T01-IM5	MSK	ESCA	0.340578	0.327292	0.348808	0.348021
P-0009345-T01-IM5	MSK	SKCM	0.340578	0.327292	0.348808	0.348021
P-0009347-T01-IM5	MSK	KIRC	0.340578	0.327292	0.348808	0.348021
P-0009348-T01-IM5	MSK	KIRC	0.340578	0.327292	0.348808	0.348021
P-0009349-T01-IM5	MSK	SKCM	0.243606	0.297796	0.375407	0.391765
P-0009363-T01-IM5	MSK	COAD	0.340578	0.327292	0.348808	0.348021
P-0009364-T01-IM5	MSK	BRCA	0.340578	0.327292	0.47173	0.30773
P-0009365-T01-IM5	MSK	LGG	0.340578	0.327292	0.348808	0.348021
P-0009368-T01-IM5	MSK	ESCA	0.340578	0.327292	0.348808	0.348021
P-0009370-T01-IM5	MSK	LUAD	0.340578	0.327292	0.348808	0.348021
P-0009379-T01-IM5	MSK	LUAD	0.340578	0.327292	0.320228	0.322124
P-0009411-T01-IM5	MSK	LGG	0.340578	0.413442	0.31267	0.348021
P-0009414-T01-IM5	MSK	BLCA	0.340578	0.220571	0.348808	0.348021
P-0009419-T01-IM5	MSK	LUAD	0.731539	0.443099	0.358062	0.322124
P-0009426-T01-IM5	MSK	LUAD	0.340578	0.327292	0.348808	0.348021
P-0009431-T01-IM5	MSK	LUAD	0.340578	0.327292	0.348808	0.348021
P-0009434-T01-IM5	MSK	LUAD	0.340578	0.327292	0.348808	0.348021
P-0009435-T01-IM5	MSK	SKCM	0.340578	0.327292	0.348808	0.348021
P-0009451-T01-IM5	MSK	LGG	0.340578	0.327292	0.348808	0.348021
P-0009453-T01-IM5	MSK	LGG	0.707572	0.592577	0.348808	0.348021
P-0009469-T01-IM5	MSK	LUAD	0.340578	0.327292	0.348808	0.348021
P-0009473-T01-IM5	MSK	LUAD	0.707572	0.592577	0.358062	0.322124
P-0009476-T01-IM5	MSK	LUAD	0.340578	0.327292	0.348808	0.348021
P-0009483-T01-IM5	MSK	LUAD	0.340578	0.327292	0.348808	0.348021
P-0009497-T01-IM5	MSK	SKCM	0.340578	0.327292	0.348808	0.348021
P-0009498-T01-IM5	MSK	BRCA	0.340578	0.327292	0.348808	0.348021
P-0009499-T01-IM5	MSK	LGG	0.340578	0.282591	0.348808	0.348021
P-0009501-T01-IM5	MSK	LUSC	0.340578	0.327292	0.348808	0.348021
P-0009505-T01-IM5	MSK	LUAD	0.340578	0.327292	0.398035	0.348021
P-0009517-T01-IM5	MSK	KIRC	0.340578	0.327292	0.348808	0.348021
P-0009521-T01-IM5	MSK	NAN	0.340578	0.327292	0.348808	0.348021
P-0009526-T01-IM5	MSK	LUSC	0.340578	0.327292	0.332533	0.348021
P-0009527-T01-IM5	MSK	SKCM	0.340578	0.327292	0.348808	0.348021
P-0009532-T01-IM5	MSK	LUAD	0.340578	0.327292	0.348808	0.348021
P-0009563-T01-IM5	MSK	ESCA	0.340578	0.313688	0.320228	0.322124
P-0009586-T01-IM5	MSK	LUAD	0.340578	0.220571	0.29529	0.324512
P-0009588-T01-IM5	MSK	HNSC	0.340578	0.327292	0.375407	0.391765
P-0009638-T01-IM5	MSK	LUAD	0.340578	0.342306	0.724934	0.898165
P-0009648-T01-IM5	MSK	SKCM	0.340578	0.327292	0.348808	0.348021
P-0009655-T01-IM5	MSK	LUAD	0.340578	0.327292	0.348808	0.348021
P-0009660-T01-IM5	MSK	LUAD	0.340578	0.313688	0.348808	0.348021
P-0009706-T01-IM5	MSK	KIRC	0.340578	0.404454	0.348808	0.348021
P-0009711-T01-IM5	MSK	LGG	0.340578	0.327292	0.348808	0.348021
P-0009714-T01-IM5	MSK	LUAD	0.340578	0.404018	0.348808	0.348021
P-0009717-T01-IM5	MSK	KIRC	0.340578	0.327292	0.348808	0.348021
P-0009727-T01-IM5	MSK	BRCA	0.340578	0.327292	0.348808	0.348021
P-0009736-T01-IM5	MSK	SKCM	0.340578	0.327292	0.313098	0.348021
P-0009747-T01-IM5	MSK	SKCM	0.243606	0.31927	0.396492	0.318658
P-0009756-T01-IM5	MSK	NAN	0.340578	0.327292	0.348808	0.348021
P-0009762-T01-IM5	MSK	LUAD	0.340578	0.327292	0.398035	0.348021
P-0009764-T01-IM5	MSK	LUAD	0.243606	0.317435	0.375407	0.391765
P-0009788-T01-IM5	MSK	KIRC	0.340578	0.327292	0.348808	0.348021
P-0009790-T01-IM5	MSK	LGG	0.340578	0.327292	0.348808	0.348021
P-0009830-T01-IM5	MSK	COAD	0.340578	0.766378	0.348808	0.348021
P-0009831-T01-IM5	MSK	SKCM	0.340578	0.327292	0.348808	0.348021
P-0009833-T01-IM5	MSK	LUAD	0.542032	0.43194	0.348808	0.348021
P-0009846-T01-IM5	MSK	BLCA	0.340578	0.422866	0.303574	0.485581
P-0009898-T01-IM5	MSK	BLCA	0.340578	0.327292	0.398035	0.348021
P-0009906-T01-IM5	MSK	KIRC	0.340578	0.327292	0.348808	0.348021
P-0009910-T01-IM5	MSK	BLCA	0.340578	0.422866	0.303574	0.485581
P-0009915-T01-IM5	MSK	LUSC	0.340578	0.327292	0.348808	0.348021
P-0009918-T01-IM5	MSK	ESCA	0.340578	0.732044	0.305894	0.293718
P-0009924-T01-IM5	MSK	LUAD	0.340578	0.327292	0.348808	0.348021
P-0009944-T01-IM5	MSK	SKCM	0.340578	0.327292	0.348808	0.348021
P-0009950-T01-IM5	MSK	SKCM	0.707572	0.549636	0.391179	0.386531
P-0009959-T01-IM5	MSK	LUAD	0.340578	0.327292	0.348808	0.348021
P-0009969-T01-IM5	MSK	HNSC	0.340578	0.327292	0.348808	0.348021
P-0010004-T01-IM5	MSK	LGG	0.707572	0.592577	0.348808	0.348021
P-0010008-T01-IM5	MSK	SKCM	0.340578	0.356855	0.455757	0.548589
P-0010013-T01-IM5	MSK	LUAD	0.340578	0.327292	0.348808	0.348021
P-0010024-T01-IM5	MSK	LUSC	0.731539	0.443099	0.348808	0.348021
P-0010025-T01-IM5	MSK	LUAD	0.340578	0.327292	0.348808	0.348021
P-0010046-T01-IM5	MSK	KIRC	0.340578	0.413442	0.348808	0.348021
P-0010065-T01-IM5	MSK	LUAD	0.340578	0.327292	0.348808	0.348021
P-0010079-T01-IM5	MSK	BLCA	0.340578	0.327292	0.303574	0.485581
P-0010082-T01-IM5	MSK	HNSC	0.340578	0.327292	0.348808	0.348021
P-0010088-T01-IM5	MSK	HNSC	0.340578	0.327292	0.348808	0.348021
P-0010094-T01-IM5	MSK	BLCA	0.340578	0.327292	0.303574	0.485581
P-0010104-T01-IM5	MSK	HNSC	0.340578	0.327292	0.348808	0.348021
P-0010111-T01-IM5	MSK	SKCM	0.340578	0.303177	0.348808	0.348021
P-0010115-T01-IM5	MSK	SKCM	0.707572	0.592577	0.348808	0.348021
P-0010174-T01-IM5	MSK	HNSC	0.340578	0.450335	0.396492	0.318658
P-0010184-T01-IM5	MSK	KIRC	0.340578	0.327292	0.348808	0.348021
P-0010199-T01-IM5	MSK	BLCA	0.340578	0.327292	0.29529	0.324512
P-0010212-T01-IM5	MSK	KIRC	0.340578	0.413442	0.348808	0.348021
P-0010213-T01-IM5	MSK	LUAD	0.340578	0.327292	0.348808	0.348021
P-0010215-T01-IM5	MSK	LUAD	0.340578	0.327292	0.303574	0.485581
P-0010222-T01-IM5	MSK	HNSC	0.340578	0.220571	0.348808	0.348021
P-0010232-T01-IM5	MSK	SKCM	0.340578	0.413442	0.348808	0.348021
P-0010236-T01-IM5	MSK	BLCA	0.340578	0.413442	0.358062	0.322124
P-0010238-T01-IM5	MSK	COAD	0.340578	0.327292	0.398035	0.348021
P-0010241-T01-IM5	MSK	HNSC	0.243606	0.634567	0.31427	0.265242
P-0010249-T01-IM5	MSK	SKCM	0.731539	0.406752	0.606519	0.779999
P-0010252-T01-IM5	MSK	BRCA	0.340578	0.327292	0.348808	0.348021
P-0010254-T03-IM5	MSK	BLCA	0.340578	0.327292	0.348808	0.348021
P-0010256-T01-IM5	MSK	LUAD	0.340578	0.327292	0.348808	0.348021
P-0010257-T01-IM5	MSK	LUAD	0.340578	0.327292	0.348808	0.348021
P-0010311-T01-IM5	MSK	KIRC	0.340578	0.327292	0.348808	0.348021
P-0010312-T01-IM5	MSK	HNSC	0.340578	0.327292	0.348808	0.348021
P-0010317-T01-IM5	MSK	ESCA	0.340578	0.327292	0.348808	0.348021
P-0010327-T01-IM5	MSK	SKCM	0.340578	0.327292	0.348808	0.348021
P-0010340-T01-IM5	MSK	SKCM	0.707572	0.538317	0.298857	0.330351
P-0010344-T01-IM5	MSK	LGG	0.340578	0.327292	0.398035	0.348021
P-0010355-T01-IM5	MSK	LUAD	0.340578	0.327292	0.348808	0.348021
P-0010362-T01-IM5	MSK	LUAD	0.340578	0.327292	0.348808	0.348021
P-0010380-T01-IM5	MSK	LGG	0.340578	0.220571	0.348808	0.348021
P-0010381-T01-IM5	MSK	NAN	0.340578	0.327292	0.348808	0.348021
P-0010385-T01-IM5	MSK	LUAD	0.340578	0.327292	0.348808	0.348021
P-0010450-T01-IM5	MSK	HNSC	0.340578	0.327292	0.348808	0.348021
P-0010495-T01-IM5	MSK	SKCM	0.340578	0.327292	0.348808	0.348021
P-0010499-T01-IM5	MSK	COAD	0.731539	0.805871	0.341512	0.321235
P-0010501-T01-IM5	MSK	ESCA	0.340578	0.327292	0.303574	0.485581
P-0010516-T01-IM5	MSK	LGG	0.340578	0.327292	0.348808	0.348021
P-0010556-T01-IM5	MSK	LGG	0.340578	0.327292	0.348808	0.348021
P-0010581-T01-IM5	MSK	COAD	0.340578	0.505351	0.421703	0.515558
P-0010587-T01-IM5	MSK	COAD	0.340578	0.685791	0.416404	0.482586
P-0010588-T01-IM5	MSK	HNSC	0.340578	0.327292	0.348808	0.348021
P-0010603-T01-IM5	MSK	KIRC	0.340578	0.327292	0.348808	0.348021
P-0010613-T01-IM5	MSK	LGG	0.243606	0.317435	0.348808	0.348021
P-0010614-T01-IM5	MSK	SKCM	0.340578	0.327292	0.348808	0.348021
P-0010636-T01-IM5	MSK	LUSC	0.340578	0.413442	0.320228	0.322124
P-0010644-T01-IM5	MSK	SKCM	0.340578	0.327292	0.348808	0.348021
P-0010645-T01-IM5	MSK	LUSC	0.243606	0.317435	0.348808	0.348021
P-0010648-T01-IM5	MSK	LUAD	0.340578	0.327292	0.348808	0.348021
P-0010669-T01-IM5	MSK	BRCA	0.340578	0.327292	0.348808	0.348021
P-0010670-T01-IM5	MSK	SKCM	0.340578	0.327292	0.404669	0.402613
P-0010707-T01-IM5	MSK	HNSC	0.340578	0.327292	0.348808	0.348021
P-0010715-T01-IM5	MSK	LUAD	0.301091	0.327292	0.549525	0.456414
P-0010736-T01-IM5	MSK	LUAD	0.340578	0.260091	0.348808	0.348021
P-0010737-T01-IM5	MSK	SKCM	0.340578	0.327292	0.348808	0.348021
P-0010742-T01-IM5	MSK	COAD	0.340578	0.327292	0.348808	0.348021
P-0010744-T01-IM5	MSK	LGG	0.340578	0.338605	0.31267	0.348021
P-0010755-T01-IM5	MSK	HNSC	0.340578	0.220571	0.348808	0.348021
P-0010760-T01-IM5	MSK	LUAD	0.340578	0.327292	0.348808	0.348021
P-0010791-T01-IM5	MSK	KIRC	0.340578	0.327292	0.348808	0.348021
P-0010800-T01-IM5	MSK	BRCA	0.340578	0.327292	0.348808	0.348021
P-0010816-T01-IM5	MSK	HNSC	0.340578	0.327292	0.348808	0.348021
P-0010818-T01-IM5	MSK	SKCM	0.340578	0.327292	0.320228	0.322124
P-0010826-T01-IM5	MSK	BLCA	0.340578	0.327292	0.348808	0.348021
P-0010840-T02-IM5	MSK	LUAD	0.340578	0.327292	0.348808	0.348021
P-0010847-T01-IM5	MSK	SKCM	0.340578	0.327292	0.535692	0.391765
P-0010855-T01-IM5	MSK	LUAD	0.340578	0.720385	0.348808	0.348021
P-0010891-T01-IM5	MSK	LUAD	0.340578	0.327292	0.348808	0.348021
P-0010915-T01-IM5	MSK	SKCM	0.340578	0.327292	0.348808	0.348021
P-0010921-T01-IM5	MSK	BLCA	0.340578	0.327292	0.348808	0.348021
P-0010937-T01-IM5	MSK	SKCM	0.340578	0.450335	0.348808	0.348021
P-0010963-T01-IM5	MSK	KIRC	0.340578	0.327292	0.348808	0.348021
P-0010966-T01-IM5	MSK	COAD	0.340578	0.327292	0.348808	0.348021
P-0010975-T01-IM5	MSK	SKCM	0.340578	0.220571	0.348808	0.348021
P-0010986-T01-IM5	MSK	LUAD	0.340578	0.620369	0.455757	0.548589
P-0010994-T01-IM5	MSK	BRCA	0.340578	0.327292	0.348808	0.348021
P-0011012-T01-IM5	MSK	LUAD	0.340578	0.327292	0.348808	0.348021
P-0011030-T01-IM5	MSK	LUAD	0.340578	0.327292	0.348808	0.348021
P-0011033-T01-IM5	MSK	LUAD	0.340578	0.327292	0.303574	0.485581
P-0011036-T01-IM5	MSK	LUAD	0.340578	0.327292	0.398035	0.348021
P-0011047-T01-IM5	MSK	SKCM	0.340578	0.422866	0.535991	0.427649
P-0011068-T01-IM5	MSK	COAD	0.30194	0.496959	0.56207	0.488006
P-0011071-T01-IM5	MSK	COAD	0.340578	0.680325	0.368737	0.488006
P-0011097-T01-IM5	MSK	KIRC	0.340578	0.327292	0.348808	0.348021
P-0011119-T01-IM5	MSK	LGG	0.340578	0.327292	0.348808	0.348021
P-0011144-T01-IM5	MSK	COAD	0.340578	0.327292	0.348808	0.348021
P-0011149-T01-IM5	MSK	NAN	0.340578	0.327292	0.374196	0.348021
P-0011162-T01-IM5	MSK	KIRC	0.340578	0.327292	0.348808	0.348021
P-0011180-T01-IM5	MSK	LUAD	0.340578	0.356855	0.455757	0.548589
P-0011187-T01-IM5	MSK	BLCA	0.340578	0.327292	0.348808	0.348021
P-0011192-T01-IM5	MSK	LUAD	0.340578	0.327292	0.348808	0.348021
P-0011195-T01-IM5	MSK	COAD	0.340578	0.327292	0.348808	0.348021
P-0011219-T01-IM5	MSK	LGG	0.340578	0.327292	0.348808	0.348021
P-0011244-T01-IM5	MSK	LUSC	0.340578	0.327292	0.348808	0.348021
P-0011245-T01-IM5	MSK	BLCA	0.340578	0.327292	0.348808	0.348021
P-0011246-T01-IM5	MSK	KIRC	0.340578	0.26886	0.348808	0.348021
P-0011288-T01-IM5	MSK	COAD	0.340578	0.327292	0.348808	0.348021
P-0011297-T01-IM5	MSK	SKCM	0.340578	0.327292	0.375407	0.391765
P-0011357-T01-IM5	MSK	COAD	0.528105	0.660495	0.549558	0.548589
P-0011378-T01-IM5	MSK	LUAD	0.340578	0.327292	0.348808	0.348021
P-0011401-T01-IM5	MSK	LGG	0.340578	0.327292	0.348808	0.348021
P-0011418-T01-IM5	MSK	KIRC	0.340578	0.327292	0.348808	0.348021
P-0011439-T01-IM5	MSK	BLCA	0.340578	0.422866	0.348808	0.348021
P-0011440-T01-IM5	MSK	BLCA	0.340578	0.397464	0.31267	0.348021
P-0011453-T01-IM5	MSK	LUAD	0.340578	0.327292	0.348808	0.348021
P-0011476-T01-IM5	MSK	SKCM	0.340578	0.327292	0.348808	0.348021
P-0011499-T01-IM5	MSK	LUAD	0.707572	0.612457	0.348808	0.348021
P-0011508-T01-IM5	MSK	LUAD	0.340578	0.220571	0.348808	0.348021
P-0011522-T01-IM5	MSK	KIRC	0.340578	0.409616	0.348808	0.348021
P-0011523-T01-IM5	MSK	BLCA	0.340578	0.422866	0.31427	0.265242
P-0011524-T01-IM5	MSK	BLCA	0.340578	0.220571	0.348808	0.348021
P-0011535-T01-IM5	MSK	LUAD	0.340578	0.327292	0.348808	0.348021
P-0011538-T01-IM5	MSK	NAN	0.340578	0.327292	0.348808	0.348021
P-0011541-T01-IM5	MSK	LUAD	0.340578	0.327292	0.348808	0.348021
P-0011546-T01-IM5	MSK	LUAD	0.340578	0.298044	0.348808	0.348021
P-0011552-T01-IM5	MSK	BRCA	0.731539	0.443099	0.348808	0.348021
P-0011559-T01-IM5	MSK	LUAD	0.340578	0.450335	0.348808	0.348021
P-0012037-T01-IM5	MSK	BLCA	0.340578	0.220571	0.348808	0.348021
P-0012040-T01-IM5	MSK	KIRC	0.340578	0.327292	0.348808	0.348021
P-0012049-T01-IM5	MSK	LUAD	0.340578	0.327292	0.348808	0.348021
P-0012080-T01-IM5	MSK	SKCM	0.340578	0.327292	0.348808	0.348021
P-0012102-T01-IM5	MSK	KIRC	0.340578	0.327292	0.348808	0.348021
P-0012107-T01-IM5	MSK	HNSC	0.340578	0.422866	0.375407	0.391765
P-0012115-T01-IM5	MSK	COAD	0.340578	0.505351	0.254782	0.214964
P-0012133-T01-IM5	MSK	COAD	0.340578	0.327292	0.348808	0.348021
P-0012137-T01-IM5	MSK	KIRC	0.340578	0.327292	0.348808	0.348021
P-0012183-T01-IM5	MSK	BLCA	0.340578	0.382909	0.398035	0.348021
P-0012188-T01-IM5	MSK	NAN	0.340578	0.327292	0.348808	0.348021
P-0012189-T01-IM5	MSK	HNSC	0.340578	0.327292	0.320228	0.322124
P-0012221-T01-IM5	MSK	KIRC	0.340578	0.327292	0.348808	0.348021
P-0012249-T01-IM5	MSK	COAD	0.340578	0.422866	0.397861	0.324512
P-0012256-T01-IM5	MSK	KIRC	0.340578	0.327292	0.303574	0.485581
P-0012267-T01-IM5	MSK	KIRC	0.340578	0.327292	0.375407	0.391765
P-0012279-T01-IM5	MSK	KIRC	0.340578	0.327292	0.348808	0.348021
P-0012281-T01-IM5	MSK	COAD	0.340578	0.327292	0.398035	0.348021
P-0012282-T01-IM5	MSK	SKCM	0.340578	0.327292	0.348808	0.348021
P-0012315-T01-IM5	MSK	SKCM	0.340578	0.404018	0.348808	0.348021
P-0012323-T01-IM5	MSK	KIRC	0.340578	0.327292	0.348808	0.348021
P-0012341-T01-IM5	MSK	LUAD	0.340578	0.422866	0.348808	0.348021
P-0012361-T01-IM5	MSK	SKCM	0.707572	0.592577	0.419244	0.485581
P-0012370-T01-IM5	MSK	HNSC	0.340578	0.327292	0.348808	0.348021
P-0012408-T01-IM5	MSK	SKCM	0.340578	0.327292	0.398035	0.348021
P-0012420-T01-IM5	MSK	SKCM	0.340578	0.283893	0.375407	0.391765
P-0012427-T01-IM5	MSK	LUAD	0.243606	0.215951	0.348808	0.348021
P-0012446-T01-IM5	MSK	SKCM	0.340578	0.327292	0.398035	0.348021
P-0012516-T01-IM5	MSK	KIRC	0.340578	0.327292	0.348808	0.348021
P-0012519-T01-IM5	MSK	KIRC	0.340578	0.327292	0.348808	0.348021
P-0012529-T01-IM5	MSK	SKCM	0.340578	0.327292	0.348808	0.348021
P-0012550-T01-IM5	MSK	SKCM	0.340578	0.422866	0.626006	0.436502
P-0012551-T01-IM5	MSK	SKCM	0.340578	0.327292	0.348808	0.348021
P-0012629-T01-IM5	MSK	LUAD	0.340578	0.327292	0.348808	0.348021
P-0012678-T01-IM5	MSK	LUSC	0.501862	0.468048	0.396492	0.318658
P-0012682-T01-IM5	MSK	KIRC	0.340578	0.327292	0.348808	0.348021
P-0012687-T01-IM5	MSK	LGG	0.340578	0.220571	0.348808	0.348021
P-0012706-T01-IM5	MSK	BLCA	0.340578	0.327292	0.303574	0.485581
P-0012708-T01-IM5	MSK	COAD	0.340578	0.327292	0.348808	0.348021
P-0012720-T01-IM5	MSK	ESCA	0.340578	0.327292	0.348808	0.348021
P-0012728-T01-IM5	MSK	COAD	0.340578	0.442274	0.455757	0.548589
P-0012729-T01-IM5	MSK	LUAD	0.340578	0.327292	0.348808	0.348021
P-0012780-T01-IM5	MSK	SKCM	0.340578	0.327292	0.348808	0.348021
P-0012783-T01-IM5	MSK	SKCM	0.707572	0.51646	0.455757	0.548589
P-0012803-T01-IM5	MSK	BRCA	0.340578	0.327292	0.348808	0.348021
P-0012817-T01-IM5	MSK	LUAD	0.707572	0.51646	0.606519	0.779999
P-0012825-T02-IM6	MSK	BRCA	0.340578	0.220571	0.348808	0.348021
P-0012840-T01-IM5	MSK	BLCA	0.340578	0.361094	0.348808	0.348021
P-0012846-T01-IM5	MSK	LUAD	0.340578	0.327292	0.348808	0.348021
P-0012849-T01-IM5	MSK	LUAD	0.340578	0.327292	0.348808	0.348021
P-0012856-T01-IM5	MSK	SKCM	0.340578	0.313688	0.375407	0.391765
P-0012860-T01-IM5	MSK	SKCM	0.707572	0.634609	0.313098	0.348021
P-0012866-T01-IM5	MSK	LUAD	0.340578	0.327292	0.303574	0.485581
P-0012869-T01-IM5	MSK	SKCM	0.340578	0.327292	0.348808	0.348021
P-0012870-T03-IM6	MSK	BLCA	0.340578	0.422866	0.348808	0.348021
P-0012883-T01-IM5	MSK	HNSC	0.340578	0.262521	0.455757	0.548589
P-0012905-T01-IM5	MSK	NAN	0.340578	0.327292	0.348808	0.348021
P-0012908-T01-IM5	MSK	LUAD	0.340578	0.327292	0.348808	0.348021
P-0012925-T01-IM5	MSK	LUSC	0.340578	0.327292	0.348808	0.348021
P-0012931-T01-IM5	MSK	LUSC	0.340578	0.220571	0.348808	0.348021
P-0012966-T01-IM5	MSK	SKCM	0.340578	0.327292	0.348808	0.348021
P-0012968-T01-IM5	MSK	SKCM	0.340578	0.327292	0.348808	0.348021
P-0012993-T01-IM5	MSK	LUAD	0.340578	0.422866	0.348808	0.348021
P-0012999-T01-IM5	MSK	SKCM	0.340578	0.283893	0.31267	0.348021
P-0013025-T01-IM5	MSK	SKCM	0.340578	0.26886	0.348808	0.348021
P-0013029-T01-IM5	MSK	LGG	0.707572	0.592577	0.429689	0.348021
P-0013035-T01-IM5	MSK	SKCM	0.340578	0.327292	0.348808	0.348021
P-0013063-T01-IM5	MSK	LUSC	0.340578	0.327292	0.348808	0.348021
P-0013078-T01-IM5	MSK	KIRC	0.340578	0.327292	0.348808	0.348021
P-0013087-T01-IM5	MSK	COAD	0.340578	0.327292	0.348808	0.348021
P-0013089-T01-IM5	MSK	KIRC	0.340578	0.327292	0.348808	0.348021
P-0013094-T01-IM5	MSK	NAN	0.340578	0.220571	0.398035	0.348021
P-0013096-T01-IM5	MSK	COAD	0.340578	0.327292	0.348808	0.348021
P-0013106-T01-IM5	MSK	ESCA	0.340578	0.327292	0.348808	0.348021
P-0013111-T01-IM5	MSK	SKCM	0.243606	0.35884	0.375407	0.391765
P-0013147-T01-IM5	MSK	NAN	0.340578	0.327292	0.320228	0.322124
P-0013189-T01-IM5	MSK	LUAD	0.340578	0.327292	0.348808	0.348021
P-0013200-T01-IM5	MSK	SKCM	0.340578	0.327292	0.348808	0.348021
P-0013204-T01-IM5	MSK	LGG	0.340578	0.326085	0.348808	0.348021
P-0013210-T01-IM5	MSK	BRCA	0.340578	0.327292	0.348808	0.348021
P-0013232-T01-IM5	MSK	SKCM	0.340578	0.220571	0.348808	0.348021
P-0013233-T01-IM5	MSK	LUAD	0.340578	0.327292	0.31267	0.348021
P-0013240-T01-IM5	MSK	KIRC	0.340578	0.327292	0.348808	0.348021
P-0013243-T01-IM5	MSK	LGG	0.340578	0.327292	0.348808	0.348021
P-0013259-T01-IM5	MSK	LGG	0.340578	0.327292	0.348808	0.348021
P-0013274-T01-IM5	MSK	SKCM	0.340578	0.220571	0.348808	0.348021
P-0013278-T01-IM5	MSK	HNSC	0.340578	0.327292	0.348808	0.348021
P-0013283-T01-IM5	MSK	BLCA	0.340578	0.303177	0.348808	0.348021
P-0013294-T01-IM5	MSK	LGG	0.340578	0.327292	0.348808	0.348021
P-0013304-T01-IM5	MSK	BLCA	0.340578	0.327292	0.348808	0.348021
P-0013309-T01-IM5	MSK	SKCM	0.340578	0.327292	0.348808	0.348021
P-0013313-T01-IM5	MSK	SKCM	0.340578	0.327292	0.348808	0.348021
P-0013314-T01-IM5	MSK	ESCA	0.340578	0.327292	0.348808	0.348021
P-0013318-T01-IM5	MSK	SKCM	0.340578	0.327292	0.398035	0.348021
P-0013335-T01-IM5	MSK	KIRC	0.340578	0.327292	0.348808	0.348021
P-0013343-T01-IM5	MSK	SKCM	0.243606	0.403407	0.606519	0.779999
P-0013347-T01-IM5	MSK	LGG	0.340578	0.327292	0.396492	0.318658
P-0013354-T01-IM5	MSK	COAD	0.340578	0.327292	0.303574	0.485581
P-0013360-T01-IM5	MSK	LGG	0.340578	0.327292	0.348808	0.348021
P-0013368-T01-IM5	MSK	KIRC	0.340578	0.327292	0.348808	0.348021
P-0013380-T01-IM5	MSK	LGG	0.340578	0.327292	0.348808	0.348021
P-0013383-T01-IM5	MSK	SKCM	0.707572	0.631434	0.559021	0.391765
P-0013389-T01-IM5	MSK	SKCM	0.340578	0.327292	0.348808	0.348021
P-0013412-T01-IM5	MSK	SKCM	0.340578	0.327292	0.348808	0.348021
P-0013413-T01-IM5	MSK	SKCM	0.340578	0.303177	0.320228	0.322124
P-0013448-T01-IM5	MSK	SKCM	0.340578	0.327292	0.320228	0.322124
P-0013451-T01-IM5	MSK	SKCM	0.340578	0.413442	0.348808	0.348021
P-0013462-T01-IM5	MSK	COAD	0.707572	0.658592	0.275139	0.207492
P-0013463-T01-IM5	MSK	KIRC	0.340578	0.327292	0.348808	0.348021
P-0013506-T01-IM5	MSK	LGG	0.340578	0.304745	0.375407	0.391765
P-0013525-T01-IM5	MSK	SKCM	0.340578	0.327292	0.348808	0.348021
P-0013544-T02-IM6	MSK	LGG	0.340578	0.327292	0.348808	0.348021
P-0013596-T01-IM5	MSK	SKCM	0.340578	0.327292	0.348808	0.348021
P-0013603-T01-IM5	MSK	LGG	0.340578	0.326085	0.348808	0.348021
P-0013652-T01-IM5	MSK	HNSC	0.340578	0.326085	0.348808	0.348021
P-0013656-T01-IM5	MSK	LUAD	0.340578	0.327292	0.348808	0.348021
P-0013659-T01-IM5	MSK	SKCM	0.340578	0.313688	0.348808	0.348021
P-0013728-T01-IM5	MSK	KIRC	0.340578	0.327292	0.348808	0.348021
P-0013765-T01-IM5	MSK	SKCM	0.340578	0.327292	0.375407	0.391765
P-0013814-T01-IM5	MSK	LGG	0.340578	0.327292	0.29529	0.324512
P-0013826-T01-IM5	MSK	SKCM	0.731539	0.394099	0.587162	0.718091
P-0013845-T01-IM5	MSK	SKCM	0.340578	0.327292	0.348808	0.348021
P-0013854-T01-IM5	MSK	SKCM	0.340578	0.327292	0.348808	0.348021
P-0013861-T01-IM5	MSK	BLCA	0.340578	0.327292	0.348808	0.348021
P-0013873-T01-IM5	MSK	BLCA	0.340578	0.327292	0.348808	0.348021
P-0013892-T01-IM5	MSK	HNSC	0.340578	0.220571	0.348808	0.348021
P-0013920-T01-IM5	MSK	HNSC	0.340578	0.327292	0.320228	0.322124
P-0013923-T01-IM5	MSK	NAN	0.340578	0.327292	0.348808	0.348021
P-0013938-T01-IM5	MSK	LGG	0.340578	0.327292	0.348808	0.348021
P-0013951-T01-IM5	MSK	SKCM	0.340578	0.327292	0.320228	0.322124
P-0013956-T01-IM5	MSK	SKCM	0.340578	0.220571	0.348808	0.348021
P-0013967-T01-IM5	MSK	KIRC	0.30194	0.422866	0.348808	0.348021
P-0014006-T01-IM5	MSK	LGG	0.340578	0.327292	0.348808	0.348021
P-0014010-T01-IM5	MSK	COAD	0.340578	0.327292	0.348808	0.348021
P-0014015-T01-IM5	MSK	HNSC	0.340578	0.327292	0.348808	0.348021
P-0014060-T01-IM5	MSK	HNSC	0.340578	0.283893	0.320228	0.322124
P-0014064-T01-IM5	MSK	KIRC	0.340578	0.327292	0.348808	0.348021
P-0014071-T01-IM5	MSK	LGG	0.731539	0.443099	0.348808	0.348021
P-0014099-T01-IM5	MSK	LGG	0.340578	0.327292	0.348808	0.348021
P-0014137-T01-IM5	MSK	SKCM	0.340578	0.301492	0.332533	0.348021
P-0014147-T01-IM5	MSK	KIRC	0.340578	0.327292	0.348808	0.348021
P-0014148-T01-IM5	MSK	SKCM	0.340578	0.65991	0.619711	0.548589
P-0014159-T01-IM5	MSK	SKCM	0.340578	0.327292	0.320228	0.322124
P-0014172-T01-IM5	MSK	LUAD	0.340578	0.327292	0.348808	0.348021
P-0014182-T01-IM6	MSK	COAD	0.340578	0.422866	0.348808	0.348021
P-0014206-T01-IM6	MSK	SKCM	0.340578	0.327292	0.306582	0.391765
P-0014207-T01-IM6	MSK	LUAD	0.340578	0.422866	0.348808	0.348021
P-0014220-T01-IM6	MSK	LGG	0.340578	0.327292	0.348808	0.348021
P-0014229-T01-IM6	MSK	SKCM	0.340578	0.262521	0.370587	0.488006
P-0014236-T01-IM6	MSK	SKCM	0.340578	0.327292	0.348808	0.348021
P-0014242-T01-IM6	MSK	SKCM	0.340578	0.220571	0.348808	0.348021
P-0014269-T01-IM6	MSK	LUAD	0.340578	0.327292	0.348808	0.348021
P-0014323-T01-IM6	MSK	NAN	0.340578	0.327292	0.348808	0.348021
P-0014328-T01-IM6	MSK	LUAD	0.340578	0.220571	0.348808	0.348021
P-0014379-T01-IM6	MSK	SKCM	0.340578	0.327292	0.348808	0.348021
P-0014402-T01-IM6	MSK	BLCA	0.340578	0.327292	0.348808	0.348021
P-0014418-T01-IM6	MSK	BLCA	0.340578	0.422866	0.235944	0.2834
P-0014421-T01-IM6	MSK	BLCA	0.707572	0.631434	0.348808	0.348021
P-0014422-T01-IM6	MSK	BLCA	0.340578	0.327292	0.348808	0.348021
P-0014449-T01-IM6	MSK	SKCM	0.340578	0.313688	0.348808	0.348021
P-0014451-T01-IM6	MSK	LUAD	0.340578	0.315565	0.589441	0.798853
P-0014465-T01-IM6	MSK	HNSC	0.340578	0.484018	0.348808	0.348021
P-0014470-T01-IM6	MSK	BLCA	0.340578	0.220571	0.367262	0.2834
P-0014507-T01-IM6	MSK	BLCA	0.340578	0.484018	0.348808	0.348021
P-0014513-T01-IM6	MSK	LUAD	0.340578	0.327292	0.348808	0.348021
P-0014529-T01-IM6	MSK	LUSC	0.340578	0.327292	0.301592	0.342453
P-0014556-T01-IM6	MSK	SKCM	0.340578	0.220571	0.375407	0.391765
P-0014562-T01-IM6	MSK	LUAD	0.340578	0.327292	0.348808	0.348021
P-0014565-T01-IM6	MSK	COAD	0.340578	0.327292	0.348808	0.348021
P-0014594-T01-IM6	MSK	KIRC	0.340578	0.422866	0.348808	0.348021
P-0014599-T01-IM6	MSK	LUAD	0.340578	0.286003	0.332533	0.348021
P-0014600-T01-IM6	MSK	KIRC	0.340578	0.327292	0.348808	0.348021
P-0014619-T01-IM6	MSK	KIRC	0.340578	0.327292	0.348808	0.348021
P-0014648-T01-IM6	MSK	BLCA	0.340578	0.206231	0.348808	0.348021
P-0014677-T01-IM6	MSK	LGG	0.340578	0.326085	0.348808	0.348021
P-0014682-T01-IM6	MSK	SKCM	0.340578	0.327292	0.348808	0.348021
P-0014736-T01-IM6	MSK	LUAD	0.340578	0.327292	0.348808	0.348021
P-0014772-T01-IM6	MSK	LUAD	0.340578	0.319452	0.619711	0.548589
P-0014786-T01-IM6	MSK	LUAD	0.340578	0.310644	0.303574	0.485581
P-0014815-T01-IM6	MSK	BLCA	0.340578	0.327292	0.320228	0.322124
P-0014818-T01-IM6	MSK	LUAD	0.731539	0.302413	0.348808	0.348021
P-0014898-T01-IM6	MSK	HNSC	0.731539	0.443099	0.348808	0.348021
P-0014909-T01-IM6	MSK	BLCA	0.340578	0.327292	0.348808	0.348021
P-0014910-T01-IM6	MSK	SKCM	0.243606	0.317435	0.348808	0.348021
P-0014965-T01-IM6	MSK	HNSC	0.340578	0.327292	0.348808	0.348021
P-0014966-T01-IM6	MSK	SKCM	0.340578	0.327292	0.348808	0.348021
P-0015007-T01-IM6	MSK	SKCM	0.340578	0.327292	0.348808	0.348021
P-0015010-T01-IM6	MSK	SKCM	0.340578	0.327292	0.348808	0.348021
P-0015047-T01-IM6	MSK	LUAD	0.340578	0.313688	0.348808	0.348021
P-0015067-T01-IM6	MSK	BLCA	0.340578	0.373256	0.348808	0.348021
P-0015078-T01-IM6	MSK	LUAD	0.340578	0.422866	0.398035	0.348021
P-0015085-T01-IM6	MSK	LUAD	0.340578	0.327292	0.348808	0.348021
P-0015122-T01-IM6	MSK	SKCM	0.340578	0.720385	0.348808	0.348021
P-0015137-T01-IM6	MSK	BLCA	0.340578	0.422866	0.303574	0.485581
P-0015177-T01-IM6	MSK	LUAD	0.340578	0.327292	0.348808	0.348021
P-0015182-T01-IM6	MSK	SKCM	0.340578	0.356855	0.455757	0.548589
P-0015186-T01-IM6	MSK	BLCA	0.340578	0.327292	0.348808	0.348021
P-0015214-T01-IM6	MSK	LUAD	0.243606	0.317435	0.348808	0.348021
P-0015222-T01-IM6	MSK	LUAD	0.340578	0.327292	0.348808	0.348021
P-0015237-T01-IM6	MSK	COAD	0.707572	0.63951	0.34074	0.456414
P-0015251-T01-IM6	MSK	ESCA	0.340578	0.327292	0.348808	0.348021
P-0015257-T01-IM6	MSK	SKCM	0.243606	0.244996	0.398035	0.348021
P-0015259-T01-IM6	MSK	LUAD	0.340578	0.327292	0.398035	0.348021
P-0015289-T01-IM6	MSK	LGG	0.340578	0.327292	0.348808	0.348021
P-0015296-T01-IM6	MSK	LUAD	0.340578	0.283893	0.348808	0.348021
P-0015331-T01-IM6	MSK	ESCA	0.707572	0.592577	0.348808	0.348021
P-0015342-T01-IM6	MSK	KIRC	0.340578	0.327292	0.348808	0.348021
P-0015344-T01-IM6	MSK	BLCA	0.340578	0.70334	0.295137	0.131268
P-0015346-T01-IM6	MSK	LGG	0.340578	0.220571	0.348808	0.348021
P-0015348-T01-IM6	MSK	LUAD	0.340578	0.720385	0.375407	0.391765
P-0015369-T01-IM6	MSK	LGG	0.340578	0.327292	0.348808	0.348021
P-0015373-T01-IM6	MSK	SKCM	0.340578	0.283893	0.358062	0.322124
P-0015407-T01-IM6	MSK	SKCM	0.340578	0.326085	0.31267	0.348021
P-0015415-T01-IM6	MSK	SKCM	0.731539	0.511991	0.725993	0.875104
P-0015433-T01-IM6	MSK	KIRP	0.340578	0.422866	0.348808	0.348021
P-0015438-T01-IM6	MSK	SKCM	0.707572	0.592577	0.298381	0.330351
P-0015445-T01-IM6	MSK	BRCA	0.340578	0.327292	0.348808	0.348021
P-0015456-T01-IM6	MSK	BLCA	0.340578	0.327292	0.320228	0.322124
P-0015471-T01-IM6	MSK	SKCM	0.340578	0.282768	0.348808	0.348021
P-0015501-T01-IM6	MSK	BLCA	0.340578	0.26886	0.348808	0.348021
P-0015511-T01-IM6	MSK	SKCM	0.340578	0.322737	0.606519	0.779999
P-0015512-T01-IM6	MSK	SKCM	0.958131	0.860681	0.362337	0.391765
P-0015521-T01-IM6	MSK	SKCM	0.340578	0.327292	0.391179	0.386531
P-0015530-T01-IM6	MSK	SKCM	0.340578	0.327292	0.348808	0.348021
P-0015531-T01-IM6	MSK	LUSC	0.340578	0.327292	0.348808	0.348021
P-0015556-T01-IM6	MSK	LUAD	0.340578	0.283893	0.348808	0.348021
P-0015573-T01-IM6	MSK	LGG	0.243606	0.569673	0.375407	0.391765
P-0015593-T01-IM6	MSK	LUAD	0.340578	0.327292	0.348808	0.348021
P-0015600-T01-IM6	MSK	LUAD	0.340578	0.327292	0.348808	0.348021
P-0015603-T01-IM6	MSK	LGG	0.340578	0.327292	0.396492	0.318658
P-0015612-T01-IM6	MSK	SKCM	0.340578	0.327292	0.314472	0.348021
P-0015615-T01-IM6	MSK	BLCA	0.340578	0.327292	0.348808	0.348021
P-0015644-T01-IM6	MSK	BLCA	0.340578	0.327292	0.348808	0.348021
P-0015648-T01-IM6	MSK	LUSC	0.340578	0.417622	0.348808	0.348021
P-0015649-T01-IM6	MSK	BLCA	0.301091	0.220571	0.294233	0.330351
P-0015660-T01-IM6	MSK	BLCA	0.340578	0.327292	0.303574	0.485581
P-0015661-T01-IM6	MSK	BLCA	0.340578	0.327292	0.348808	0.348021
P-0015663-T01-IM6	MSK	BLCA	0.340578	0.327292	0.348808	0.348021
P-0015679-T01-IM6	MSK	SKCM	0.340578	0.327292	0.348808	0.348021
P-0015697-T01-IM6	MSK	SKCM	0.340578	0.327292	0.348808	0.348021
P-0015713-T01-IM6	MSK	BRCA	0.340578	0.327292	0.348808	0.348021
P-0015716-T01-IM6	MSK	BLCA	0.340578	0.26886	0.29529	0.324512
P-0015717-T01-IM6	MSK	SKCM	0.340578	0.327292	0.348808	0.348021
P-0015745-T01-IM6	MSK	HNSC	0.340578	0.327292	0.348808	0.348021
P-0015758-T01-IM6	MSK	LUAD	0.340578	0.327292	0.348808	0.348021
P-0015780-T01-IM6	MSK	LUAD	0.340578	0.720385	0.348808	0.348021
P-0015785-T01-IM6	MSK	LUAD	0.340578	0.413442	0.348808	0.348021
P-0015791-T01-IM6	MSK	SKCM	0.340578	0.327292	0.348808	0.348021
P-0015830-T01-IM6	MSK	SKCM	0.340578	0.236765	0.206071	0.131537
P-0015851-T01-IM6	MSK	COAD	0.340578	0.450335	0.348808	0.348021
P-0015855-T01-IM6	MSK	SKCM	0.340578	0.327292	0.348808	0.348021
P-0015904-T01-IM6	MSK	ESCA	0.731539	0.48823	0.348808	0.348021
P-0015905-T01-IM6	MSK	BRCA	0.340578	0.356855	0.455757	0.548589
P-0015920-T01-IM6	MSK	BLCA	0.731539	0.302413	0.320228	0.322124
P-0015923-T01-IM6	MSK	BLCA	0.340578	0.458597	0.320228	0.322124
P-0015928-T01-IM6	MSK	NAN	0.340578	0.367309	0.398035	0.348021
P-0015937-T01-IM6	MSK	LUAD	0.340578	0.327292	0.348808	0.348021
P-0015955-T01-IM6	MSK	LUAD	0.340578	0.327292	0.348808	0.348021
P-0015965-T01-IM6	MSK	BLCA	0.340578	0.220571	0.348808	0.348021
P-0015966-T01-IM6	MSK	BLCA	0.340578	0.450335	0.398035	0.348021
P-0015967-T01-IM6	MSK	NAN	0.340578	0.327292	0.348808	0.348021
P-0015977-T01-IM6	MSK	SKCM	0.340578	0.327292	0.348808	0.348021
P-0015983-T01-IM6	MSK	KIRC	0.340578	0.327292	0.348808	0.348021
P-0015984-T01-IM6	MSK	LUSC	0.340578	0.287648	0.348808	0.348021
P-0015987-T01-IM6	MSK	LUAD	0.340578	0.413442	0.398035	0.348021
P-0015989-T01-IM6	MSK	SKCM	0.340578	0.327292	0.348808	0.348021
P-0016025-T01-IM6	MSK	HNSC	0.340578	0.327292	0.309838	0.265929
P-0016028-T01-IM6	MSK	NAN	0.340578	0.327292	0.348808	0.348021
P-0016033-T01-IM6	MSK	LUAD	0.340578	0.327292	0.31267	0.348021
P-0016046-T01-IM6	MSK	LUAD	0.340578	0.422866	0.348808	0.348021
P-0016048-T01-IM6	MSK	LGG	0.340578	0.327292	0.348808	0.348021
P-0016062-T01-IM6	MSK	HNSC	0.340578	0.356855	0.303201	0.373685
P-0016063-T01-IM6	MSK	NAN	0.340578	0.220571	0.348808	0.348021
P-0016149-T01-IM6	MSK	BLCA	0.340578	0.262521	0.455757	0.548589
P-0016174-T01-IM6	MSK	LUAD	0.340578	0.327292	0.303574	0.485581
P-0016175-T01-IM6	MSK	LUAD	0.707572	0.592577	0.348808	0.348021
P-0016177-T01-IM6	MSK	SKCM	0.340578	0.327292	0.348808	0.348021
P-0016181-T01-IM6	MSK	COAD	0.9	0.542408	0.252739	0.131537
P-0016185-T01-IM6	MSK	LUAD	0.340578	0.327292	0.348808	0.348021
P-0016188-T01-IM6	MSK	NAN	0.340578	0.283893	0.391179	0.386531
P-0016191-T01-IM6	MSK	HNSC	0.340578	0.413442	0.348808	0.348021
P-0016197-T01-IM6	MSK	SKCM	0.340578	0.383574	0.619711	0.548589
P-0016210-T01-IM6	MSK	HNSC	0.340578	0.327292	0.348808	0.348021
P-0016226-T01-IM6	MSK	BRCA	0.731539	0.443099	0.332533	0.348021
P-0016233-T01-IM6	MSK	ESCA	0.340578	0.327292	0.348808	0.348021
P-0016237-T01-IM6	MSK	NAN	0.340578	0.422866	0.348808	0.348021
P-0016238-T01-IM6	MSK	LGG	0.340578	0.327292	0.348808	0.348021
P-0016240-T01-IM6	MSK	HNSC	0.340578	0.327292	0.348808	0.348021
P-0016241-T01-IM6	MSK	NAN	0.340578	0.327292	0.348808	0.348021
P-0016256-T01-IM6	MSK	LGG	0.340578	0.327292	0.348808	0.348021
P-0016258-T01-IM6	MSK	NAN	0.340578	0.422866	0.371744	0.265242
P-0016276-T01-IM6	MSK	SKCM	0.340578	0.327292	0.320228	0.322124
P-0016284-T01-IM6	MSK	LUAD	0.340578	0.327292	0.348808	0.348021
P-0016287-T01-IM6	MSK	SKCM	0.340578	0.327292	0.320228	0.322124
P-0016289-T01-IM6	MSK	NAN	0.340578	0.327292	0.348808	0.348021
P-0016290-T01-IM6	MSK	LUAD	0.340578	0.327292	0.320228	0.322124
P-0016308-T01-IM6	MSK	LUAD	0.731539	0.443099	0.348808	0.348021
P-0016311-T01-IM6	MSK	ESCA	0.340578	0.327292	0.348808	0.348021
P-0016314-T01-IM6	MSK	COAD	0.243606	0.741995	0.723154	0.875104
P-0016316-T01-IM6	MSK	BLCA	0.340578	0.327292	0.348808	0.348021
P-0016340-T01-IM6	MSK	NAN	0.340578	0.327292	0.206071	0.131537
P-0016402-T01-IM6	MSK	BLCA	0.340578	0.327292	0.348808	0.348021
P-0016481-T01-IM6	MSK	LUAD	0.340578	0.310644	0.348808	0.348021
P-0016506-T01-IM6	MSK	SKCM	0.340578	0.327292	0.348808	0.348021
P-0016522-T01-IM6	MSK	COAD	0.340578	0.354269	0.275139	0.207492
P-0016531-T01-IM6	MSK	SKCM	0.340578	0.327292	0.348808	0.348021
P-0016542-T01-IM6	MSK	LUAD	0.340578	0.327292	0.31267	0.348021
P-0016546-T01-IM6	MSK	BLCA	0.340578	0.356078	0.29529	0.324512
P-0016558-T01-IM6	MSK	NAN	0.340578	0.327292	0.348808	0.348021
P-0016562-T01-IM6	MSK	HNSC	0.340578	0.422866	0.348808	0.348021
P-0016614-T01-IM6	MSK	LUAD	0.340578	0.327292	0.348808	0.348021
P-0016618-T01-IM6	MSK	BLCA	0.340578	0.327292	0.348808	0.348021
P-0016624-T01-IM6	MSK	BLCA	0.340578	0.282768	0.348808	0.348021
P-0016634-T01-IM6	MSK	NAN	0.340578	0.327292	0.348808	0.348021
P-0016646-T01-IM6	MSK	LUAD	0.707572	0.592577	0.348808	0.348021
P-0016648-T01-IM6	MSK	SKCM	0.340578	0.327292	0.348808	0.348021
P-0016691-T01-IM6	MSK	LGG	0.340578	0.327292	0.348808	0.348021
P-0016697-T01-IM6	MSK	SKCM	0.340578	0.327292	0.348808	0.348021
P-0016720-T01-IM6	MSK	BLCA	0.340578	0.327292	0.314472	0.348021
P-0016724-T01-IM6	MSK	NAN	0.340578	0.422866	0.348808	0.348021
P-0016767-T01-IM6	MSK	COAD	0.340578	0.422866	0.348808	0.348021
P-0016775-T01-IM6	MSK	NAN	0.340578	0.327292	0.348808	0.348021
P-0016782-T01-IM6	MSK	LUAD	0.340578	0.327292	0.31267	0.348021
P-0016809-T01-IM6	MSK	NAN	0.340578	0.327292	0.206071	0.131537
P-0016835-T01-IM6	MSK	HNSC	0.340578	0.327292	0.348808	0.348021
P-0016855-T01-IM6	MSK	BLCA	0.340578	0.327292	0.348808	0.348021
P-0016875-T01-IM6	MSK	LUAD	0.340578	0.327292	0.348808	0.348021
P-0016910-T01-IM6	MSK	LUAD	0.340578	0.413442	0.348808	0.348021
P-0016915-T01-IM6	MSK	BLCA	0.340578	0.422866	0.303574	0.485581
P-0016918-T01-IM6	MSK	NAN	0.340578	0.327292	0.348808	0.348021
P-0016925-T01-IM6	MSK	BLCA	0.340578	0.458597	0.348808	0.348021
P-0016931-T01-IM6	MSK	ESCA	0.340578	0.327292	0.320228	0.322124
P-0017044-T01-IM6	MSK	BLCA	0.340578	0.327292	0.348808	0.348021
P-0017159-T01-IM6	MSK	NAN	0.340578	0.310644	0.301592	0.342453
P-0017208-T01-IM6	MSK	BLCA	0.340578	0.313688	0.356134	0.45101
P-0017241-T01-IM6	MSK	BLCA	0.340578	0.310644	0.348808	0.348021
P-0017263-T01-IM6	MSK	COAD	0.340578	0.327292	0.348808	0.348021
P-0017276-T01-IM6	MSK	BLCA	0.340578	0.327292	0.29529	0.324512
P-0017285-T01-IM6	MSK	NAN	0.340578	0.327292	0.348808	0.348021
P-0017313-T01-IM6	MSK	BLCA	0.340578	0.327292	0.334567	0.330351
P-0017370-T01-IM6	MSK	ESCA	0.340578	0.545788	0.48857	0.2834
P-0017472-T01-IM6	MSK	BLCA	0.340578	0.220571	0.348808	0.348021
P-0017508-T01-IM6	MSK	HNSC	0.340578	0.327292	0.348808	0.348021
P-0017599-T01-IM5	MSK	BLCA	0.340578	0.327292	0.348808	0.348021
P-0017602-T01-IM5	MSK	NAN	0.340578	0.220571	0.348808	0.348021
P-0017658-T01-IM5	MSK	BLCA	0.707572	0.468048	0.303574	0.485581
P-0017678-T01-IM6	MSK	HNSC	0.340578	0.327292	0.348808	0.348021
P-0017687-T01-IM6	MSK	HNSC	0.340578	0.327292	0.320228	0.322124
P-0017697-T01-IM6	MSK	COAD	0.30194	0.733412	0.426846	0.373097
P-0017712-T01-IM6	MSK	BLCA	0.340578	0.327292	0.31267	0.348021
P-0017717-T01-IM6	MSK	HNSC	0.340578	0.313688	0.348808	0.348021
P-0017755-T01-IM6	MSK	NAN	0.340578	0.327292	0.348808	0.348021
P-0017766-T01-IM6	MSK	COAD	0.340578	0.327292	0.348808	0.348021
P-0017769-T01-IM6	MSK	HNSC	0.340578	0.327292	0.275139	0.207492
P-0017986-T01-IM6	MSK	COAD	0.07375	0.257818	0.303574	0.485581
P-0018028-T01-IM6	MSK	BLCA	0.340578	0.327292	0.348808	0.348021
P-0018143-T01-IM6	MSK	ESCA	0.340578	0.327292	0.275139	0.207492
P-0018185-T01-IM6	MSK	HNSC	0.340578	0.327292	0.320228	0.322124
P-0018188-T01-IM6	MSK	HNSC	0.340578	0.327292	0.320228	0.322124
P-0018216-T01-IM6	MSK	BLCA	0.340578	0.327292	0.348808	0.348021
P-0018229-T01-IM6	MSK	BLCA	0.243606	0.417331	0.348808	0.348021
P-0018277-T01-IM6	MSK	COAD	0.340578	0.327292	0.348808	0.348021
P-0018340-T01-IM6	MSK	ESCA	0.340578	0.327292	0.348808	0.348021
P-0018341-T01-IM6	MSK	NAN	0.340578	0.327292	0.348808	0.348021
P-0018371-T01-IM6	MSK	ESCA	0.340578	0.220571	0.348808	0.348021
P-0018457-T01-IM6	MSK	NAN	0.340578	0.327292	0.348808	0.348021
P-0018464-T01-IM6	MSK	ESCA	0.707572	0.592577	0.348808	0.348021
P-0018541-T01-IM6	MSK	BLCA	0.340578	0.220571	0.303574	0.485581
P-0018563-T01-IM6	MSK	NAN	0.340578	0.327292	0.367262	0.2834
P-0018568-T01-IM6	MSK	ESCA	0.340578	0.327292	0.348808	0.348021
P-0018580-T01-IM6	MSK	COAD	0.340578	0.356855	0.455757	0.548589
P-0018601-T01-IM6	MSK	NAN	0.340578	0.327292	0.348808	0.348021
P-0018665-T01-IM6	MSK	NAN	0.243606	0.305593	0.455757	0.548589
P-0018671-T01-IM6	MSK	NAN	0.340578	0.327292	0.348808	0.348021
P-0018673-T01-IM6	MSK	NAN	0.340578	0.63061	0.348808	0.348021
P-0018683-T01-IM6	MSK	ESCA	0.707572	0.592577	0.348808	0.348021
P-0018771-T02-IM6	MSK	ESCA	0.340578	0.327292	0.320228	0.322124
P-0018782-T01-IM6	MSK	ESCA	0.340578	0.327292	0.348808	0.348021
P-0018800-T01-IM6	MSK	ESCA	0.340578	0.282768	0.348808	0.348021
P-0018925-T01-IM6	MSK	HNSC	0.340578	0.327292	0.375407	0.391765
P-0018927-T01-IM6	MSK	ESCA	0.340578	0.327292	0.348808	0.348021
P-0018931-T01-IM6	MSK	NAN	0.340578	0.327292	0.348808	0.348021
P-0018960-T01-IM6	MSK	NAN	0.340578	0.327292	0.348808	0.348021
P-0018986-T01-IM6	MSK	ESCA	0.301091	0.422866	0.348808	0.348021
P-0019003-T01-IM6	MSK	NAN	0.340578	0.220571	0.348808	0.348021
P-0019012-T01-IM6	MSK	NAN	0.340578	0.327292	0.332533	0.348021
P-0019027-T01-IM6	MSK	NAN	0.707572	0.592577	0.348808	0.348021
P-0019036-T01-IM6	MSK	BLCA	0.340578	0.450335	0.348808	0.348021
P-0019101-T01-IM6	MSK	BLCA	0.340578	0.384672	0.348808	0.348021
P-0019226-T01-IM6	MSK	HNSC	0.340578	0.327292	0.348808	0.348021
P-0019240-T01-IM6	MSK	HNSC	0.340578	0.327292	0.348808	0.348021
P-0019258-T01-IM6	MSK	HNSC	0.340578	0.327292	0.206071	0.131537
P-0019267-T01-IM6	MSK	COAD	0.340578	0.327292	0.348808	0.348021
P-0019271-T01-IM6	MSK	ESCA	0.340578	0.327292	0.348808	0.348021
P-0019272-T01-IM6	MSK	ESCA	0.243606	0.317435	0.348808	0.348021
P-0019297-T01-IM6	MSK	HNSC	0.340578	0.327292	0.320228	0.322124
P-0019316-T01-IM6	MSK	HNSC	0.340578	0.327292	0.202656	0.169023
P-0019351-T01-IM6	MSK	ESCA	0.340578	0.313688	0.348808	0.348021
P-0019407-T01-IM6	MSK	HNSC	0.340578	0.327292	0.348808	0.348021
P-0019413-T01-IM6	MSK	ESCA	0.340578	0.620369	0.606519	0.779999
P-0019417-T01-IM6	MSK	BLCA	0.707572	0.631434	0.348808	0.348021
P-0019428-T01-IM6	MSK	COAD	0.340578	0.361094	0.400069	0.214964
P-0019475-T01-IM6	MSK	COAD	0.133239	0.667696	0.606457	0.436502
P-0019540-T01-IM6	MSK	HNSC	0.340578	0.327292	0.275139	0.207492
P-0019648-T01-IM6	MSK	NAN	0.340578	0.327292	0.348808	0.348021
P-0019657-T01-IM6	MSK	ESCA	0.340578	0.327292	0.320228	0.322124
P-0019691-T01-IM6	MSK	ESCA	0.243606	0.35884	0.313098	0.348021
P-0019710-T01-IM6	MSK	COAD	0.340578	0.327292	0.375407	0.391765
P-0019717-T01-IM6	MSK	BLCA	0.340578	0.422866	0.398035	0.348021
P-0019754-T01-IM6	MSK	ESCA	0.340578	0.327292	0.320228	0.322124
P-0019771-T01-IM6	MSK	BLCA	0.340578	0.220571	0.398035	0.348021
P-0019916-T01-IM6	MSK	ESCA	0.340578	0.327292	0.348808	0.348021
P-0019949-T01-IM6	MSK	COAD	0.731539	0.408117	0.279721	0.324512
P-0020040-T01-IM6	MSK	HNSC	0.340578	0.327292	0.348808	0.348021
P-0020047-T01-IM6	MSK	BLCA	0.243606	0.317435	0.348808	0.348021
P-0020065-T01-IM6	MSK	BLCA	0.340578	0.327292	0.348808	0.348021
P-0020086-T01-IM6	MSK	BLCA	0.340578	0.356078	0.348808	0.348021
P-0020109-T01-IM6	MSK	ESCA	0.340578	0.327292	0.348808	0.348021
P-0020113-T01-IM6	MSK	HNSC	0.340578	0.327292	0.348808	0.348021
P-0020121-T01-IM6	MSK	BLCA	0.340578	0.422866	0.213931	0.131537
P-0020122-T01-IM6	MSK	BLCA	0.340578	0.366898	0.224174	0.131537
P-0020140-T02-IM6	MSK	NAN	0.340578	0.327292	0.348808	0.348021
P-0020146-T01-IM6	MSK	HNSC	0.340578	0.327292	0.320228	0.322124
P-0020147-T01-IM6	MSK	HNSC	0.340578	0.327292	0.348808	0.348021
P-0020156-T01-IM6	MSK	HNSC	0.340578	0.327292	0.320228	0.322124
P-0020167-T01-IM6	MSK	BLCA	0.340578	0.327292	0.348808	0.348021
P-0020169-T01-IM6	MSK	ESCA	0.340578	0.327292	0.398035	0.348021
P-0020175-T01-IM6	MSK	ESCA	0.340578	0.422866	0.348808	0.348021
P-0020226-T01-IM6	MSK	ESCA	0.340578	0.327292	0.348808	0.348021
P-0020252-T01-IM6	MSK	COAD	0.340578	0.385561	0.29529	0.324512
P-0020399-T01-IM6	MSK	COAD	0.340578	0.29739	0.455757	0.548589
P-0020422-T01-IM6	MSK	NAN	0.07375	0.332515	0.348808	0.348021
P-0020489-T01-IM6	MSK	NAN	0.340578	0.327292	0.348808	0.348021
P-0020542-T01-IM6	MSK	BLCA	0.340578	0.327292	0.348808	0.348021
P-0020591-T01-IM6	MSK	NAN	0.707572	0.604844	0.313098	0.348021
P-0020592-T01-IM6	MSK	BLCA	0.340578	0.327292	0.375407	0.391765
P-0020594-T01-IM6	MSK	NAN	0.340578	0.262521	0.455757	0.548589
P-0020649-T01-IM6	MSK	HNSC	0.340578	0.378855	0.348808	0.348021
P-0020714-T01-IM6	MSK	NAN	0.340578	0.327292	0.348808	0.348021
P-0020770-T01-IM6	MSK	NAN	0.340578	0.327292	0.314472	0.348021
P-0020835-T01-IM6	MSK	BLCA	0.340578	0.282768	0.348808	0.348021
P-0020846-T01-IM6	MSK	HNSC	0.340578	0.327292	0.320228	0.322124
P-0020878-T01-IM6	MSK	COAD	0.340578	0.327292	0.348808	0.348021
P-0020903-T01-IM6	MSK	ESCA	0.340578	0.327292	0.320228	0.322124
P-0020965-T01-IM6	MSK	HNSC	0.340578	0.327292	0.348808	0.348021
P-0020986-T01-IM6	MSK	NAN	0.340578	0.327292	0.375407	0.391765
P-0020995-T01-IM6	MSK	BLCA	0.340578	0.327292	0.348808	0.348021
P-0021004-T01-IM6	MSK	BLCA	0.340578	0.327292	0.348808	0.348021
P-0021255-T01-IM6	MSK	BLCA	0.340578	0.422866	0.398035	0.348021
P-0021266-T01-IM6	MSK	NAN	0.340578	0.220571	0.375407	0.391765
P-0021304-T01-IM6	MSK	COAD	0.340578	0.538975	0.303574	0.485581
P-0021403-T01-IM6	MSK	ESCA	0.340578	0.327292	0.348808	0.348021
P-0021454-T01-IM6	MSK	NAN	0.340578	0.327292	0.31427	0.265242
P-0021471-T01-IM6	MSK	BLCA	0.340578	0.313688	0.348808	0.348021
P-0021474-T01-IM6	MSK	HNSC	0.340578	0.327292	0.348808	0.348021
P-0021484-T01-IM6	MSK	BLCA	0.340578	0.512826	0.348808	0.348021
P-0021503-T01-IM6	MSK	BLCA	0.707572	0.633659	0.426846	0.373097
P-0021507-T01-IM6	MSK	NAN	0.340578	0.327292	0.375407	0.391765
P-0021528-T01-IM6	MSK	BLCA	0.340578	0.220571	0.348808	0.348021
P-0021532-T01-IM6	MSK	BLCA	0.340578	0.327292	0.348808	0.348021
P-0021621-T01-IM6	MSK	HNSC	0.340578	0.327292	0.313098	0.348021
P-0021622-T01-IM6	MSK	BLCA	0.340578	0.327292	0.311202	0.30836
P-0021651-T01-IM6	MSK	NAN	0.340578	0.327292	0.314472	0.348021
P-0021756-T01-IM6	MSK	NAN	0.340578	0.327292	0.348808	0.348021
P-0021774-T01-IM6	MSK	NAN	0.707572	0.631434	0.358062	0.322124
P-0021834-T01-IM6	MSK	COAD	0.340578	0.327292	0.348808	0.348021
P-0021841-T01-IM6	MSK	NAN	0.340578	0.327292	0.348808	0.348021
P-0021848-T01-IM6	MSK	BLCA	0.340578	0.327292	0.348808	0.348021
P-0021911-T01-IM6	MSK	NAN	0.340578	0.310644	0.348808	0.348021
P-0021915-T01-IM6	MSK	HNSC	0.340578	0.327292	0.396492	0.318658
P-0021993-T01-IM6	MSK	ESCA	0.340578	0.356855	0.455757	0.548589
P-0022001-T01-IM6	MSK	NAN	0.340578	0.327292	0.348808	0.348021
P-0022034-T01-IM6	MSK	BLCA	0.340578	0.327292	0.348808	0.348021
P-0022068-T01-IM6	MSK	BLCA	0.340578	0.327292	0.348808	0.348021
P-0022154-T01-IM6	MSK	ESCA	0.707572	0.592577	0.348808	0.348021
P-0022441-T01-IM6	MSK	HNSC	0.340578	0.720385	0.348808	0.348021
P-0022502-T01-IM6	MSK	HNSC	0.340578	0.720385	0.348808	0.348021
P-0022510-T01-IM6	MSK	ESCA	0.707572	0.592577	0.348808	0.348021
P-0022520-T01-IM6	MSK	BLCA	0.501862	0.608863	0.38689	0.348021
P-0022543-T01-IM6	MSK	NAN	0.340578	0.327292	0.348808	0.348021
P-0022688-T01-IM6	MSK	ESCA	0.340578	0.327292	0.398035	0.348021
P-0022703-T01-IM6	MSK	NAN	0.340578	0.327292	0.320228	0.322124
P-0022788-T01-IM6	MSK	ESCA	0.340578	0.327292	0.398035	0.348021
P-0022847-T01-IM6	MSK	ESCA	0.340578	0.327292	0.348808	0.348021
P-0022952-T01-IM6	MSK	ESCA	0.340578	0.327292	0.320228	0.322124
P-0022977-T01-IM6	MSK	COAD	0.340578	0.356855	0.455757	0.548589
P-0022995-T01-IM6	MSK	ESCA	0.340578	0.283893	0.348808	0.348021
P-0023015-T01-IM6	MSK	HNSC	0.340578	0.422866	0.348808	0.348021
P-0023086-T01-IM6	MSK	NAN	0.340578	0.327292	0.320228	0.322124
P-0023128-T01-IM6	MSK	COAD	0.243606	0.317435	0.348808	0.348021
P-0023138-T01-IM6	MSK	BLCA	0.707572	0.592577	0.348808	0.348021
P-0023194-T01-IM6	MSK	ESCA	0.340578	0.327292	0.348808	0.348021
P-0023425-T01-IM6	MSK	BLCA	0.707572	0.631434	0.348808	0.348021
P-0023450-T01-IM6	MSK	BLCA	0.340578	0.422866	0.31427	0.265242
P-0023553-T01-IM6	MSK	ESCA	0.340578	0.327292	0.279721	0.324512
P-0023557-T01-IM6	MSK	HNSC	0.340578	0.327292	0.348808	0.348021
P-0023603-T01-IM6	MSK	ESCA	0.340578	0.327292	0.320228	0.322124
P-0023731-T01-IM6	MSK	COAD	0.340578	0.327292	0.348808	0.348021
P-0023749-T01-IM6	MSK	HNSC	0.340578	0.327292	0.348808	0.348021
P-0023785-T01-IM6	MSK	NAN	0.340578	0.327292	0.311202	0.30836
P-0023790-T01-IM6	MSK	NAN	0.340578	0.327292	0.348808	0.348021
P-0023896-T01-IM6	MSK	HNSC	0.340578	0.327292	0.348808	0.348021
P-0023948-T01-IM6	MSK	HNSC	0.340578	0.422866	0.320228	0.322124
P-0023963-T01-IM6	MSK	ESCA	0.340578	0.720385	0.348808	0.348021
P-0023966-T01-IM6	MSK	NAN	0.340578	0.327292	0.303574	0.485581
P-0024054-T01-IM6	MSK	ESCA	0.340578	0.327292	0.275139	0.207492
P-0024068-T01-IM6	MSK	ESCA	0.340578	0.413442	0.348808	0.348021
P-0024084-T01-IM6	MSK	NAN	0.340578	0.356855	0.455757	0.548589
P-0024205-T01-IM6	MSK	ESCA	0.340578	0.327292	0.320228	0.322124
P-0024243-T01-IM6	MSK	ESCA	0.731539	0.476936	0.314306	0.293718
P-0024263-T01-IM6	MSK	BLCA	0.340578	0.422866	0.348808	0.348021
P-0024270-T01-IM6	MSK	ESCA	0.340578	0.356855	0.455757	0.548589
P-0024386-T01-IM6	MSK	HNSC	0.340578	0.327292	0.348808	0.348021
P-0024527-T01-IM6	MSK	ESCA	0.340578	0.327292	0.348808	0.348021
P-0024530-T01-IM6	MSK	ESCA	0.340578	0.327292	0.29529	0.324512
P-0024544-T01-IM6	MSK	BLCA	0.301091	0.382451	0.320228	0.322124
P-0024576-T01-IM6	MSK	HNSC	0.340578	0.327292	0.398035	0.348021
P-0024731-T01-IM6	MSK	NAN	0.340578	0.280687	0.358062	0.322124
P-0024753-T01-IM6	MSK	NAN	0.340578	0.450335	0.348808	0.348021
P-0024795-T01-IM6	MSK	BLCA	0.340578	0.327292	0.348808	0.348021
P-0024824-T01-IM6	MSK	COAD	0.340578	0.327292	0.348808	0.348021
P-0024827-T01-IM6	MSK	BLCA	0.340578	0.422866	0.348808	0.348021
P-0024866-T01-IM6	MSK	HNSC	0.340578	0.266375	0.455757	0.548589
P-0025079-T01-IM6	MSK	BLCA	0.340578	0.327292	0.348808	0.348021
P-0025115-T01-IM6	MSK	NAN	0.340578	0.327292	0.358062	0.322124
P-0025120-T01-IM6	MSK	BLCA	0.340578	0.422866	0.348808	0.348021
P-0025146-T01-IM6	MSK	ESCA	0.340578	0.327292	0.348808	0.348021
P-0025174-T01-IM6	MSK	BLCA	0.340578	0.220571	0.348808	0.348021
P-0025224-T01-IM6	MSK	ESCA	0.340578	0.249838	0.31267	0.348021
P-0025313-T01-IM6	MSK	BLCA	0.340578	0.327292	0.348808	0.348021
P-0025373-T01-IM6	MSK	HNSC	0.340578	0.327292	0.348808	0.348021
P-0025394-T01-IM6	MSK	ESCA	0.340578	0.356855	0.606519	0.779999
P-0025471-T01-IM6	MSK	ESCA	0.340578	0.327292	0.348808	0.348021
P-0025532-T01-IM6	MSK	COAD	0.340578	0.282591	0.334567	0.330351
P-0025544-T01-IM6	MSK	HNSC	0.340578	0.327292	0.320228	0.322124
P-0025720-T01-IM6	MSK	HNSC	0.340578	0.327292	0.348808	0.348021
P-0025766-T01-IM6	MSK	NAN	0.340578	0.327292	0.348808	0.348021
P-0025827-T01-IM6	MSK	BLCA	0.340578	0.327292	0.348808	0.348021
P-0025888-T01-IM6	MSK	BLCA	0.340578	0.327292	0.348808	0.348021
P-0026063-T01-IM6	MSK	NAN	0.340578	0.327292	0.348808	0.348021
P-0026114-T01-IM6	MSK	ESCA	0.340578	0.327292	0.348808	0.348021
P-0026160-T01-IM6	MSK	BLCA	0.340578	0.327292	0.348808	0.348021
P-0026250-T01-IM6	MSK	ESCA	0.340578	0.422866	0.348808	0.348021
P-0026282-T01-IM6	MSK	HNSC	0.340578	0.327292	0.348808	0.348021
P-0026298-T01-IM6	MSK	NAN	0.340578	0.327292	0.348808	0.348021
P-0026350-T01-IM6	MSK	NAN	0.340578	0.431507	0.391179	0.386531
P-0026723-T01-IM6	MSK	BLCA	0.340578	0.327292	0.348808	0.348021
P-0026892-T01-IM6	MSK	BLCA	0.340578	0.327292	0.348808	0.348021
P-0026970-T01-IM6	MSK	BLCA	0.340578	0.458597	0.358062	0.322124
P-0027031-T01-IM6	MSK	ESCA	0.340578	0.327292	0.348808	0.348021
P-0027041-T01-IM6	MSK	NAN	0.340578	0.327292	0.348808	0.348021
P-0027346-T01-IM6	MSK	BLCA	0.340578	0.220571	0.348808	0.348021

## Sheet: fig4_source_data_tcga
sample_id	dataset	cancer_type	GO_ATPASE_BINDING	GO_HORMONE_MEDIATED_SIGNALING_PATHWAY	GO_REGULATION_OF_LEUKOCYTE_PROLIFERATION	GO_REGULATION_OF_T_CELL_PROLIFERATION
TCGA-EA-A3HQ	TCGA	CESC	0.30747	0.346055	0.324335	0.299819
TCGA-VS-A9V1	TCGA	CESC	0.30747	0.39088	0.305689	0.304797
TCGA-QU-A6IM	TCGA	PRAD	0.30747	0.307628	0.30985	0.299819
TCGA-EL-A3ZQ	TCGA	THCA	0.30747	0.307628	0.30985	0.299819
TCGA-FD-A3SM	TCGA	BLCA	0.30747	0.314735	0.295445	0.280114
TCGA-CV-7238	TCGA	HNSC	0.30747	0.342623	0.301067	0.305645
TCGA-VP-A879	TCGA	PRAD	0.30747	0.381074	0.30985	0.299819
TCGA-BR-4256	TCGA	STAD	0.47474	0.487464	0.50816	0.367062
TCGA-CF-A7I0	TCGA	BLCA	0.30747	0.307628	0.30985	0.299819
TCGA-D3-A51E	TCGA	SKCM	0.369213	0.41732	0.451091	0.453868
TCGA-V1-A9O5	TCGA	PRAD	0.30747	0.381074	0.30985	0.299819
TCGA-V4-A9F8	TCGA	UVM	0.30747	0.310555	0.30985	0.299819
TCGA-CN-6998	TCGA	HNSC	0.30747	0.355175	0.299417	0.299603
TCGA-DK-A2HX	TCGA	BLCA	0.30747	0.342623	0.426116	0.42568
TCGA-EY-A72D	TCGA	UCEC	0.30747	0.307628	0.30985	0.299819
TCGA-IB-AAUV	TCGA	PAAD	0.30747	0.307628	0.30985	0.299819
TCGA-C5-A8YT	TCGA	CESC	0.30747	0.307628	0.30985	0.299819
TCGA-DJ-A1QO	TCGA	THCA	0.30747	0.307628	0.30985	0.299819
TCGA-NA-A4QV	TCGA	UCS	0.30747	0.307628	0.349956	0.29291
TCGA-A2-A1FZ	TCGA	BRCA	0.30747	0.307628	0.30985	0.299819
TCGA-DX-AB2Z	TCGA	SARC	0.30747	0.345141	0.30985	0.299819
TCGA-ZB-A96K	TCGA	THYM	0.30747	0.298148	0.30985	0.299819
TCGA-N5-A59E	TCGA	UCS	0.30747	0.332141	0.30985	0.299819
TCGA-D1-A16F	TCGA	UCEC	0.336474	0.392343	0.325914	0.299819
TCGA-CV-A6K0	TCGA	HNSC	0.30747	0.307628	0.30985	0.299819
TCGA-2G-AAGE	TCGA	TGCT	0.30747	0.307628	0.30985	0.299819
TCGA-LN-A49M	TCGA	ESCA	0.30747	0.385606	0.379086	0.299819
TCGA-AX-A1CK	TCGA	UCEC	0.30747	0.339297	0.38134	0.419619
TCGA-KO-8417	TCGA	KICH	0.30747	0.307628	0.30985	0.299819
TCGA-56-8629	TCGA	LUSC	0.30747	0.337631	0.326669	0.315387
TCGA-FG-A87N	TCGA	LGG	0.30747	0.307628	0.30985	0.299819
TCGA-BJ-A3PR	TCGA	THCA	0.46319	0.307628	0.30985	0.299819
TCGA-BR-8077	TCGA	STAD	0.408427	0.293778	0.30985	0.299819
TCGA-91-6830	TCGA	LUAD	0.30747	0.310555	0.343837	0.368364
TCGA-DD-AADM	TCGA	LIHC	0.517798	0.386994	0.48039	0.523548
TCGA-05-4432	TCGA	LUAD	0.330767	0.385138	0.420747	0.467872
TCGA-CG-4443	TCGA	STAD	0.3529	0.287105	0.332077	0.305446
TCGA-YG-AA3O	TCGA	SKCM	0.270241	0.397457	0.40784	0.383675
TCGA-66-2780	TCGA	LUSC	0.30747	0.361691	0.35567	0.363574
TCGA-BA-6873	TCGA	HNSC	0.30747	0.307628	0.299417	0.299603
TCGA-FP-7916	TCGA	STAD	0.30747	0.352117	0.30985	0.297036
TCGA-BJ-A0ZJ	TCGA	THCA	0.30747	0.307628	0.30985	0.299819
TCGA-18-3410	TCGA	LUSC	0.273008	0.332094	0.359476	0.299819
TCGA-AC-A5EI	TCGA	BRCA	0.30747	0.307628	0.30985	0.299819
TCGA-37-A5EM	TCGA	LUSC	0.472838	0.396976	0.312872	0.3614
TCGA-ZB-A964	TCGA	THYM	0.30747	0.307628	0.30985	0.299819
TCGA-CN-4737	TCGA	HNSC	0.30747	0.307628	0.30985	0.299819
TCGA-DX-A3U6	TCGA	SARC	0.30747	0.307628	0.30985	0.299819
TCGA-DD-AAE8	TCGA	LIHC	0.30747	0.307628	0.30985	0.299819
TCGA-85-A4CN	TCGA	LUSC	0.30747	0.307628	0.30985	0.299819
TCGA-60-2722	TCGA	LUSC	0.304166	0.349235	0.345295	0.366684
TCGA-FD-A3B5	TCGA	BLCA	0.30747	0.332094	0.315552	0.305645
TCGA-D9-A149	TCGA	SKCM	0.46319	0.363016	0.409951	0.49862
TCGA-AX-A3G4	TCGA	UCEC	0.30747	0.307628	0.321341	0.299819
TCGA-DX-AB30	TCGA	SARC	0.30747	0.307628	0.30985	0.299819
TCGA-G9-6366	TCGA	PRAD	0.30747	0.359349	0.29848	0.263845
TCGA-A4-A57E	TCGA	KIRP	0.30747	0.307628	0.30985	0.299819
TCGA-KN-8428	TCGA	KICH	0.45236	0.426885	0.472786	0.515253
TCGA-BH-A201	TCGA	BRCA	0.30747	0.307628	0.30985	0.299819
TCGA-C5-A7CJ	TCGA	CESC	0.367283	0.307628	0.30985	0.299819
TCGA-LP-A4AW	TCGA	CESC	0.30747	0.329405	0.346321	0.367677
TCGA-HC-7819	TCGA	PRAD	0.273008	0.307628	0.30985	0.299819
TCGA-ED-A8O5	TCGA	LIHC	0.30747	0.318982	0.30985	0.299819
TCGA-VQ-A8PK	TCGA	STAD	0.302056	0.307628	0.331276	0.299819
TCGA-CG-4476	TCGA	STAD	0.45753	0.348578	0.30985	0.299819
TCGA-A2-A04N	TCGA	BRCA	0.30747	0.307628	0.30985	0.299819
TCGA-56-1622	TCGA	LUSC	0.250274	0.294334	0.314096	0.304079
TCGA-E9-A22G	TCGA	BRCA	0.325142	0.386055	0.30985	0.299819
TCGA-39-5021	TCGA	LUSC	0.323134	0.294334	0.30985	0.299819
TCGA-MP-A4TK	TCGA	LUAD	0.399232	0.428968	0.309238	0.272444
TCGA-CJ-4636	TCGA	KIRC	0.30747	0.307628	0.30985	0.299819
TCGA-EP-A2KB	TCGA	LIHC	0.30747	0.342623	0.306486	0.295065
TCGA-94-7033	TCGA	LUSC	0.273008	0.342623	0.290971	0.299819
TCGA-XU-A931	TCGA	THYM	0.30747	0.307628	0.30985	0.299819
TCGA-2A-A8VL	TCGA	PRAD	0.46319	0.307628	0.30985	0.299819
TCGA-AT-A5NU	TCGA	KIRP	0.30747	0.307628	0.3883	0.389655
TCGA-G9-6339	TCGA	PRAD	0.30747	0.307628	0.30985	0.299819
TCGA-CD-A4MI	TCGA	STAD	0.430784	0.356978	0.432006	0.36994
TCGA-HW-7487	TCGA	LGG	0.30747	0.307628	0.30985	0.299819
TCGA-DQ-5629	TCGA	HNSC	0.273008	0.322047	0.33418	0.351921
TCGA-CN-4738	TCGA	HNSC	0.370495	0.307628	0.299417	0.299603
TCGA-E2-A1LL	TCGA	BRCA	0.379134	0.307628	0.30985	0.299819
TCGA-14-1456	TCGA	GBM	0.30747	0.307628	0.30985	0.299819
TCGA-EA-A3QD	TCGA	CESC	0.30747	0.307628	0.299898	0.28846
TCGA-DQ-7596	TCGA	HNSC	0.314883	0.307628	0.30985	0.299819
TCGA-BH-A204	TCGA	BRCA	0.30747	0.307628	0.30985	0.299819
TCGA-C8-A9FZ	TCGA	BRCA	0.30747	0.307628	0.30985	0.299819
TCGA-CG-5721	TCGA	STAD	0.344779	0.528182	0.604383	0.622508
TCGA-V4-A9EC	TCGA	UVM	0.30747	0.307628	0.30985	0.299819
TCGA-AC-A6NO	TCGA	BRCA	0.30747	0.307628	0.316389	0.333083
TCGA-AO-A129	TCGA	BRCA	0.430835	0.425297	0.324335	0.299819
TCGA-43-6773	TCGA	LUSC	0.30747	0.307628	0.30985	0.299819
TCGA-CG-5730	TCGA	STAD	0.30747	0.354711	0.320877	0.271111
TCGA-FS-A1ZG	TCGA	SKCM	0.30747	0.381074	0.30985	0.299819
TCGA-DD-AACB	TCGA	LIHC	0.440919	0.339297	0.346321	0.367677
TCGA-E7-A7DU	TCGA	BLCA	0.30747	0.40371	0.35415	0.299819
TCGA-4A-A93X	TCGA	KIRP	0.30747	0.307628	0.306486	0.295065
TCGA-DD-AACG	TCGA	LIHC	0.30747	0.342623	0.30985	0.299819
TCGA-29-2432	TCGA	OV	0.30747	0.425247	0.297394	0.299819
TCGA-J8-A3NZ	TCGA	THCA	0.30747	0.307628	0.30985	0.299819
TCGA-D3-A8GE	TCGA	SKCM	0.30747	0.307628	0.30985	0.299819
TCGA-DJ-A4V4	TCGA	THCA	0.30747	0.307628	0.30985	0.299819
TCGA-05-4418	TCGA	LUAD	0.405385	0.444391	0.30985	0.299819
TCGA-BS-A0TD	TCGA	UCEC	0.30747	0.307628	0.332077	0.305446
TCGA-39-5019	TCGA	LUSC	0.30747	0.297736	0.293689	0.279164
TCGA-CJ-6027	TCGA	KIRC	0.293435	0.293778	0.30985	0.299819
TCGA-CQ-A4CE	TCGA	HNSC	0.30747	0.307628	0.335038	0.333768
TCGA-MP-A4TF	TCGA	LUAD	0.30747	0.334802	0.353121	0.339596
TCGA-50-6593	TCGA	LUAD	0.30747	0.303952	0.305689	0.304797
TCGA-HT-7879	TCGA	LGG	0.30747	0.307628	0.30985	0.299819
TCGA-CR-7388	TCGA	HNSC	0.336549	0.497207	0.292013	0.28081
TCGA-50-5930	TCGA	LUAD	0.440887	0.369226	0.421812	0.411133
TCGA-E2-A1L7	TCGA	BRCA	0.30747	0.307628	0.30985	0.299819
TCGA-85-8072	TCGA	LUSC	0.250274	0.288388	0.409234	0.366684
TCGA-AJ-A23O	TCGA	UCEC	0.382968	0.656835	0.433797	0.522953
TCGA-B8-5165	TCGA	KIRC	0.30747	0.307628	0.30985	0.299819
TCGA-VQ-A91D	TCGA	STAD	0.644395	0.514795	0.434761	0.34679
TCGA-SH-A7BH	TCGA	MESO	0.30747	0.307628	0.30985	0.299819
TCGA-GC-A3WC	TCGA	BLCA	0.30747	0.307628	0.28274	0.26896
TCGA-H2-A26U	TCGA	THCA	0.30747	0.307628	0.30985	0.299819
TCGA-EA-A5O9	TCGA	CESC	0.30747	0.290925	0.30985	0.299819
TCGA-X7-A8DB	TCGA	THYM	0.30747	0.307628	0.30985	0.299819
TCGA-KS-A41L	TCGA	THCA	0.30747	0.516033	0.30985	0.299819
TCGA-J4-A67N	TCGA	PRAD	0.30747	0.315797	0.30985	0.299819
TCGA-DU-A7TC	TCGA	LGG	0.30747	0.381074	0.30985	0.299819
TCGA-5P-A9JU	TCGA	KIRP	0.46319	0.307628	0.306237	0.293347
TCGA-V4-A9E8	TCGA	UVM	0.30747	0.307628	0.30985	0.299819
TCGA-BR-6705	TCGA	STAD	0.316109	0.307628	0.342696	0.344056
TCGA-D6-6827	TCGA	HNSC	0.30747	0.307628	0.30985	0.299819
TCGA-OR-A5K8	TCGA	ACC	0.30747	0.307628	0.30985	0.299819
TCGA-LI-A9QH	TCGA	SARC	0.30747	0.386055	0.324897	0.302453
TCGA-OR-A5J1	TCGA	ACC	0.273008	0.307628	0.30985	0.299819
TCGA-TM-A7C5	TCGA	LGG	0.30747	0.324517	0.30985	0.299819
TCGA-LN-A4A2	TCGA	ESCA	0.30747	0.30405	0.327128	0.299819
TCGA-BH-A1EW	TCGA	BRCA	0.30747	0.307628	0.30985	0.299819
TCGA-D6-6824	TCGA	HNSC	0.30747	0.307628	0.30985	0.299819
TCGA-32-2494	TCGA	GBM	0.30747	0.330687	0.345151	0.302453
TCGA-2G-AAHT	TCGA	TGCT	0.30747	0.307628	0.30985	0.299819
TCGA-CV-A6JT	TCGA	HNSC	0.30747	0.304697	0.30985	0.299819
TCGA-50-6597	TCGA	LUAD	0.30747	0.307628	0.347998	0.354942
TCGA-CR-7369	TCGA	HNSC	0.30747	0.332094	0.30985	0.299819
TCGA-75-5147	TCGA	LUAD	0.30747	0.307628	0.30985	0.299819
TCGA-27-1834	TCGA	GBM	0.30747	0.330687	0.30985	0.299819
TCGA-D7-8579	TCGA	STAD	0.30747	0.342623	0.30985	0.299819
TCGA-VQ-A8DT	TCGA	STAD	0.448776	0.307628	0.438719	0.386546
TCGA-LP-A5U3	TCGA	CESC	0.336474	0.307628	0.30985	0.299819
TCGA-BR-6457	TCGA	STAD	0.30747	0.307628	0.30985	0.299819
TCGA-Q1-A73S	TCGA	CESC	0.30747	0.294334	0.311429	0.299819
TCGA-55-7913	TCGA	LUAD	0.306835	0.303186	0.360618	0.373107
TCGA-78-7536	TCGA	LUAD	0.461125	0.385663	0.406201	0.371483
TCGA-43-7657	TCGA	LUSC	0.30747	0.352983	0.303972	0.282629
TCGA-DJ-A2Q2	TCGA	THCA	0.30747	0.307628	0.30985	0.299819
TCGA-EW-A1PG	TCGA	BRCA	0.30747	0.307628	0.30985	0.299819
TCGA-3A-A9IX	TCGA	PAAD	0.30747	0.307628	0.30985	0.299819
TCGA-AO-A1KO	TCGA	BRCA	0.472643	0.307628	0.30985	0.299819
TCGA-BB-A5HZ	TCGA	HNSC	0.30747	0.349949	0.387272	0.29291
TCGA-ER-A2NC	TCGA	SKCM	0.30747	0.426389	0.3267	0.320175
TCGA-OR-A5KX	TCGA	ACC	0.472643	0.307628	0.30985	0.299819
TCGA-E2-A1L9	TCGA	BRCA	0.304166	0.300578	0.30985	0.299819
TCGA-37-A5EN	TCGA	LUSC	0.30747	0.369184	0.297259	0.299367
TCGA-49-4486	TCGA	LUAD	0.30747	0.307628	0.310952	0.299819
TCGA-EA-A3Y4	TCGA	CESC	0.370495	0.41964	0.32909	0.316745
TCGA-ER-A2NE	TCGA	SKCM	0.34485	0.307628	0.334426	0.299819
TCGA-10-0934	TCGA	OV	0.30747	0.307628	0.30985	0.299819
TCGA-AJ-A2QL	TCGA	UCEC	0.30747	0.308516	0.31366	0.307048
TCGA-29-2436	TCGA	OV	0.30747	0.307628	0.30985	0.299819
TCGA-D8-A1XU	TCGA	BRCA	0.30747	0.307628	0.347998	0.366684
TCGA-XP-A8T8	TCGA	ESCA	0.30747	0.307628	0.30985	0.299819
TCGA-G3-AAV6	TCGA	LIHC	0.30747	0.346115	0.346321	0.367677
TCGA-C8-A8HP	TCGA	BRCA	0.30747	0.307628	0.297054	0.272309
TCGA-A3-3373	TCGA	KIRC	0.30747	0.300705	0.321341	0.299819
TCGA-AR-A0U4	TCGA	BRCA	0.3529	0.283219	0.31366	0.307048
TCGA-IG-A4QT	TCGA	ESCA	0.30747	0.307628	0.30985	0.299819
TCGA-AF-6672	TCGA	READ	0.401098	0.310555	0.30985	0.299819
TCGA-DK-AA6S	TCGA	BLCA	0.355916	0.333112	0.372098	0.354564
TCGA-KS-A4ID	TCGA	THCA	0.30747	0.307628	0.30985	0.299819
TCGA-44-2657	TCGA	LUAD	0.30747	0.307628	0.36461	0.376583
TCGA-MQ-A4LJ	TCGA	MESO	0.30747	0.307628	0.30985	0.299819
TCGA-DJ-A3VM	TCGA	THCA	0.30747	0.307628	0.30985	0.299819
TCGA-AF-A56L	TCGA	READ	0.30747	0.307628	0.311429	0.299819
TCGA-ED-A7PY	TCGA	LIHC	0.30747	0.364372	0.30985	0.299819
TCGA-CM-6169	TCGA	COAD	0.30747	0.307628	0.30985	0.299819
TCGA-QR-A6GS	TCGA	PCPG	0.30747	0.307628	0.30985	0.299819
TCGA-XU-A92Q	TCGA	THYM	0.30747	0.307628	0.30985	0.299819
TCGA-CX-A4AQ	TCGA	HNSC	0.30747	0.307628	0.30985	0.299819
TCGA-N5-A4RN	TCGA	UCS	0.30747	0.34148	0.30985	0.299819
TCGA-E1-A7YQ	TCGA	LGG	0.30747	0.307628	0.30985	0.299819
TCGA-DB-5278	TCGA	LGG	0.30747	0.307628	0.30985	0.299819
TCGA-A5-AB3J	TCGA	UCEC	0.331948	0.367048	0.346321	0.367677
TCGA-25-1319	TCGA	OV	0.30747	0.307628	0.30985	0.299819
TCGA-FV-A496	TCGA	LIHC	0.340312	0.307628	0.322816	0.303043
TCGA-IG-A3QL	TCGA	ESCA	0.30747	0.307628	0.347998	0.366684
TCGA-55-8091	TCGA	LUAD	0.30747	0.307628	0.30985	0.299819
TCGA-93-7347	TCGA	LUAD	0.30747	0.307628	0.311429	0.299819
TCGA-SX-A71U	TCGA	KIRP	0.34485	0.300757	0.30985	0.299819
TCGA-AX-A1C5	TCGA	UCEC	0.624654	0.554001	0.376207	0.432411
TCGA-EY-A1GX	TCGA	UCEC	0.30747	0.324268	0.30985	0.299819
TCGA-DJ-A2PP	TCGA	THCA	0.30747	0.307628	0.30985	0.299819
TCGA-M7-A723	TCGA	PRAD	0.30747	0.307628	0.30985	0.299819
TCGA-AP-A0LP	TCGA	UCEC	0.441055	0.433833	0.32953	0.299819
TCGA-13-1505	TCGA	OV	0.30747	0.307628	0.294516	0.299819
TCGA-VS-A9UA	TCGA	CESC	0.30747	0.502739	0.306237	0.293347
TCGA-19-5958	TCGA	GBM	0.30747	0.307628	0.327563	0.299819
TCGA-VS-A8Q9	TCGA	CESC	0.293435	0.334447	0.29848	0.263845
TCGA-B0-5077	TCGA	KIRC	0.30747	0.307628	0.30985	0.299819
TCGA-V4-A9EF	TCGA	UVM	0.30747	0.307628	0.30985	0.299819
TCGA-EY-A214	TCGA	UCEC	0.30747	0.339676	0.30985	0.299819
TCGA-XK-AAIR	TCGA	PRAD	0.30747	0.307628	0.347998	0.366684
TCGA-D3-A51N	TCGA	SKCM	0.30747	0.307628	0.30985	0.299819
TCGA-IB-7652	TCGA	PAAD	0.30747	0.307628	0.30985	0.299819
TCGA-12-5299	TCGA	GBM	0.30747	0.326414	0.30985	0.299819
TCGA-UZ-A9PO	TCGA	KIRP	0.323888	0.415884	0.30985	0.299819
TCGA-E2-A1IG	TCGA	BRCA	0.30747	0.342623	0.30985	0.299819
TCGA-DJ-A3VA	TCGA	THCA	0.30747	0.307628	0.30985	0.299819
TCGA-HT-A74O	TCGA	LGG	0.30747	0.307628	0.30985	0.299819
TCGA-L5-A88T	TCGA	ESCA	0.30747	0.307628	0.30985	0.299819
TCGA-V1-A8MF	TCGA	PRAD	0.30747	0.307628	0.30985	0.299819
TCGA-EB-A6L9	TCGA	SKCM	0.30747	0.307628	0.30985	0.299819
TCGA-R8-A6ML	TCGA	LGG	0.30747	0.307628	0.30985	0.299819
TCGA-EK-A2PL	TCGA	CESC	0.30747	0.381271	0.323359	0.304827
TCGA-PD-A5DF	TCGA	LIHC	0.30747	0.30405	0.30985	0.299819
TCGA-77-A5G8	TCGA	LUSC	0.30747	0.513102	0.327128	0.299819
TCGA-T3-A92M	TCGA	HNSC	0.30747	0.429519	0.299322	0.283799
TCGA-EK-A2RA	TCGA	CESC	0.293435	0.306624	0.353828	0.341789
TCGA-B2-5641	TCGA	KIRC	0.250274	0.349949	0.30985	0.299819
TCGA-FC-A6HD	TCGA	PRAD	0.30747	0.349949	0.30985	0.299819
TCGA-W2-A7H5	TCGA	PCPG	0.30747	0.307628	0.30985	0.299819
TCGA-DX-A1KU	TCGA	SARC	0.30747	0.307628	0.30985	0.299819
TCGA-UZ-A9PX	TCGA	KIRP	0.30747	0.354337	0.346321	0.367677
TCGA-34-2604	TCGA	LUSC	0.327457	0.352185	0.38901	0.448688
TCGA-AC-A3HN	TCGA	BRCA	0.30747	0.307628	0.30985	0.299819
TCGA-D8-A27P	TCGA	BRCA	0.30747	0.307628	0.30985	0.299819
TCGA-DV-5568	TCGA	KIRC	0.30747	0.307628	0.30985	0.299819
TCGA-12-1597	TCGA	GBM	0.30747	0.310555	0.347998	0.366684
TCGA-D8-A1XY	TCGA	BRCA	0.30747	0.307628	0.30985	0.299819
TCGA-WB-A80Q	TCGA	PCPG	0.30747	0.314869	0.307161	0.315387
TCGA-TQ-A7RP	TCGA	LGG	0.30747	0.307628	0.295517	0.283532
TCGA-EB-A5UN	TCGA	SKCM	0.30747	0.490152	0.346322	0.429306
TCGA-FI-A2EY	TCGA	UCEC	0.30747	0.297565	0.30985	0.299819
TCGA-QR-A707	TCGA	PCPG	0.30747	0.307628	0.30985	0.299819
TCGA-Z4-AAPG	TCGA	SARC	0.30747	0.307628	0.30985	0.299819
TCGA-CG-5716	TCGA	STAD	0.30747	0.307628	0.30985	0.299819
TCGA-HU-A4G2	TCGA	STAD	0.30747	0.307628	0.30985	0.299819
TCGA-L9-A743	TCGA	LUAD	0.30747	0.294768	0.356448	0.323415
TCGA-DD-A3A2	TCGA	LIHC	0.30747	0.314322	0.30985	0.299819
TCGA-UZ-A9PU	TCGA	KIRP	0.30747	0.359349	0.337738	0.361956
TCGA-RS-A6TP	TCGA	HNSC	0.30747	0.40371	0.30985	0.299819
TCGA-B0-5109	TCGA	KIRC	0.30747	0.307628	0.30985	0.299819
TCGA-KL-8345	TCGA	KICH	0.273008	0.307628	0.30985	0.299819
TCGA-VS-A9UR	TCGA	CESC	0.30747	0.349949	0.324335	0.299819
TCGA-DB-A75M	TCGA	LGG	0.30747	0.307628	0.30985	0.299819
TCGA-EB-A5UL	TCGA	SKCM	0.534102	0.437313	0.357714	0.320366
TCGA-EY-A1GE	TCGA	UCEC	0.30747	0.332094	0.30985	0.299819
TCGA-DJ-A3UU	TCGA	THCA	0.30747	0.307628	0.30985	0.299819
TCGA-BH-A1F5	TCGA	BRCA	0.30747	0.307628	0.30985	0.299819
TCGA-ZF-AA4T	TCGA	BLCA	0.30747	0.294334	0.321341	0.299819
TCGA-2Z-A9J3	TCGA	KIRP	0.329449	0.314869	0.389428	0.408743
TCGA-BP-5170	TCGA	KIRC	0.30747	0.307628	0.30985	0.299819
TCGA-E1-A7YI	TCGA	LGG	0.30747	0.327714	0.30985	0.299819
TCGA-DD-A3A5	TCGA	LIHC	0.30747	0.307628	0.323763	0.295065
TCGA-34-5929	TCGA	LUSC	0.291945	0.347902	0.34896	0.356334
TCGA-KK-A59Y	TCGA	PRAD	0.30747	0.307628	0.30985	0.299819
TCGA-BG-A18B	TCGA	UCEC	0.398365	0.383817	0.394963	0.467872
TCGA-VS-A94X	TCGA	CESC	0.273008	0.367719	0.30985	0.299819
TCGA-XN-A8T3	TCGA	PAAD	0.30747	0.307628	0.305689	0.304797
TCGA-EE-A3JE	TCGA	SKCM	0.30747	0.32067	0.44437	0.488577
TCGA-73-A9RS	TCGA	LUAD	0.503258	0.303608	0.310608	0.322488
TCGA-LL-A5YP	TCGA	BRCA	0.30747	0.300578	0.30985	0.299819
TCGA-G3-AAUZ	TCGA	LIHC	0.30747	0.351794	0.324612	0.299819
TCGA-3C-AAAU	TCGA	BRCA	0.30747	0.307628	0.30985	0.299819
TCGA-EW-A1OZ	TCGA	BRCA	0.396175	0.307628	0.30985	0.299819
TCGA-BP-4982	TCGA	KIRC	0.30747	0.307628	0.30985	0.299819
TCGA-QG-A5Z2	TCGA	COAD	0.535819	0.4948	0.417675	0.384283
TCGA-B4-5377	TCGA	KIRC	0.293435	0.293778	0.30985	0.299819
TCGA-S9-A6WE	TCGA	LGG	0.30747	0.307628	0.30985	0.299819
TCGA-HT-7474	TCGA	LGG	0.30747	0.307628	0.30985	0.299819
TCGA-B8-5552	TCGA	KIRC	0.30747	0.307628	0.30985	0.299819
TCGA-34-7107	TCGA	LUSC	0.284977	0.300578	0.366641	0.40471
TCGA-D1-A17Q	TCGA	UCEC	0.524526	0.685068	0.630054	0.608014
TCGA-P5-A781	TCGA	LGG	0.30747	0.307628	0.30985	0.299819
TCGA-DM-A0XF	TCGA	COAD	0.30747	0.386597	0.349955	0.312268
TCGA-BB-8601	TCGA	HNSC	0.30747	0.313261	0.299898	0.28846
TCGA-VN-A88O	TCGA	PRAD	0.30747	0.327136	0.315525	0.299819
TCGA-UE-A6QT	TCGA	SARC	0.30747	0.307628	0.30985	0.299819
TCGA-X6-A8C2	TCGA	SARC	0.30747	0.420436	0.30985	0.299819
TCGA-43-A474	TCGA	LUSC	0.303275	0.357911	0.299897	0.303065
TCGA-CM-5862	TCGA	COAD	0.293435	0.293778	0.329262	0.3614
TCGA-BA-A6DI	TCGA	HNSC	0.30747	0.360295	0.313569	0.355056
TCGA-CQ-5333	TCGA	HNSC	0.30747	0.415107	0.30985	0.299819
TCGA-DE-A69K	TCGA	THCA	0.30747	0.307628	0.30985	0.299819
TCGA-DD-AAD6	TCGA	LIHC	0.30747	0.339297	0.3342	0.375823
TCGA-EI-6507	TCGA	READ	0.384839	0.422148	0.543198	0.417914
TCGA-TQ-A7RH	TCGA	LGG	0.30747	0.307628	0.305091	0.299603
TCGA-A3-A8OW	TCGA	KIRC	0.30747	0.307628	0.335038	0.333768
TCGA-UZ-A9PL	TCGA	KIRP	0.30747	0.294155	0.30985	0.299819
TCGA-32-1986	TCGA	GBM	0.30747	0.319299	0.30985	0.299819
TCGA-D8-A27L	TCGA	BRCA	0.273008	0.314446	0.30985	0.299819
TCGA-KL-8332	TCGA	KICH	0.30747	0.307628	0.30985	0.299819
TCGA-22-5472	TCGA	LUSC	0.507917	0.363788	0.319342	0.306273
TCGA-DD-AADS	TCGA	LIHC	0.30747	0.307628	0.347998	0.366684
TCGA-A3-3323	TCGA	KIRC	0.30747	0.307628	0.297054	0.283918
TCGA-D8-A1XC	TCGA	BRCA	0.30747	0.307628	0.30985	0.299819
TCGA-HZ-A77Q	TCGA	PAAD	0.30747	0.275714	0.30985	0.296634
TCGA-EJ-5524	TCGA	PRAD	0.30747	0.307628	0.30985	0.299819
TCGA-D5-6930	TCGA	COAD	0.589615	0.49648	0.451715	0.427474
TCGA-L5-A4OO	TCGA	ESCA	0.30747	0.440639	0.342565	0.361275
TCGA-EW-A1IY	TCGA	BRCA	0.30747	0.307628	0.30985	0.299819
TCGA-WB-A819	TCGA	PCPG	0.30747	0.307628	0.30985	0.299819
TCGA-HC-7738	TCGA	PRAD	0.30747	0.369263	0.346321	0.367677
TCGA-DX-A3LY	TCGA	SARC	0.30747	0.307628	0.30985	0.299819
TCGA-CM-6163	TCGA	COAD	0.293435	0.293778	0.30985	0.299819
TCGA-BS-A0TG	TCGA	UCEC	0.30747	0.392292	0.346321	0.367677
TCGA-DD-A118	TCGA	LIHC	0.30747	0.367946	0.338365	0.309477
TCGA-DX-A3UE	TCGA	SARC	0.30747	0.294334	0.311429	0.299819
TCGA-DB-A75P	TCGA	LGG	0.30747	0.307628	0.30985	0.299819
TCGA-UF-A719	TCGA	HNSC	0.30747	0.307628	0.303428	0.299819
TCGA-BB-8596	TCGA	HNSC	0.291945	0.307628	0.30985	0.299819
TCGA-D6-A6EM	TCGA	HNSC	0.245748	0.307628	0.368653	0.299603
TCGA-S9-A7J2	TCGA	LGG	0.30747	0.307628	0.30985	0.299819
TCGA-B4-5832	TCGA	KIRC	0.30747	0.307628	0.324335	0.299819
TCGA-EL-A3N3	TCGA	THCA	0.30747	0.307628	0.30985	0.299819
TCGA-EW-A1PD	TCGA	BRCA	0.30747	0.294334	0.29848	0.263845
TCGA-53-7813	TCGA	LUAD	0.30747	0.516033	0.416723	0.353262
TCGA-12-3650	TCGA	GBM	0.30747	0.335539	0.30985	0.299819
TCGA-CU-A3KJ	TCGA	BLCA	0.528301	0.342623	0.395969	0.358196
TCGA-55-7815	TCGA	LUAD	0.46319	0.348489	0.437233	0.411273
TCGA-L5-A43M	TCGA	ESCA	0.30747	0.307628	0.30985	0.299819
TCGA-TS-A7P1	TCGA	MESO	0.30747	0.307628	0.30985	0.299819
TCGA-DU-A6S3	TCGA	LGG	0.30747	0.307628	0.30985	0.299819
TCGA-TQ-A7RJ	TCGA	LGG	0.30747	0.355886	0.30985	0.299819
TCGA-99-8028	TCGA	LUAD	0.273008	0.609266	0.361995	0.411104
TCGA-PE-A5DE	TCGA	BRCA	0.34485	0.338996	0.335038	0.333768
TCGA-SP-A6QG	TCGA	PCPG	0.30747	0.307628	0.30985	0.299819
TCGA-E6-A1LZ	TCGA	UCEC	0.289025	0.307628	0.30985	0.299819
TCGA-Q1-A73P	TCGA	CESC	0.30747	0.36635	0.415666	0.269071
TCGA-G9-7509	TCGA	PRAD	0.30747	0.307628	0.30985	0.299819
TCGA-G3-A7M7	TCGA	LIHC	0.331948	0.312804	0.359853	0.299819
TCGA-E2-A1IE	TCGA	BRCA	0.30747	0.319299	0.324335	0.299819
TCGA-D8-A1JT	TCGA	BRCA	0.30747	0.307628	0.30985	0.299819
TCGA-LK-A4NY	TCGA	MESO	0.30747	0.307628	0.30985	0.299819
TCGA-UT-A88E	TCGA	MESO	0.396175	0.307628	0.30985	0.299819
TCGA-C8-A12L	TCGA	BRCA	0.30747	0.319205	0.347998	0.366684
TCGA-CN-6992	TCGA	HNSC	0.250274	0.365619	0.33493	0.364015
TCGA-KK-A6E8	TCGA	PRAD	0.316109	0.307628	0.30985	0.299819
TCGA-VQ-A94O	TCGA	STAD	0.30747	0.307628	0.30985	0.299819
TCGA-B2-5639	TCGA	KIRC	0.289025	0.349949	0.315525	0.299819
TCGA-R3-A69X	TCGA	BLCA	0.289025	0.320129	0.346371	0.292991
TCGA-F4-6807	TCGA	COAD	0.316109	0.307628	0.322816	0.303043
TCGA-CJ-5678	TCGA	KIRC	0.331948	0.383648	0.30985	0.299819
TCGA-C5-A905	TCGA	CESC	0.472643	0.315073	0.302766	0.326426
TCGA-B0-5710	TCGA	KIRC	0.30747	0.294155	0.285324	0.282652
TCGA-D3-A3MV	TCGA	SKCM	0.336474	0.348125	0.321944	0.328402
TCGA-XF-A8HE	TCGA	BLCA	0.404086	0.496668	0.30985	0.299819
TCGA-06-1804	TCGA	GBM	0.273008	0.307628	0.366673	0.395819
TCGA-W2-A7HB	TCGA	PCPG	0.30747	0.307628	0.30985	0.299819
TCGA-DH-5140	TCGA	LGG	0.30747	0.307628	0.30985	0.299819
TCGA-37-4141	TCGA	LUSC	0.30747	0.332141	0.332077	0.305446
TCGA-85-6175	TCGA	LUSC	0.30747	0.290269	0.353927	0.320366
TCGA-AR-A0U0	TCGA	BRCA	0.30747	0.307628	0.30985	0.299819
TCGA-ET-A25I	TCGA	THCA	0.30747	0.307628	0.30985	0.299819
TCGA-VP-A87B	TCGA	PRAD	0.30747	0.307628	0.299043	0.276479
TCGA-N9-A4Q1	TCGA	UCS	0.30747	0.307628	0.30985	0.299819
TCGA-SC-A6LP	TCGA	MESO	0.30747	0.307628	0.30985	0.306242
TCGA-A5-A2K5	TCGA	UCEC	0.509158	0.441256	0.705333	0.626667
TCGA-CR-6480	TCGA	HNSC	0.30747	0.36328	0.307273	0.288346
TCGA-OL-A6VR	TCGA	BRCA	0.30747	0.386055	0.30985	0.299819
TCGA-3B-A9HJ	TCGA	SARC	0.30747	0.307628	0.30985	0.299819
TCGA-A2-A0CL	TCGA	BRCA	0.30747	0.307628	0.3883	0.389655
TCGA-14-1034	TCGA	GBM	0.30747	0.307253	0.299898	0.28846
TCGA-85-A512	TCGA	LUSC	0.30747	0.332094	0.321341	0.299819
TCGA-AA-3655	TCGA	COAD	0.30747	0.307628	0.359853	0.299819
TCGA-VF-A8AC	TCGA	TGCT	0.30747	0.307628	0.30985	0.299819
TCGA-E9-A227	TCGA	BRCA	0.30747	0.307628	0.30985	0.299819
TCGA-DA-A3F8	TCGA	SKCM	0.509635	0.411297	0.453326	0.477467
TCGA-CV-A45R	TCGA	HNSC	0.30747	0.342623	0.299417	0.299603
TCGA-EJ-A46D	TCGA	PRAD	0.30747	0.307628	0.30985	0.299819
TCGA-78-7542	TCGA	LUAD	0.472658	0.437734	0.393085	0.302453
TCGA-MB-A5YA	TCGA	SARC	0.30747	0.307628	0.359853	0.299819
TCGA-BQ-7062	TCGA	KIRP	0.30747	0.307628	0.329358	0.299819
TCGA-5P-A9K0	TCGA	KIRP	0.30747	0.370585	0.30985	0.299819
TCGA-A2-A04W	TCGA	BRCA	0.270289	0.307628	0.326156	0.359205
TCGA-55-8090	TCGA	LUAD	0.46319	0.320299	0.281573	0.310623
TCGA-B1-A657	TCGA	KIRP	0.30747	0.313494	0.32228	0.34985
TCGA-FA-A4BB	TCGA	DLBC	0.30747	0.332094	0.336872	0.299819
TCGA-D3-A5GR	TCGA	SKCM	0.396175	0.317798	0.326184	0.333552
TCGA-FI-A2EW	TCGA	UCEC	0.30747	0.356767	0.286354	0.275432
TCGA-VS-A9UZ	TCGA	CESC	0.369213	0.366243	0.332077	0.298127
TCGA-AR-A24V	TCGA	BRCA	0.30747	0.323815	0.30985	0.299819
TCGA-KV-A6GE	TCGA	KIRP	0.30747	0.307628	0.30985	0.299819
TCGA-E9-A1R2	TCGA	BRCA	0.30747	0.332141	0.321341	0.299819
TCGA-4P-AA8J	TCGA	HNSC	0.30747	0.305498	0.30985	0.299819
TCGA-V5-A7RE	TCGA	ESCA	0.331948	0.381031	0.367397	0.299819
TCGA-YL-A8SF	TCGA	PRAD	0.30747	0.307628	0.30985	0.299819
TCGA-EL-A3GX	TCGA	THCA	0.30747	0.307628	0.30985	0.299819
TCGA-HT-7855	TCGA	LGG	0.273008	0.359349	0.30985	0.299819
TCGA-EW-A1PB	TCGA	BRCA	0.329449	0.307628	0.30985	0.299819
TCGA-DJ-A2PV	TCGA	THCA	0.30747	0.307628	0.30985	0.299819
TCGA-BQ-5875	TCGA	KIRP	0.30747	0.307628	0.332077	0.305446
TCGA-18-3417	TCGA	LUSC	0.335398	0.3707	0.315552	0.305645
TCGA-WK-A8XO	TCGA	SARC	0.30747	0.307628	0.30985	0.299819
TCGA-EE-A2A0	TCGA	SKCM	0.453393	0.41292	0.342915	0.400666
TCGA-BH-A1F0	TCGA	BRCA	0.30747	0.294334	0.347998	0.366684
TCGA-ED-A7PZ	TCGA	LIHC	0.30747	0.326144	0.38106	0.367677
TCGA-CG-4300	TCGA	STAD	0.30747	0.294624	0.30985	0.299819
TCGA-BS-A0V6	TCGA	UCEC	0.30747	0.348641	0.337738	0.361956
TCGA-QH-A6CX	TCGA	LGG	0.30747	0.307628	0.30985	0.299819
TCGA-RP-A6K9	TCGA	SKCM	0.30747	0.297736	0.30985	0.299819
TCGA-DS-A3LQ	TCGA	CESC	0.30747	0.308638	0.336685	0.369555
TCGA-P3-A6T4	TCGA	HNSC	0.47313	0.293778	0.321341	0.299819
TCGA-32-1980	TCGA	GBM	0.30747	0.307628	0.30985	0.299819
TCGA-32-5222	TCGA	GBM	0.30747	0.334826	0.343837	0.368364
TCGA-FU-A40J	TCGA	CESC	0.30747	0.314446	0.368348	0.302284
TCGA-63-A5MU	TCGA	LUSC	0.30747	0.347122	0.301067	0.305645
TCGA-B0-5692	TCGA	KIRC	0.30747	0.342623	0.316599	0.289469
TCGA-ER-A199	TCGA	SKCM	0.329449	0.322668	0.404642	0.316511
TCGA-77-7142	TCGA	LUSC	0.311752	0.361095	0.301966	0.293918
TCGA-EY-A215	TCGA	UCEC	0.457287	0.643884	0.523492	0.414728
TCGA-D8-A73X	TCGA	BRCA	0.30747	0.307628	0.30985	0.299819
TCGA-E7-A5KE	TCGA	BLCA	0.30747	0.380399	0.32953	0.299819
TCGA-K4-A5RH	TCGA	BLCA	0.250274	0.294334	0.343862	0.353262
TCGA-BP-5198	TCGA	KIRC	0.30747	0.307628	0.30985	0.299819
TCGA-CV-A463	TCGA	HNSC	0.30747	0.307628	0.324335	0.299819
TCGA-HC-7744	TCGA	PRAD	0.30747	0.307628	0.347998	0.366684
TCGA-ER-A42K	TCGA	SKCM	0.30747	0.431847	0.336628	0.313758
TCGA-AG-3742	TCGA	READ	0.30747	0.307628	0.368573	0.408903
TCGA-BR-8678	TCGA	STAD	0.30747	0.307628	0.30985	0.299819
TCGA-CJ-4923	TCGA	KIRC	0.30747	0.307628	0.30985	0.299819
TCGA-DU-A5TU	TCGA	LGG	0.30747	0.307628	0.410957	0.353262
TCGA-BR-4363	TCGA	STAD	0.485364	0.538748	0.355958	0.299819
TCGA-97-8179	TCGA	LUAD	0.30747	0.307628	0.409234	0.366684
TCGA-44-A479	TCGA	LUAD	0.30747	0.393713	0.30985	0.299819
TCGA-F7-A624	TCGA	HNSC	0.555767	0.615725	0.567698	0.606317
TCGA-55-8094	TCGA	LUAD	0.273008	0.339941	0.375709	0.402332
TCGA-VD-A8KK	TCGA	UVM	0.30747	0.290855	0.30985	0.299819
TCGA-26-6173	TCGA	GBM	0.30747	0.307628	0.30985	0.299819
TCGA-06-0213	TCGA	GBM	0.30747	0.294334	0.30985	0.299819
TCGA-HQ-A2OF	TCGA	BLCA	0.462199	0.426281	0.367717	0.263845
TCGA-4Z-AA7W	TCGA	BLCA	0.534102	0.512356	0.362044	0.344269
TCGA-G3-A5SL	TCGA	LIHC	0.30747	0.336313	0.385954	0.43942
TCGA-EW-A1P3	TCGA	BRCA	0.30747	0.307628	0.30985	0.299819
TCGA-CC-A8HT	TCGA	LIHC	0.245748	0.331782	0.311866	0.299819
TCGA-AX-A1C4	TCGA	UCEC	0.642699	0.437448	0.299475	0.304249
TCGA-BC-A8YO	TCGA	LIHC	0.30747	0.355886	0.30985	0.299819
TCGA-75-7031	TCGA	LUAD	0.293435	0.278909	0.30985	0.299819
TCGA-CJ-4907	TCGA	KIRC	0.30747	0.307628	0.30985	0.299819
TCGA-43-6771	TCGA	LUSC	0.273008	0.288022	0.328189	0.334959
TCGA-D3-A2JH	TCGA	SKCM	0.273008	0.54489	0.486604	0.434544
TCGA-EE-A29D	TCGA	SKCM	0.668039	0.560135	0.562031	0.567711
TCGA-56-8626	TCGA	LUSC	0.284977	0.380428	0.30985	0.299819
TCGA-IA-A40U	TCGA	KIRP	0.30747	0.307628	0.332077	0.305446
TCGA-D1-A16R	TCGA	UCEC	0.30747	0.339297	0.346321	0.367677
TCGA-55-7576	TCGA	LUAD	0.446499	0.586694	0.390882	0.374065
TCGA-78-7145	TCGA	LUAD	0.30747	0.355886	0.30985	0.299819
TCGA-A6-6780	TCGA	COAD	0.469209	0.471627	0.428698	0.425116
TCGA-CV-A45Z	TCGA	HNSC	0.30747	0.386116	0.359423	0.361275
TCGA-C8-A27A	TCGA	BRCA	0.430835	0.429208	0.30985	0.299819
TCGA-EL-A3ZN	TCGA	THCA	0.430835	0.426281	0.30985	0.299819
TCGA-JV-A75J	TCGA	SARC	0.30747	0.307628	0.30985	0.299819
TCGA-BJ-A0Z9	TCGA	THCA	0.385311	0.307628	0.422749	0.411273
TCGA-G7-A8LE	TCGA	KIRP	0.30747	0.422024	0.299898	0.28846
TCGA-16-0848	TCGA	GBM	0.273008	0.479717	0.404752	0.411387
TCGA-3A-A9IU	TCGA	PAAD	0.30747	0.301123	0.299417	0.299603
TCGA-CA-5256	TCGA	COAD	0.30747	0.307628	0.30625	0.299819
TCGA-38-4628	TCGA	LUAD	0.30747	0.307628	0.353481	0.432197
TCGA-H9-A6BY	TCGA	PRAD	0.30747	0.307628	0.30985	0.299819
TCGA-HE-A5NL	TCGA	KIRP	0.30747	0.290269	0.30985	0.299819
TCGA-W2-A7HD	TCGA	PCPG	0.30747	0.307628	0.30985	0.299819
TCGA-EL-A4K1	TCGA	THCA	0.30747	0.307628	0.30985	0.299819
TCGA-GM-A5PV	TCGA	BRCA	0.30747	0.307628	0.30985	0.299819
TCGA-FG-A70Z	TCGA	LGG	0.30747	0.307628	0.30985	0.299819
TCGA-55-8208	TCGA	LUAD	0.470242	0.383989	0.295445	0.27701
TCGA-V1-A8MJ	TCGA	PRAD	0.30747	0.307628	0.30985	0.299819
TCGA-HW-8319	TCGA	LGG	0.30747	0.307628	0.30985	0.299819
TCGA-62-A46O	TCGA	LUAD	0.234556	0.350419	0.582513	0.608099
TCGA-HU-8604	TCGA	STAD	0.430835	0.426281	0.324612	0.299819
TCGA-3G-AB0O	TCGA	THYM	0.30747	0.307628	0.30985	0.299819
TCGA-B9-4617	TCGA	KIRP	0.245748	0.307628	0.30985	0.299819
TCGA-FD-A3SR	TCGA	BLCA	0.250274	0.362131	0.331209	0.327156
TCGA-39-5030	TCGA	LUSC	0.273008	0.322155	0.30985	0.299819
TCGA-A2-A0ST	TCGA	BRCA	0.30747	0.307628	0.320823	0.316977
TCGA-05-4433	TCGA	LUAD	0.30747	0.307628	0.299417	0.299603
TCGA-IB-A7M4	TCGA	PAAD	0.30747	0.307628	0.31713	0.299603
TCGA-CJ-5684	TCGA	KIRC	0.377133	0.324517	0.30985	0.299819
TCGA-D8-A1XK	TCGA	BRCA	0.374465	0.579278	0.329979	0.346268
TCGA-EL-A3CX	TCGA	THCA	0.30747	0.307628	0.30985	0.299819
TCGA-IS-A3K8	TCGA	SARC	0.30747	0.307628	0.30985	0.299819
TCGA-W2-A7HA	TCGA	PCPG	0.34485	0.307628	0.30985	0.299819
TCGA-RW-A681	TCGA	PCPG	0.346405	0.307628	0.30985	0.299819
TCGA-06-0137	TCGA	GBM	0.336474	0.307628	0.305689	0.304797
TCGA-ZG-A9MC	TCGA	PRAD	0.30747	0.307628	0.30985	0.299819
TCGA-V1-A9ZK	TCGA	PRAD	0.30747	0.307628	0.30985	0.299819
TCGA-6D-AA2E	TCGA	KIRC	0.30747	0.386055	0.30985	0.299819
TCGA-AZ-4308	TCGA	COAD	0.30747	0.307628	0.30985	0.299819
TCGA-BP-4988	TCGA	KIRC	0.30747	0.307628	0.324335	0.299819
TCGA-DK-A1AF	TCGA	BLCA	0.453393	0.349949	0.332077	0.305446
TCGA-ED-A7PX	TCGA	LIHC	0.30747	0.307628	0.30985	0.299819
TCGA-KL-8336	TCGA	KICH	0.30747	0.307628	0.30985	0.299819
TCGA-B5-A1MZ	TCGA	UCEC	0.30747	0.379432	0.346321	0.367677
TCGA-XE-AANV	TCGA	TGCT	0.30747	0.307628	0.30985	0.299819
TCGA-2G-AAGC	TCGA	TGCT	0.30747	0.307628	0.30985	0.299819
TCGA-D7-A74A	TCGA	STAD	0.30747	0.310681	0.356405	0.353262
TCGA-CV-6003	TCGA	HNSC	0.30747	0.307628	0.299417	0.299603
TCGA-85-7699	TCGA	LUSC	0.303275	0.354774	0.343493	0.320149
TCGA-CV-5442	TCGA	HNSC	0.316109	0.374862	0.317034	0.289469
TCGA-EB-A44O	TCGA	SKCM	0.336474	0.297368	0.349185	0.361275
TCGA-D3-A51J	TCGA	SKCM	0.46319	0.317147	0.353553	0.302276
TCGA-55-8511	TCGA	LUAD	0.399232	0.461171	0.342388	0.361045
TCGA-TQ-A7RG	TCGA	LGG	0.30747	0.307628	0.30985	0.299819
TCGA-VR-A8EZ	TCGA	ESCA	0.30747	0.343558	0.305448	0.293353
TCGA-BR-8484	TCGA	STAD	0.30747	0.307628	0.30985	0.28821
TCGA-CZ-5986	TCGA	KIRC	0.30747	0.334826	0.320676	0.299819
TCGA-BA-6870	TCGA	HNSC	0.30747	0.307628	0.332077	0.305446
TCGA-DX-A3M2	TCGA	SARC	0.30747	0.307628	0.30985	0.299819
TCGA-FG-5963	TCGA	LGG	0.30747	0.307628	0.349956	0.29291
TCGA-CZ-5984	TCGA	KIRC	0.30747	0.307628	0.314096	0.304079
TCGA-VQ-A8PS	TCGA	STAD	0.30747	0.370585	0.30985	0.299819
TCGA-A2-A25E	TCGA	BRCA	0.30747	0.307628	0.30985	0.297036
TCGA-IN-A6RN	TCGA	STAD	0.30747	0.307628	0.30985	0.299819
TCGA-BQ-5880	TCGA	KIRP	0.30747	0.345676	0.30985	0.299819
TCGA-X2-A95T	TCGA	SARC	0.30747	0.299118	0.30985	0.299819
TCGA-V1-A9OY	TCGA	PRAD	0.30747	0.307628	0.30985	0.299819
TCGA-55-7573	TCGA	LUAD	0.30747	0.307628	0.30985	0.299819
TCGA-BR-7723	TCGA	STAD	0.273008	0.360572	0.321341	0.299819
TCGA-HC-8256	TCGA	PRAD	0.325142	0.307628	0.30985	0.299819
TCGA-A3-3326	TCGA	KIRC	0.30747	0.307628	0.30985	0.299819
TCGA-CQ-5331	TCGA	HNSC	0.336474	0.310555	0.368092	0.440368
TCGA-DI-A2QY	TCGA	UCEC	0.30747	0.307628	0.356405	0.353262
TCGA-CQ-7065	TCGA	HNSC	0.30747	0.307628	0.30985	0.299819
TCGA-LN-A4A9	TCGA	ESCA	0.316109	0.409607	0.317558	0.305645
TCGA-B8-A7U6	TCGA	KIRC	0.250274	0.307628	0.31366	0.307048
TCGA-B5-A0KB	TCGA	UCEC	0.30747	0.307628	0.30985	0.299819
TCGA-YJ-A8SW	TCGA	PRAD	0.30747	0.391011	0.320169	0.298386
TCGA-HG-A2PA	TCGA	CESC	0.30747	0.307628	0.30985	0.299819
TCGA-EO-A2CG	TCGA	UCEC	0.30747	0.307628	0.30985	0.299819
TCGA-DF-A2KN	TCGA	UCEC	0.478604	0.442646	0.631805	0.612667
TCGA-A7-A3RF	TCGA	BRCA	0.303225	0.294334	0.30985	0.299819
TCGA-OR-A5JK	TCGA	ACC	0.30747	0.307628	0.359853	0.299819
TCGA-DU-7299	TCGA	LGG	0.30747	0.349949	0.30985	0.299819
TCGA-92-8063	TCGA	LUSC	0.306213	0.361665	0.305689	0.304797
TCGA-BR-7716	TCGA	STAD	0.30747	0.307628	0.347998	0.366684
TCGA-EM-A3AI	TCGA	THCA	0.30747	0.307628	0.30985	0.299819
TCGA-ET-A39L	TCGA	THCA	0.30747	0.307628	0.30985	0.299819
TCGA-DJ-A3UY	TCGA	THCA	0.30747	0.307628	0.30985	0.299819
TCGA-YL-A8HM	TCGA	PRAD	0.30747	0.307628	0.30985	0.299819
TCGA-DF-A2KR	TCGA	UCEC	0.273008	0.300578	0.347998	0.366684
TCGA-DJ-A2Q9	TCGA	THCA	0.30747	0.307628	0.30985	0.299819
TCGA-87-5896	TCGA	GBM	0.430835	0.426281	0.30985	0.299819
TCGA-B5-A1MY	TCGA	UCEC	0.30747	0.307628	0.347998	0.366684
TCGA-WX-AA46	TCGA	LIHC	0.30747	0.307628	0.32953	0.299819
TCGA-BB-A5HU	TCGA	HNSC	0.30747	0.290269	0.29848	0.263845
TCGA-VD-AA8T	TCGA	UVM	0.30747	0.307628	0.30985	0.299819
TCGA-DM-A1D0	TCGA	COAD	0.409582	0.339181	0.301067	0.305645
TCGA-AK-3451	TCGA	KIRC	0.385311	0.290925	0.356405	0.353262
TCGA-AR-A1AV	TCGA	BRCA	0.30747	0.307628	0.30985	0.299819
TCGA-DX-A6BB	TCGA	SARC	0.30747	0.307628	0.315525	0.299819
TCGA-QS-A8F1	TCGA	UCEC	0.30747	0.307628	0.30985	0.299819
TCGA-BC-A10X	TCGA	LIHC	0.30747	0.307628	0.30985	0.299819
TCGA-CV-7414	TCGA	HNSC	0.504821	0.4019	0.286727	0.292864
TCGA-YL-A8HL	TCGA	PRAD	0.30747	0.307628	0.30985	0.299819
TCGA-FE-A3PC	TCGA	THCA	0.30747	0.307628	0.30985	0.299819
TCGA-L5-A43E	TCGA	ESCA	0.30747	0.326355	0.33747	0.356334
TCGA-T2-A6WZ	TCGA	HNSC	0.280689	0.294334	0.30985	0.299819
TCGA-13-1477	TCGA	OV	0.30747	0.307628	0.347998	0.366684
TCGA-G7-6790	TCGA	KIRP	0.30747	0.307628	0.295445	0.280114
TCGA-TM-A84J	TCGA	LGG	0.30747	0.307628	0.324335	0.299819
TCGA-BP-5176	TCGA	KIRC	0.302056	0.307628	0.30985	0.296716
TCGA-ZF-AA5N	TCGA	BLCA	0.30747	0.342623	0.30985	0.299819
TCGA-YL-A8SA	TCGA	PRAD	0.30747	0.307628	0.30985	0.299819
TCGA-P5-A5F1	TCGA	LGG	0.30747	0.307628	0.30985	0.299819
TCGA-QT-A69Q	TCGA	PCPG	0.30747	0.307628	0.30985	0.299819
TCGA-B2-4102	TCGA	KIRC	0.367283	0.307628	0.30985	0.299819
TCGA-VP-A87E	TCGA	PRAD	0.30747	0.307628	0.30985	0.299819
TCGA-FI-A3PX	TCGA	UCEC	0.30747	0.344782	0.30985	0.299819
TCGA-XU-A933	TCGA	THYM	0.30747	0.307628	0.30985	0.299819
TCGA-B0-5075	TCGA	KIRC	0.370495	0.332094	0.30985	0.299819
TCGA-P4-A5E6	TCGA	KIRP	0.30747	0.307628	0.34126	0.333455
TCGA-C9-A480	TCGA	HNSC	0.30747	0.307628	0.299417	0.299603
TCGA-VS-A9U7	TCGA	CESC	0.377133	0.300578	0.490979	0.50493
TCGA-DM-A28C	TCGA	COAD	0.30747	0.307628	0.32909	0.329332
TCGA-5R-AA1C	TCGA	LIHC	0.311913	0.542225	0.346321	0.367677
TCGA-G5-6572	TCGA	READ	0.30747	0.294334	0.30985	0.299819
TCGA-CV-5435	TCGA	HNSC	0.30747	0.415809	0.336685	0.369555
TCGA-29-2431	TCGA	OV	0.273008	0.307628	0.321341	0.299819
TCGA-E2-A14Y	TCGA	BRCA	0.46319	0.307628	0.30985	0.299819
TCGA-D6-8568	TCGA	HNSC	0.370495	0.307628	0.30985	0.299819
TCGA-FZ-5922	TCGA	PAAD	0.30747	0.392292	0.346321	0.367677
TCGA-BR-7957	TCGA	STAD	0.30747	0.307628	0.29848	0.263845
TCGA-WC-A884	TCGA	UVM	0.30747	0.307628	0.30985	0.299819
TCGA-04-1353	TCGA	OV	0.30747	0.305589	0.30985	0.299819
TCGA-55-8087	TCGA	LUAD	0.30747	0.307628	0.30985	0.299819
TCGA-22-1011	TCGA	LUSC	0.381544	0.307628	0.39236	0.36994
TCGA-HC-7750	TCGA	PRAD	0.30747	0.307628	0.30985	0.299819
TCGA-52-7622	TCGA	LUSC	0.57174	0.447016	0.4854	0.504098
TCGA-D7-6815	TCGA	STAD	0.30747	0.57283	0.331276	0.299819
TCGA-EE-A29W	TCGA	SKCM	0.30747	0.307628	0.297054	0.283918
TCGA-06-5859	TCGA	GBM	0.30747	0.307253	0.356405	0.353262
TCGA-CS-4943	TCGA	LGG	0.323888	0.307628	0.299417	0.299603
TCGA-HC-8265	TCGA	PRAD	0.30747	0.322668	0.321341	0.299819
TCGA-FW-A3R5	TCGA	SKCM	0.522154	0.6	0.7	0.52
TCGA-E9-A6HE	TCGA	BRCA	0.30747	0.307628	0.30985	0.299819
TCGA-B9-A44B	TCGA	KIRP	0.30747	0.349949	0.316389	0.333083
TCGA-EJ-8470	TCGA	PRAD	0.30747	0.307628	0.30985	0.299819
TCGA-BG-A0YV	TCGA	UCEC	0.30747	0.342623	0.30985	0.299819
TCGA-ER-A19L	TCGA	SKCM	0.30747	0.307628	0.300519	0.299603
TCGA-AR-A2LH	TCGA	BRCA	0.30747	0.307253	0.356405	0.353262
TCGA-MI-A75G	TCGA	LIHC	0.556335	0.327714	0.315342	0.3234
TCGA-EB-A5SF	TCGA	SKCM	0.30747	0.307628	0.30985	0.299819
TCGA-EE-A2MI	TCGA	SKCM	0.381544	0.405745	0.315502	0.362939
TCGA-A2-A4S1	TCGA	BRCA	0.30747	0.307628	0.32953	0.299819
TCGA-97-A4M0	TCGA	LUAD	0.30747	0.29267	0.356405	0.353262
TCGA-3B-A9I3	TCGA	SARC	0.30747	0.294334	0.299687	0.299819
TCGA-EJ-A8FU	TCGA	PRAD	0.30747	0.307628	0.30985	0.299819
TCGA-CN-5360	TCGA	HNSC	0.289025	0.352084	0.285115	0.314081
TCGA-KS-A4I3	TCGA	THCA	0.30747	0.307628	0.30985	0.299819
TCGA-3B-A9I0	TCGA	SARC	0.30747	0.294334	0.30985	0.299819
TCGA-YT-A95D	TCGA	THYM	0.30747	0.307628	0.30985	0.299819
TCGA-ZG-A8QW	TCGA	PRAD	0.30747	0.307628	0.30985	0.299819
TCGA-TT-A6YO	TCGA	PCPG	0.30747	0.307628	0.30985	0.299819
TCGA-EJ-A65M	TCGA	PRAD	0.30747	0.307628	0.30985	0.299819
TCGA-S3-AA10	TCGA	BRCA	0.273008	0.348397	0.30985	0.299819
TCGA-MX-A663	TCGA	STAD	0.30747	0.342623	0.342565	0.361275
TCGA-B0-4816	TCGA	KIRC	0.30747	0.307628	0.30985	0.299819
TCGA-D8-A27T	TCGA	BRCA	0.30747	0.307628	0.30985	0.299819
TCGA-S7-A7WT	TCGA	PCPG	0.30747	0.307628	0.30985	0.299819
TCGA-19-2623	TCGA	GBM	0.30747	0.294334	0.310412	0.302453
TCGA-AC-A62Y	TCGA	BRCA	0.30747	0.307628	0.30985	0.299819
TCGA-A1-A0SD	TCGA	BRCA	0.30747	0.307628	0.30985	0.299819
TCGA-CD-5801	TCGA	STAD	0.341712	0.348578	0.344339	0.366684
TCGA-S7-A7WL	TCGA	PCPG	0.30747	0.307628	0.347998	0.366684
TCGA-BR-8589	TCGA	STAD	0.362069	0.430156	0.389005	0.374144
TCGA-XP-A8T7	TCGA	ESCA	0.30747	0.330687	0.286961	0.299603
TCGA-86-A4P7	TCGA	LUAD	0.30747	0.307628	0.30985	0.299819
TCGA-HT-A617	TCGA	LGG	0.30747	0.352117	0.30985	0.299819
TCGA-IN-A6RJ	TCGA	STAD	0.461125	0.310583	0.310412	0.302453
TCGA-80-5607	TCGA	LUAD	0.30747	0.300442	0.324335	0.299819
TCGA-AA-3492	TCGA	COAD	0.375754	0.417121	0.425329	0.308141
TCGA-BH-A0B3	TCGA	BRCA	0.30747	0.307628	0.30985	0.299819
TCGA-97-7552	TCGA	LUAD	0.385311	0.310555	0.347998	0.366684
TCGA-AP-A1DK	TCGA	UCEC	0.485185	0.593833	0.596726	0.538791
TCGA-B0-5104	TCGA	KIRC	0.30747	0.307628	0.30985	0.299819
TCGA-A7-A26I	TCGA	BRCA	0.30747	0.307628	0.30985	0.299819
TCGA-EJ-A46H	TCGA	PRAD	0.30747	0.307628	0.30985	0.299819
TCGA-41-2575	TCGA	GBM	0.289025	0.307628	0.30985	0.299819
TCGA-C8-A26X	TCGA	BRCA	0.30747	0.307628	0.30985	0.299819
TCGA-32-2616	TCGA	GBM	0.538901	0.537544	0.425609	0.426268
TCGA-C9-A47Z	TCGA	HNSC	0.30747	0.307628	0.30985	0.299819
TCGA-AJ-A3NG	TCGA	UCEC	0.430835	0.409898	0.347998	0.366684
TCGA-4V-A9QS	TCGA	THYM	0.30747	0.327588	0.30985	0.299819
TCGA-CV-7423	TCGA	HNSC	0.30747	0.332094	0.30985	0.299819
TCGA-2L-AAQI	TCGA	PAAD	0.30747	0.307628	0.305689	0.304797
TCGA-QU-A6IL	TCGA	PRAD	0.30747	0.307628	0.30985	0.299819
TCGA-Y8-A8S1	TCGA	KIRP	0.30747	0.352117	0.30985	0.299819
TCGA-GI-A2C8	TCGA	BRCA	0.30747	0.304487	0.30985	0.299819
TCGA-CR-6472	TCGA	HNSC	0.440934	0.405434	0.31117	0.247558
TCGA-BT-A3PJ	TCGA	BLCA	0.373652	0.332875	0.321549	0.301346
TCGA-XJ-A83G	TCGA	PRAD	0.30747	0.307628	0.297054	0.283918
TCGA-CW-5581	TCGA	KIRC	0.30747	0.307628	0.353927	0.320366
TCGA-EL-A3ZT	TCGA	THCA	0.30747	0.307628	0.324612	0.299819
TCGA-FA-A86F	TCGA	DLBC	0.30747	0.416353	0.30985	0.299819
TCGA-69-7978	TCGA	LUAD	0.283984	0.520461	0.379656	0.370874
TCGA-53-A4EZ	TCGA	LUAD	0.327457	0.386946	0.451194	0.345041
TCGA-C8-A26W	TCGA	BRCA	0.30747	0.307628	0.374926	0.304797
TCGA-EB-A24C	TCGA	SKCM	0.30747	0.307628	0.30985	0.299819
TCGA-VQ-A8E7	TCGA	STAD	0.30747	0.324517	0.347998	0.366684
TCGA-D3-A3BZ	TCGA	SKCM	0.30747	0.462003	0.30985	0.299819
TCGA-21-1070	TCGA	LUSC	0.273008	0.331977	0.39561	0.431991
TCGA-42-2582	TCGA	OV	0.30747	0.307628	0.422749	0.411273
TCGA-PR-A5PH	TCGA	PCPG	0.30747	0.307628	0.30985	0.299819
TCGA-75-6211	TCGA	LUAD	0.466739	0.344635	0.321341	0.299819
TCGA-G9-6354	TCGA	PRAD	0.30747	0.299118	0.30985	0.299819
TCGA-DK-A3IL	TCGA	BLCA	0.280689	0.332105	0.305689	0.304797
TCGA-EJ-7781	TCGA	PRAD	0.30747	0.307628	0.30985	0.299819
TCGA-O9-A75Z	TCGA	KIRP	0.30747	0.307628	0.30985	0.299819
TCGA-98-8023	TCGA	LUSC	0.30747	0.330687	0.379305	0.289469
TCGA-N8-A4PO	TCGA	UCS	0.30747	0.307628	0.299898	0.28846
TCGA-BJ-A0ZC	TCGA	THCA	0.30747	0.307628	0.30985	0.299819
TCGA-K1-A6RT	TCGA	SARC	0.250274	0.307628	0.30985	0.299819
TCGA-33-4583	TCGA	LUSC	0.325142	0.405047	0.312414	0.309898
TCGA-51-6867	TCGA	LUSC	0.336474	0.339676	0.402014	0.354942
TCGA-D1-A17R	TCGA	UCEC	0.250274	0.379432	0.358728	0.414062
TCGA-WE-A8ZQ	TCGA	SKCM	0.367191	0.339676	0.31366	0.307048
TCGA-DD-AAVZ	TCGA	LIHC	0.30747	0.300578	0.30985	0.299819
TCGA-EE-A2GT	TCGA	SKCM	0.459262	0.381264	0.393417	0.397684
TCGA-QB-AA9O	TCGA	SKCM	0.50592	0.486166	0.508836	0.485421
TCGA-66-2773	TCGA	LUSC	0.490387	0.401818	0.455488	0.480858
TCGA-CV-7434	TCGA	HNSC	0.30747	0.307628	0.299898	0.28846
TCGA-3H-AB3L	TCGA	MESO	0.30747	0.307628	0.30985	0.299819
TCGA-44-7669	TCGA	LUAD	0.336727	0.294334	0.53623	0.512617
TCGA-CF-A3MI	TCGA	BLCA	0.30747	0.307628	0.30985	0.299819
TCGA-G4-6588	TCGA	COAD	0.460474	0.612751	0.611705	0.603144
TCGA-E9-A1RG	TCGA	BRCA	0.273008	0.307628	0.30985	0.299819
TCGA-D1-A17H	TCGA	UCEC	0.557689	0.55717	0.396364	0.299819
TCGA-EM-A3AL	TCGA	THCA	0.30747	0.307628	0.30985	0.299819
TCGA-ET-A3DO	TCGA	THCA	0.30747	0.307628	0.30985	0.299819
TCGA-CC-A3MC	TCGA	LIHC	0.30747	0.307628	0.303428	0.299819
TCGA-MH-A561	TCGA	KIRP	0.329449	0.307628	0.30985	0.299819
TCGA-DD-AAEA	TCGA	LIHC	0.336474	0.320129	0.30985	0.299819
TCGA-UN-AAZ9	TCGA	KIRP	0.30747	0.307628	0.30985	0.299819
TCGA-E1-A7YE	TCGA	LGG	0.30747	0.386937	0.30985	0.299819
TCGA-75-6214	TCGA	LUAD	0.322951	0.426664	0.511213	0.461633
TCGA-HP-A5MZ	TCGA	LIHC	0.329822	0.307628	0.30985	0.299819
TCGA-C5-A7CO	TCGA	CESC	0.277574	0.267011	0.295517	0.277862
TCGA-R6-A8WG	TCGA	ESCA	0.30747	0.339297	0.320239	0.331703
TCGA-B1-A47O	TCGA	KIRP	0.30747	0.314322	0.30985	0.299819
TCGA-D3-A2JF	TCGA	SKCM	0.268912	0.455816	0.379206	0.492053
TCGA-EM-A2CT	TCGA	THCA	0.30747	0.307628	0.30985	0.299819
TCGA-L6-A4EQ	TCGA	THCA	0.30747	0.307628	0.30985	0.299819
TCGA-23-2641	TCGA	OV	0.30747	0.300578	0.30985	0.299819
TCGA-EX-A8YF	TCGA	CESC	0.30747	0.307628	0.290532	0.307048
TCGA-BR-6456	TCGA	STAD	0.30747	0.307628	0.30985	0.299819
TCGA-RC-A6M4	TCGA	LIHC	0.30747	0.332617	0.458382	0.495458
TCGA-D1-A3JP	TCGA	UCEC	0.30747	0.307628	0.299327	0.290761
TCGA-RP-A690	TCGA	SKCM	0.30747	0.307628	0.30985	0.299819
TCGA-CV-7263	TCGA	HNSC	0.30747	0.358814	0.407549	0.418754
TCGA-06-0214	TCGA	GBM	0.30747	0.307628	0.347998	0.366684
TCGA-E2-A572	TCGA	BRCA	0.30747	0.307628	0.30985	0.299819
TCGA-FR-A69P	TCGA	SKCM	0.339435	0.416353	0.374004	0.333896
TCGA-78-7152	TCGA	LUAD	0.377133	0.307628	0.327717	0.33108
TCGA-A6-2675	TCGA	COAD	0.30747	0.307628	0.364802	0.299819
TCGA-DD-AADY	TCGA	LIHC	0.30747	0.326355	0.30985	0.299819
TCGA-HT-7684	TCGA	LGG	0.30747	0.307628	0.30985	0.299819
TCGA-28-1747	TCGA	GBM	0.30747	0.307628	0.30985	0.299819
TCGA-3A-A9IH	TCGA	PAAD	0.30747	0.307628	0.299417	0.299603
TCGA-VQ-AA6K	TCGA	STAD	0.250274	0.31273	0.324335	0.299819
TCGA-D7-A748	TCGA	STAD	0.30747	0.307628	0.336685	0.369555
TCGA-AY-6197	TCGA	COAD	0.469937	0.436383	0.484445	0.40147
TCGA-KM-8477	TCGA	KICH	0.329449	0.307628	0.30985	0.299819
TCGA-VS-A9UY	TCGA	CESC	0.30747	0.307628	0.30985	0.299819
TCGA-BR-7717	TCGA	STAD	0.30747	0.323646	0.324335	0.299819
TCGA-4G-AAZT	TCGA	CHOL	0.30747	0.342623	0.299687	0.299819
TCGA-DU-A5TT	TCGA	LGG	0.430835	0.426281	0.30985	0.299819
TCGA-HC-A6HX	TCGA	PRAD	0.30747	0.307628	0.30985	0.299819
TCGA-EA-A5ZD	TCGA	CESC	0.30747	0.307628	0.30985	0.299819
TCGA-L5-A8NH	TCGA	ESCA	0.273008	0.334826	0.30985	0.289167
TCGA-GE-A2C6	TCGA	THCA	0.30747	0.307628	0.30985	0.299819
TCGA-2J-AAB4	TCGA	PAAD	0.30747	0.307628	0.30985	0.299819
TCGA-C5-A7UC	TCGA	CESC	0.430835	0.433339	0.30985	0.299819
TCGA-J9-A52D	TCGA	PRAD	0.30747	0.307628	0.30985	0.299819
TCGA-BR-4294	TCGA	STAD	0.30747	0.385817	0.30985	0.299819
TCGA-DD-A4NB	TCGA	LIHC	0.30747	0.307628	0.30625	0.299819
TCGA-CA-6716	TCGA	COAD	0.331948	0.325379	0.30985	0.299819
TCGA-RC-A6M6	TCGA	LIHC	0.46319	0.307628	0.453745	0.363468
TCGA-QK-A6V9	TCGA	HNSC	0.30747	0.294334	0.30985	0.299819
TCGA-ZN-A9VP	TCGA	MESO	0.30747	0.307628	0.30985	0.299819
TCGA-E8-A437	TCGA	THCA	0.30747	0.307628	0.30985	0.299819
TCGA-BR-4183	TCGA	STAD	0.336474	0.299118	0.347998	0.366684
TCGA-CC-A8HS	TCGA	LIHC	0.30747	0.307628	0.297054	0.283918
TCGA-37-3783	TCGA	LUSC	0.331948	0.500184	0.299531	0.282342
TCGA-EE-A3AG	TCGA	SKCM	0.432772	0.477164	0.527979	0.525691
TCGA-F2-A8YN	TCGA	PAAD	0.30747	0.307628	0.299417	0.299603
TCGA-CR-7397	TCGA	HNSC	0.30747	0.307628	0.307273	0.288346
TCGA-FY-A76V	TCGA	THCA	0.30747	0.307628	0.30985	0.299819
TCGA-LN-A49X	TCGA	ESCA	0.385311	0.307628	0.30985	0.299819
TCGA-DU-6542	TCGA	LGG	0.30747	0.307628	0.30985	0.299819
TCGA-99-8032	TCGA	LUAD	0.30747	0.515848	0.355328	0.368364
TCGA-HC-7210	TCGA	PRAD	0.30747	0.307628	0.422749	0.411273
TCGA-GL-A4EM	TCGA	KIRP	0.30747	0.342637	0.30985	0.299819
TCGA-E1-5303	TCGA	LGG	0.30747	0.307628	0.30985	0.299819
TCGA-WW-A8ZI	TCGA	PRAD	0.30747	0.307628	0.308551	0.29057
TCGA-DC-6682	TCGA	READ	0.30747	0.339297	0.331988	0.331931
TCGA-BK-A13C	TCGA	UCEC	0.30747	0.342623	0.30985	0.299819
TCGA-B5-A11Y	TCGA	UCEC	0.470144	0.323048	0.452501	0.368014
TCGA-BA-5151	TCGA	HNSC	0.30747	0.307628	0.294516	0.299819
TCGA-DW-5560	TCGA	KIRP	0.370495	0.300705	0.30985	0.299819
TCGA-XS-A8TJ	TCGA	CESC	0.346405	0.3215	0.30985	0.299819
TCGA-26-5136	TCGA	GBM	0.30747	0.307628	0.30985	0.299819
TCGA-S9-A7J1	TCGA	LGG	0.30747	0.307628	0.30985	0.299819
TCGA-EJ-5510	TCGA	PRAD	0.30747	0.310555	0.30985	0.299819
TCGA-IR-A3LB	TCGA	CESC	0.30747	0.348578	0.30985	0.299819
TCGA-F4-6570	TCGA	COAD	0.457729	0.59242	0.469816	0.446247
TCGA-60-2695	TCGA	LUSC	0.382337	0.310555	0.30985	0.299819
TCGA-SC-A6LR	TCGA	MESO	0.30747	0.307628	0.30985	0.299819
TCGA-CV-5971	TCGA	HNSC	0.30747	0.368715	0.30985	0.299819
TCGA-UY-A78O	TCGA	BLCA	0.370495	0.307628	0.369134	0.28846
TCGA-EJ-5502	TCGA	PRAD	0.30747	0.310555	0.30985	0.299819
TCGA-DB-5280	TCGA	LGG	0.30747	0.307628	0.30985	0.299819
TCGA-DU-7301	TCGA	LGG	0.316109	0.307628	0.30985	0.299819
TCGA-AJ-A23M	TCGA	UCEC	0.273008	0.367946	0.30985	0.299819
TCGA-D1-A1NU	TCGA	UCEC	0.30747	0.421939	0.331209	0.327156
TCGA-DX-A8BG	TCGA	SARC	0.30747	0.294334	0.401351	0.469344
TCGA-3B-A9HQ	TCGA	SARC	0.30747	0.307628	0.30985	0.299819
TCGA-BS-A0UJ	TCGA	UCEC	0.523703	0.491314	0.418799	0.460124
TCGA-97-8552	TCGA	LUAD	0.30747	0.307628	0.30985	0.299819
TCGA-32-4209	TCGA	GBM	0.30747	0.307628	0.301067	0.305645
TCGA-L5-A4OR	TCGA	ESCA	0.30747	0.320129	0.372523	0.299819
TCGA-D3-A8GN	TCGA	SKCM	0.30747	0.340568	0.374364	0.433383
TCGA-EW-A6SA	TCGA	BRCA	0.289025	0.342623	0.336872	0.299819
TCGA-98-A53I	TCGA	LUSC	0.273008	0.370121	0.345534	0.326647
TCGA-49-4505	TCGA	LUAD	0.261312	0.352117	0.34942	0.299603
TCGA-PL-A8LZ	TCGA	BRCA	0.30747	0.311983	0.30985	0.299819
TCGA-77-8009	TCGA	LUSC	0.507212	0.307628	0.317751	0.297422
TCGA-HT-A5R9	TCGA	LGG	0.30747	0.307628	0.30985	0.299819
TCGA-HT-7601	TCGA	LGG	0.30747	0.307628	0.30985	0.299819
TCGA-22-4591	TCGA	LUSC	0.355916	0.307628	0.299884	0.292103
TCGA-HC-A6AN	TCGA	PRAD	0.30747	0.307628	0.30985	0.299819
TCGA-EJ-7797	TCGA	PRAD	0.30747	0.307628	0.30985	0.299819
TCGA-WT-AB41	TCGA	BRCA	0.30747	0.342623	0.30985	0.299819
TCGA-X6-A8C7	TCGA	SARC	0.30747	0.307628	0.30985	0.299819
TCGA-AZ-5403	TCGA	COAD	0.30747	0.307628	0.422749	0.411273
TCGA-95-8039	TCGA	LUAD	0.273008	0.307628	0.347126	0.317372
TCGA-OR-A5LF	TCGA	ACC	0.30747	0.307628	0.30985	0.299819
TCGA-IR-A3LF	TCGA	CESC	0.40165	0.314687	0.292384	0.267069
TCGA-EE-A3AH	TCGA	SKCM	0.45753	0.381074	0.333227	0.335245
TCGA-FU-A23K	TCGA	CESC	0.30747	0.307628	0.30985	0.299819
TCGA-QR-A6H5	TCGA	PCPG	0.30747	0.307628	0.30985	0.299819
TCGA-34-5927	TCGA	LUSC	0.30747	0.530107	0.295655	0.306242
TCGA-XU-A92V	TCGA	THYM	0.30747	0.330113	0.30985	0.299819
TCGA-DD-A4NO	TCGA	LIHC	0.30747	0.349949	0.30985	0.299819
TCGA-56-8082	TCGA	LUSC	0.440919	0.388002	0.370096	0.366684
TCGA-ZG-A9LM	TCGA	PRAD	0.30747	0.307628	0.30985	0.299819
TCGA-XF-AAMF	TCGA	BLCA	0.30747	0.294334	0.30985	0.28821
TCGA-BT-A20O	TCGA	BLCA	0.385311	0.307628	0.30985	0.299819
TCGA-HZ-A49I	TCGA	PAAD	0.30747	0.327588	0.452359	0.50493
TCGA-BB-4228	TCGA	HNSC	0.30747	0.307628	0.30985	0.299819
TCGA-MT-A51X	TCGA	HNSC	0.30747	0.307628	0.349956	0.29291
TCGA-HT-7877	TCGA	LGG	0.30747	0.307628	0.30985	0.299819
TCGA-DJ-A3V3	TCGA	THCA	0.30747	0.307628	0.30985	0.299819
TCGA-EE-A2MT	TCGA	SKCM	0.486918	0.420607	0.378761	0.364333
TCGA-QR-A6GO	TCGA	PCPG	0.30747	0.307628	0.30985	0.299819
TCGA-CG-4466	TCGA	STAD	0.30747	0.404843	0.33566	0.308473
TCGA-DD-AADD	TCGA	LIHC	0.30747	0.411518	0.346321	0.367677
TCGA-B8-4151	TCGA	KIRC	0.430835	0.426281	0.30985	0.299819
TCGA-CS-4944	TCGA	LGG	0.30747	0.307628	0.30985	0.299819
TCGA-HZ-7918	TCGA	PAAD	0.30747	0.307628	0.286722	0.299819
TCGA-DK-AA6R	TCGA	BLCA	0.370495	0.422656	0.336628	0.313758
TCGA-D7-8576	TCGA	STAD	0.30747	0.307628	0.336872	0.299819
TCGA-IQ-7632	TCGA	HNSC	0.30747	0.307628	0.30985	0.299819
TCGA-B6-A40B	TCGA	BRCA	0.273008	0.307628	0.30985	0.299819
TCGA-WK-A8XX	TCGA	SARC	0.245748	0.307628	0.311429	0.299819
TCGA-JW-A69B	TCGA	CESC	0.30747	0.307628	0.32909	0.329332
TCGA-CH-5766	TCGA	PRAD	0.30747	0.307628	0.30985	0.299819
TCGA-BG-A187	TCGA	UCEC	0.293435	0.325167	0.346321	0.367677
TCGA-33-AASB	TCGA	LUSC	0.30747	0.331926	0.42405	0.442366
TCGA-E8-A242	TCGA	THCA	0.30747	0.314446	0.30985	0.299819
TCGA-C5-A7X5	TCGA	CESC	0.291945	0.307628	0.422492	0.467872
TCGA-AK-3436	TCGA	KIRC	0.30747	0.307628	0.30985	0.299819
TCGA-VF-A8A8	TCGA	TGCT	0.30747	0.359349	0.30985	0.299819
TCGA-WB-A80P	TCGA	PCPG	0.30747	0.304644	0.30985	0.299819
TCGA-GN-A26A	TCGA	SKCM	0.30747	0.355175	0.347998	0.366684
TCGA-QH-A6X3	TCGA	LGG	0.30747	0.300757	0.347998	0.366684
TCGA-B8-A54H	TCGA	KIRC	0.30747	0.290925	0.30985	0.299819
TCGA-B7-5816	TCGA	STAD	0.41023	0.548244	0.373493	0.326596
TCGA-HC-A6AP	TCGA	PRAD	0.30747	0.307628	0.30985	0.299819
TCGA-22-5480	TCGA	LUSC	0.30747	0.359349	0.347998	0.366684
TCGA-AX-A2HA	TCGA	UCEC	0.344897	0.416048	0.406186	0.411436
TCGA-DX-A6YZ	TCGA	SARC	0.30747	0.307628	0.297054	0.283918
TCGA-FY-A4B4	TCGA	THCA	0.30747	0.307628	0.30985	0.299819
TCGA-XU-A92X	TCGA	THYM	0.30747	0.307628	0.30985	0.299819
TCGA-69-7979	TCGA	LUAD	0.464943	0.328736	0.533886	0.486871
TCGA-MK-A4N7	TCGA	THCA	0.30747	0.307628	0.30985	0.299819
TCGA-77-7465	TCGA	LUSC	0.34485	0.347166	0.356964	0.299603
TCGA-XJ-A83H	TCGA	PRAD	0.30747	0.307628	0.30985	0.299819
TCGA-CV-7253	TCGA	HNSC	0.34485	0.370585	0.30985	0.299819
TCGA-B0-5098	TCGA	KIRC	0.38664	0.386599	0.393356	0.268609
TCGA-ZG-A9L4	TCGA	PRAD	0.30747	0.307628	0.30985	0.299819
TCGA-IG-A5S3	TCGA	ESCA	0.396175	0.386055	0.307147	0.299819
TCGA-C5-A7CK	TCGA	CESC	0.30747	0.294334	0.30985	0.299819
TCGA-CD-8534	TCGA	STAD	0.30747	0.307628	0.324335	0.299819
TCGA-27-2518	TCGA	GBM	0.385311	0.307628	0.30985	0.299819
TCGA-36-2537	TCGA	OV	0.30747	0.300757	0.30985	0.299819
TCGA-FZ-5921	TCGA	PAAD	0.30747	0.307628	0.30985	0.299819
TCGA-J4-A67S	TCGA	PRAD	0.30747	0.307628	0.30985	0.299819
TCGA-VQ-A924	TCGA	STAD	0.48776	0.486265	0.371571	0.314404
TCGA-06-0881	TCGA	GBM	0.30747	0.307628	0.30985	0.299819
TCGA-V4-A9EV	TCGA	UVM	0.30747	0.348578	0.30985	0.299819
TCGA-BH-A0DL	TCGA	BRCA	0.30747	0.307628	0.30985	0.299819
TCGA-B0-4815	TCGA	KIRC	0.30747	0.307628	0.30985	0.299819
TCGA-H2-A2K9	TCGA	THCA	0.30747	0.311983	0.30985	0.299819
TCGA-DC-6157	TCGA	READ	0.30747	0.330687	0.299983	0.293081
TCGA-AC-A8OQ	TCGA	BRCA	0.30747	0.339068	0.307273	0.288346
TCGA-E2-A15A	TCGA	BRCA	0.30747	0.307253	0.30985	0.299819
TCGA-73-4675	TCGA	LUAD	0.30747	0.354774	0.30985	0.299819
TCGA-AP-A1E4	TCGA	UCEC	0.30747	0.307628	0.30985	0.299819
TCGA-06-6389	TCGA	GBM	0.30747	0.307628	0.30985	0.299819
TCGA-ZF-A9R3	TCGA	BLCA	0.30747	0.307628	0.29848	0.263845
TCGA-FG-7636	TCGA	LGG	0.34485	0.307946	0.307161	0.315387
TCGA-AF-6136	TCGA	READ	0.316109	0.307628	0.38225	0.313507
TCGA-36-2552	TCGA	OV	0.30747	0.304487	0.299687	0.299819
TCGA-F4-6459	TCGA	COAD	0.370495	0.290925	0.30985	0.299819
TCGA-78-7537	TCGA	LUAD	0.401098	0.435554	0.30985	0.299819
TCGA-2J-AABP	TCGA	PAAD	0.385311	0.307628	0.379086	0.299819
TCGA-FI-A2EU	TCGA	UCEC	0.30747	0.307628	0.30985	0.299819
TCGA-HU-A4H0	TCGA	STAD	0.370495	0.3714	0.359048	0.313758
TCGA-UY-A9PE	TCGA	BLCA	0.327457	0.367364	0.306007	0.299819
TCGA-55-8299	TCGA	LUAD	0.273008	0.310555	0.331209	0.327156
TCGA-63-A5MI	TCGA	LUSC	0.430835	0.45474	0.369275	0.405193
TCGA-DD-AA3A	TCGA	LIHC	0.30747	0.294155	0.321341	0.299819
TCGA-B6-A0RV	TCGA	BRCA	0.30747	0.307628	0.324335	0.299819
TCGA-52-7812	TCGA	LUSC	0.430835	0.559825	0.30985	0.299819
TCGA-DC-6160	TCGA	READ	0.30747	0.307628	0.30666	0.293379
TCGA-67-3774	TCGA	LUAD	0.46319	0.307628	0.305689	0.304797
TCGA-HT-A5RC	TCGA	LGG	0.30747	0.349949	0.30985	0.299819
TCGA-HT-A74L	TCGA	LGG	0.30747	0.307628	0.30985	0.299819
TCGA-EJ-A46E	TCGA	PRAD	0.30747	0.307628	0.30985	0.299819
TCGA-N5-A59F	TCGA	UCS	0.30747	0.307628	0.30985	0.299819
TCGA-3A-A9IC	TCGA	PAAD	0.30747	0.307628	0.32953	0.299819
TCGA-CD-A4MJ	TCGA	STAD	0.293435	0.455225	0.406606	0.305446
TCGA-VD-A8KJ	TCGA	UVM	0.30747	0.307628	0.30985	0.299819
TCGA-A6-2685	TCGA	COAD	0.30747	0.307628	0.30985	0.299819
TCGA-KO-8403	TCGA	KICH	0.369213	0.307628	0.30985	0.299819
TCGA-D3-A8GV	TCGA	SKCM	0.48645	0.495318	0.452326	0.461454
TCGA-MH-A55Z	TCGA	KIRP	0.30747	0.307628	0.30985	0.299819
TCGA-FI-A2D2	TCGA	UCEC	0.30747	0.307628	0.314096	0.304079
TCGA-G2-A3VY	TCGA	BLCA	0.30747	0.321553	0.43691	0.38868
TCGA-EJ-8469	TCGA	PRAD	0.30747	0.307628	0.30985	0.299819
TCGA-05-4244	TCGA	LUAD	0.455818	0.327703	0.361641	0.366684
TCGA-HV-A5A3	TCGA	PAAD	0.30747	0.307628	0.30985	0.299819
TCGA-XF-A9SL	TCGA	BLCA	0.331948	0.325379	0.336872	0.299819
TCGA-JV-A5VF	TCGA	SARC	0.30747	0.310555	0.30985	0.299819
TCGA-B0-5095	TCGA	KIRC	0.323888	0.341655	0.30985	0.299819
TCGA-C8-A130	TCGA	BRCA	0.30747	0.307628	0.30985	0.299819
TCGA-S9-A7R8	TCGA	LGG	0.30747	0.307628	0.299898	0.28846
TCGA-05-5715	TCGA	LUAD	0.30747	0.342623	0.279418	0.263845
TCGA-O2-A52W	TCGA	LUSC	0.30747	0.310555	0.30985	0.299819
TCGA-H4-A2HQ	TCGA	BLCA	0.43068	0.438483	0.333349	0.307085
TCGA-CH-5767	TCGA	PRAD	0.30747	0.347117	0.30985	0.299819
TCGA-BH-A18M	TCGA	BRCA	0.30747	0.307628	0.30985	0.299819
TCGA-HT-7676	TCGA	LGG	0.30747	0.307628	0.30985	0.299819
TCGA-HT-7677	TCGA	LGG	0.30747	0.307628	0.30985	0.299819
TCGA-HV-A5A4	TCGA	PAAD	0.30747	0.307628	0.30985	0.299819
TCGA-BA-6869	TCGA	HNSC	0.273008	0.294155	0.311447	0.288605
TCGA-OR-A5JC	TCGA	ACC	0.30747	0.307628	0.30985	0.299819
TCGA-BR-4361	TCGA	STAD	0.649505	0.639918	0.440854	0.469883
TCGA-EW-A2FV	TCGA	BRCA	0.484892	0.471836	0.385475	0.357675
TCGA-DC-6155	TCGA	READ	0.30747	0.345399	0.30985	0.299819
TCGA-43-2576	TCGA	LUSC	0.507212	0.405385	0.368372	0.35514
TCGA-14-0740	TCGA	GBM	0.250274	0.307628	0.30985	0.299819
TCGA-BF-A5ES	TCGA	SKCM	0.395869	0.381264	0.378525	0.428405
TCGA-IB-8127	TCGA	PAAD	0.30747	0.307628	0.302532	0.26522
TCGA-XF-A9SK	TCGA	BLCA	0.30747	0.320129	0.329358	0.299819
TCGA-DX-A6BH	TCGA	SARC	0.30747	0.307628	0.30985	0.299819
TCGA-HT-7689	TCGA	LGG	0.46319	0.307628	0.30985	0.299819
TCGA-D6-A4Z9	TCGA	HNSC	0.385311	0.323815	0.397617	0.416206
TCGA-AD-5900	TCGA	COAD	0.598896	0.451918	0.415671	0.36894
TCGA-EB-A4XL	TCGA	SKCM	0.316109	0.345399	0.43709	0.436524
TCGA-CN-4728	TCGA	HNSC	0.30747	0.392935	0.30985	0.299819
TCGA-SC-A6LQ	TCGA	MESO	0.30747	0.342623	0.347998	0.366684
TCGA-QR-A70A	TCGA	PCPG	0.30747	0.307628	0.30985	0.299819
TCGA-DJ-A2Q1	TCGA	THCA	0.30747	0.307628	0.30985	0.299819
TCGA-HG-A9SC	TCGA	CESC	0.30747	0.307628	0.30985	0.299819
TCGA-56-7579	TCGA	LUSC	0.273008	0.434463	0.515309	0.461133
TCGA-19-2624	TCGA	GBM	0.30747	0.300817	0.30985	0.299819
TCGA-IB-8126	TCGA	PAAD	0.30747	0.307628	0.30985	0.299819
TCGA-73-7498	TCGA	LUAD	0.316109	0.348578	0.30985	0.299819
TCGA-A2-A3KD	TCGA	BRCA	0.30747	0.307628	0.30985	0.299819
TCGA-CQ-6225	TCGA	HNSC	0.30747	0.310753	0.30985	0.299819
TCGA-QG-A5Z1	TCGA	COAD	0.30747	0.381264	0.30985	0.299819
TCGA-CV-5440	TCGA	HNSC	0.39287	0.307628	0.343493	0.320149
TCGA-GS-A9TT	TCGA	DLBC	0.30747	0.375768	0.422156	0.515926
TCGA-BD-A3ER	TCGA	LIHC	0.370495	0.307628	0.367511	0.435297
TCGA-BA-A4IG	TCGA	HNSC	0.30747	0.307628	0.299687	0.299819
TCGA-EY-A1GF	TCGA	UCEC	0.30747	0.365374	0.363074	0.344369
TCGA-AH-6544	TCGA	READ	0.30747	0.313261	0.30985	0.297036
TCGA-44-A47B	TCGA	LUAD	0.30747	0.307628	0.30985	0.299819
TCGA-AQ-A1H3	TCGA	BRCA	0.30747	0.307628	0.30985	0.299819
TCGA-BQ-7050	TCGA	KIRP	0.366811	0.334826	0.30985	0.299819
TCGA-EU-5906	TCGA	KIRC	0.30747	0.307628	0.30985	0.299819
TCGA-91-8499	TCGA	LUAD	0.30747	0.297594	0.38947	0.369555
TCGA-DU-7304	TCGA	LGG	0.30747	0.342623	0.30985	0.299819
TCGA-A7-A0CH	TCGA	BRCA	0.250274	0.307628	0.30985	0.299819
TCGA-XU-A936	TCGA	THYM	0.30747	0.307628	0.30985	0.299819
TCGA-B6-A409	TCGA	BRCA	0.30747	0.310555	0.335381	0.299819
TCGA-BR-4188	TCGA	STAD	0.331948	0.443102	0.346321	0.367677
TCGA-06-0240	TCGA	GBM	0.30747	0.307253	0.30985	0.299819
TCGA-43-5668	TCGA	LUSC	0.329531	0.39719	0.367134	0.407297
TCGA-FD-A3SO	TCGA	BLCA	0.469039	0.310974	0.403373	0.305632
TCGA-CM-4744	TCGA	COAD	0.325142	0.313806	0.359853	0.299819
TCGA-G7-6796	TCGA	KIRP	0.30747	0.319287	0.30985	0.299819
TCGA-PL-A8LV	TCGA	BRCA	0.30747	0.300705	0.299898	0.28846
TCGA-CV-A45X	TCGA	HNSC	0.30747	0.39011	0.30985	0.299819
TCGA-E8-A2JQ	TCGA	THCA	0.30747	0.307628	0.30985	0.299819
TCGA-UT-A88C	TCGA	MESO	0.273008	0.307628	0.30985	0.299819
TCGA-BK-A0CC	TCGA	UCEC	0.30747	0.307628	0.30985	0.299819
TCGA-KN-8425	TCGA	KICH	0.30747	0.307628	0.30985	0.299819
TCGA-GU-AATP	TCGA	BLCA	0.453393	0.363713	0.295517	0.283532
TCGA-2H-A9GN	TCGA	ESCA	0.385311	0.290269	0.381278	0.299819
TCGA-GD-A3OQ	TCGA	BLCA	0.30747	0.342623	0.30985	0.299819
TCGA-C5-A7CM	TCGA	CESC	0.30747	0.307628	0.30985	0.299819
TCGA-P4-AAVL	TCGA	KIRP	0.30747	0.307628	0.323916	0.310702
TCGA-05-4405	TCGA	LUAD	0.165533	0.322155	0.347998	0.366684
TCGA-DY-A0XA	TCGA	READ	0.346405	0.304179	0.30985	0.299819
TCGA-QQ-A5V2	TCGA	SARC	0.30747	0.307628	0.30985	0.299819
TCGA-DU-8158	TCGA	LGG	0.3529	0.307628	0.30985	0.299819
TCGA-EM-A22Q	TCGA	THCA	0.30747	0.307628	0.30985	0.299819
TCGA-77-7337	TCGA	LUSC	0.346405	0.449077	0.343099	0.366684
TCGA-D3-A2J8	TCGA	SKCM	0.532697	0.461326	0.35579	0.382318
TCGA-CS-5395	TCGA	LGG	0.30747	0.327714	0.30985	0.299819
TCGA-56-A62T	TCGA	LUSC	0.439243	0.412614	0.355619	0.418766
TCGA-78-7159	TCGA	LUAD	0.273008	0.332094	0.452572	0.411273
TCGA-CC-A9FV	TCGA	LIHC	0.30747	0.411517	0.30985	0.299819
TCGA-VN-A88I	TCGA	PRAD	0.30747	0.307628	0.30985	0.299819
TCGA-97-7941	TCGA	LUAD	0.30747	0.516033	0.385015	0.36994
TCGA-24-1431	TCGA	OV	0.382337	0.314681	0.30985	0.299819
TCGA-60-2723	TCGA	LUSC	0.30747	0.5772	0.407037	0.365299
TCGA-CV-6954	TCGA	HNSC	0.30747	0.307628	0.500929	0.513011
TCGA-AS-3778	TCGA	KIRC	0.30747	0.367946	0.30985	0.299819
TCGA-QH-A65V	TCGA	LGG	0.30747	0.307628	0.30985	0.299819
TCGA-LA-A446	TCGA	LUSC	0.376033	0.520041	0.318479	0.283918
TCGA-28-5220	TCGA	GBM	0.30747	0.307628	0.344589	0.299819
TCGA-KL-8328	TCGA	KICH	0.325142	0.307628	0.30985	0.299819
TCGA-BA-A4IF	TCGA	HNSC	0.30747	0.308842	0.368653	0.299603
TCGA-AX-A1CP	TCGA	UCEC	0.30747	0.304697	0.315525	0.299819
TCGA-DU-6405	TCGA	LGG	0.30747	0.307628	0.30985	0.299819
TCGA-W5-AA39	TCGA	CHOL	0.506655	0.48971	0.422408	0.389954
TCGA-DM-A28G	TCGA	COAD	0.30747	0.409607	0.344808	0.360244
TCGA-21-5787	TCGA	LUSC	0.273008	0.400628	0.388588	0.415978
TCGA-H7-8501	TCGA	HNSC	0.30747	0.300705	0.319097	0.293932
TCGA-AR-A1AY	TCGA	BRCA	0.481282	0.332094	0.30985	0.299819
TCGA-85-8277	TCGA	LUSC	0.30747	0.307628	0.314566	0.299603
TCGA-BP-5175	TCGA	KIRC	0.30747	0.307628	0.30985	0.299819
TCGA-CN-6996	TCGA	HNSC	0.30747	0.307628	0.299417	0.299603
TCGA-OR-A5K6	TCGA	ACC	0.30747	0.349471	0.346321	0.367677
TCGA-X9-A973	TCGA	SARC	0.30747	0.311695	0.30985	0.299819
TCGA-85-8479	TCGA	LUSC	0.336474	0.307628	0.324612	0.2925
TCGA-XQ-A8TB	TCGA	PRAD	0.30747	0.307628	0.30985	0.299819
TCGA-EM-A2OY	TCGA	THCA	0.30747	0.307628	0.30985	0.299819
TCGA-ET-A39K	TCGA	THCA	0.30747	0.307628	0.336872	0.299819
TCGA-VS-A954	TCGA	CESC	0.30747	0.348578	0.30985	0.299819
TCGA-DD-AAVX	TCGA	LIHC	0.30747	0.385369	0.346321	0.367677
TCGA-O2-A5IB	TCGA	LUSC	0.331948	0.340041	0.364802	0.299819
TCGA-CW-5591	TCGA	KIRC	0.30747	0.307628	0.30985	0.299819
TCGA-C8-A273	TCGA	BRCA	0.30747	0.307628	0.30985	0.299819
TCGA-EL-A3D5	TCGA	THCA	0.30747	0.307628	0.30985	0.299819
TCGA-LN-A7HZ	TCGA	ESCA	0.331948	0.361756	0.30985	0.299819
TCGA-TM-A84S	TCGA	LGG	0.30747	0.342623	0.30985	0.299819
TCGA-EJ-A65J	TCGA	PRAD	0.30747	0.307628	0.30985	0.299819
TCGA-DS-A0VL	TCGA	CESC	0.419065	0.352117	0.30985	0.299819
TCGA-VD-A8KE	TCGA	UVM	0.30747	0.323646	0.32953	0.299819
TCGA-CN-4742	TCGA	HNSC	0.30747	0.307628	0.321024	0.299819
TCGA-D3-A2J9	TCGA	SKCM	0.30747	0.308638	0.356405	0.353262
TCGA-FR-A728	TCGA	SKCM	0.273008	0.368843	0.37316	0.372995
TCGA-ZP-A9D4	TCGA	LIHC	0.30747	0.339297	0.346321	0.367677
TCGA-FE-A23A	TCGA	THCA	0.30747	0.307628	0.30985	0.299819
TCGA-DD-AACI	TCGA	LIHC	0.331948	0.539248	0.423646	0.366684
TCGA-AG-3732	TCGA	READ	0.273008	0.307628	0.29848	0.263845
TCGA-Q9-A6FW	TCGA	ESCA	0.30747	0.284721	0.361641	0.366684
TCGA-VQ-A8PP	TCGA	STAD	0.470512	0.465074	0.50179	0.528432
TCGA-BH-A6R9	TCGA	BRCA	0.30747	0.307628	0.30985	0.299819
TCGA-DX-A3U9	TCGA	SARC	0.30747	0.324517	0.30985	0.299819
TCGA-B8-A54E	TCGA	KIRC	0.30747	0.310555	0.30985	0.299819
TCGA-LG-A6GG	TCGA	LIHC	0.57174	0.450543	0.347898	0.376219
TCGA-5M-AAT6	TCGA	COAD	0.424916	0.541536	0.519801	0.478204
TCGA-OL-A66P	TCGA	BRCA	0.30747	0.307628	0.30985	0.299819
TCGA-QK-A6VB	TCGA	HNSC	0.301513	0.307628	0.365292	0.260836
TCGA-EM-A1CV	TCGA	THCA	0.30747	0.307628	0.30985	0.299819
TCGA-AX-A2H2	TCGA	UCEC	0.396175	0.307628	0.267436	0.235363
TCGA-CV-7248	TCGA	HNSC	0.440919	0.300906	0.342565	0.361275
TCGA-DJ-A2PU	TCGA	THCA	0.30747	0.307628	0.30985	0.299819
TCGA-XF-A9T5	TCGA	BLCA	0.289025	0.395412	0.4688	0.491992
TCGA-BP-5173	TCGA	KIRC	0.30747	0.307628	0.324335	0.299819
TCGA-CC-5260	TCGA	LIHC	0.30747	0.307628	0.344948	0.362406
TCGA-BF-A5ER	TCGA	SKCM	0.30747	0.424202	0.349956	0.29291
TCGA-CN-5370	TCGA	HNSC	0.250274	0.307628	0.324605	0.333552
TCGA-DH-A66G	TCGA	LGG	0.30747	0.307628	0.332077	0.305446
TCGA-MR-A8JO	TCGA	LIHC	0.30747	0.349949	0.30985	0.299819
TCGA-42-2587	TCGA	OV	0.4404	0.317952	0.316389	0.333083
TCGA-CR-6493	TCGA	HNSC	0.30747	0.307628	0.297054	0.283918
TCGA-EJ-5497	TCGA	PRAD	0.30747	0.307628	0.30985	0.299819
TCGA-CM-5348	TCGA	COAD	0.46319	0.330687	0.379086	0.299819
TCGA-QQ-A5VC	TCGA	SARC	0.30747	0.307628	0.30985	0.299819
TCGA-UZ-A9PN	TCGA	KIRP	0.30747	0.307628	0.30824	0.293379
TCGA-E9-A1RD	TCGA	BRCA	0.30747	0.307628	0.30985	0.299819
TCGA-69-7765	TCGA	LUAD	0.379325	0.406353	0.306934	0.343394
TCGA-UF-A7JF	TCGA	HNSC	0.30747	0.308638	0.347998	0.366684
TCGA-B5-A11M	TCGA	UCEC	0.30747	0.342604	0.286354	0.275432
TCGA-CD-8525	TCGA	STAD	0.46319	0.307628	0.306418	0.297272
TCGA-EM-A3AO	TCGA	THCA	0.30747	0.307628	0.314096	0.304079
TCGA-2Z-A9JK	TCGA	KIRP	0.30747	0.322284	0.324335	0.299819
TCGA-EL-A3ZK	TCGA	THCA	0.30747	0.307628	0.30985	0.299819
TCGA-AO-A1KT	TCGA	BRCA	0.30747	0.307628	0.324335	0.299819
TCGA-JX-A3Q0	TCGA	CESC	0.388239	0.322805	0.397201	0.391548
TCGA-BJ-A0Z2	TCGA	THCA	0.30747	0.307628	0.30985	0.299819
TCGA-DH-A7UU	TCGA	LGG	0.30747	0.307628	0.30985	0.299819
TCGA-97-8171	TCGA	LUAD	0.30747	0.339297	0.327258	0.367677
TCGA-CE-A27D	TCGA	THCA	0.30747	0.307628	0.30985	0.299819
TCGA-CN-A6V6	TCGA	HNSC	0.293435	0.308504	0.30985	0.299819
TCGA-XV-A9W5	TCGA	SKCM	0.30747	0.314869	0.339809	0.36275
TCGA-95-7039	TCGA	LUAD	0.318437	0.51441	0.367545	0.406943
TCGA-NC-A5HI	TCGA	LUSC	0.46319	0.513102	0.330334	0.392567
TCGA-BH-A18J	TCGA	BRCA	0.30747	0.324517	0.30985	0.299819
TCGA-77-8007	TCGA	LUSC	0.30747	0.319924	0.299687	0.299819
TCGA-CJ-4644	TCGA	KIRC	0.30747	0.307628	0.30985	0.299819
TCGA-FV-A4ZP	TCGA	LIHC	0.30747	0.330687	0.321341	0.299819
TCGA-FY-A3ON	TCGA	THCA	0.30747	0.307628	0.30985	0.299819
TCGA-5M-AATE	TCGA	COAD	0.273008	0.335808	0.30985	0.299819
TCGA-5X-AA5U	TCGA	OV	0.30747	0.307628	0.379086	0.299819
TCGA-QS-A744	TCGA	UCEC	0.30747	0.455882	0.346321	0.367677
TCGA-UF-A7JD	TCGA	HNSC	0.283733	0.288108	0.379086	0.299819
TCGA-B0-5812	TCGA	KIRC	0.309901	0.307628	0.30985	0.299819
TCGA-X6-A7WC	TCGA	SARC	0.30747	0.307628	0.30985	0.299819
TCGA-EY-A212	TCGA	UCEC	0.30747	0.284464	0.310412	0.302453
TCGA-VS-A8EI	TCGA	CESC	0.30747	0.307628	0.402782	0.410721
TCGA-L5-A43I	TCGA	ESCA	0.36562	0.332094	0.332077	0.305446
TCGA-CH-5772	TCGA	PRAD	0.30747	0.307628	0.338026	0.355559
TCGA-XU-AAXY	TCGA	THYM	0.30747	0.307628	0.30985	0.299819
TCGA-SH-A9CU	TCGA	MESO	0.30747	0.307628	0.30985	0.299819
TCGA-CW-5583	TCGA	KIRC	0.30747	0.307628	0.30985	0.299819
TCGA-G4-6302	TCGA	COAD	0.280689	0.301676	0.46462	0.448229
TCGA-A4-7732	TCGA	KIRP	0.30747	0.307628	0.346841	0.299819
TCGA-BP-5009	TCGA	KIRC	0.273008	0.307628	0.324335	0.299819
TCGA-85-6798	TCGA	LUSC	0.331948	0.305702	0.370509	0.292093
TCGA-BG-A0MA	TCGA	UCEC	0.30747	0.392292	0.346321	0.367677
TCGA-EO-A3B1	TCGA	UCEC	0.30747	0.334826	0.30985	0.299819
TCGA-77-7463	TCGA	LUSC	0.430835	0.426281	0.458837	0.505821
TCGA-CN-4729	TCGA	HNSC	0.30747	0.307628	0.307273	0.288346
TCGA-BR-A4PF	TCGA	STAD	0.30747	0.307628	0.30985	0.299819
TCGA-CS-6665	TCGA	LGG	0.46319	0.307628	0.30985	0.299819
TCGA-77-8138	TCGA	LUSC	0.291945	0.400878	0.396511	0.361617
TCGA-G4-6315	TCGA	COAD	0.331948	0.3707	0.297054	0.283918
TCGA-DD-AADR	TCGA	LIHC	0.30747	0.342623	0.324335	0.299819
TCGA-DW-7841	TCGA	KIRP	0.30747	0.307628	0.30985	0.299819
TCGA-BH-A0AZ	TCGA	BRCA	0.30747	0.327136	0.336685	0.369555
TCGA-CD-8531	TCGA	STAD	0.457992	0.339174	0.329817	0.302453
TCGA-RW-A68C	TCGA	PCPG	0.30747	0.307628	0.422749	0.411273
TCGA-63-A5MG	TCGA	LUSC	0.323888	0.334826	0.30985	0.299819
TCGA-AR-A24L	TCGA	BRCA	0.30747	0.324292	0.30985	0.299819
TCGA-44-7661	TCGA	LUAD	0.347606	0.307628	0.30985	0.299819
TCGA-IZ-8196	TCGA	KIRP	0.30747	0.307628	0.336872	0.299819
TCGA-ZF-AA58	TCGA	BLCA	0.30747	0.302744	0.418409	0.377297
TCGA-P5-A5EX	TCGA	LGG	0.30747	0.307628	0.30985	0.299819
TCGA-EB-A430	TCGA	SKCM	0.366314	0.334826	0.346438	0.388046
TCGA-CV-7255	TCGA	HNSC	0.30747	0.307628	0.402329	0.369724
TCGA-BH-A0AV	TCGA	BRCA	0.30747	0.307628	0.30985	0.299819
TCGA-TQ-A7RV	TCGA	LGG	0.395278	0.307628	0.30985	0.299819
TCGA-EV-5903	TCGA	KIRP	0.250274	0.307628	0.30985	0.299819
TCGA-CV-7247	TCGA	HNSC	0.30747	0.342623	0.30985	0.299819
TCGA-TM-A84I	TCGA	LGG	0.30747	0.307628	0.30985	0.299819
TCGA-DA-A1HY	TCGA	SKCM	0.530204	0.362935	0.451195	0.455541
TCGA-EB-A5FP	TCGA	SKCM	0.30747	0.283545	0.382723	0.42584
TCGA-Q3-A5QY	TCGA	PAAD	0.30747	0.307628	0.30985	0.299819
TCGA-ZH-A8Y2	TCGA	CHOL	0.30747	0.307628	0.324335	0.299819
TCGA-21-1076	TCGA	LUSC	0.331948	0.393545	0.311794	0.299819
TCGA-AL-3472	TCGA	KIRP	0.30747	0.307628	0.30985	0.299819
TCGA-ZM-AA06	TCGA	TGCT	0.30747	0.307628	0.30985	0.299819
TCGA-58-A46N	TCGA	LUSC	0.301513	0.317313	0.335604	0.342773
TCGA-B9-4113	TCGA	KIRP	0.30747	0.307628	0.30985	0.299819
TCGA-B8-5164	TCGA	KIRC	0.245748	0.307628	0.30985	0.299819
TCGA-XV-AAZY	TCGA	SKCM	0.301513	0.363264	0.330009	0.299819
TCGA-DD-AACX	TCGA	LIHC	0.30747	0.346742	0.346321	0.367677
TCGA-C8-A1HL	TCGA	BRCA	0.30747	0.342623	0.30985	0.299819
TCGA-YU-A90Q	TCGA	TGCT	0.30747	0.307628	0.30985	0.299819
TCGA-DD-AADL	TCGA	LIHC	0.30747	0.307628	0.30985	0.299819
TCGA-P5-A77X	TCGA	LGG	0.30747	0.294155	0.30985	0.299819
TCGA-OR-A5LO	TCGA	ACC	0.30747	0.307628	0.30985	0.299819
TCGA-76-6660	TCGA	GBM	0.30747	0.300757	0.346841	0.299819
TCGA-DI-A0WH	TCGA	UCEC	0.45753	0.403559	0.307161	0.315387
TCGA-E9-A1RF	TCGA	BRCA	0.30747	0.307628	0.30985	0.299819
TCGA-FU-A770	TCGA	CESC	0.30747	0.307628	0.30985	0.299819
TCGA-D1-A176	TCGA	UCEC	0.30747	0.386703	0.295517	0.283532
TCGA-B0-5402	TCGA	KIRC	0.30747	0.307628	0.30985	0.299819
TCGA-QQ-A8VF	TCGA	SARC	0.472643	0.411098	0.433562	0.334769
TCGA-ZB-A969	TCGA	THYM	0.30747	0.311983	0.30985	0.299819
TCGA-91-6847	TCGA	LUAD	0.30747	0.294334	0.30985	0.299819
TCGA-B0-4712	TCGA	KIRC	0.30747	0.307628	0.30985	0.299819
TCGA-VR-A8EU	TCGA	ESCA	0.250274	0.307628	0.359853	0.299819
TCGA-IB-7646	TCGA	PAAD	0.30747	0.307628	0.30985	0.299819
TCGA-EE-A2MD	TCGA	SKCM	0.479787	0.524163	0.470721	0.636683
TCGA-BH-A0DP	TCGA	BRCA	0.30747	0.307628	0.30985	0.299819
TCGA-DJ-A2PT	TCGA	THCA	0.30747	0.307628	0.30985	0.299819
TCGA-38-6178	TCGA	LUAD	0.30747	0.297736	0.32953	0.299819
TCGA-2G-AAGI	TCGA	TGCT	0.30747	0.307628	0.30985	0.299819
TCGA-DX-A6YU	TCGA	SARC	0.30747	0.307628	0.30985	0.299819
TCGA-E9-A24A	TCGA	BRCA	0.30747	0.307628	0.30985	0.299819
TCGA-06-6698	TCGA	GBM	0.30747	0.294334	0.356405	0.353262
TCGA-G9-6365	TCGA	PRAD	0.30747	0.307628	0.347998	0.366684
TCGA-EO-A22U	TCGA	UCEC	0.65	0.644444	0.650417	0.546333
TCGA-E2-A159	TCGA	BRCA	0.30747	0.390469	0.359853	0.299819
TCGA-G5-6235	TCGA	READ	0.311913	0.307628	0.30985	0.299819
TCGA-77-8148	TCGA	LUSC	0.217987	0.388069	0.327128	0.299819
TCGA-CE-A3ME	TCGA	THCA	0.30747	0.352117	0.30985	0.299819
TCGA-33-AASL	TCGA	LUSC	0.273008	0.326878	0.300134	0.262186
TCGA-4Z-AA7Q	TCGA	BLCA	0.30747	0.358974	0.343398	0.310016
TCGA-D1-A3DA	TCGA	UCEC	0.30747	0.307628	0.310952	0.299819
TCGA-BP-4985	TCGA	KIRC	0.30747	0.307628	0.387538	0.42004
TCGA-C5-A907	TCGA	CESC	0.30747	0.307628	0.30985	0.299819
TCGA-KK-A7AV	TCGA	PRAD	0.30747	0.307628	0.30985	0.299819
TCGA-FD-A5BU	TCGA	BLCA	0.30747	0.307628	0.314388	0.263845
TCGA-DB-A64W	TCGA	LGG	0.453393	0.307628	0.30985	0.299819
TCGA-DQ-7591	TCGA	HNSC	0.30747	0.307628	0.30985	0.299819
TCGA-14-1829	TCGA	GBM	0.325142	0.307628	0.277571	0.281258
TCGA-RC-A7SH	TCGA	LIHC	0.35646	0.276419	0.359489	0.366684
TCGA-DD-A4NI	TCGA	LIHC	0.301513	0.389665	0.317522	0.328354
TCGA-LG-A9QC	TCGA	LIHC	0.30747	0.307628	0.286354	0.275432
TCGA-CR-6487	TCGA	HNSC	0.30747	0.294334	0.30985	0.294149
TCGA-LN-A9FP	TCGA	ESCA	0.223954	0.313858	0.303428	0.299819
TCGA-ZG-A9NI	TCGA	PRAD	0.472643	0.307628	0.30985	0.299819
TCGA-IA-A83S	TCGA	KIRP	0.311913	0.522222	0.30985	0.299819
TCGA-SH-A7BD	TCGA	MESO	0.30747	0.311983	0.30985	0.299819
TCGA-FY-A3RA	TCGA	THCA	0.30747	0.307628	0.30985	0.299819
TCGA-QR-A700	TCGA	PCPG	0.30747	0.307628	0.295445	0.280114
TCGA-BP-5202	TCGA	KIRC	0.30747	0.307628	0.30985	0.299819
TCGA-IB-AAUR	TCGA	PAAD	0.30747	0.307628	0.30985	0.299819
TCGA-B0-5094	TCGA	KIRC	0.30747	0.354774	0.30985	0.299819
TCGA-BH-A0DQ	TCGA	BRCA	0.30747	0.307628	0.30985	0.299819
TCGA-BR-8284	TCGA	STAD	0.319012	0.349317	0.30985	0.299819
TCGA-F9-A8NY	TCGA	KIRP	0.30747	0.307628	0.30985	0.299819
TCGA-DK-A3WX	TCGA	BLCA	0.30747	0.307628	0.30985	0.299819
TCGA-DA-A95V	TCGA	SKCM	0.336474	0.307628	0.391612	0.305446
TCGA-OR-A5K4	TCGA	ACC	0.30747	0.307628	0.369031	0.333768
TCGA-50-5946	TCGA	LUAD	0.261561	0.359144	0.40639	0.392452
TCGA-AP-A0LE	TCGA	UCEC	0.394694	0.375115	0.359128	0.335707
TCGA-63-A5MW	TCGA	LUSC	0.323134	0.380749	0.385215	0.299819
TCGA-EA-A3HR	TCGA	CESC	0.30747	0.307628	0.30985	0.299819
TCGA-MP-A4TC	TCGA	LUAD	0.30747	0.366921	0.356376	0.350074
TCGA-4Z-AA7N	TCGA	BLCA	0.30747	0.307628	0.336685	0.369555
TCGA-FS-A4FC	TCGA	SKCM	0.336474	0.478937	0.460533	0.433217
TCGA-A1-A0SH	TCGA	BRCA	0.30747	0.300578	0.30985	0.299819
TCGA-62-A472	TCGA	LUAD	0.30747	0.314446	0.30985	0.299819
TCGA-DJ-A2Q6	TCGA	THCA	0.30747	0.307628	0.30985	0.299819
TCGA-ZG-A9M4	TCGA	PRAD	0.30747	0.307628	0.30985	0.299819
TCGA-DB-5274	TCGA	LGG	0.30747	0.368715	0.30985	0.299819
TCGA-DS-A1OC	TCGA	CESC	0.30747	0.386825	0.37573	0.312144
TCGA-4V-A9QW	TCGA	THYM	0.30747	0.327714	0.30985	0.299819
TCGA-71-8520	TCGA	LUAD	0.30747	0.307628	0.30985	0.299819
TCGA-A6-6651	TCGA	COAD	0.273008	0.307628	0.311429	0.299819
TCGA-DC-5337	TCGA	READ	0.30747	0.310555	0.30985	0.299819
TCGA-EB-A41B	TCGA	SKCM	0.30747	0.320188	0.325495	0.310702
TCGA-E2-A150	TCGA	BRCA	0.30747	0.314446	0.286722	0.299819
TCGA-BR-8363	TCGA	STAD	0.206234	0.463359	0.469443	0.439456
TCGA-AC-A6IV	TCGA	BRCA	0.30747	0.307628	0.30985	0.299819
TCGA-G3-AAV4	TCGA	LIHC	0.30747	0.339297	0.375377	0.433338
TCGA-IA-A40X	TCGA	KIRP	0.30747	0.307628	0.30985	0.299819
TCGA-XF-A9SI	TCGA	BLCA	0.500668	0.298221	0.401999	0.257107
TCGA-W5-AA33	TCGA	CHOL	0.30747	0.307628	0.30985	0.299819
TCGA-OR-A5JR	TCGA	ACC	0.30747	0.307628	0.30985	0.299819
TCGA-VS-A8QM	TCGA	CESC	0.30747	0.521899	0.315525	0.299819
TCGA-B8-5550	TCGA	KIRC	0.30747	0.307628	0.30985	0.299819
TCGA-DU-8167	TCGA	LGG	0.30747	0.307628	0.385015	0.36994
TCGA-DH-A669	TCGA	LGG	0.30747	0.294334	0.305689	0.304797
TCGA-A2-A25D	TCGA	BRCA	0.30747	0.340568	0.30985	0.299819
TCGA-AP-A1DQ	TCGA	UCEC	0.30747	0.307628	0.30985	0.299819
TCGA-CJ-4912	TCGA	KIRC	0.30747	0.342623	0.295445	0.280114
TCGA-OR-A5JP	TCGA	ACC	0.385311	0.307628	0.30985	0.299819
TCGA-EJ-A65F	TCGA	PRAD	0.30747	0.307628	0.30985	0.299819
TCGA-AO-A03N	TCGA	BRCA	0.293435	0.293778	0.30985	0.299819
TCGA-J4-A83M	TCGA	PRAD	0.30747	0.307628	0.30985	0.299819
TCGA-RX-A8JQ	TCGA	PCPG	0.30747	0.307628	0.30985	0.299819
TCGA-LN-A49R	TCGA	ESCA	0.30747	0.307628	0.299417	0.299603
TCGA-B4-5835	TCGA	KIRC	0.30747	0.307628	0.30985	0.299819
TCGA-VQ-A8PF	TCGA	STAD	0.30747	0.383573	0.30985	0.299819
TCGA-DD-AAE7	TCGA	LIHC	0.530139	0.335067	0.51344	0.565094
TCGA-85-6561	TCGA	LUSC	0.30747	0.311432	0.30985	0.299819
TCGA-A1-A0SE	TCGA	BRCA	0.30747	0.307628	0.30985	0.299819
TCGA-E2-A1AZ	TCGA	BRCA	0.30747	0.300705	0.30985	0.299819
TCGA-IB-A6UG	TCGA	PAAD	0.30747	0.307628	0.28739	0.332866
TCGA-FP-A9TM	TCGA	STAD	0.30747	0.337813	0.310392	0.324578
TCGA-AD-6890	TCGA	COAD	0.30747	0.307628	0.30985	0.299819
TCGA-HT-8010	TCGA	LGG	0.30747	0.307628	0.30985	0.299819
TCGA-ZP-A9D2	TCGA	LIHC	0.30747	0.355427	0.379086	0.299819
TCGA-CM-4751	TCGA	COAD	0.30747	0.307628	0.30985	0.299819
TCGA-43-A475	TCGA	LUSC	0.30747	0.349088	0.319294	0.361275
TCGA-V1-A8MU	TCGA	PRAD	0.30747	0.307628	0.30985	0.299819
TCGA-E8-A433	TCGA	THCA	0.30747	0.307628	0.344589	0.299819
TCGA-63-A5MS	TCGA	LUSC	0.258593	0.282565	0.399811	0.388956
TCGA-HT-8018	TCGA	LGG	0.30747	0.307628	0.30985	0.299819
TCGA-LL-A5YM	TCGA	BRCA	0.30747	0.291686	0.30985	0.299819
TCGA-TS-A7PB	TCGA	MESO	0.30747	0.307628	0.30985	0.299819
TCGA-D9-A1JX	TCGA	SKCM	0.369213	0.409117	0.308551	0.29057
TCGA-56-7580	TCGA	LUSC	0.250274	0.342623	0.30985	0.299819
TCGA-CV-5432	TCGA	HNSC	0.30747	0.307628	0.30177	0.280356
TCGA-EJ-5514	TCGA	PRAD	0.30747	0.307628	0.30985	0.299819
TCGA-NK-A5D1	TCGA	LUSC	0.250274	0.307628	0.30985	0.299819
TCGA-D3-A3CC	TCGA	SKCM	0.30747	0.307628	0.30985	0.299819
TCGA-BJ-A0ZA	TCGA	THCA	0.30747	0.307628	0.30985	0.299819
TCGA-DD-AACL	TCGA	LIHC	0.30747	0.355886	0.30985	0.299819
TCGA-FU-A3WB	TCGA	CESC	0.30747	0.310555	0.346841	0.299819
TCGA-OL-A5DA	TCGA	BRCA	0.30747	0.307628	0.30985	0.299819
TCGA-DK-AA6L	TCGA	BLCA	0.34308	0.500975	0.346844	0.380571
TCGA-E7-A85H	TCGA	BLCA	0.250274	0.43344	0.414905	0.510306
TCGA-66-2769	TCGA	LUSC	0.30747	0.420043	0.305689	0.304797
TCGA-BF-AAP4	TCGA	SKCM	0.273008	0.35651	0.403392	0.393548
TCGA-EJ-5515	TCGA	PRAD	0.30747	0.307628	0.30985	0.299819
TCGA-SQ-A6I6	TCGA	PCPG	0.30747	0.341547	0.30985	0.299819
TCGA-33-A5GW	TCGA	LUSC	0.273008	0.310705	0.367692	0.30266
TCGA-HT-7620	TCGA	LGG	0.30747	0.307628	0.30985	0.299819
TCGA-EL-A3D0	TCGA	THCA	0.30747	0.307628	0.30985	0.299819
TCGA-UY-A9PH	TCGA	BLCA	0.453393	0.436952	0.491646	0.47438
TCGA-BG-A222	TCGA	UCEC	0.502463	0.635431	0.61111	0.546535
TCGA-QK-A652	TCGA	HNSC	0.30747	0.307628	0.299417	0.299603
TCGA-A2-A1G6	TCGA	BRCA	0.30747	0.307628	0.30985	0.299819
TCGA-BB-4227	TCGA	HNSC	0.46319	0.348644	0.30985	0.299819
TCGA-WE-A8K1	TCGA	SKCM	0.30747	0.431216	0.352315	0.333768
TCGA-QB-A6FS	TCGA	SKCM	0.385311	0.399457	0.433441	0.387162
TCGA-AD-6888	TCGA	COAD	0.30747	0.307628	0.350983	0.263845
TCGA-69-7974	TCGA	LUAD	0.311913	0.290269	0.364462	0.374581
TCGA-AX-A2IN	TCGA	UCEC	0.430835	0.554288	0.344495	0.364872
TCGA-EB-A5SH	TCGA	SKCM	0.30747	0.339297	0.459245	0.428296
TCGA-UF-A718	TCGA	HNSC	0.370495	0.307628	0.30985	0.299819
TCGA-CN-6013	TCGA	HNSC	0.30747	0.307628	0.299417	0.299603
TCGA-68-7757	TCGA	LUSC	0.273008	0.52992	0.336872	0.299819
TCGA-QR-A70X	TCGA	PCPG	0.30747	0.307628	0.30985	0.299819
TCGA-AR-A24S	TCGA	BRCA	0.30747	0.307628	0.30985	0.306242
TCGA-HU-8602	TCGA	STAD	0.398222	0.435215	0.49068	0.537127
TCGA-N9-A4Q8	TCGA	UCS	0.30747	0.307628	0.30985	0.299819
TCGA-B9-5155	TCGA	KIRP	0.30747	0.307628	0.30985	0.299819
TCGA-ET-A40S	TCGA	THCA	0.30747	0.307628	0.305689	0.304797
TCGA-HC-7820	TCGA	PRAD	0.30747	0.307628	0.30985	0.299819
TCGA-OR-A5L5	TCGA	ACC	0.30747	0.307628	0.30985	0.299819
TCGA-DQ-7592	TCGA	HNSC	0.30747	0.307628	0.30985	0.299819
TCGA-B0-5102	TCGA	KIRC	0.30747	0.342623	0.422749	0.411273
TCGA-DJ-A3V2	TCGA	THCA	0.30747	0.307628	0.30985	0.299819
TCGA-BK-A6W4	TCGA	UCEC	0.30747	0.324517	0.30985	0.299819
TCGA-C4-A0F0	TCGA	BLCA	0.46319	0.301575	0.334183	0.315387
TCGA-18-5592	TCGA	LUSC	0.30747	0.357412	0.286735	0.281858
TCGA-WB-A818	TCGA	PCPG	0.30747	0.307628	0.30985	0.299819
TCGA-AU-3779	TCGA	COAD	0.30747	0.278854	0.356405	0.353262
TCGA-TM-A7CA	TCGA	LGG	0.30747	0.342623	0.347998	0.366684
TCGA-Q1-A6DW	TCGA	CESC	0.30747	0.307628	0.30985	0.299819
TCGA-SS-A7HO	TCGA	COAD	0.30747	0.323646	0.299898	0.28846
TCGA-85-7696	TCGA	LUSC	0.30747	0.314681	0.340569	0.350074
TCGA-W6-AA0S	TCGA	CHOL	0.30747	0.307628	0.30985	0.299819
TCGA-A2-A0T3	TCGA	BRCA	0.30747	0.307628	0.30985	0.299819
TCGA-VQ-A94P	TCGA	STAD	0.30747	0.314681	0.30985	0.299819
TCGA-B0-5707	TCGA	KIRC	0.30747	0.307628	0.30985	0.299819
TCGA-FS-A4F5	TCGA	SKCM	0.314523	0.46909	0.533848	0.501595
TCGA-QQ-A8VG	TCGA	SARC	0.385151	0.317823	0.428305	0.37275
TCGA-G9-6378	TCGA	PRAD	0.30747	0.307628	0.30985	0.299819
TCGA-AA-3522	TCGA	COAD	0.30747	0.307628	0.30985	0.299819
TCGA-CJ-4902	TCGA	KIRC	0.30747	0.307628	0.30985	0.299819
TCGA-A2-A0T1	TCGA	BRCA	0.30747	0.307628	0.30985	0.299819
TCGA-YT-A95H	TCGA	THYM	0.30747	0.307628	0.30985	0.299819
TCGA-HF-7132	TCGA	STAD	0.345992	0.574921	0.336596	0.338673
TCGA-66-2788	TCGA	LUSC	0.46319	0.307628	0.324852	0.355559
TCGA-ET-A2N5	TCGA	THCA	0.30747	0.307628	0.30985	0.299819
TCGA-CV-7429	TCGA	HNSC	0.30747	0.342623	0.30985	0.299819
TCGA-EK-A2RD	TCGA	CESC	0.453393	0.315073	0.348374	0.312092
TCGA-MA-AA42	TCGA	CESC	0.396175	0.434209	0.479258	0.402255
TCGA-BP-5010	TCGA	KIRC	0.30747	0.307628	0.30985	0.299819
TCGA-CV-6436	TCGA	HNSC	0.30747	0.363596	0.299417	0.299603
TCGA-HT-7881	TCGA	LGG	0.30747	0.307628	0.336872	0.299819
TCGA-63-A5MT	TCGA	LUSC	0.369213	0.429386	0.309001	0.299819
TCGA-XM-AAZ2	TCGA	THYM	0.30747	0.291476	0.30985	0.299819
TCGA-CH-5750	TCGA	PRAD	0.30747	0.320939	0.30985	0.299819
TCGA-AF-2687	TCGA	READ	0.30747	0.3357	0.30985	0.299819
TCGA-NC-A5HE	TCGA	LUSC	0.380736	0.307628	0.30985	0.299819
TCGA-44-6778	TCGA	LUAD	0.440919	0.333176	0.410775	0.391502
TCGA-86-8056	TCGA	LUAD	0.395278	0.277677	0.32909	0.329332
TCGA-EY-A1GV	TCGA	UCEC	0.30747	0.307628	0.30985	0.299819
TCGA-FS-A1ZK	TCGA	SKCM	0.565701	0.411911	0.343819	0.368568
TCGA-AA-A01R	TCGA	COAD	0.395825	0.435722	0.340163	0.350228
TCGA-FW-A3TV	TCGA	SKCM	0.46319	0.304263	0.302113	0.317372
TCGA-R6-A8WC	TCGA	ESCA	0.44184	0.304263	0.297382	0.26522
TCGA-BP-5007	TCGA	KIRC	0.30747	0.307628	0.30985	0.299819
TCGA-BF-AAP8	TCGA	SKCM	0.30747	0.307628	0.30985	0.299819
TCGA-AC-A5XU	TCGA	BRCA	0.45753	0.310555	0.305689	0.304797
TCGA-DA-A1I4	TCGA	SKCM	0.46319	0.360439	0.38208	0.305446
TCGA-D3-A2JG	TCGA	SKCM	0.30747	0.291686	0.30985	0.299819
TCGA-QR-A70E	TCGA	PCPG	0.30747	0.371051	0.30985	0.299819
TCGA-EL-A3GW	TCGA	THCA	0.30747	0.307628	0.30985	0.299819
TCGA-E9-A5UO	TCGA	BRCA	0.30747	0.307628	0.30985	0.299819
TCGA-E9-A22H	TCGA	BRCA	0.30747	0.310555	0.30985	0.299819
TCGA-B8-4148	TCGA	KIRC	0.30747	0.307628	0.30985	0.299819
TCGA-BW-A5NP	TCGA	LIHC	0.430835	0.433334	0.323916	0.310702
TCGA-XE-AAO4	TCGA	TGCT	0.30747	0.307628	0.30985	0.299819
TCGA-F4-6854	TCGA	COAD	0.30747	0.342623	0.30985	0.299819
TCGA-DM-A1D9	TCGA	COAD	0.30747	0.326355	0.310412	0.302453
TCGA-XM-A8RE	TCGA	THYM	0.30747	0.307628	0.30985	0.299819
TCGA-FS-A1Z7	TCGA	SKCM	0.30747	0.307628	0.29748	0.293204
TCGA-KK-A59V	TCGA	PRAD	0.231829	0.379004	0.319769	0.28821
TCGA-WB-A81H	TCGA	PCPG	0.30747	0.307628	0.30985	0.299819
TCGA-4W-AA9S	TCGA	GBM	0.30747	0.307628	0.30985	0.299819
TCGA-DD-AACS	TCGA	LIHC	0.30747	0.307628	0.347998	0.366684
TCGA-CN-6010	TCGA	HNSC	0.30747	0.39088	0.30985	0.299819
TCGA-E9-A1N8	TCGA	BRCA	0.30747	0.367946	0.30985	0.299819
TCGA-77-A5GB	TCGA	LUSC	0.472643	0.31442	0.30985	0.299819
TCGA-FA-A7DS	TCGA	DLBC	0.30747	0.307628	0.30985	0.299819
TCGA-XF-AAMY	TCGA	BLCA	0.245748	0.370844	0.374833	0.440376
TCGA-06-0686	TCGA	GBM	0.30747	0.326355	0.30985	0.299819
TCGA-85-8354	TCGA	LUSC	0.30747	0.307628	0.301192	0.283532
TCGA-95-7043	TCGA	LUAD	0.267035	0.358772	0.553167	0.559481
TCGA-DK-A3IM	TCGA	BLCA	0.338331	0.329329	0.30985	0.299819
TCGA-YD-A9TB	TCGA	SKCM	0.34485	0.334047	0.327128	0.299819
TCGA-ET-A3BS	TCGA	THCA	0.30747	0.307628	0.30985	0.299819
TCGA-LN-A8I1	TCGA	ESCA	0.250274	0.307628	0.32909	0.326228
TCGA-FS-A4FB	TCGA	SKCM	0.30747	0.343027	0.305689	0.304797
TCGA-A3-3349	TCGA	KIRC	0.30747	0.307628	0.30985	0.299819
TCGA-DU-6394	TCGA	LGG	0.30747	0.307628	0.31366	0.307048
TCGA-22-5483	TCGA	LUSC	0.399232	0.426281	0.30985	0.299819
TCGA-AC-A8OR	TCGA	BRCA	0.30747	0.307628	0.30985	0.299819
TCGA-CD-5800	TCGA	STAD	0.30747	0.397714	0.32953	0.28821
TCGA-IR-A3L7	TCGA	CESC	0.30747	0.307628	0.30985	0.299819
TCGA-AC-A3QQ	TCGA	BRCA	0.3529	0.307628	0.320823	0.316977
TCGA-D8-A13Y	TCGA	BRCA	0.30747	0.307628	0.30985	0.299819
TCGA-MJ-A68J	TCGA	SARC	0.30747	0.307628	0.388807	0.353262
TCGA-44-A47G	TCGA	LUAD	0.30747	0.307628	0.30985	0.299819
TCGA-EW-A1J5	TCGA	BRCA	0.292744	0.378328	0.333164	0.298922
TCGA-AX-A2H5	TCGA	UCEC	0.30747	0.307628	0.30985	0.299819
TCGA-BQ-5883	TCGA	KIRP	0.30747	0.307628	0.30985	0.299819
TCGA-CV-A6JN	TCGA	HNSC	0.30747	0.307628	0.330511	0.320884
TCGA-V4-A9F4	TCGA	UVM	0.30747	0.300757	0.30985	0.299819
TCGA-B5-A11I	TCGA	UCEC	0.30747	0.307628	0.30985	0.299819
TCGA-E2-A1LA	TCGA	BRCA	0.30747	0.342623	0.295445	0.280114
TCGA-AP-A059	TCGA	UCEC	0.660667	0.632489	0.55705	0.627494
TCGA-39-5016	TCGA	LUSC	0.552543	0.294155	0.341265	0.346964
TCGA-28-5207	TCGA	GBM	0.30747	0.307628	0.299898	0.28846
TCGA-39-5011	TCGA	LUSC	0.350617	0.487407	0.375449	0.370399
TCGA-BH-A0DX	TCGA	BRCA	0.30747	0.307628	0.30985	0.299819
TCGA-D8-A1JI	TCGA	BRCA	0.30747	0.307628	0.30985	0.299819
TCGA-BH-A0E9	TCGA	BRCA	0.30747	0.307628	0.332247	0.307085
TCGA-78-7220	TCGA	LUAD	0.250274	0.426891	0.41749	0.411273
TCGA-DD-AAE6	TCGA	LIHC	0.30747	0.307628	0.373529	0.366684
TCGA-A4-7583	TCGA	KIRP	0.30747	0.304179	0.30985	0.299819
TCGA-B5-A1MU	TCGA	UCEC	0.30747	0.307628	0.30985	0.299819
TCGA-BS-A0TI	TCGA	UCEC	0.30747	0.307628	0.30985	0.299819
TCGA-G4-6323	TCGA	COAD	0.30747	0.307628	0.385015	0.36994
TCGA-IN-AB1V	TCGA	STAD	0.302056	0.307628	0.323359	0.304827
TCGA-E2-A1B0	TCGA	BRCA	0.30747	0.307628	0.30985	0.299819
TCGA-DJ-A3VG	TCGA	THCA	0.30747	0.307628	0.30985	0.299819
TCGA-2J-AABE	TCGA	PAAD	0.30747	0.307628	0.32388	0.309477
TCGA-CV-7090	TCGA	HNSC	0.30747	0.326472	0.299417	0.299603
TCGA-H2-A3RI	TCGA	THCA	0.30747	0.307628	0.30985	0.299819
TCGA-EL-A3CN	TCGA	THCA	0.30747	0.307628	0.30985	0.299819
TCGA-C8-A131	TCGA	BRCA	0.30747	0.367946	0.30985	0.299819
TCGA-FZ-5920	TCGA	PAAD	0.30747	0.307628	0.299417	0.299603
TCGA-G9-6377	TCGA	PRAD	0.30747	0.307628	0.30985	0.299819
TCGA-ZG-A9ND	TCGA	PRAD	0.30747	0.307628	0.30985	0.299819
TCGA-IG-A3I8	TCGA	ESCA	0.360513	0.368715	0.30985	0.299819
TCGA-5P-A9K3	TCGA	KIRP	0.325142	0.289648	0.30985	0.299819
TCGA-CU-A3QU	TCGA	BLCA	0.30747	0.307628	0.323359	0.304827
TCGA-77-7140	TCGA	LUSC	0.30747	0.385619	0.348223	0.307085
TCGA-L5-A4OI	TCGA	ESCA	0.576181	0.523439	0.503231	0.461209
TCGA-ZF-A9RN	TCGA	BLCA	0.30747	0.39088	0.374588	0.341431
TCGA-VQ-A927	TCGA	STAD	0.30747	0.324268	0.30985	0.299819
TCGA-DD-A4NE	TCGA	LIHC	0.453393	0.294334	0.30985	0.299819
TCGA-S9-A6WN	TCGA	LGG	0.30747	0.307628	0.30985	0.299819
TCGA-B5-A11P	TCGA	UCEC	0.273008	0.395265	0.346321	0.367677
TCGA-EK-A2RL	TCGA	CESC	0.30747	0.307628	0.317446	0.317372
TCGA-FI-A2D0	TCGA	UCEC	0.618722	0.573321	0.597092	0.526348
TCGA-CW-6093	TCGA	KIRC	0.30747	0.300757	0.32388	0.309477
TCGA-B5-A0JN	TCGA	UCEC	0.30747	0.290925	0.367124	0.372995
TCGA-4V-A9QI	TCGA	THYM	0.30747	0.307628	0.30985	0.299819
TCGA-KJ-A3U4	TCGA	UCEC	0.30747	0.307628	0.30985	0.299819
TCGA-64-5774	TCGA	LUAD	0.30747	0.323868	0.361641	0.366684
TCGA-A1-A0SJ	TCGA	BRCA	0.30747	0.290855	0.30985	0.299819
TCGA-AR-A1AP	TCGA	BRCA	0.30747	0.307628	0.30985	0.299819
TCGA-AN-A0XU	TCGA	BRCA	0.316109	0.300578	0.30985	0.299819
TCGA-EI-6885	TCGA	READ	0.329449	0.307628	0.30985	0.299819
TCGA-VS-A9UP	TCGA	CESC	0.30747	0.271805	0.352659	0.299819
TCGA-E2-A14R	TCGA	BRCA	0.30747	0.326868	0.30985	0.299819
TCGA-KO-8408	TCGA	KICH	0.30747	0.307628	0.30985	0.299819
TCGA-KT-A74X	TCGA	LGG	0.30747	0.307628	0.330707	0.335113
TCGA-GJ-A3OU	TCGA	LIHC	0.30747	0.307628	0.347998	0.366684
TCGA-78-7148	TCGA	LUAD	0.30747	0.288388	0.342565	0.361275
TCGA-D5-6927	TCGA	COAD	0.292902	0.352798	0.451541	0.483344
TCGA-D1-A1NS	TCGA	UCEC	0.339066	0.347512	0.314171	0.299819
TCGA-CV-A6JO	TCGA	HNSC	0.30747	0.324292	0.30985	0.299819
TCGA-IB-AAUM	TCGA	PAAD	0.30747	0.307628	0.30985	0.299819
TCGA-CJ-5680	TCGA	KIRC	0.30747	0.322668	0.315525	0.299819
TCGA-CA-6718	TCGA	COAD	0.585035	0.637575	0.514237	0.550503
TCGA-BS-A0U5	TCGA	UCEC	0.30747	0.342623	0.30985	0.299819
TCGA-ZJ-AAXJ	TCGA	CESC	0.395278	0.327588	0.31366	0.307048
TCGA-B2-5635	TCGA	KIRC	0.291945	0.349949	0.30985	0.299819
TCGA-E9-A3QA	TCGA	BRCA	0.30747	0.307628	0.30985	0.299819
TCGA-V4-A9EW	TCGA	UVM	0.30747	0.307628	0.30985	0.299819
TCGA-55-8506	TCGA	LUAD	0.535079	0.601561	0.452757	0.472388
TCGA-CH-5738	TCGA	PRAD	0.385311	0.307628	0.30985	0.299819
TCGA-DS-A7WF	TCGA	CESC	0.30747	0.317614	0.30985	0.299819
TCGA-BR-8078	TCGA	STAD	0.458065	0.517416	0.51928	0.377698
TCGA-MA-AA3Z	TCGA	CESC	0.30747	0.342034	0.30985	0.299819
TCGA-BC-4073	TCGA	LIHC	0.30747	0.338166	0.428818	0.299819
TCGA-CV-5439	TCGA	HNSC	0.30747	0.307628	0.305689	0.304797
TCGA-QG-A5YV	TCGA	COAD	0.30747	0.265995	0.34606	0.269671
TCGA-CV-7422	TCGA	HNSC	0.370495	0.34555	0.422749	0.411273
TCGA-HZ-7919	TCGA	PAAD	0.30747	0.307628	0.30985	0.299819
TCGA-BJ-A3EZ	TCGA	THCA	0.30747	0.300673	0.30985	0.299819
TCGA-XF-A8HF	TCGA	BLCA	0.30747	0.306572	0.30985	0.299819
TCGA-YL-A8SL	TCGA	PRAD	0.30747	0.307628	0.325101	0.366277
TCGA-AN-A0XP	TCGA	BRCA	0.30747	0.278854	0.30985	0.299819
TCGA-BH-A0E0	TCGA	BRCA	0.30747	0.307628	0.30985	0.299819
TCGA-Z6-AAPN	TCGA	ESCA	0.320429	0.382132	0.398927	0.305446
TCGA-EJ-5495	TCGA	PRAD	0.30747	0.437061	0.30985	0.299819
TCGA-D1-A16I	TCGA	UCEC	0.30747	0.307628	0.30985	0.299819
TCGA-DJ-A13L	TCGA	THCA	0.30747	0.307628	0.30985	0.299819
TCGA-DM-A28H	TCGA	COAD	0.30747	0.307628	0.30985	0.299819
TCGA-YS-A95C	TCGA	MESO	0.30747	0.307628	0.30985	0.299819
TCGA-06-5412	TCGA	GBM	0.30747	0.327714	0.30985	0.299819
TCGA-A2-A0SY	TCGA	BRCA	0.384515	0.299118	0.374926	0.304797
TCGA-06-0173	TCGA	GBM	0.30747	0.298778	0.305689	0.304797
TCGA-E1-A7YL	TCGA	LGG	0.30747	0.307628	0.346841	0.299819
TCGA-ET-A40Q	TCGA	THCA	0.30747	0.307628	0.30985	0.299819
TCGA-69-7980	TCGA	LUAD	0.411008	0.510671	0.514646	0.476112
TCGA-VD-A8KM	TCGA	UVM	0.30747	0.307628	0.30985	0.299819
TCGA-AK-3444	TCGA	KIRC	0.30747	0.342623	0.332397	0.28416
TCGA-E8-A417	TCGA	THCA	0.30747	0.307628	0.30985	0.299819
TCGA-D8-A27H	TCGA	BRCA	0.30747	0.323764	0.297394	0.299819
TCGA-AR-A5QQ	TCGA	BRCA	0.30747	0.319486	0.30985	0.299819
TCGA-5P-A9JY	TCGA	KIRP	0.311913	0.286792	0.30985	0.299819
TCGA-A5-A1OJ	TCGA	UCEC	0.30747	0.294334	0.30985	0.299819
TCGA-64-5778	TCGA	LUAD	0.283984	0.374605	0.407808	0.389655
TCGA-WB-A80K	TCGA	PCPG	0.30747	0.307628	0.30985	0.299819
TCGA-KK-A6E4	TCGA	PRAD	0.30747	0.307628	0.333665	0.33108
TCGA-AO-A12F	TCGA	BRCA	0.30747	0.307628	0.30985	0.299819
TCGA-55-8205	TCGA	LUAD	0.545603	0.416271	0.342565	0.361275
TCGA-FI-A2CY	TCGA	UCEC	0.30747	0.307628	0.30985	0.299819
TCGA-ZF-A9R5	TCGA	BLCA	0.46319	0.307628	0.30985	0.299819
TCGA-CV-6941	TCGA	HNSC	0.30747	0.298778	0.299417	0.299603
TCGA-D7-6520	TCGA	STAD	0.30747	0.386055	0.30985	0.299819
TCGA-ER-A19N	TCGA	SKCM	0.531196	0.309135	0.377524	0.402145
TCGA-IE-A3OV	TCGA	SARC	0.30747	0.324517	0.30985	0.299819
TCGA-52-7810	TCGA	LUSC	0.491694	0.502622	0.382336	0.369886
TCGA-CD-8530	TCGA	STAD	0.30747	0.307628	0.367366	0.36294
TCGA-ET-A3BP	TCGA	THCA	0.30747	0.307628	0.30985	0.299819
TCGA-CH-5788	TCGA	PRAD	0.30747	0.307628	0.332077	0.305446
TCGA-BH-A203	TCGA	BRCA	0.293435	0.293778	0.30985	0.299819
TCGA-EM-A4FF	TCGA	THCA	0.30747	0.307628	0.30985	0.299819
TCGA-4V-A9QU	TCGA	THYM	0.30747	0.307628	0.30985	0.299819
TCGA-KC-A4BR	TCGA	PRAD	0.430835	0.426281	0.30985	0.299819
TCGA-MI-A75I	TCGA	LIHC	0.323888	0.307628	0.401348	0.411273
TCGA-WE-A8K4	TCGA	SKCM	0.306835	0.409275	0.406769	0.499742
TCGA-49-4512	TCGA	LUAD	0.258973	0.278909	0.30985	0.299819
TCGA-FI-A2CX	TCGA	UCEC	0.30747	0.307628	0.30985	0.299819
TCGA-KL-8324	TCGA	KICH	0.30747	0.307628	0.30985	0.299819
TCGA-T2-A6X0	TCGA	HNSC	0.30747	0.366405	0.347998	0.366684
TCGA-BP-4993	TCGA	KIRC	0.30747	0.307628	0.353927	0.320366
TCGA-JY-A6FE	TCGA	ESCA	0.30747	0.343078	0.359853	0.299819
TCGA-CF-A1HS	TCGA	BLCA	0.509325	0.351376	0.30985	0.299819
TCGA-FG-A60K	TCGA	LGG	0.30747	0.310555	0.295445	0.280114
TCGA-EW-A6SC	TCGA	BRCA	0.30747	0.307628	0.30985	0.299819
TCGA-HE-A5NJ	TCGA	KIRP	0.30747	0.342623	0.30985	0.299819
TCGA-V1-A8WN	TCGA	PRAD	0.34485	0.307628	0.30985	0.299819
TCGA-X7-A8M6	TCGA	THYM	0.30747	0.307628	0.30985	0.299819
TCGA-KU-A6H8	TCGA	HNSC	0.30747	0.307628	0.30985	0.299819
TCGA-TM-A7CF	TCGA	LGG	0.30747	0.367946	0.30985	0.299819
TCGA-BR-8367	TCGA	STAD	0.30747	0.307628	0.30985	0.299819
TCGA-18-3409	TCGA	LUSC	0.482646	0.613143	0.551231	0.644484
TCGA-VS-A9V2	TCGA	CESC	0.30747	0.307628	0.30985	0.299819
TCGA-50-6590	TCGA	LUAD	0.30747	0.388869	0.315052	0.371906
TCGA-EE-A2GR	TCGA	SKCM	0.481948	0.385088	0.470608	0.492767
TCGA-H6-A45N	TCGA	PAAD	0.316109	0.307628	0.30985	0.299819
TCGA-QR-A70O	TCGA	PCPG	0.30747	0.307628	0.30985	0.299819
TCGA-EL-A3H8	TCGA	THCA	0.30747	0.307628	0.30985	0.299819
TCGA-ZS-A9CG	TCGA	LIHC	0.30747	0.339297	0.370035	0.43942
TCGA-CR-7373	TCGA	HNSC	0.30747	0.352117	0.297054	0.278247
TCGA-OR-A5L2	TCGA	ACC	0.30747	0.311983	0.353481	0.429012
TCGA-MH-A855	TCGA	KIRP	0.30747	0.314446	0.359853	0.299819
TCGA-42-2589	TCGA	OV	0.30747	0.367946	0.30985	0.299819
TCGA-EJ-A7NH	TCGA	PRAD	0.30747	0.307628	0.30985	0.299819
TCGA-EE-A3JB	TCGA	SKCM	0.34966	0.379028	0.538007	0.53664
TCGA-KV-A6GD	TCGA	KIRP	0.30747	0.332094	0.30985	0.299819
TCGA-CN-6024	TCGA	HNSC	0.30747	0.294334	0.375863	0.281437
TCGA-A2-A3XV	TCGA	BRCA	0.30747	0.307628	0.335885	0.263845
TCGA-AX-A2HG	TCGA	UCEC	0.401202	0.461662	0.353828	0.341789
TCGA-BR-A4CQ	TCGA	STAD	0.30747	0.323815	0.361641	0.366684
TCGA-OL-A5S0	TCGA	BRCA	0.30747	0.307628	0.32953	0.299819
TCGA-AA-3489	TCGA	COAD	0.30747	0.301214	0.327128	0.299819
TCGA-E1-A7Z3	TCGA	LGG	0.30747	0.307628	0.324335	0.299819
TCGA-IB-A5ST	TCGA	PAAD	0.30747	0.307628	0.30985	0.299819
TCGA-BR-6803	TCGA	STAD	0.30747	0.307628	0.30985	0.299819
TCGA-DD-AACD	TCGA	LIHC	0.30747	0.339297	0.342956	0.362923
TCGA-DX-A8BH	TCGA	SARC	0.30747	0.307628	0.387548	0.299819
TCGA-FF-A7CQ	TCGA	DLBC	0.30747	0.307628	0.422749	0.411273
TCGA-27-2524	TCGA	GBM	0.30747	0.294334	0.30985	0.299819
TCGA-BF-A1PV	TCGA	SKCM	0.30747	0.307628	0.344808	0.360244
TCGA-DK-A3IS	TCGA	BLCA	0.432405	0.380161	0.29848	0.263845
TCGA-E2-A1IU	TCGA	BRCA	0.30747	0.332094	0.30985	0.299819
TCGA-P3-A6T6	TCGA	HNSC	0.30747	0.307628	0.356405	0.353262
TCGA-A7-A2KD	TCGA	BRCA	0.30747	0.307628	0.30985	0.299819
TCGA-14-0817	TCGA	GBM	0.273008	0.304697	0.30985	0.299819
TCGA-CD-A4MH	TCGA	STAD	0.369213	0.307628	0.385015	0.36994
TCGA-CV-7433	TCGA	HNSC	0.30747	0.361887	0.378525	0.428405
TCGA-DK-A3IQ	TCGA	BLCA	0.303225	0.39088	0.295517	0.283532
TCGA-KO-8407	TCGA	KICH	0.30747	0.307628	0.30985	0.299819
TCGA-IB-7897	TCGA	PAAD	0.30747	0.307628	0.30985	0.299819
TCGA-AZ-4323	TCGA	COAD	0.30747	0.307628	0.356405	0.353262
TCGA-50-5935	TCGA	LUAD	0.30747	0.349949	0.31366	0.307048
TCGA-BR-8486	TCGA	STAD	0.30747	0.332094	0.434968	0.353262
TCGA-CA-5796	TCGA	COAD	0.325142	0.364619	0.356405	0.353262
TCGA-HT-8110	TCGA	LGG	0.30747	0.307628	0.30985	0.299819
TCGA-G7-A8LB	TCGA	KIRP	0.304166	0.332094	0.452359	0.50493
TCGA-BH-A18U	TCGA	BRCA	0.30747	0.383633	0.297054	0.283918
TCGA-UY-A8OD	TCGA	BLCA	0.46319	0.407038	0.324335	0.299819
TCGA-34-8456	TCGA	LUSC	0.370495	0.307628	0.30985	0.299819
TCGA-HW-8320	TCGA	LGG	0.30747	0.307628	0.30985	0.299819
TCGA-AK-3430	TCGA	KIRC	0.30747	0.307253	0.297054	0.283918
TCGA-KM-8442	TCGA	KICH	0.30747	0.314446	0.30985	0.299819
TCGA-86-8672	TCGA	LUAD	0.339551	0.381264	0.370435	0.36292
TCGA-C5-A1BI	TCGA	CESC	0.30747	0.300578	0.30985	0.299819
TCGA-B6-A0IH	TCGA	BRCA	0.30747	0.363596	0.30985	0.299819
TCGA-K4-A3WS	TCGA	BLCA	0.314971	0.351945	0.324335	0.299819
TCGA-4A-A93Y	TCGA	KIRP	0.30747	0.307628	0.30985	0.299819
TCGA-CG-5720	TCGA	STAD	0.273008	0.307628	0.30985	0.299819
TCGA-DX-AB2G	TCGA	SARC	0.30747	0.307628	0.30985	0.299819
TCGA-FG-6690	TCGA	LGG	0.30747	0.307628	0.30985	0.299819
TCGA-E2-A1B1	TCGA	BRCA	0.30747	0.300757	0.30985	0.299819
TCGA-56-8622	TCGA	LUSC	0.30747	0.364597	0.368556	0.449177
TCGA-FI-A2D5	TCGA	UCEC	0.652787	0.58	0.643333	0.486353
TCGA-SB-A6J6	TCGA	TGCT	0.30747	0.460278	0.30985	0.299819
TCGA-X9-A971	TCGA	SARC	0.30747	0.307628	0.30985	0.299819
TCGA-K4-A4AC	TCGA	BLCA	0.30747	0.307628	0.299322	0.289469
TCGA-KL-8343	TCGA	KICH	0.30747	0.307628	0.30985	0.299819
TCGA-E9-A247	TCGA	BRCA	0.419145	0.322668	0.30985	0.299819
TCGA-DI-A2QT	TCGA	UCEC	0.30747	0.310681	0.327128	0.299819
TCGA-D1-A16G	TCGA	UCEC	0.30747	0.307628	0.30985	0.299819
TCGA-G2-A2EC	TCGA	BLCA	0.30747	0.281577	0.335381	0.299819
TCGA-2G-AAG3	TCGA	TGCT	0.30747	0.307628	0.353481	0.432197
TCGA-AR-A0TV	TCGA	BRCA	0.30747	0.307628	0.452359	0.50493
TCGA-93-7348	TCGA	LUAD	0.306123	0.319299	0.30985	0.299819
TCGA-AR-A252	TCGA	BRCA	0.30747	0.307628	0.30985	0.299819
TCGA-5N-A9KM	TCGA	BLCA	0.30747	0.307628	0.324335	0.299819
TCGA-BA-A6DB	TCGA	HNSC	0.30747	0.307628	0.30985	0.299819
TCGA-BQ-7046	TCGA	KIRP	0.30747	0.300705	0.30985	0.299819
TCGA-IE-A4EI	TCGA	SARC	0.30747	0.310681	0.30985	0.299819
TCGA-B0-5099	TCGA	KIRC	0.30747	0.307628	0.30985	0.299819
TCGA-CQ-6221	TCGA	HNSC	0.30747	0.335021	0.30985	0.299819
TCGA-LN-A49K	TCGA	ESCA	0.30747	0.307628	0.349956	0.29291
TCGA-NF-A4WU	TCGA	UCS	0.30747	0.307628	0.30985	0.299819
TCGA-ZF-A9R9	TCGA	BLCA	0.30747	0.342623	0.353927	0.320366
TCGA-78-7155	TCGA	LUAD	0.641435	0.468613	0.459063	0.444283
TCGA-BR-A4PD	TCGA	STAD	0.316109	0.307628	0.30985	0.299819
TCGA-EL-A3ZO	TCGA	THCA	0.329449	0.310753	0.347998	0.343198
TCGA-DK-AA76	TCGA	BLCA	0.30747	0.372111	0.397449	0.280114
TCGA-B0-5085	TCGA	KIRC	0.30747	0.386055	0.379086	0.299819
TCGA-CF-A1HR	TCGA	BLCA	0.472589	0.40288	0.314332	0.283918
TCGA-3A-A9IV	TCGA	PAAD	0.30747	0.307628	0.324335	0.299819
TCGA-CN-6022	TCGA	HNSC	0.30747	0.290269	0.297054	0.283918
TCGA-CZ-5989	TCGA	KIRC	0.30747	0.300705	0.30985	0.299819
TCGA-B5-A11X	TCGA	UCEC	0.30747	0.467614	0.346321	0.367677
TCGA-AJ-A3EM	TCGA	UCEC	0.30747	0.300578	0.30985	0.299819
TCGA-56-7731	TCGA	LUSC	0.323888	0.422118	0.299417	0.299603
TCGA-86-8585	TCGA	LUAD	0.265253	0.425604	0.461488	0.451313
TCGA-EJ-A46G	TCGA	PRAD	0.30747	0.307628	0.30985	0.299819
TCGA-KR-A7K8	TCGA	LIHC	0.30747	0.342623	0.30985	0.299819
TCGA-KM-8440	TCGA	KICH	0.30747	0.307628	0.30985	0.299819
TCGA-DK-AA6Q	TCGA	BLCA	0.30747	0.345399	0.324948	0.299603
TCGA-ZM-AA05	TCGA	TGCT	0.335161	0.307628	0.30985	0.299819
TCGA-FI-A2F9	TCGA	UCEC	0.30747	0.314869	0.292828	0.2991
TCGA-ZF-AA51	TCGA	BLCA	0.273008	0.406449	0.340153	0.444061
TCGA-5C-A9VH	TCGA	LIHC	0.30747	0.300578	0.30985	0.299819
TCGA-W2-A7HC	TCGA	PCPG	0.30747	0.307628	0.30985	0.299819
TCGA-X7-A8M5	TCGA	THYM	0.30747	0.307628	0.290903	0.293347
TCGA-EB-A551	TCGA	SKCM	0.323888	0.514261	0.356405	0.353262
TCGA-OR-A5LD	TCGA	ACC	0.316109	0.307628	0.301067	0.305645
TCGA-ZG-A9LB	TCGA	PRAD	0.30747	0.339297	0.389283	0.384717
TCGA-EM-A4FO	TCGA	THCA	0.30747	0.307628	0.30985	0.299819
TCGA-DD-AAEH	TCGA	LIHC	0.273008	0.339297	0.395376	0.4269
TCGA-DB-A75K	TCGA	LGG	0.30747	0.307628	0.30985	0.299819
TCGA-ND-A4WF	TCGA	UCS	0.323888	0.307628	0.30985	0.299819
TCGA-CV-7091	TCGA	HNSC	0.30747	0.330575	0.313188	0.348527
TCGA-97-7937	TCGA	LUAD	0.341712	0.444549	0.294516	0.299819
TCGA-37-3789	TCGA	LUSC	0.330095	0.295599	0.373603	0.385044
TCGA-DJ-A3UO	TCGA	THCA	0.30747	0.307628	0.30985	0.299819
TCGA-IQ-A6SH	TCGA	HNSC	0.30747	0.307628	0.299417	0.299603
TCGA-XR-A8TC	TCGA	LIHC	0.30747	0.363596	0.30985	0.299819
TCGA-DD-AAVW	TCGA	LIHC	0.30747	0.307628	0.30985	0.299819
TCGA-AJ-A5DV	TCGA	UCEC	0.30747	0.419363	0.330531	0.367677
TCGA-CN-6016	TCGA	HNSC	0.30747	0.299118	0.30985	0.299819
TCGA-58-8386	TCGA	LUSC	0.30747	0.307628	0.301157	0.284546
TCGA-AD-6895	TCGA	COAD	0.393871	0.549847	0.463491	0.467663
TCGA-QT-A5XJ	TCGA	PCPG	0.30747	0.304697	0.303428	0.299819
TCGA-D7-A4YY	TCGA	STAD	0.408308	0.367563	0.400527	0.372995
TCGA-EJ-5508	TCGA	PRAD	0.30747	0.307628	0.30985	0.299819
TCGA-A6-5664	TCGA	COAD	0.30747	0.278854	0.30985	0.299819
TCGA-97-8547	TCGA	LUAD	0.30747	0.307628	0.30985	0.299819
TCGA-49-AAR3	TCGA	LUAD	0.472643	0.333173	0.301067	0.305645
TCGA-26-5139	TCGA	GBM	0.30747	0.307628	0.379101	0.444646
TCGA-86-8358	TCGA	LUAD	0.477429	0.29195	0.471288	0.527917
TCGA-F4-6569	TCGA	COAD	0.30747	0.3357	0.352112	0.315387
TCGA-S9-A89Z	TCGA	LGG	0.30747	0.343765	0.305495	0.299819
TCGA-66-2792	TCGA	LUSC	0.30747	0.332094	0.299417	0.299603
TCGA-DD-A4NV	TCGA	LIHC	0.273008	0.307628	0.347722	0.299819
TCGA-MU-A8JM	TCGA	CESC	0.30747	0.307628	0.387548	0.2925
TCGA-BR-A4IY	TCGA	STAD	0.30747	0.29764	0.30985	0.299819
TCGA-DD-A1ED	TCGA	LIHC	0.30747	0.307628	0.30985	0.299819
TCGA-EJ-7785	TCGA	PRAD	0.30747	0.307628	0.30985	0.299819
TCGA-BF-AAP1	TCGA	SKCM	0.444695	0.55892	0.368085	0.397241
TCGA-A2-A0YM	TCGA	BRCA	0.30747	0.290855	0.358971	0.393365
TCGA-EI-6512	TCGA	READ	0.325142	0.359112	0.324335	0.299819
TCGA-E2-A158	TCGA	BRCA	0.369213	0.307628	0.317446	0.317372
TCGA-2G-AAFV	TCGA	TGCT	0.30747	0.307628	0.30985	0.299819
TCGA-D1-A15V	TCGA	UCEC	0.30747	0.307628	0.295517	0.283529
TCGA-06-0744	TCGA	GBM	0.30747	0.322668	0.30985	0.299819
TCGA-EE-A2GN	TCGA	SKCM	0.273008	0.325223	0.307877	0.29057
TCGA-78-7633	TCGA	LUAD	0.34485	0.307628	0.338113	0.305446
TCGA-EL-A3GS	TCGA	THCA	0.30747	0.307628	0.30985	0.299819
TCGA-L9-A7SV	TCGA	LUAD	0.303275	0.528713	0.346546	0.398408
TCGA-27-1836	TCGA	GBM	0.30747	0.307628	0.30985	0.299819
TCGA-05-4396	TCGA	LUAD	0.30747	0.469606	0.324721	0.283532
TCGA-EE-A29S	TCGA	SKCM	0.671153	0.456504	0.389733	0.384072
TCGA-DU-7012	TCGA	LGG	0.430835	0.426281	0.30985	0.299819
TCGA-2G-AAFY	TCGA	TGCT	0.30747	0.307628	0.30985	0.299819
TCGA-VP-AA1N	TCGA	PRAD	0.30747	0.359349	0.30985	0.299819
TCGA-FV-A3I1	TCGA	LIHC	0.30747	0.307628	0.317446	0.317372
TCGA-HF-7136	TCGA	STAD	0.30747	0.307628	0.299417	0.299603
TCGA-27-2523	TCGA	GBM	0.30747	0.307628	0.336685	0.369555
TCGA-H7-A6C5	TCGA	HNSC	0.30747	0.307628	0.30985	0.299819
TCGA-B1-A47M	TCGA	KIRP	0.30747	0.307628	0.30985	0.299819
TCGA-D1-A1NY	TCGA	UCEC	0.586942	0.561077	0.335284	0.280114
TCGA-FD-A5BZ	TCGA	BLCA	0.291945	0.350095	0.314259	0.323336
TCGA-UL-AAZ6	TCGA	BRCA	0.30747	0.30815	0.30985	0.299819
TCGA-HE-7128	TCGA	KIRP	0.30747	0.327714	0.30985	0.299819
TCGA-B6-A0WY	TCGA	BRCA	0.30747	0.307628	0.30985	0.299819
TCGA-MH-A562	TCGA	KIRP	0.30747	0.307628	0.30985	0.299819
TCGA-KO-8411	TCGA	KICH	0.30747	0.307628	0.30985	0.299819
TCGA-D7-5579	TCGA	STAD	0.250274	0.287845	0.369381	0.366684
TCGA-EY-A3QX	TCGA	UCEC	0.30747	0.307628	0.30985	0.299819
TCGA-DU-A5TP	TCGA	LGG	0.30747	0.307628	0.30985	0.299819
TCGA-4V-A9QL	TCGA	THYM	0.331948	0.325379	0.30985	0.299819
TCGA-MH-A854	TCGA	KIRP	0.30747	0.317373	0.30985	0.299819
TCGA-B6-A0WX	TCGA	BRCA	0.30747	0.307628	0.30985	0.299819
TCGA-J9-A52C	TCGA	PRAD	0.574453	0.344993	0.349482	0.282926
TCGA-19-5951	TCGA	GBM	0.30747	0.30033	0.30985	0.299819
TCGA-GN-A26D	TCGA	SKCM	0.30747	0.307628	0.30985	0.299819
TCGA-EY-A5W2	TCGA	UCEC	0.270289	0.360917	0.430306	0.437354
TCGA-36-2540	TCGA	OV	0.396175	0.307628	0.30985	0.299819
TCGA-CG-5723	TCGA	STAD	0.474233	0.6455	0.342159	0.282854
TCGA-52-7809	TCGA	LUSC	0.45753	0.43628	0.313158	0.268505
TCGA-FG-A4MT	TCGA	LGG	0.30747	0.307628	0.30985	0.299819
TCGA-SI-AA8C	TCGA	SARC	0.30747	0.307628	0.30985	0.299819
TCGA-EW-A1P7	TCGA	BRCA	0.30747	0.307628	0.30985	0.299819
TCGA-VF-A8AB	TCGA	TGCT	0.30747	0.307628	0.30985	0.299819
TCGA-FE-A3PB	TCGA	THCA	0.30747	0.307628	0.30985	0.299819
TCGA-69-7760	TCGA	LUAD	0.30747	0.307628	0.30985	0.299819
TCGA-14-4157	TCGA	GBM	0.30747	0.345399	0.30985	0.299819
TCGA-IQ-7631	TCGA	HNSC	0.30747	0.310555	0.295517	0.283532
TCGA-P5-A72Z	TCGA	LGG	0.30747	0.307628	0.30985	0.299819
TCGA-ZB-A966	TCGA	THYM	0.250274	0.541885	0.278292	0.230085
TCGA-G9-6332	TCGA	PRAD	0.30747	0.307628	0.30985	0.299819
TCGA-55-6982	TCGA	LUAD	0.472643	0.357725	0.441431	0.353262
TCGA-WC-A87W	TCGA	UVM	0.30747	0.307628	0.30985	0.299819
TCGA-CZ-4863	TCGA	KIRC	0.30747	0.307628	0.315525	0.299819
TCGA-BP-4801	TCGA	KIRC	0.30747	0.307628	0.324335	0.299819
TCGA-DS-A0VM	TCGA	CESC	0.30747	0.372077	0.377262	0.394556
TCGA-50-6673	TCGA	LUAD	0.30747	0.307628	0.30985	0.299819
TCGA-EM-A3O9	TCGA	THCA	0.30747	0.307628	0.30985	0.299819
TCGA-V1-A8X3	TCGA	PRAD	0.30747	0.307628	0.30985	0.299819
TCGA-CQ-A4CB	TCGA	HNSC	0.30747	0.342623	0.30985	0.299819
TCGA-B8-A54D	TCGA	KIRC	0.30747	0.307628	0.30985	0.299819
TCGA-DX-A6YV	TCGA	SARC	0.30747	0.294334	0.32909	0.329332
TCGA-44-7672	TCGA	LUAD	0.250274	0.307628	0.295517	0.283532
TCGA-CN-5373	TCGA	HNSC	0.385311	0.307628	0.343706	0.283139
TCGA-CV-A460	TCGA	HNSC	0.30747	0.307628	0.422749	0.411273
TCGA-QR-A6GX	TCGA	PCPG	0.30747	0.307628	0.30985	0.299819
TCGA-BP-5181	TCGA	KIRC	0.30747	0.307628	0.30985	0.299819
TCGA-XF-A8HH	TCGA	BLCA	0.30747	0.297619	0.30985	0.299819
TCGA-EE-A3AD	TCGA	SKCM	0.440919	0.341439	0.329826	0.3234
TCGA-XJ-A9DK	TCGA	PRAD	0.30747	0.307628	0.30985	0.299819
TCGA-FA-A6HN	TCGA	DLBC	0.421848	0.332141	0.353481	0.432197
TCGA-BJ-A2N7	TCGA	THCA	0.30747	0.307628	0.30985	0.299819
TCGA-D3-A2JP	TCGA	SKCM	0.385311	0.323049	0.351487	0.336597
TCGA-DB-A4XA	TCGA	LGG	0.30747	0.342623	0.305689	0.304797
TCGA-CS-4942	TCGA	LGG	0.30747	0.307628	0.30985	0.299819
TCGA-AL-A5DJ	TCGA	KIRP	0.30747	0.307628	0.30985	0.299819
TCGA-MQ-A6BL	TCGA	MESO	0.30747	0.324517	0.30985	0.299819
TCGA-CG-5732	TCGA	STAD	0.293435	0.39243	0.30985	0.299819
TCGA-IN-A6RL	TCGA	STAD	0.280933	0.288322	0.30985	0.2925
TCGA-EE-A29C	TCGA	SKCM	0.268912	0.330889	0.322816	0.309466
TCGA-CV-5977	TCGA	HNSC	0.30747	0.307628	0.296714	0.299603
TCGA-FR-A2OS	TCGA	SKCM	0.30747	0.307628	0.30985	0.299819
TCGA-CV-A465	TCGA	HNSC	0.30747	0.307628	0.299417	0.299603
TCGA-EJ-5509	TCGA	PRAD	0.30747	0.307628	0.349956	0.29291
TCGA-DJ-A2Q3	TCGA	THCA	0.30747	0.307628	0.30985	0.299819
TCGA-HC-A6HY	TCGA	PRAD	0.30747	0.307628	0.30985	0.299819
TCGA-YL-A8SC	TCGA	PRAD	0.30747	0.307628	0.324335	0.299819
TCGA-CM-4752	TCGA	COAD	0.311913	0.339297	0.34317	0.370038
TCGA-VD-A8KI	TCGA	UVM	0.30747	0.324517	0.30985	0.299819
TCGA-HT-8109	TCGA	LGG	0.30747	0.307628	0.30985	0.299819
TCGA-BA-5149	TCGA	HNSC	0.273008	0.291476	0.30985	0.299819
TCGA-06-2570	TCGA	GBM	0.30747	0.307628	0.30985	0.299819
TCGA-LN-A5U7	TCGA	ESCA	0.302056	0.307628	0.30985	0.299819
TCGA-HT-7860	TCGA	LGG	0.30747	0.311012	0.297054	0.283918
TCGA-3X-AAVB	TCGA	CHOL	0.30747	0.307628	0.30985	0.299819
TCGA-VR-A8ET	TCGA	ESCA	0.30747	0.307628	0.30985	0.299819
TCGA-CK-5913	TCGA	COAD	0.426006	0.448917	0.30109	0.330822
TCGA-SG-A849	TCGA	SARC	0.30747	0.307628	0.286354	0.275432
TCGA-E1-5319	TCGA	LGG	0.30747	0.381074	0.30985	0.299819
TCGA-BH-A1FG	TCGA	BRCA	0.30747	0.307628	0.30985	0.297036
TCGA-D8-A1JD	TCGA	BRCA	0.381544	0.342623	0.295445	0.280114
TCGA-55-8089	TCGA	LUAD	0.558194	0.433781	0.380856	0.43317
TCGA-LP-A5U2	TCGA	CESC	0.30747	0.380161	0.314096	0.304079
TCGA-MH-A857	TCGA	KIRP	0.30747	0.307628	0.30985	0.299819
TCGA-AJ-A23N	TCGA	UCEC	0.30747	0.307628	0.30985	0.299819
TCGA-AX-A2HF	TCGA	UCEC	0.30747	0.342623	0.30985	0.299819
TCGA-B0-5399	TCGA	KIRC	0.30747	0.307628	0.30985	0.299819
TCGA-06-0122	TCGA	GBM	0.453393	0.307628	0.30985	0.299819
TCGA-BP-4995	TCGA	KIRC	0.273008	0.307628	0.30985	0.299819
TCGA-78-7167	TCGA	LUAD	0.30747	0.342623	0.294516	0.299819
TCGA-D3-A3CF	TCGA	SKCM	0.30747	0.307628	0.30985	0.299819
TCGA-BR-8372	TCGA	STAD	0.55735	0.432352	0.377488	0.368364
TCGA-PE-A5DD	TCGA	BRCA	0.30747	0.307628	0.30985	0.299819
TCGA-EJ-5499	TCGA	PRAD	0.30747	0.307628	0.30985	0.299819
TCGA-BR-8289	TCGA	STAD	0.382337	0.307628	0.30985	0.299819
TCGA-DD-AACO	TCGA	LIHC	0.30747	0.307628	0.30985	0.299819
TCGA-KC-A7F3	TCGA	PRAD	0.30747	0.307628	0.30985	0.299819
TCGA-UY-A78M	TCGA	BLCA	0.30747	0.307628	0.286354	0.275432
TCGA-NK-A5CR	TCGA	LUSC	0.30747	0.397738	0.419574	0.539341
TCGA-CF-A47S	TCGA	BLCA	0.430835	0.426281	0.30985	0.299819
TCGA-D3-A8GB	TCGA	SKCM	0.584102	0.507036	0.435834	0.512231
TCGA-SH-A7BC	TCGA	MESO	0.30747	0.307628	0.30985	0.299819
TCGA-DU-5874	TCGA	LGG	0.30747	0.307628	0.30985	0.299819
TCGA-RW-A67V	TCGA	PCPG	0.30747	0.307628	0.30985	0.299819
TCGA-S9-A7QW	TCGA	LGG	0.30747	0.307628	0.30985	0.299819
TCGA-ED-A5KG	TCGA	LIHC	0.30747	0.310753	0.30985	0.299819
TCGA-EE-A2A2	TCGA	SKCM	0.520528	0.609131	0.49196	0.490162
TCGA-F5-6861	TCGA	READ	0.30747	0.363596	0.30985	0.299819
TCGA-A6-A566	TCGA	COAD	0.30747	0.345399	0.329666	0.299819
TCGA-CV-A45O	TCGA	HNSC	0.45753	0.307628	0.299417	0.299603
TCGA-58-8391	TCGA	LUSC	0.336474	0.320299	0.359853	0.299819
TCGA-B0-5092	TCGA	KIRC	0.30747	0.307628	0.332077	0.305446
TCGA-96-7544	TCGA	LUSC	0.488689	0.328561	0.443851	0.416167
TCGA-QR-A6GZ	TCGA	PCPG	0.30747	0.307628	0.30985	0.299819
TCGA-GF-A769	TCGA	SKCM	0.30747	0.425247	0.286722	0.299819
TCGA-AX-A3GI	TCGA	UCEC	0.30747	0.307628	0.30985	0.299819
TCGA-EY-A2ON	TCGA	UCEC	0.30747	0.290855	0.30985	0.299819
TCGA-DU-A6S7	TCGA	LGG	0.30747	0.307628	0.30985	0.299819
TCGA-HC-A9TE	TCGA	PRAD	0.30747	0.320299	0.30985	0.299819
TCGA-QQ-A5V9	TCGA	SARC	0.30747	0.307628	0.30985	0.299819
TCGA-D3-A3CB	TCGA	SKCM	0.30747	0.345399	0.289465	0.288244
TCGA-3U-A98D	TCGA	MESO	0.30747	0.307628	0.30985	0.299819
TCGA-43-3394	TCGA	LUSC	0.30747	0.381435	0.286354	0.275432
TCGA-EA-A1QS	TCGA	CESC	0.30747	0.307628	0.30985	0.299819
TCGA-3H-AB3U	TCGA	MESO	0.30747	0.307628	0.30985	0.299819
TCGA-N5-A4RA	TCGA	UCS	0.30747	0.307253	0.317446	0.317372
TCGA-FC-A8O0	TCGA	PRAD	0.293435	0.293778	0.30985	0.299819
TCGA-W8-A86G	TCGA	BRCA	0.30747	0.307628	0.30985	0.299819
TCGA-WX-AA44	TCGA	LIHC	0.30747	0.294334	0.30985	0.299819
TCGA-85-8288	TCGA	LUSC	0.367737	0.304697	0.310412	0.302453
TCGA-B8-4154	TCGA	KIRC	0.493017	0.307628	0.295517	0.283532
TCGA-BH-A0C7	TCGA	BRCA	0.30747	0.32229	0.30985	0.299819
TCGA-DX-A8BZ	TCGA	SARC	0.30747	0.307628	0.347998	0.366684
TCGA-BG-A0MU	TCGA	UCEC	0.331948	0.389301	0.346321	0.367677
TCGA-DU-A7TG	TCGA	LGG	0.30747	0.307628	0.30985	0.299819
TCGA-75-5126	TCGA	LUAD	0.512299	0.396164	0.307671	0.289744
TCGA-86-A4JF	TCGA	LUAD	0.51928	0.373048	0.419195	0.434137
TCGA-BJ-A18Z	TCGA	THCA	0.30747	0.307628	0.30985	0.299819
TCGA-HC-7745	TCGA	PRAD	0.30747	0.307628	0.30985	0.299819
TCGA-55-8085	TCGA	LUAD	0.34485	0.343583	0.439981	0.521068
TCGA-28-5208	TCGA	GBM	0.30747	0.307628	0.30985	0.299819
TCGA-21-5784	TCGA	LUSC	0.30747	0.307628	0.340753	0.3614
TCGA-HC-7749	TCGA	PRAD	0.304166	0.307628	0.30985	0.299819
TCGA-66-2795	TCGA	LUSC	0.30747	0.307628	0.343837	0.368364
TCGA-FU-A3HY	TCGA	CESC	0.30747	0.349949	0.394523	0.308784
TCGA-D6-6825	TCGA	HNSC	0.370495	0.307628	0.299417	0.299603
TCGA-US-A77E	TCGA	PAAD	0.30747	0.354334	0.408334	0.4375
TCGA-F5-6464	TCGA	READ	0.30747	0.307628	0.30985	0.299819
TCGA-BQ-7053	TCGA	KIRP	0.45753	0.357008	0.30985	0.299819
TCGA-2L-AAQE	TCGA	PAAD	0.46319	0.307628	0.299417	0.299603
TCGA-B6-A0RU	TCGA	BRCA	0.250274	0.307628	0.30985	0.299819
TCGA-CC-A9FU	TCGA	LIHC	0.30747	0.332094	0.30985	0.299819
TCGA-D7-A6EX	TCGA	STAD	0.30747	0.339297	0.38097	0.423708
TCGA-49-6742	TCGA	LUAD	0.393691	0.343607	0.474757	0.505722
TCGA-AR-A24T	TCGA	BRCA	0.30747	0.310555	0.30985	0.299819
TCGA-BP-4991	TCGA	KIRC	0.30747	0.307628	0.30985	0.299819
TCGA-WC-A881	TCGA	UVM	0.30747	0.307628	0.30985	0.299819
TCGA-RT-A6YA	TCGA	PCPG	0.30747	0.297736	0.30985	0.299819
TCGA-DA-A1IA	TCGA	SKCM	0.472367	0.612433	0.290954	0.312618
TCGA-2X-A9D6	TCGA	TGCT	0.30747	0.307628	0.30985	0.299819
TCGA-D6-A74Q	TCGA	HNSC	0.273008	0.394522	0.342774	0.286196
TCGA-FB-AAPY	TCGA	PAAD	0.30747	0.368715	0.30985	0.299819
TCGA-94-8491	TCGA	LUSC	0.382488	0.276429	0.303428	0.299819
TCGA-A4-A5DU	TCGA	KIRP	0.30747	0.326414	0.30985	0.299819
TCGA-V3-A9ZX	TCGA	UVM	0.30747	0.307628	0.30985	0.299819
TCGA-E2-A15H	TCGA	BRCA	0.30747	0.307628	0.30985	0.299819
TCGA-LK-A4O0	TCGA	MESO	0.30747	0.324517	0.332077	0.305446
TCGA-AK-3453	TCGA	KIRC	0.30747	0.307628	0.324423	0.323336
TCGA-E9-A226	TCGA	BRCA	0.30747	0.359349	0.30985	0.299819
TCGA-VD-A8KG	TCGA	UVM	0.30747	0.297736	0.30985	0.299819
TCGA-3A-A9I5	TCGA	PAAD	0.30747	0.294155	0.30985	0.299819
TCGA-FS-A1ZP	TCGA	SKCM	0.436228	0.361665	0.338299	0.31928
TCGA-BH-A8FZ	TCGA	BRCA	0.30747	0.324292	0.347998	0.366684
TCGA-BT-A20V	TCGA	BLCA	0.507917	0.310555	0.309475	0.289771
TCGA-CV-6948	TCGA	HNSC	0.329449	0.307628	0.356405	0.353262
TCGA-XF-AAMG	TCGA	BLCA	0.329993	0.416939	0.388966	0.400236
TCGA-AX-A3G1	TCGA	UCEC	0.289025	0.307628	0.336685	0.369555
TCGA-85-8071	TCGA	LUSC	0.355916	0.383495	0.366078	0.391003
TCGA-B9-A5W9	TCGA	KIRP	0.30747	0.307628	0.323359	0.304827
TCGA-BR-7959	TCGA	STAD	0.46319	0.307628	0.30985	0.299819
TCGA-GU-A763	TCGA	BLCA	0.30747	0.307628	0.306486	0.295065
TCGA-HU-A4G9	TCGA	STAD	0.360815	0.326939	0.513513	0.394353
TCGA-EB-A3XD	TCGA	SKCM	0.381544	0.358195	0.282346	0.261424
TCGA-GN-A4U4	TCGA	SKCM	0.462032	0.385632	0.479883	0.461677
TCGA-E9-A1RH	TCGA	BRCA	0.30747	0.516033	0.30985	0.299819
TCGA-FX-A48G	TCGA	SARC	0.30747	0.307628	0.30985	0.299819
TCGA-ET-A2MX	TCGA	THCA	0.30747	0.307628	0.30985	0.299819
TCGA-B0-5701	TCGA	KIRC	0.30747	0.307628	0.299687	0.299819
TCGA-MM-A564	TCGA	KIRC	0.30747	0.307628	0.30985	0.299819
TCGA-36-2547	TCGA	OV	0.446177	0.284298	0.364802	0.299819
TCGA-MZ-A5BI	TCGA	HNSC	0.30747	0.332141	0.30985	0.299819
TCGA-RU-A8FL	TCGA	COAD	0.30747	0.348805	0.359853	0.299819
TCGA-KP-A3W3	TCGA	UCEC	0.273008	0.307628	0.30985	0.299819
TCGA-DZ-6134	TCGA	KIRP	0.30747	0.307628	0.30985	0.299819
TCGA-EJ-7330	TCGA	PRAD	0.30747	0.306694	0.30985	0.299819
TCGA-AK-3440	TCGA	KIRC	0.30747	0.307628	0.3883	0.389655
TCGA-XX-A899	TCGA	BRCA	0.30747	0.307628	0.30985	0.299819
TCGA-CR-6492	TCGA	HNSC	0.30747	0.291866	0.2746	0.283139
TCGA-OR-A5KZ	TCGA	ACC	0.30747	0.307628	0.30985	0.299819
TCGA-06-0189	TCGA	GBM	0.311913	0.307628	0.30985	0.299819
TCGA-KN-8418	TCGA	KICH	0.30747	0.307628	0.30985	0.299819
TCGA-E2-A15J	TCGA	BRCA	0.30747	0.307628	0.319406	0.28846
TCGA-EJ-5511	TCGA	PRAD	0.40165	0.307628	0.324335	0.299819
TCGA-GV-A3QH	TCGA	BLCA	0.453393	0.288388	0.30985	0.299819
TCGA-ZP-A9CV	TCGA	LIHC	0.30747	0.355961	0.320239	0.331703
TCGA-DJ-A2Q4	TCGA	THCA	0.30747	0.307628	0.30985	0.299819
TCGA-S9-A6TW	TCGA	LGG	0.30747	0.307628	0.310412	0.302453
TCGA-DJ-A13O	TCGA	THCA	0.30747	0.307628	0.30985	0.299819
TCGA-97-A4M3	TCGA	LUAD	0.30747	0.307628	0.309472	0.290761
TCGA-63-7023	TCGA	LUSC	0.30747	0.573501	0.359853	0.299819
TCGA-D9-A4Z5	TCGA	SKCM	0.30747	0.307628	0.356405	0.353262
TCGA-HZ-8637	TCGA	PAAD	0.316109	0.307628	0.30985	0.299819
TCGA-3A-A9IL	TCGA	PAAD	0.30747	0.307628	0.30985	0.299819
TCGA-A3-3370	TCGA	KIRC	0.30747	0.320299	0.30985	0.299819
TCGA-CC-A7IF	TCGA	LIHC	0.30747	0.330102	0.332077	0.305446
TCGA-32-2615	TCGA	GBM	0.30747	0.39088	0.30985	0.299819
TCGA-B0-5120	TCGA	KIRC	0.30747	0.307628	0.30985	0.299819
TCGA-XU-A92Y	TCGA	THYM	0.30747	0.307628	0.30985	0.299819
TCGA-RC-A7SF	TCGA	LIHC	0.46319	0.307628	0.30985	0.299819
TCGA-DJ-A4UW	TCGA	THCA	0.30747	0.307628	0.30985	0.299819
TCGA-C8-A1HI	TCGA	BRCA	0.316109	0.314322	0.3883	0.389655
TCGA-F5-6864	TCGA	READ	0.30747	0.307628	0.307294	0.299819
TCGA-76-6192	TCGA	GBM	0.30747	0.307628	0.327128	0.299819
TCGA-EM-A1YC	TCGA	THCA	0.30747	0.278854	0.324335	0.299819
TCGA-C8-A12X	TCGA	BRCA	0.397962	0.314681	0.30985	0.299819
TCGA-OR-A5JJ	TCGA	ACC	0.336474	0.333047	0.346321	0.367677
TCGA-ZG-A9KY	TCGA	PRAD	0.30747	0.307628	0.347998	0.366684
TCGA-91-6848	TCGA	LUAD	0.266898	0.412113	0.330794	0.388095
TCGA-AD-6963	TCGA	COAD	0.316109	0.307628	0.324335	0.299819
TCGA-QK-A6VC	TCGA	HNSC	0.30747	0.414359	0.347998	0.366684
TCGA-CR-7402	TCGA	HNSC	0.46904	0.443944	0.507374	0.406134
TCGA-KK-A8I5	TCGA	PRAD	0.30747	0.307628	0.30985	0.299819
TCGA-D3-A8GQ	TCGA	SKCM	0.329738	0.363818	0.403623	0.471745
TCGA-GM-A2DB	TCGA	BRCA	0.30747	0.345399	0.30985	0.299819
TCGA-XY-A8S3	TCGA	TGCT	0.30747	0.307628	0.359853	0.299819
TCGA-21-5783	TCGA	LUSC	0.30747	0.307628	0.326244	0.299603
TCGA-G2-A2EF	TCGA	BLCA	0.323134	0.352117	0.30985	0.299819
TCGA-JY-A6FD	TCGA	ESCA	0.30747	0.396136	0.30625	0.299819
TCGA-S7-A7WM	TCGA	PCPG	0.30747	0.307628	0.30985	0.299819
TCGA-DY-A1DD	TCGA	READ	0.291945	0.307628	0.315342	0.320617
TCGA-SX-A7SM	TCGA	KIRP	0.30747	0.314322	0.30985	0.299819
TCGA-UP-A6WW	TCGA	HNSC	0.30747	0.307628	0.30985	0.299819
TCGA-DX-A6Z2	TCGA	SARC	0.30747	0.301575	0.357164	0.315387
TCGA-P5-A735	TCGA	LGG	0.30747	0.342623	0.347998	0.366684
TCGA-06-6700	TCGA	GBM	0.30747	0.307628	0.30985	0.299819
TCGA-CD-A486	TCGA	STAD	0.30747	0.307628	0.30985	0.299819
TCGA-MP-A4TJ	TCGA	LUAD	0.30747	0.332141	0.361641	0.366684
TCGA-WB-A81P	TCGA	PCPG	0.30747	0.307628	0.30985	0.299819
TCGA-S9-A7IX	TCGA	LGG	0.30747	0.307628	0.297054	0.283918
TCGA-A2-A0YJ	TCGA	BRCA	0.30747	0.290269	0.315904	0.326034
TCGA-G9-6384	TCGA	PRAD	0.30747	0.307628	0.30985	0.299819
TCGA-A7-A5ZV	TCGA	BRCA	0.331948	0.325379	0.305689	0.304797
TCGA-BT-A20R	TCGA	BLCA	0.329993	0.376332	0.294426	0.282165
TCGA-22-4604	TCGA	LUSC	0.289025	0.348218	0.334319	0.352378
TCGA-EL-A3ZP	TCGA	THCA	0.30747	0.322668	0.30985	0.299819
TCGA-BT-A42B	TCGA	BLCA	0.30747	0.307628	0.295517	0.283532
TCGA-BR-8286	TCGA	STAD	0.30747	0.307628	0.321341	0.299819
TCGA-BT-A2LB	TCGA	BLCA	0.438492	0.406077	0.316935	0.34649
TCGA-LL-A5YO	TCGA	BRCA	0.30747	0.342623	0.30985	0.299819
TCGA-A4-A48D	TCGA	KIRP	0.34485	0.386055	0.30985	0.299819
TCGA-UZ-A9PM	TCGA	KIRP	0.30747	0.307628	0.32388	0.309477
TCGA-AF-2690	TCGA	READ	0.30747	0.307628	0.30985	0.296634
TCGA-E8-A438	TCGA	THCA	0.30747	0.307628	0.30985	0.299819
TCGA-67-3771	TCGA	LUAD	0.414064	0.565948	0.400723	0.425688
TCGA-O2-A52Q	TCGA	LUSC	0.46319	0.513091	0.440981	0.374875
TCGA-ZM-AA0N	TCGA	TGCT	0.30747	0.307628	0.30985	0.299819
TCGA-A6-6652	TCGA	COAD	0.30747	0.326355	0.30985	0.299819
TCGA-WY-A85D	TCGA	LGG	0.30747	0.294155	0.30985	0.299819
TCGA-4V-A9QJ	TCGA	THYM	0.30747	0.294155	0.30985	0.299819
TCGA-QR-A6GU	TCGA	PCPG	0.30747	0.307628	0.30985	0.299819
TCGA-3B-A9HY	TCGA	SARC	0.30747	0.311224	0.30985	0.299819
TCGA-R6-A6L6	TCGA	ESCA	0.30747	0.324292	0.30985	0.299819
TCGA-33-4566	TCGA	LUSC	0.442224	0.483076	0.382154	0.418632
TCGA-RY-A845	TCGA	LGG	0.30747	0.307628	0.30985	0.299819
TCGA-14-0862	TCGA	GBM	0.325142	0.278854	0.345275	0.328039
TCGA-D7-8573	TCGA	STAD	0.30747	0.328719	0.352133	0.331931
TCGA-BH-A5J0	TCGA	BRCA	0.316109	0.307628	0.30985	0.299819
TCGA-NA-A4R1	TCGA	UCS	0.30747	0.358635	0.30985	0.299819
TCGA-RE-A7BO	TCGA	ESCA	0.30747	0.371932	0.371343	0.299819
TCGA-56-5898	TCGA	LUSC	0.336474	0.307628	0.330256	0.283532
TCGA-EJ-5518	TCGA	PRAD	0.273008	0.307628	0.324335	0.299819
TCGA-BJ-A28V	TCGA	THCA	0.30747	0.307628	0.30985	0.299819
TCGA-78-8660	TCGA	LUAD	0.301513	0.355326	0.359853	0.299819
TCGA-37-4129	TCGA	LUSC	0.30747	0.307628	0.30985	0.299819
TCGA-39-5034	TCGA	LUSC	0.34485	0.350774	0.38002	0.40122
TCGA-E7-A519	TCGA	BLCA	0.30747	0.342623	0.30985	0.299819
TCGA-CD-A48A	TCGA	STAD	0.30747	0.307628	0.347998	0.366684
TCGA-CQ-A4C6	TCGA	HNSC	0.30747	0.291476	0.299417	0.299603
TCGA-CH-5740	TCGA	PRAD	0.30747	0.307628	0.30985	0.299819
TCGA-D5-6929	TCGA	COAD	0.331948	0.325379	0.359853	0.299819
TCGA-CV-7236	TCGA	HNSC	0.30747	0.386055	0.347998	0.366684
TCGA-EY-A1GU	TCGA	UCEC	0.5411	0.510426	0.433999	0.529466
TCGA-AO-A126	TCGA	BRCA	0.30747	0.307628	0.30985	0.299819
TCGA-EM-A3AQ	TCGA	THCA	0.30747	0.307628	0.30985	0.299819
TCGA-B0-4945	TCGA	KIRC	0.30747	0.342623	0.310952	0.299819
TCGA-PL-A8LY	TCGA	BRCA	0.30747	0.307628	0.30985	0.299819
TCGA-49-4487	TCGA	LUAD	0.412447	0.299118	0.410885	0.319292
TCGA-EE-A180	TCGA	SKCM	0.30747	0.425078	0.388068	0.394363
TCGA-Y6-A8TL	TCGA	PRAD	0.30747	0.307628	0.30985	0.299819
TCGA-CJ-4900	TCGA	KIRC	0.30747	0.307628	0.30985	0.299819
TCGA-DD-AACE	TCGA	LIHC	0.306835	0.307628	0.30985	0.299819
TCGA-EM-A3FK	TCGA	THCA	0.30747	0.307628	0.30985	0.299819
TCGA-86-8075	TCGA	LUAD	0.30747	0.324268	0.426994	0.415533
TCGA-2G-AAF8	TCGA	TGCT	0.30747	0.307628	0.30625	0.299819
TCGA-ZF-A9R0	TCGA	BLCA	0.277963	0.340058	0.30985	0.299819
TCGA-GM-A2DF	TCGA	BRCA	0.30747	0.307628	0.30985	0.299819
TCGA-WB-A81R	TCGA	PCPG	0.30747	0.307628	0.30985	0.299819
TCGA-A6-6782	TCGA	COAD	0.30747	0.322668	0.356405	0.353262
TCGA-B5-A121	TCGA	UCEC	0.30747	0.392292	0.365829	0.367677
TCGA-V5-AASX	TCGA	ESCA	0.46319	0.270345	0.308926	0.309477
TCGA-C4-A0EZ	TCGA	BLCA	0.30747	0.307628	0.347998	0.366684
TCGA-BG-A0M8	TCGA	UCEC	0.30747	0.307628	0.301067	0.305645
TCGA-E2-A1B6	TCGA	BRCA	0.30747	0.307628	0.30985	0.299819
[truncated: 7,081 more rows]
